# Supplementary material for: The Influence of 150-Cavity Binders on the Dynamics of Influenza A Neuraminidases as Revealed by Molecular Dynamics Simulations and Combined Clustering
Source: PLoS One. 2013 Mar 27;8(3):e59873. doi: 10.1371/journal.pone.0059873 (PMC3609799; doi:10.1371/journal.pone.0059873)
Supplement: Structures S1 — The coordinates of the top 20 most populated ligand and top 40 most populated enzyme clusters in PDB format. (ZIP) [file pone.0059873.s011.zip]

Archive with 40 entries (39 files):
- N109_1.pdb
- N109_2.pdb
- N109_3.pdb
- N109_4.pdb
- N109_5.pdb
- N109_6.pdb
- N109_7.pdb
- N109_Enzyme.pdb
- __MACOSX/
- __MACOSX/._N109_Enzyme.pdb
- N2_1.pdb
- __MACOSX/._N2_1.pdb
- N2_2.pdb
- __MACOSX/._N2_2.pdb
- N2_3.pdb
- N2_4.pdb
- N2_5.pdb
- N2_6.pdb
- N2_7.pdb
- N2_Enzyme.pdb
- __MACOSX/._N2_Enzyme.pdb
- N8closed_1.pdb
- __MACOSX/._N8closed_1.pdb
- N8closed_2.pdb
- N8closed_3.pdb
- N8closed_4.pdb
- N8closed_5.pdb
- N8closed_6.pdb
- N8closed_7.pdb
- N8closed_Enzyme.pdb
- __MACOSX/._N8closed_Enzyme.pdb
- N8open_1.pdb
- N8open_2.pdb
- N8open_3.pdb
- N8open_4.pdb
- N8open_5.pdb
- N8open_6.pdb
- N8open_7.pdb
- N8open_Enzyme.pdb
- __MACOSX/._N8open_Enzyme.pdb
