# Supplementary material for: The Influence of 150-Cavity Binders on the Dynamics of Influenza A Neuraminidases as Revealed by Molecular Dynamics Simulations and Combined Clustering
Source: PLoS One. 2013 Mar 27;8(3):e59873. doi: 10.1371/journal.pone.0059873 (PMC3609799; doi:10.1371/journal.pone.0059873)
Supplement: Structures S1 — The coordinates of the top 20 most populated ligand and top 40 most populated enzyme clusters in PDB format. (ZIP) [file pone.0059873.s011.zip › N109_1.pdb]

MODEL        1
ATOM      1  NE  LIG1     1       5.938  12.894   0.967  1.00  0.00           N  
ATOM      2  CZ  LIG1     1       6.432  11.931   1.781  1.00  0.00           C  
ATOM      3  NH1 LIG1     1       5.838  10.711   1.873  1.00  0.00           N  
ATOM      4  NH2 LIG1     1       7.471  12.119   2.482  1.00  0.00           N  
ATOM      5  C1  LIG1     1       2.683  15.005  -2.058  1.00  0.00           C  
ATOM      6  O1A LIG1     1       2.454  15.233  -3.259  1.00  0.00           O  
ATOM      7  O1B LIG1     1       1.897  15.312  -1.097  1.00  0.00           O  
ATOM      8  C2  LIG1     1       3.876  14.198  -1.720  1.00  0.00           C  
ATOM      9  C3  LIG1     1       4.174  13.729  -0.491  1.00  0.00           C  
ATOM     10  C4  LIG1     1       5.278  12.724  -0.277  1.00  0.00           C  
ATOM     11  C5  LIG1     1       6.258  12.599  -1.443  1.00  0.00           C  
ATOM     12  N5  LIG1     1       7.094  11.426  -1.326  1.00  0.00           N  
ATOM     13  C6  LIG1     1       5.419  12.529  -2.718  1.00  0.00           C  
ATOM     14  O6  LIG1     1       4.604  13.733  -2.844  1.00  0.00           O  
ATOM     15  C7  LIG1     1       6.401  12.527  -4.012  1.00  0.00           C  
ATOM     16  O7  LIG1     1       7.292  13.704  -3.920  1.00  0.00           O  
ATOM     17  C8  LIG1     1       5.664  12.638  -5.373  1.00  0.00           C  
ATOM     18  O8  LIG1     1       4.962  11.380  -5.414  1.00  0.00           O  
ATOM     19  C9  LIG1     1       6.546  12.814  -6.606  1.00  0.00           C  
ATOM     20  O9  LIG1     1       7.655  11.863  -6.651  1.00  0.00           O  
ATOM     21  C10 LIG1     1       8.436  11.465  -1.423  1.00  0.00           C  
ATOM     22  O10 LIG1     1       9.112  12.457  -1.647  1.00  0.00           O  
ATOM     23  C11 LIG1     1       8.935  10.107  -0.984  1.00  0.00           C  
END
ENDMDL
MODEL        2
ATOM      1  NE  LIG1     1       5.701  12.667   1.287  1.00  0.00           N  
ATOM      2  CZ  LIG1     1       6.439  11.668   1.579  1.00  0.00           C  
ATOM      3  NH1 LIG1     1       5.951  10.451   1.636  1.00  0.00           N  
ATOM      4  NH2 LIG1     1       7.502  11.732   2.329  1.00  0.00           N  
ATOM      5  C1  LIG1     1       2.334  15.304  -1.349  1.00  0.00           C  
ATOM      6  O1A LIG1     1       2.000  15.597  -2.495  1.00  0.00           O  
ATOM      7  O1B LIG1     1       1.576  15.323  -0.394  1.00  0.00           O  
ATOM      8  C2  LIG1     1       3.583  14.374  -1.201  1.00  0.00           C  
ATOM      9  C3  LIG1     1       4.019  13.801  -0.040  1.00  0.00           C  
ATOM     10  C4  LIG1     1       5.011  12.741  -0.028  1.00  0.00           C  
ATOM     11  C5  LIG1     1       6.017  12.989  -1.164  1.00  0.00           C  
ATOM     12  N5  LIG1     1       6.941  11.872  -1.323  1.00  0.00           N  
ATOM     13  C6  LIG1     1       5.326  13.203  -2.495  1.00  0.00           C  
ATOM     14  O6  LIG1     1       4.225  14.168  -2.391  1.00  0.00           O  
ATOM     15  C7  LIG1     1       6.366  13.937  -3.480  1.00  0.00           C  
ATOM     16  O7  LIG1     1       7.200  14.993  -2.898  1.00  0.00           O  
ATOM     17  C8  LIG1     1       5.684  14.291  -4.817  1.00  0.00           C  
ATOM     18  O8  LIG1     1       6.556  13.957  -5.938  1.00  0.00           O  
ATOM     19  C9  LIG1     1       5.238  15.717  -4.807  1.00  0.00           C  
ATOM     20  O9  LIG1     1       4.365  15.975  -5.968  1.00  0.00           O  
ATOM     21  C10 LIG1     1       8.269  11.935  -1.251  1.00  0.00           C  
ATOM     22  O10 LIG1     1       8.917  12.906  -1.013  1.00  0.00           O  
ATOM     23  C11 LIG1     1       8.834  10.621  -1.298  1.00  0.00           C  
END
ENDMDL
MODEL        3
ATOM      1  NE  LIG1     1       5.136  12.562  -0.638  1.00  0.00           N  
ATOM      2  CZ  LIG1     1       4.482  11.985   0.296  1.00  0.00           C  
ATOM      3  NH1 LIG1     1       3.588  11.068   0.066  1.00  0.00           N  
ATOM      4  NH2 LIG1     1       4.966  11.906   1.475  1.00  0.00           N  
ATOM      5  C1  LIG1     1       2.996  15.810  -3.690  1.00  0.00           C  
ATOM      6  O1A LIG1     1       2.865  16.261  -4.774  1.00  0.00           O  
ATOM      7  O1B LIG1     1       2.222  16.283  -2.867  1.00  0.00           O  
ATOM      8  C2  LIG1     1       3.904  14.675  -3.413  1.00  0.00           C  
ATOM      9  C3  LIG1     1       3.925  14.041  -2.255  1.00  0.00           C  
ATOM     10  C4  LIG1     1       4.656  12.725  -2.026  1.00  0.00           C  
ATOM     11  C5  LIG1     1       5.878  12.750  -2.979  1.00  0.00           C  
ATOM     12  N5  LIG1     1       6.708  11.556  -2.815  1.00  0.00           N  
ATOM     13  C6  LIG1     1       5.408  12.985  -4.465  1.00  0.00           C  
ATOM     14  O6  LIG1     1       4.702  14.276  -4.454  1.00  0.00           O  
ATOM     15  C7  LIG1     1       6.497  12.741  -5.576  1.00  0.00           C  
ATOM     16  O7  LIG1     1       7.304  13.922  -5.624  1.00  0.00           O  
ATOM     17  C8  LIG1     1       5.883  12.453  -7.017  1.00  0.00           C  
ATOM     18  O8  LIG1     1       4.992  11.369  -6.879  1.00  0.00           O  
ATOM     19  C9  LIG1     1       6.930  12.289  -8.127  1.00  0.00           C  
ATOM     20  O9  LIG1     1       7.901  11.361  -7.675  1.00  0.00           O  
ATOM     21  C10 LIG1     1       7.853  11.577  -2.139  1.00  0.00           C  
ATOM     22  O10 LIG1     1       8.303  12.645  -1.786  1.00  0.00           O  
ATOM     23  C11 LIG1     1       8.537  10.263  -2.051  1.00  0.00           C  
END
ENDMDL
MODEL        4
ATOM      1  NE  LIG1     1       6.208  12.863   1.502  1.00  0.00           N  
ATOM      2  CZ  LIG1     1       6.546  12.025   2.399  1.00  0.00           C  
ATOM      3  NH1 LIG1     1       5.997  10.857   2.576  1.00  0.00           N  
ATOM      4  NH2 LIG1     1       7.763  12.165   2.791  1.00  0.00           N  
ATOM      5  C1  LIG1     1       2.300  14.623  -1.010  1.00  0.00           C  
ATOM      6  O1A LIG1     1       1.800  14.793  -2.103  1.00  0.00           O  
ATOM      7  O1B LIG1     1       1.735  15.120  -0.052  1.00  0.00           O  
ATOM      8  C2  LIG1     1       3.664  13.864  -0.813  1.00  0.00           C  
ATOM      9  C3  LIG1     1       4.132  13.533   0.348  1.00  0.00           C  
ATOM     10  C4  LIG1     1       5.276  12.616   0.382  1.00  0.00           C  
ATOM     11  C5  LIG1     1       6.106  12.440  -0.892  1.00  0.00           C  
ATOM     12  N5  LIG1     1       6.998  11.333  -0.692  1.00  0.00           N  
ATOM     13  C6  LIG1     1       5.196  12.314  -2.131  1.00  0.00           C  
ATOM     14  O6  LIG1     1       4.192  13.389  -2.062  1.00  0.00           O  
ATOM     15  C7  LIG1     1       6.008  12.338  -3.444  1.00  0.00           C  
ATOM     16  O7  LIG1     1       6.686  13.645  -3.489  1.00  0.00           O  
ATOM     17  C8  LIG1     1       5.226  11.932  -4.713  1.00  0.00           C  
ATOM     18  O8  LIG1     1       4.937  10.542  -4.585  1.00  0.00           O  
ATOM     19  C9  LIG1     1       6.148  12.065  -5.985  1.00  0.00           C  
ATOM     20  O9  LIG1     1       7.383  11.347  -5.879  1.00  0.00           O  
ATOM     21  C10 LIG1     1       8.330  11.287  -0.931  1.00  0.00           C  
ATOM     22  O10 LIG1     1       8.861  12.079  -1.591  1.00  0.00           O  
ATOM     23  C11 LIG1     1       9.089  10.209  -0.321  1.00  0.00           C  
END
ENDMDL
MODEL        5
ATOM      1  NE  LIG1     1       5.492  11.676   1.445  1.00  0.00           N  
ATOM      2  CZ  LIG1     1       6.483  10.795   1.677  1.00  0.00           C  
ATOM      3  NH1 LIG1     1       6.151  10.048   2.673  1.00  0.00           N  
ATOM      4  NH2 LIG1     1       7.556  11.434   1.930  1.00  0.00           N  
ATOM      5  C1  LIG1     1       2.414  15.058  -0.356  1.00  0.00           C  
ATOM      6  O1A LIG1     1       2.260  16.026  -1.074  1.00  0.00           O  
ATOM      7  O1B LIG1     1       1.474  14.725   0.352  1.00  0.00           O  
ATOM      8  C2  LIG1     1       3.677  14.214  -0.338  1.00  0.00           C  
ATOM      9  C3  LIG1     1       3.853  13.048   0.305  1.00  0.00           C  
ATOM     10  C4  LIG1     1       5.080  12.168   0.121  1.00  0.00           C  
ATOM     11  C5  LIG1     1       6.299  12.724  -0.637  1.00  0.00           C  
ATOM     12  N5  LIG1     1       7.173  11.663  -1.221  1.00  0.00           N  
ATOM     13  C6  LIG1     1       5.720  13.778  -1.669  1.00  0.00           C  
ATOM     14  O6  LIG1     1       4.727  14.700  -1.130  1.00  0.00           O  
ATOM     15  C7  LIG1     1       6.827  14.652  -2.370  1.00  0.00           C  
ATOM     16  O7  LIG1     1       7.638  15.371  -1.379  1.00  0.00           O  
ATOM     17  C8  LIG1     1       6.329  15.678  -3.482  1.00  0.00           C  
ATOM     18  O8  LIG1     1       7.431  15.926  -4.329  1.00  0.00           O  
ATOM     19  C9  LIG1     1       5.864  17.063  -2.943  1.00  0.00           C  
ATOM     20  O9  LIG1     1       5.539  17.892  -4.137  1.00  0.00           O  
ATOM     21  C10 LIG1     1       8.463  11.710  -1.220  1.00  0.00           C  
ATOM     22  O10 LIG1     1       9.103  12.694  -0.855  1.00  0.00           O  
ATOM     23  C11 LIG1     1       9.086  10.505  -1.692  1.00  0.00           C  
END
ENDMDL
MODEL        6
ATOM      1  NE  LIG1     1       5.404  12.962   0.115  1.00  0.00           N  
ATOM      2  CZ  LIG1     1       5.772  11.838   0.739  1.00  0.00           C  
ATOM      3  NH1 LIG1     1       5.103  10.754   0.594  1.00  0.00           N  
ATOM      4  NH2 LIG1     1       6.553  11.803   1.763  1.00  0.00           N  
ATOM      5  C1  LIG1     1       2.325  15.529  -2.624  1.00  0.00           C  
ATOM      6  O1A LIG1     1       1.963  15.889  -3.747  1.00  0.00           O  
ATOM      7  O1B LIG1     1       1.606  15.653  -1.695  1.00  0.00           O  
ATOM      8  C2  LIG1     1       3.629  14.698  -2.469  1.00  0.00           C  
ATOM      9  C3  LIG1     1       3.847  13.828  -1.465  1.00  0.00           C  
ATOM     10  C4  LIG1     1       5.081  12.996  -1.311  1.00  0.00           C  
ATOM     11  C5  LIG1     1       6.231  13.645  -2.143  1.00  0.00           C  
ATOM     12  N5  LIG1     1       7.389  12.684  -2.152  1.00  0.00           N  
ATOM     13  C6  LIG1     1       5.675  14.026  -3.549  1.00  0.00           C  
ATOM     14  O6  LIG1     1       4.497  14.856  -3.481  1.00  0.00           O  
ATOM     15  C7  LIG1     1       6.787  14.545  -4.443  1.00  0.00           C  
ATOM     16  O7  LIG1     1       7.289  15.834  -3.978  1.00  0.00           O  
ATOM     17  C8  LIG1     1       6.244  14.718  -5.921  1.00  0.00           C  
ATOM     18  O8  LIG1     1       7.282  14.868  -6.960  1.00  0.00           O  
ATOM     19  C9  LIG1     1       5.130  15.782  -6.180  1.00  0.00           C  
ATOM     20  O9  LIG1     1       5.131  16.327  -7.524  1.00  0.00           O  
ATOM     21  C10 LIG1     1       8.222  12.509  -1.149  1.00  0.00           C  
ATOM     22  O10 LIG1     1       8.512  13.454  -0.442  1.00  0.00           O  
ATOM     23  C11 LIG1     1       8.882  11.154  -1.112  1.00  0.00           C  
END
ENDMDL
