# Supplementary material for: The Influence of 150-Cavity Binders on the Dynamics of Influenza A Neuraminidases as Revealed by Molecular Dynamics Simulations and Combined Clustering
Source: PLoS One. 2013 Mar 27;8(3):e59873. doi: 10.1371/journal.pone.0059873 (PMC3609799; doi:10.1371/journal.pone.0059873)
Supplement: Structures S1 — The coordinates of the top 20 most populated ligand and top 40 most populated enzyme clusters in PDB format. (ZIP) [file pone.0059873.s011.zip › N109_2.pdb]

MODEL        1
ATOM      1  C1  LIG2     1       2.463  15.281  -2.324  1.00  0.00           C  
ATOM      2  O1A LIG2     1       2.085  15.318  -3.465  1.00  0.00           O  
ATOM      3  O1B LIG2     1       1.744  15.809  -1.462  1.00  0.00           O  
ATOM      4  C2  LIG2     1       3.561  14.430  -1.868  1.00  0.00           C  
ATOM      5  C3  LIG2     1       3.835  14.424  -0.328  1.00  0.00           C  
ATOM      6  C4  LIG2     1       4.726  13.192   0.007  1.00  0.00           C  
ATOM      7  N4  LIG2     1       5.363  13.332   1.382  1.00  0.00           N  
ATOM      8  C5  LIG2     1       5.948  13.113  -0.993  1.00  0.00           C  
ATOM      9  N5  LIG2     1       6.943  12.113  -0.636  1.00  0.00           N  
ATOM     10  C6  LIG2     1       5.416  12.857  -2.411  1.00  0.00           C  
ATOM     11  C7  LIG2     1       4.305  13.724  -2.767  1.00  0.00           C  
ATOM     12  O7  LIG2     1       6.509  13.114  -3.360  1.00  0.00           O  
ATOM     13  C8  LIG2     1       7.019  12.007  -4.142  1.00  0.00           C  
ATOM     14  C9  LIG2     1       5.861  11.364  -5.053  1.00  0.00           C  
ATOM     15  C10 LIG2     1       8.261  12.237  -0.643  1.00  0.00           C  
ATOM     16  O10 LIG2     1       8.832  13.301  -0.853  1.00  0.00           O  
ATOM     17  C11 LIG2     1       9.034  10.994  -0.372  1.00  0.00           C  
ATOM     18  C81 LIG2     1       8.263  12.473  -4.979  1.00  0.00           C  
ATOM     19  C82 LIG2     1       9.576  12.613  -4.134  1.00  0.00           C  
ATOM     20  C91 LIG2     1       5.479  12.127  -6.314  1.00  0.00           C  
END
ENDMDL
MODEL        2
ATOM      1  C1  LIG2     1       2.375  15.504  -2.296  1.00  0.00           C  
ATOM      2  O1A LIG2     1       2.074  15.432  -3.481  1.00  0.00           O  
ATOM      3  O1B LIG2     1       1.458  15.702  -1.525  1.00  0.00           O  
ATOM      4  C2  LIG2     1       3.715  14.988  -1.883  1.00  0.00           C  
ATOM      5  C3  LIG2     1       3.865  14.787  -0.358  1.00  0.00           C  
ATOM      6  C4  LIG2     1       4.849  13.641  -0.040  1.00  0.00           C  
ATOM      7  N4  LIG2     1       4.930  13.420   1.454  1.00  0.00           N  
ATOM      8  C5  LIG2     1       6.174  13.806  -0.806  1.00  0.00           C  
ATOM      9  N5  LIG2     1       6.919  12.559  -0.503  1.00  0.00           N  
ATOM     10  C6  LIG2     1       5.945  13.887  -2.335  1.00  0.00           C  
ATOM     11  C7  LIG2     1       4.674  14.524  -2.783  1.00  0.00           C  
ATOM     12  O7  LIG2     1       7.015  14.644  -2.922  1.00  0.00           O  
ATOM     13  C8  LIG2     1       7.346  14.372  -4.270  1.00  0.00           C  
ATOM     14  C9  LIG2     1       7.923  15.655  -4.832  1.00  0.00           C  
ATOM     15  C10 LIG2     1       8.187  12.493  -0.076  1.00  0.00           C  
ATOM     16  O10 LIG2     1       8.880  13.464   0.033  1.00  0.00           O  
ATOM     17  C11 LIG2     1       8.613  11.114   0.240  1.00  0.00           C  
ATOM     18  C81 LIG2     1       8.474  13.265  -4.470  1.00  0.00           C  
ATOM     19  C82 LIG2     1       7.961  11.788  -4.104  1.00  0.00           C  
ATOM     20  C91 LIG2     1       6.876  16.771  -4.882  1.00  0.00           C  
END
ENDMDL
MODEL        3
ATOM      1  C1  LIG2     1       2.293  15.137  -1.742  1.00  0.00           C  
ATOM      2  O1A LIG2     1       1.951  15.226  -2.875  1.00  0.00           O  
ATOM      3  O1B LIG2     1       1.840  15.910  -0.870  1.00  0.00           O  
ATOM      4  C2  LIG2     1       3.515  14.356  -1.391  1.00  0.00           C  
ATOM      5  C3  LIG2     1       3.672  14.123   0.084  1.00  0.00           C  
ATOM      6  C4  LIG2     1       4.628  12.949   0.436  1.00  0.00           C  
ATOM      7  N4  LIG2     1       5.055  12.890   1.852  1.00  0.00           N  
ATOM      8  C5  LIG2     1       5.827  12.931  -0.616  1.00  0.00           C  
ATOM      9  N5  LIG2     1       6.851  11.929  -0.276  1.00  0.00           N  
ATOM     10  C6  LIG2     1       5.322  12.768  -2.021  1.00  0.00           C  
ATOM     11  C7  LIG2     1       4.277  13.821  -2.369  1.00  0.00           C  
ATOM     12  O7  LIG2     1       6.436  12.914  -2.908  1.00  0.00           O  
ATOM     13  C8  LIG2     1       6.333  12.493  -4.267  1.00  0.00           C  
ATOM     14  C9  LIG2     1       7.722  12.723  -4.936  1.00  0.00           C  
ATOM     15  C10 LIG2     1       8.151  12.188  -0.425  1.00  0.00           C  
ATOM     16  O10 LIG2     1       8.735  13.204  -0.667  1.00  0.00           O  
ATOM     17  C11 LIG2     1       8.975  10.896  -0.430  1.00  0.00           C  
ATOM     18  C81 LIG2     1       5.891  11.003  -4.411  1.00  0.00           C  
ATOM     19  C82 LIG2     1       5.980  10.384  -5.764  1.00  0.00           C  
ATOM     20  C91 LIG2     1       8.770  11.827  -4.222  1.00  0.00           C  
END
ENDMDL
MODEL        4
ATOM      1  C1  LIG2     1       2.409  14.761  -2.630  1.00  0.00           C  
ATOM      2  O1A LIG2     1       2.012  14.873  -3.822  1.00  0.00           O  
ATOM      3  O1B LIG2     1       1.807  15.456  -1.797  1.00  0.00           O  
ATOM      4  C2  LIG2     1       3.468  13.745  -2.306  1.00  0.00           C  
ATOM      5  C3  LIG2     1       4.051  13.797  -0.867  1.00  0.00           C  
ATOM      6  C4  LIG2     1       4.940  12.609  -0.520  1.00  0.00           C  
ATOM      7  N4  LIG2     1       5.644  12.945   0.788  1.00  0.00           N  
ATOM      8  C5  LIG2     1       6.035  12.406  -1.723  1.00  0.00           C  
ATOM      9  N5  LIG2     1       6.963  11.295  -1.213  1.00  0.00           N  
ATOM     10  C6  LIG2     1       5.231  12.078  -2.962  1.00  0.00           C  
ATOM     11  C7  LIG2     1       4.121  13.104  -3.287  1.00  0.00           C  
ATOM     12  O7  LIG2     1       6.213  12.061  -4.022  1.00  0.00           O  
ATOM     13  C8  LIG2     1       6.921  10.844  -4.398  1.00  0.00           C  
ATOM     14  C9  LIG2     1       5.953   9.863  -5.207  1.00  0.00           C  
ATOM     15  C10 LIG2     1       8.248  11.489  -0.853  1.00  0.00           C  
ATOM     16  O10 LIG2     1       8.813  12.518  -0.717  1.00  0.00           O  
ATOM     17  C11 LIG2     1       9.020  10.206  -0.680  1.00  0.00           C  
ATOM     18  C81 LIG2     1       8.090  11.352  -5.281  1.00  0.00           C  
ATOM     19  C82 LIG2     1       9.340  11.896  -4.530  1.00  0.00           C  
ATOM     20  C91 LIG2     1       5.064  10.530  -6.269  1.00  0.00           C  
END
ENDMDL
MODEL        5
ATOM      1  C1  LIG2     1       2.222  15.321  -2.563  1.00  0.00           C  
ATOM      2  O1A LIG2     1       1.659  15.126  -3.672  1.00  0.00           O  
ATOM      3  O1B LIG2     1       1.634  16.078  -1.777  1.00  0.00           O  
ATOM      4  C2  LIG2     1       3.543  14.769  -2.251  1.00  0.00           C  
ATOM      5  C3  LIG2     1       4.015  14.934  -0.764  1.00  0.00           C  
ATOM      6  C4  LIG2     1       4.899  13.660  -0.431  1.00  0.00           C  
ATOM      7  N4  LIG2     1       5.133  13.414   1.034  1.00  0.00           N  
ATOM      8  C5  LIG2     1       6.134  13.679  -1.325  1.00  0.00           C  
ATOM      9  N5  LIG2     1       7.018  12.455  -1.021  1.00  0.00           N  
ATOM     10  C6  LIG2     1       5.752  13.666  -2.867  1.00  0.00           C  
ATOM     11  C7  LIG2     1       4.341  14.146  -3.163  1.00  0.00           C  
ATOM     12  O7  LIG2     1       6.711  14.609  -3.579  1.00  0.00           O  
ATOM     13  C8  LIG2     1       6.829  14.536  -5.021  1.00  0.00           C  
ATOM     14  C9  LIG2     1       6.574  16.017  -5.515  1.00  0.00           C  
ATOM     15  C10 LIG2     1       8.369  12.384  -1.096  1.00  0.00           C  
ATOM     16  O10 LIG2     1       8.984  13.459  -1.166  1.00  0.00           O  
ATOM     17  C11 LIG2     1       8.935  11.012  -0.938  1.00  0.00           C  
ATOM     18  C81 LIG2     1       8.273  14.248  -5.621  1.00  0.00           C  
ATOM     19  C82 LIG2     1       8.827  12.935  -5.031  1.00  0.00           C  
ATOM     20  C91 LIG2     1       5.180  16.513  -5.199  1.00  0.00           C  
END
ENDMDL
MODEL        6
ATOM      1  C1  LIG2     1       1.949  15.552  -2.412  1.00  0.00           C  
ATOM      2  O1A LIG2     1       1.308  15.379  -3.447  1.00  0.00           O  
ATOM      3  O1B LIG2     1       1.392  16.215  -1.569  1.00  0.00           O  
ATOM      4  C2  LIG2     1       3.221  14.780  -2.117  1.00  0.00           C  
ATOM      5  C3  LIG2     1       3.770  14.790  -0.738  1.00  0.00           C  
ATOM      6  C4  LIG2     1       4.869  13.745  -0.504  1.00  0.00           C  
ATOM      7  N4  LIG2     1       5.426  13.805   0.907  1.00  0.00           N  
ATOM      8  C5  LIG2     1       5.939  13.624  -1.703  1.00  0.00           C  
ATOM      9  N5  LIG2     1       7.003  12.725  -1.325  1.00  0.00           N  
ATOM     10  C6  LIG2     1       5.076  13.182  -2.909  1.00  0.00           C  
ATOM     11  C7  LIG2     1       3.830  14.061  -3.090  1.00  0.00           C  
ATOM     12  O7  LIG2     1       5.815  13.205  -4.159  1.00  0.00           O  
ATOM     13  C8  LIG2     1       5.234  12.659  -5.364  1.00  0.00           C  
ATOM     14  C9  LIG2     1       6.040  13.253  -6.565  1.00  0.00           C  
ATOM     15  C10 LIG2     1       8.210  12.767  -1.866  1.00  0.00           C  
ATOM     16  O10 LIG2     1       8.522  13.695  -2.574  1.00  0.00           O  
ATOM     17  C11 LIG2     1       9.092  11.577  -1.610  1.00  0.00           C  
ATOM     18  C81 LIG2     1       5.106  11.156  -5.392  1.00  0.00           C  
ATOM     19  C82 LIG2     1       6.460  10.359  -5.207  1.00  0.00           C  
ATOM     20  C91 LIG2     1       5.733  14.714  -6.805  1.00  0.00           C  
END
ENDMDL
MODEL        7
ATOM      1  C1  LIG2     1       2.469  14.994  -2.727  1.00  0.00           C  
ATOM      2  O1A LIG2     1       2.092  15.120  -3.858  1.00  0.00           O  
ATOM      3  O1B LIG2     1       1.841  15.587  -1.883  1.00  0.00           O  
ATOM      4  C2  LIG2     1       3.791  14.448  -2.450  1.00  0.00           C  
ATOM      5  C3  LIG2     1       4.274  14.383  -1.045  1.00  0.00           C  
ATOM      6  C4  LIG2     1       5.223  13.285  -0.812  1.00  0.00           C  
ATOM      7  N4  LIG2     1       5.485  13.155   0.657  1.00  0.00           N  
ATOM      8  C5  LIG2     1       6.453  13.440  -1.682  1.00  0.00           C  
ATOM      9  N5  LIG2     1       7.352  12.322  -1.470  1.00  0.00           N  
ATOM     10  C6  LIG2     1       6.110  13.672  -3.229  1.00  0.00           C  
ATOM     11  C7  LIG2     1       4.669  14.126  -3.491  1.00  0.00           C  
ATOM     12  O7  LIG2     1       6.937  14.733  -3.801  1.00  0.00           O  
ATOM     13  C8  LIG2     1       8.397  14.679  -3.794  1.00  0.00           C  
ATOM     14  C9  LIG2     1       9.012  13.838  -4.967  1.00  0.00           C  
ATOM     15  C10 LIG2     1       8.462  12.337  -0.705  1.00  0.00           C  
ATOM     16  O10 LIG2     1       8.803  13.330  -0.085  1.00  0.00           O  
ATOM     17  C11 LIG2     1       9.085  10.947  -0.537  1.00  0.00           C  
ATOM     18  C81 LIG2     1       8.984  16.104  -3.995  1.00  0.00           C  
ATOM     19  C82 LIG2     1       8.351  17.009  -2.930  1.00  0.00           C  
ATOM     20  C91 LIG2     1       8.935  12.317  -4.733  1.00  0.00           C  
END
ENDMDL
