# Supplementary material for: The Influence of 150-Cavity Binders on the Dynamics of Influenza A Neuraminidases as Revealed by Molecular Dynamics Simulations and Combined Clustering
Source: PLoS One. 2013 Mar 27;8(3):e59873. doi: 10.1371/journal.pone.0059873 (PMC3609799; doi:10.1371/journal.pone.0059873)
Supplement: Structures S1 — The coordinates of the top 20 most populated ligand and top 40 most populated enzyme clusters in PDB format. (ZIP) [file pone.0059873.s011.zip › N109_3.pdb]

MODEL        1
ATOM      1  C1  LIG3     1       3.366  15.775  -3.575  1.00  0.00           C  
ATOM      2  O1A LIG3     1       2.144  15.648  -3.337  1.00  0.00           O  
ATOM      3  O1B LIG3     1       3.770  16.641  -4.274  1.00  0.00           O  
ATOM      4  C2  LIG3     1       4.393  14.815  -3.069  1.00  0.00           C  
ATOM      5  C3  LIG3     1       4.117  13.961  -2.019  1.00  0.00           C  
ATOM      6  C4  LIG3     1       5.104  12.871  -1.506  1.00  0.00           C  
ATOM      7  N4  LIG3     1       5.194  13.050  -0.101  1.00  0.00           N  
ATOM      8  C5  LIG3     1       6.498  13.075  -2.112  1.00  0.00           C  
ATOM      9  N5  LIG3     1       7.398  11.934  -2.001  1.00  0.00           N  
ATOM     10  C6  LIG3     1       6.478  13.538  -3.573  1.00  0.00           C  
ATOM     11  O6  LIG3     1       7.811  13.817  -3.947  1.00  0.00           O  
ATOM     12  C7  LIG3     1       5.729  14.813  -3.840  1.00  0.00           C  
ATOM     13  C10 LIG3     1       8.685  11.975  -1.561  1.00  0.00           C  
ATOM     14  O10 LIG3     1       9.252  13.000  -1.274  1.00  0.00           O  
ATOM     15  C11 LIG3     1       9.346  10.644  -1.465  1.00  0.00           C  
ATOM     16  C16 LIG3     1       8.221  13.608  -5.339  1.00  0.00           C  
ATOM     17  C17 LIG3     1       8.743  12.122  -5.508  1.00  0.00           C  
ATOM     18  C18 LIG3     1       9.192  14.788  -5.747  1.00  0.00           C  
ATOM     19  C19 LIG3     1       8.426  16.023  -6.425  1.00  0.00           C  
ATOM     20  C20 LIG3     1      10.190  11.822  -4.974  1.00  0.00           C  
ATOM     21  C21 LIG3     1       4.788  12.238   0.858  1.00  0.00           C  
ATOM     22  N22 LIG3     1       5.189  12.382   2.095  1.00  0.00           N  
ATOM     23  N23 LIG3     1       4.061  11.203   0.600  1.00  0.00           N  
END
ENDMDL
MODEL        2
ATOM      1  C1  LIG3     1       4.264  17.240  -3.256  1.00  0.00           C  
ATOM      2  O1A LIG3     1       3.208  17.563  -2.867  1.00  0.00           O  
ATOM      3  O1B LIG3     1       4.933  17.970  -3.968  1.00  0.00           O  
ATOM      4  C2  LIG3     1       5.050  16.019  -2.679  1.00  0.00           C  
ATOM      5  C3  LIG3     1       4.514  15.292  -1.664  1.00  0.00           C  
ATOM      6  C4  LIG3     1       5.169  14.087  -1.050  1.00  0.00           C  
ATOM      7  N4  LIG3     1       4.987  14.106   0.378  1.00  0.00           N  
ATOM      8  C5  LIG3     1       6.699  14.108  -1.497  1.00  0.00           C  
ATOM      9  N5  LIG3     1       7.231  12.807  -1.119  1.00  0.00           N  
ATOM     10  C6  LIG3     1       6.809  14.261  -3.031  1.00  0.00           C  
ATOM     11  O6  LIG3     1       8.162  14.179  -3.515  1.00  0.00           O  
ATOM     12  C7  LIG3     1       6.304  15.682  -3.405  1.00  0.00           C  
ATOM     13  C10 LIG3     1       8.217  12.632  -0.263  1.00  0.00           C  
ATOM     14  O10 LIG3     1       8.662  13.605   0.319  1.00  0.00           O  
ATOM     15  C11 LIG3     1       8.796  11.261  -0.127  1.00  0.00           C  
ATOM     16  C16 LIG3     1       8.401  13.862  -4.962  1.00  0.00           C  
ATOM     17  C17 LIG3     1       7.911  12.418  -5.241  1.00  0.00           C  
ATOM     18  C18 LIG3     1       9.915  13.997  -5.226  1.00  0.00           C  
ATOM     19  C19 LIG3     1      10.411  15.391  -4.668  1.00  0.00           C  
ATOM     20  C20 LIG3     1       8.641  11.229  -4.454  1.00  0.00           C  
ATOM     21  C21 LIG3     1       5.192  13.112   1.220  1.00  0.00           C  
ATOM     22  N22 LIG3     1       5.781  13.369   2.352  1.00  0.00           N  
ATOM     23  N23 LIG3     1       5.047  11.868   0.895  1.00  0.00           N  
END
ENDMDL
MODEL        3
ATOM      1  C1  LIG3     1       2.793  15.808  -2.342  1.00  0.00           C  
ATOM      2  O1A LIG3     1       2.279  16.335  -1.411  1.00  0.00           O  
ATOM      3  O1B LIG3     1       2.236  15.960  -3.432  1.00  0.00           O  
ATOM      4  C2  LIG3     1       3.951  14.868  -2.097  1.00  0.00           C  
ATOM      5  C3  LIG3     1       4.424  14.552  -0.813  1.00  0.00           C  
ATOM      6  C4  LIG3     1       5.226  13.281  -0.633  1.00  0.00           C  
ATOM      7  N4  LIG3     1       5.756  13.203   0.718  1.00  0.00           N  
ATOM      8  C5  LIG3     1       6.369  13.229  -1.669  1.00  0.00           C  
ATOM      9  N5  LIG3     1       7.131  11.949  -1.491  1.00  0.00           N  
ATOM     10  C6  LIG3     1       5.780  13.328  -3.061  1.00  0.00           C  
ATOM     11  O6  LIG3     1       6.878  13.722  -3.908  1.00  0.00           O  
ATOM     12  C7  LIG3     1       4.612  14.288  -3.336  1.00  0.00           C  
ATOM     13  C10 LIG3     1       8.459  11.842  -1.353  1.00  0.00           C  
ATOM     14  O10 LIG3     1       9.082  12.842  -1.237  1.00  0.00           O  
ATOM     15  C11 LIG3     1       9.043  10.473  -1.301  1.00  0.00           C  
ATOM     16  C16 LIG3     1       6.942  13.334  -5.346  1.00  0.00           C  
ATOM     17  C17 LIG3     1       7.850  12.081  -5.474  1.00  0.00           C  
ATOM     18  C18 LIG3     1       7.326  14.575  -6.220  1.00  0.00           C  
ATOM     19  C19 LIG3     1       6.139  15.557  -6.545  1.00  0.00           C  
ATOM     20  C20 LIG3     1       9.334  12.383  -5.254  1.00  0.00           C  
ATOM     21  C21 LIG3     1       5.760  12.204   1.586  1.00  0.00           C  
ATOM     22  N22 LIG3     1       4.958  11.204   1.415  1.00  0.00           N  
ATOM     23  N23 LIG3     1       6.610  12.036   2.541  1.00  0.00           N  
END
ENDMDL
MODEL        4
ATOM      1  C1  LIG3     1       4.133  16.654  -3.381  1.00  0.00           C  
ATOM      2  O1A LIG3     1       3.292  17.174  -2.692  1.00  0.00           O  
ATOM      3  O1B LIG3     1       4.515  17.219  -4.422  1.00  0.00           O  
ATOM      4  C2  LIG3     1       4.824  15.409  -2.942  1.00  0.00           C  
ATOM      5  C3  LIG3     1       4.572  14.860  -1.739  1.00  0.00           C  
ATOM      6  C4  LIG3     1       5.184  13.503  -1.264  1.00  0.00           C  
ATOM      7  N4  LIG3     1       5.673  13.579   0.132  1.00  0.00           N  
ATOM      8  C5  LIG3     1       6.375  13.113  -2.147  1.00  0.00           C  
ATOM      9  N5  LIG3     1       6.760  11.669  -1.896  1.00  0.00           N  
ATOM     10  C6  LIG3     1       5.894  13.248  -3.577  1.00  0.00           C  
ATOM     11  O6  LIG3     1       6.907  12.674  -4.397  1.00  0.00           O  
ATOM     12  C7  LIG3     1       5.680  14.697  -3.927  1.00  0.00           C  
ATOM     13  C10 LIG3     1       7.890  11.254  -1.260  1.00  0.00           C  
ATOM     14  O10 LIG3     1       8.738  12.085  -0.950  1.00  0.00           O  
ATOM     15  C11 LIG3     1       8.034   9.815  -0.931  1.00  0.00           C  
ATOM     16  C16 LIG3     1       6.711  12.351  -5.789  1.00  0.00           C  
ATOM     17  C17 LIG3     1       5.534  11.281  -5.908  1.00  0.00           C  
ATOM     18  C18 LIG3     1       8.121  11.832  -6.294  1.00  0.00           C  
ATOM     19  C19 LIG3     1       9.068  12.984  -6.304  1.00  0.00           C  
ATOM     20  C20 LIG3     1       5.975   9.936  -5.244  1.00  0.00           C  
ATOM     21  C21 LIG3     1       5.557  12.591   1.023  1.00  0.00           C  
ATOM     22  N22 LIG3     1       6.007  12.753   2.182  1.00  0.00           N  
ATOM     23  N23 LIG3     1       4.718  11.661   1.000  1.00  0.00           N  
END
ENDMDL
MODEL        5
ATOM      1  C1  LIG3     1       4.860  17.860  -2.376  1.00  0.00           C  
ATOM      2  O1A LIG3     1       3.636  17.958  -2.287  1.00  0.00           O  
ATOM      3  O1B LIG3     1       5.559  18.664  -2.965  1.00  0.00           O  
ATOM      4  C2  LIG3     1       5.414  16.521  -2.023  1.00  0.00           C  
ATOM      5  C3  LIG3     1       4.840  15.653  -1.132  1.00  0.00           C  
ATOM      6  C4  LIG3     1       5.474  14.334  -0.727  1.00  0.00           C  
ATOM      7  N4  LIG3     1       5.258  14.252   0.667  1.00  0.00           N  
ATOM      8  C5  LIG3     1       7.002  14.287  -1.079  1.00  0.00           C  
ATOM      9  N5  LIG3     1       7.520  12.941  -0.928  1.00  0.00           N  
ATOM     10  C6  LIG3     1       7.143  14.699  -2.528  1.00  0.00           C  
ATOM     11  O6  LIG3     1       8.590  14.638  -2.802  1.00  0.00           O  
ATOM     12  C7  LIG3     1       6.714  16.157  -2.726  1.00  0.00           C  
ATOM     13  C10 LIG3     1       8.583  12.554  -0.235  1.00  0.00           C  
ATOM     14  O10 LIG3     1       9.320  13.304   0.355  1.00  0.00           O  
ATOM     15  C11 LIG3     1       8.776  11.056  -0.213  1.00  0.00           C  
ATOM     16  C16 LIG3     1       8.956  14.733  -4.194  1.00  0.00           C  
ATOM     17  C17 LIG3     1       8.403  13.523  -5.110  1.00  0.00           C  
ATOM     18  C18 LIG3     1      10.519  14.802  -4.362  1.00  0.00           C  
ATOM     19  C19 LIG3     1      11.177  16.071  -3.773  1.00  0.00           C  
ATOM     20  C20 LIG3     1       8.977  12.205  -4.767  1.00  0.00           C  
ATOM     21  C21 LIG3     1       5.737  13.303   1.457  1.00  0.00           C  
ATOM     22  N22 LIG3     1       5.947  13.640   2.748  1.00  0.00           N  
ATOM     23  N23 LIG3     1       5.271  12.090   1.232  1.00  0.00           N  
END
ENDMDL
MODEL        6
ATOM      1  C1  LIG3     1       2.602  15.529  -2.639  1.00  0.00           C  
ATOM      2  O1A LIG3     1       1.621  15.264  -2.001  1.00  0.00           O  
ATOM      3  O1B LIG3     1       2.378  16.166  -3.662  1.00  0.00           O  
ATOM      4  C2  LIG3     1       3.844  14.734  -2.549  1.00  0.00           C  
ATOM      5  C3  LIG3     1       3.854  13.640  -1.727  1.00  0.00           C  
ATOM      6  C4  LIG3     1       4.950  12.576  -1.785  1.00  0.00           C  
ATOM      7  N4  LIG3     1       5.484  12.334  -0.369  1.00  0.00           N  
ATOM      8  C5  LIG3     1       6.181  13.054  -2.494  1.00  0.00           C  
ATOM      9  N5  LIG3     1       7.237  12.060  -2.582  1.00  0.00           N  
ATOM     10  C6  LIG3     1       5.744  13.615  -3.873  1.00  0.00           C  
ATOM     11  O6  LIG3     1       6.934  14.042  -4.514  1.00  0.00           O  
ATOM     12  C7  LIG3     1       4.933  14.907  -3.606  1.00  0.00           C  
ATOM     13  C10 LIG3     1       8.469  12.119  -2.138  1.00  0.00           C  
ATOM     14  O10 LIG3     1       9.055  13.093  -1.630  1.00  0.00           O  
ATOM     15  C11 LIG3     1       9.210  10.807  -2.426  1.00  0.00           C  
ATOM     16  C16 LIG3     1       7.063  13.788  -5.986  1.00  0.00           C  
ATOM     17  C17 LIG3     1       8.618  13.689  -6.209  1.00  0.00           C  
ATOM     18  C18 LIG3     1       6.466  14.851  -6.950  1.00  0.00           C  
ATOM     19  C19 LIG3     1       6.631  16.234  -6.473  1.00  0.00           C  
ATOM     20  C20 LIG3     1       9.095  12.333  -5.714  1.00  0.00           C  
ATOM     21  C21 LIG3     1       4.786  11.862   0.700  1.00  0.00           C  
ATOM     22  N22 LIG3     1       3.965  10.852   0.468  1.00  0.00           N  
ATOM     23  N23 LIG3     1       5.375  11.976   1.844  1.00  0.00           N  
END
ENDMDL
MODEL        7
ATOM      1  C1  LIG3     1       4.449  15.587  -4.144  1.00  0.00           C  
ATOM      2  O1A LIG3     1       3.238  15.577  -4.063  1.00  0.00           O  
ATOM      3  O1B LIG3     1       4.935  16.445  -4.850  1.00  0.00           O  
ATOM      4  C2  LIG3     1       5.233  14.449  -3.561  1.00  0.00           C  
ATOM      5  C3  LIG3     1       4.666  13.600  -2.746  1.00  0.00           C  
ATOM      6  C4  LIG3     1       5.359  12.559  -1.913  1.00  0.00           C  
ATOM      7  N4  LIG3     1       4.839  12.814  -0.594  1.00  0.00           N  
ATOM      8  C5  LIG3     1       6.910  12.600  -2.060  1.00  0.00           C  
ATOM      9  N5  LIG3     1       7.546  11.364  -1.570  1.00  0.00           N  
ATOM     10  C6  LIG3     1       7.282  12.888  -3.544  1.00  0.00           C  
ATOM     11  O6  LIG3     1       8.704  12.800  -3.774  1.00  0.00           O  
ATOM     12  C7  LIG3     1       6.736  14.264  -3.972  1.00  0.00           C  
ATOM     13  C10 LIG3     1       8.731  11.326  -0.952  1.00  0.00           C  
ATOM     14  O10 LIG3     1       9.451  12.355  -0.904  1.00  0.00           O  
ATOM     15  C11 LIG3     1       9.095  10.037  -0.304  1.00  0.00           C  
ATOM     16  C16 LIG3     1       9.004  12.536  -5.125  1.00  0.00           C  
ATOM     17  C17 LIG3     1       8.845  11.009  -5.365  1.00  0.00           C  
ATOM     18  C18 LIG3     1      10.497  12.938  -5.389  1.00  0.00           C  
ATOM     19  C19 LIG3     1      10.728  14.468  -5.369  1.00  0.00           C  
ATOM     20  C20 LIG3     1       7.894  10.683  -6.507  1.00  0.00           C  
ATOM     21  C21 LIG3     1       4.891  11.951   0.426  1.00  0.00           C  
ATOM     22  N22 LIG3     1       4.942  12.427   1.603  1.00  0.00           N  
ATOM     23  N23 LIG3     1       4.371  10.793   0.308  1.00  0.00           N  
END
ENDMDL
MODEL        8
ATOM      1  C1  LIG3     1       4.176  17.274   0.146  1.00  0.00           C  
ATOM      2  O1A LIG3     1       3.428  17.318   1.054  1.00  0.00           O  
ATOM      3  O1B LIG3     1       4.323  18.185  -0.620  1.00  0.00           O  
ATOM      4  C2  LIG3     1       4.945  16.009  -0.146  1.00  0.00           C  
ATOM      5  C3  LIG3     1       4.803  14.859   0.592  1.00  0.00           C  
ATOM      6  C4  LIG3     1       5.404  13.530   0.285  1.00  0.00           C  
ATOM      7  N4  LIG3     1       5.750  12.940   1.591  1.00  0.00           N  
ATOM      8  C5  LIG3     1       6.685  13.765  -0.544  1.00  0.00           C  
ATOM      9  N5  LIG3     1       7.365  12.548  -0.875  1.00  0.00           N  
ATOM     10  C6  LIG3     1       6.282  14.650  -1.761  1.00  0.00           C  
ATOM     11  O6  LIG3     1       7.496  14.805  -2.634  1.00  0.00           O  
ATOM     12  C7  LIG3     1       5.957  16.008  -1.278  1.00  0.00           C  
ATOM     13  C10 LIG3     1       8.602  12.226  -0.404  1.00  0.00           C  
ATOM     14  O10 LIG3     1       9.288  12.979   0.176  1.00  0.00           O  
ATOM     15  C11 LIG3     1       9.115  10.878  -0.803  1.00  0.00           C  
ATOM     16  C16 LIG3     1       7.594  14.020  -3.891  1.00  0.00           C  
ATOM     17  C17 LIG3     1       9.055  13.582  -3.990  1.00  0.00           C  
ATOM     18  C18 LIG3     1       7.134  14.787  -5.173  1.00  0.00           C  
ATOM     19  C19 LIG3     1       5.683  15.268  -5.133  1.00  0.00           C  
ATOM     20  C20 LIG3     1       9.186  12.482  -5.078  1.00  0.00           C  
ATOM     21  C21 LIG3     1       5.990  11.676   1.821  1.00  0.00           C  
ATOM     22  N22 LIG3     1       6.362  11.390   3.048  1.00  0.00           N  
ATOM     23  N23 LIG3     1       5.379  10.746   1.186  1.00  0.00           N  
END
ENDMDL
MODEL        9
ATOM      1  C1  LIG3     1       4.664  16.723  -3.845  1.00  0.00           C  
ATOM      2  O1A LIG3     1       3.854  17.501  -3.335  1.00  0.00           O  
ATOM      3  O1B LIG3     1       4.977  16.791  -5.000  1.00  0.00           O  
ATOM      4  C2  LIG3     1       5.183  15.590  -2.980  1.00  0.00           C  
ATOM      5  C3  LIG3     1       4.928  15.527  -1.655  1.00  0.00           C  
ATOM      6  C4  LIG3     1       5.380  14.357  -0.912  1.00  0.00           C  
ATOM      7  N4  LIG3     1       5.467  14.698   0.463  1.00  0.00           N  
ATOM      8  C5  LIG3     1       6.756  13.812  -1.507  1.00  0.00           C  
ATOM      9  N5  LIG3     1       7.216  12.709  -0.682  1.00  0.00           N  
ATOM     10  C6  LIG3     1       6.432  13.340  -2.989  1.00  0.00           C  
ATOM     11  O6  LIG3     1       7.686  12.889  -3.442  1.00  0.00           O  
ATOM     12  C7  LIG3     1       5.971  14.542  -3.781  1.00  0.00           C  
ATOM     13  C10 LIG3     1       8.399  12.668  -0.069  1.00  0.00           C  
ATOM     14  O10 LIG3     1       9.121  13.698   0.027  1.00  0.00           O  
ATOM     15  C11 LIG3     1       8.710  11.482   0.771  1.00  0.00           C  
ATOM     16  C16 LIG3     1       7.643  12.235  -4.737  1.00  0.00           C  
ATOM     17  C17 LIG3     1       7.057  10.834  -4.745  1.00  0.00           C  
ATOM     18  C18 LIG3     1       9.131  12.130  -5.265  1.00  0.00           C  
ATOM     19  C19 LIG3     1       9.649  13.567  -5.446  1.00  0.00           C  
ATOM     20  C20 LIG3     1       5.529  10.686  -4.738  1.00  0.00           C  
ATOM     21  C21 LIG3     1       5.179  13.865   1.479  1.00  0.00           C  
ATOM     22  N22 LIG3     1       4.905  14.490   2.590  1.00  0.00           N  
ATOM     23  N23 LIG3     1       4.751  12.692   1.331  1.00  0.00           N  
END
ENDMDL
MODEL       10
ATOM      1  C1  LIG3     1       2.447  16.484  -2.982  1.00  0.00           C  
ATOM      2  O1A LIG3     1       1.514  16.497  -2.205  1.00  0.00           O  
ATOM      3  O1B LIG3     1       2.445  16.917  -4.120  1.00  0.00           O  
ATOM      4  C2  LIG3     1       3.611  15.660  -2.497  1.00  0.00           C  
ATOM      5  C3  LIG3     1       3.563  14.917  -1.409  1.00  0.00           C  
ATOM      6  C4  LIG3     1       4.669  14.011  -0.938  1.00  0.00           C  
ATOM      7  N4  LIG3     1       4.761  14.173   0.479  1.00  0.00           N  
ATOM      8  C5  LIG3     1       5.990  14.343  -1.528  1.00  0.00           C  
ATOM      9  N5  LIG3     1       6.898  13.160  -1.319  1.00  0.00           N  
ATOM     10  C6  LIG3     1       5.760  14.562  -3.056  1.00  0.00           C  
ATOM     11  O6  LIG3     1       7.070  14.881  -3.567  1.00  0.00           O  
ATOM     12  C7  LIG3     1       4.748  15.647  -3.451  1.00  0.00           C  
ATOM     13  C10 LIG3     1       7.888  13.021  -0.437  1.00  0.00           C  
ATOM     14  O10 LIG3     1       8.262  13.982   0.237  1.00  0.00           O  
ATOM     15  C11 LIG3     1       8.559  11.733  -0.294  1.00  0.00           C  
ATOM     16  C16 LIG3     1       7.304  14.889  -5.034  1.00  0.00           C  
ATOM     17  C17 LIG3     1       8.619  14.184  -5.404  1.00  0.00           C  
ATOM     18  C18 LIG3     1       7.493  16.389  -5.507  1.00  0.00           C  
ATOM     19  C19 LIG3     1       6.390  16.781  -6.554  1.00  0.00           C  
ATOM     20  C20 LIG3     1       8.524  12.674  -5.200  1.00  0.00           C  
ATOM     21  C21 LIG3     1       5.221  13.259   1.369  1.00  0.00           C  
ATOM     22  N22 LIG3     1       5.512  13.601   2.615  1.00  0.00           N  
ATOM     23  N23 LIG3     1       5.128  11.993   1.091  1.00  0.00           N  
END
ENDMDL
MODEL       11
ATOM      1  C1  LIG3     1       2.783  14.708  -1.758  1.00  0.00           C  
ATOM      2  O1A LIG3     1       1.930  14.942  -0.964  1.00  0.00           O  
ATOM      3  O1B LIG3     1       2.590  14.981  -2.927  1.00  0.00           O  
ATOM      4  C2  LIG3     1       4.082  14.095  -1.409  1.00  0.00           C  
ATOM      5  C3  LIG3     1       4.321  13.364  -0.288  1.00  0.00           C  
ATOM      6  C4  LIG3     1       5.644  12.674  -0.060  1.00  0.00           C  
ATOM      7  N4  LIG3     1       6.037  12.929   1.306  1.00  0.00           N  
ATOM      8  C5  LIG3     1       6.776  12.898  -1.047  1.00  0.00           C  
ATOM      9  N5  LIG3     1       7.603  11.679  -1.153  1.00  0.00           N  
ATOM     10  C6  LIG3     1       6.211  13.183  -2.536  1.00  0.00           C  
ATOM     11  O6  LIG3     1       7.199  13.675  -3.471  1.00  0.00           O  
ATOM     12  C7  LIG3     1       5.099  14.191  -2.532  1.00  0.00           C  
ATOM     13  C10 LIG3     1       8.790  11.540  -0.576  1.00  0.00           C  
ATOM     14  O10 LIG3     1       9.329  12.568  -0.160  1.00  0.00           O  
ATOM     15  C11 LIG3     1       9.380  10.110  -0.733  1.00  0.00           C  
ATOM     16  C16 LIG3     1       7.427  12.821  -4.605  1.00  0.00           C  
ATOM     17  C17 LIG3     1       8.877  13.028  -5.064  1.00  0.00           C  
ATOM     18  C18 LIG3     1       6.381  13.082  -5.676  1.00  0.00           C  
ATOM     19  C19 LIG3     1       6.371  14.546  -6.304  1.00  0.00           C  
ATOM     20  C20 LIG3     1       9.872  12.735  -3.925  1.00  0.00           C  
ATOM     21  C21 LIG3     1       6.466  12.026   2.128  1.00  0.00           C  
ATOM     22  N22 LIG3     1       5.972  10.833   1.980  1.00  0.00           N  
ATOM     23  N23 LIG3     1       7.664  12.090   2.599  1.00  0.00           N  
END
ENDMDL
MODEL       12
ATOM      1  C1  LIG3     1       4.318  16.120  -2.107  1.00  0.00           C  
ATOM      2  O1A LIG3     1       3.252  16.167  -1.445  1.00  0.00           O  
ATOM      3  O1B LIG3     1       4.707  17.058  -2.752  1.00  0.00           O  
ATOM      4  C2  LIG3     1       5.117  14.795  -2.102  1.00  0.00           C  
ATOM      5  C3  LIG3     1       4.827  13.795  -1.327  1.00  0.00           C  
ATOM      6  C4  LIG3     1       5.575  12.518  -1.251  1.00  0.00           C  
ATOM      7  N4  LIG3     1       5.716  12.156   0.122  1.00  0.00           N  
ATOM      8  C5  LIG3     1       6.941  12.584  -1.978  1.00  0.00           C  
ATOM      9  N5  LIG3     1       7.510  11.217  -1.966  1.00  0.00           N  
ATOM     10  C6  LIG3     1       6.808  13.234  -3.305  1.00  0.00           C  
ATOM     11  O6  LIG3     1       8.142  13.357  -3.871  1.00  0.00           O  
ATOM     12  C7  LIG3     1       6.276  14.676  -3.095  1.00  0.00           C  
ATOM     13  C10 LIG3     1       8.354  10.760  -0.969  1.00  0.00           C  
ATOM     14  O10 LIG3     1       8.752  11.491  -0.058  1.00  0.00           O  
ATOM     15  C11 LIG3     1       8.895   9.385  -1.077  1.00  0.00           C  
ATOM     16  C16 LIG3     1       8.275  13.181  -5.294  1.00  0.00           C  
ATOM     17  C17 LIG3     1       7.978  11.739  -5.741  1.00  0.00           C  
ATOM     18  C18 LIG3     1       9.755  13.548  -5.573  1.00  0.00           C  
ATOM     19  C19 LIG3     1       9.963  15.045  -5.356  1.00  0.00           C  
ATOM     20  C20 LIG3     1       9.001  10.734  -5.216  1.00  0.00           C  
ATOM     21  C21 LIG3     1       5.429  10.983   0.592  1.00  0.00           C  
ATOM     22  N22 LIG3     1       5.831  10.657   1.818  1.00  0.00           N  
ATOM     23  N23 LIG3     1       4.416  10.343   0.289  1.00  0.00           N  
END
ENDMDL
MODEL       13
ATOM      1  C1  LIG3     1       3.065  15.681  -3.878  1.00  0.00           C  
ATOM      2  O1A LIG3     1       1.951  15.425  -3.467  1.00  0.00           O  
ATOM      3  O1B LIG3     1       3.120  16.588  -4.729  1.00  0.00           O  
ATOM      4  C2  LIG3     1       4.168  14.744  -3.641  1.00  0.00           C  
ATOM      5  C3  LIG3     1       4.210  13.893  -2.597  1.00  0.00           C  
ATOM      6  C4  LIG3     1       5.353  12.886  -2.352  1.00  0.00           C  
ATOM      7  N4  LIG3     1       5.595  12.719  -0.902  1.00  0.00           N  
ATOM      8  C5  LIG3     1       6.602  13.311  -3.197  1.00  0.00           C  
ATOM      9  N5  LIG3     1       7.539  12.186  -3.137  1.00  0.00           N  
ATOM     10  C6  LIG3     1       6.288  13.777  -4.623  1.00  0.00           C  
ATOM     11  O6  LIG3     1       7.531  14.316  -5.146  1.00  0.00           O  
ATOM     12  C7  LIG3     1       5.241  14.901  -4.685  1.00  0.00           C  
ATOM     13  C10 LIG3     1       8.438  11.994  -2.199  1.00  0.00           C  
ATOM     14  O10 LIG3     1       8.721  12.870  -1.388  1.00  0.00           O  
ATOM     15  C11 LIG3     1       9.077  10.577  -2.158  1.00  0.00           C  
ATOM     16  C16 LIG3     1       7.971  14.035  -6.496  1.00  0.00           C  
ATOM     17  C17 LIG3     1       9.515  13.920  -6.718  1.00  0.00           C  
ATOM     18  C18 LIG3     1       7.249  14.900  -7.499  1.00  0.00           C  
ATOM     19  C19 LIG3     1       7.408  16.420  -7.417  1.00  0.00           C  
ATOM     20  C20 LIG3     1      10.169  12.945  -5.738  1.00  0.00           C  
ATOM     21  C21 LIG3     1       4.776  12.336   0.020  1.00  0.00           C  
ATOM     22  N22 LIG3     1       3.883  11.422  -0.110  1.00  0.00           N  
ATOM     23  N23 LIG3     1       5.157  12.624   1.251  1.00  0.00           N  
END
ENDMDL
MODEL       14
ATOM      1  C1  LIG3     1       5.461  17.768  -3.332  1.00  0.00           C  
ATOM      2  O1A LIG3     1       4.250  18.027  -3.174  1.00  0.00           O  
ATOM      3  O1B LIG3     1       6.166  18.432  -4.091  1.00  0.00           O  
ATOM      4  C2  LIG3     1       5.991  16.467  -2.823  1.00  0.00           C  
ATOM      5  C3  LIG3     1       5.182  15.661  -2.120  1.00  0.00           C  
ATOM      6  C4  LIG3     1       5.629  14.375  -1.491  1.00  0.00           C  
ATOM      7  N4  LIG3     1       5.026  14.325  -0.102  1.00  0.00           N  
ATOM      8  C5  LIG3     1       7.213  14.210  -1.430  1.00  0.00           C  
ATOM      9  N5  LIG3     1       7.596  12.837  -1.005  1.00  0.00           N  
ATOM     10  C6  LIG3     1       7.806  14.589  -2.800  1.00  0.00           C  
ATOM     11  O6  LIG3     1       9.239  14.276  -2.976  1.00  0.00           O  
ATOM     12  C7  LIG3     1       7.474  16.146  -2.998  1.00  0.00           C  
ATOM     13  C10 LIG3     1       8.665  12.425  -0.220  1.00  0.00           C  
ATOM     14  O10 LIG3     1       9.527  13.222   0.109  1.00  0.00           O  
ATOM     15  C11 LIG3     1       8.779  11.024   0.210  1.00  0.00           C  
ATOM     16  C16 LIG3     1       9.717  13.716  -4.196  1.00  0.00           C  
ATOM     17  C17 LIG3     1       9.341  12.193  -4.168  1.00  0.00           C  
ATOM     18  C18 LIG3     1      11.264  13.947  -4.364  1.00  0.00           C  
ATOM     19  C19 LIG3     1      11.633  15.381  -4.404  1.00  0.00           C  
ATOM     20  C20 LIG3     1       9.783  11.513  -5.452  1.00  0.00           C  
ATOM     21  C21 LIG3     1       5.140  13.332   0.771  1.00  0.00           C  
ATOM     22  N22 LIG3     1       5.532  13.600   1.916  1.00  0.00           N  
ATOM     23  N23 LIG3     1       4.688  12.165   0.518  1.00  0.00           N  
END
ENDMDL
MODEL       15
ATOM      1  C1  LIG3     1       4.255  17.518  -2.177  1.00  0.00           C  
ATOM      2  O1A LIG3     1       3.774  17.865  -1.128  1.00  0.00           O  
ATOM      3  O1B LIG3     1       4.215  18.208  -3.160  1.00  0.00           O  
ATOM      4  C2  LIG3     1       4.598  16.020  -2.335  1.00  0.00           C  
ATOM      5  C3  LIG3     1       4.531  15.173  -1.250  1.00  0.00           C  
ATOM      6  C4  LIG3     1       4.978  13.766  -1.132  1.00  0.00           C  
ATOM      7  N4  LIG3     1       5.764  13.654   0.035  1.00  0.00           N  
ATOM      8  C5  LIG3     1       5.892  13.414  -2.316  1.00  0.00           C  
ATOM      9  N5  LIG3     1       6.083  11.918  -2.366  1.00  0.00           N  
ATOM     10  C6  LIG3     1       5.279  13.957  -3.663  1.00  0.00           C  
ATOM     11  O6  LIG3     1       6.004  13.519  -4.802  1.00  0.00           O  
ATOM     12  C7  LIG3     1       5.068  15.495  -3.672  1.00  0.00           C  
ATOM     13  C10 LIG3     1       7.087  11.323  -1.747  1.00  0.00           C  
ATOM     14  O10 LIG3     1       7.947  12.023  -1.296  1.00  0.00           O  
ATOM     15  C11 LIG3     1       7.103   9.882  -1.516  1.00  0.00           C  
ATOM     16  C16 LIG3     1       5.259  13.100  -5.961  1.00  0.00           C  
ATOM     17  C17 LIG3     1       4.961  11.520  -5.910  1.00  0.00           C  
ATOM     18  C18 LIG3     1       6.109  13.480  -7.215  1.00  0.00           C  
ATOM     19  C19 LIG3     1       6.261  15.015  -7.459  1.00  0.00           C  
ATOM     20  C20 LIG3     1       6.225  10.741  -5.786  1.00  0.00           C  
ATOM     21  C21 LIG3     1       5.622  12.684   0.913  1.00  0.00           C  
ATOM     22  N22 LIG3     1       5.638  12.951   2.226  1.00  0.00           N  
ATOM     23  N23 LIG3     1       4.997  11.568   0.719  1.00  0.00           N  
END
ENDMDL
MODEL       16
ATOM      1  C1  LIG3     1       3.632  16.662  -0.158  1.00  0.00           C  
ATOM      2  O1A LIG3     1       2.865  16.717   0.802  1.00  0.00           O  
ATOM      3  O1B LIG3     1       3.786  17.578  -0.918  1.00  0.00           O  
ATOM      4  C2  LIG3     1       4.665  15.602  -0.133  1.00  0.00           C  
ATOM      5  C3  LIG3     1       4.546  14.436   0.641  1.00  0.00           C  
ATOM      6  C4  LIG3     1       5.590  13.338   0.625  1.00  0.00           C  
ATOM      7  N4  LIG3     1       5.638  12.799   1.960  1.00  0.00           N  
ATOM      8  C5  LIG3     1       6.965  13.899   0.254  1.00  0.00           C  
ATOM      9  N5  LIG3     1       7.862  12.711   0.153  1.00  0.00           N  
ATOM     10  C6  LIG3     1       6.753  14.667  -1.157  1.00  0.00           C  
ATOM     11  O6  LIG3     1       8.154  14.971  -1.595  1.00  0.00           O  
ATOM     12  C7  LIG3     1       5.853  15.883  -0.955  1.00  0.00           C  
ATOM     13  C10 LIG3     1       9.117  12.625   0.581  1.00  0.00           C  
ATOM     14  O10 LIG3     1       9.607  13.506   1.246  1.00  0.00           O  
ATOM     15  C11 LIG3     1       9.768  11.366   0.324  1.00  0.00           C  
ATOM     16  C16 LIG3     1       8.458  14.969  -2.981  1.00  0.00           C  
ATOM     17  C17 LIG3     1       8.566  13.450  -3.335  1.00  0.00           C  
ATOM     18  C18 LIG3     1       9.718  15.777  -3.346  1.00  0.00           C  
ATOM     19  C19 LIG3     1       9.670  17.327  -3.020  1.00  0.00           C  
ATOM     20  C20 LIG3     1       8.374  13.371  -4.842  1.00  0.00           C  
ATOM     21  C21 LIG3     1       5.777  11.548   2.405  1.00  0.00           C  
ATOM     22  N22 LIG3     1       5.910  11.333   3.671  1.00  0.00           N  
ATOM     23  N23 LIG3     1       5.480  10.532   1.689  1.00  0.00           N  
END
ENDMDL
MODEL       17
ATOM      1  C1  LIG3     1       2.488  14.932  -1.995  1.00  0.00           C  
ATOM      2  O1A LIG3     1       1.735  15.340  -1.149  1.00  0.00           O  
ATOM      3  O1B LIG3     1       2.104  14.794  -3.136  1.00  0.00           O  
ATOM      4  C2  LIG3     1       3.651  14.168  -1.540  1.00  0.00           C  
ATOM      5  C3  LIG3     1       3.871  13.792  -0.324  1.00  0.00           C  
ATOM      6  C4  LIG3     1       4.950  12.820  -0.006  1.00  0.00           C  
ATOM      7  N4  LIG3     1       5.298  12.950   1.445  1.00  0.00           N  
ATOM      8  C5  LIG3     1       6.204  13.041  -0.866  1.00  0.00           C  
ATOM      9  N5  LIG3     1       7.129  11.921  -0.735  1.00  0.00           N  
ATOM     10  C6  LIG3     1       5.934  13.194  -2.408  1.00  0.00           C  
ATOM     11  O6  LIG3     1       6.932  14.093  -2.945  1.00  0.00           O  
ATOM     12  C7  LIG3     1       4.550  13.810  -2.681  1.00  0.00           C  
ATOM     13  C10 LIG3     1       8.464  11.936  -0.517  1.00  0.00           C  
ATOM     14  O10 LIG3     1       9.092  12.886  -0.100  1.00  0.00           O  
ATOM     15  C11 LIG3     1       9.207  10.682  -0.693  1.00  0.00           C  
ATOM     16  C16 LIG3     1       7.111  14.202  -4.400  1.00  0.00           C  
ATOM     17  C17 LIG3     1       7.803  12.948  -5.057  1.00  0.00           C  
ATOM     18  C18 LIG3     1       7.947  15.481  -4.631  1.00  0.00           C  
ATOM     19  C19 LIG3     1       7.228  16.790  -4.193  1.00  0.00           C  
ATOM     20  C20 LIG3     1       9.156  12.573  -4.409  1.00  0.00           C  
ATOM     21  C21 LIG3     1       6.301  12.458   2.143  1.00  0.00           C  
ATOM     22  N22 LIG3     1       5.968  11.543   2.924  1.00  0.00           N  
ATOM     23  N23 LIG3     1       7.056  13.335   2.731  1.00  0.00           N  
END
ENDMDL
MODEL       18
ATOM      1  C1  LIG3     1       3.579  16.959  -3.833  1.00  0.00           C  
ATOM      2  O1A LIG3     1       2.725  17.603  -3.244  1.00  0.00           O  
ATOM      3  O1B LIG3     1       3.681  17.054  -5.030  1.00  0.00           O  
ATOM      4  C2  LIG3     1       4.303  15.847  -3.167  1.00  0.00           C  
ATOM      5  C3  LIG3     1       4.091  15.667  -1.854  1.00  0.00           C  
ATOM      6  C4  LIG3     1       4.735  14.511  -1.070  1.00  0.00           C  
ATOM      7  N4  LIG3     1       4.795  14.912   0.313  1.00  0.00           N  
ATOM      8  C5  LIG3     1       6.136  14.237  -1.764  1.00  0.00           C  
ATOM      9  N5  LIG3     1       6.899  13.223  -1.004  1.00  0.00           N  
ATOM     10  C6  LIG3     1       5.706  13.782  -3.172  1.00  0.00           C  
ATOM     11  O6  LIG3     1       6.821  13.143  -3.829  1.00  0.00           O  
ATOM     12  C7  LIG3     1       5.133  14.971  -4.024  1.00  0.00           C  
ATOM     13  C10 LIG3     1       7.948  13.330  -0.140  1.00  0.00           C  
ATOM     14  O10 LIG3     1       8.698  14.290  -0.174  1.00  0.00           O  
ATOM     15  C11 LIG3     1       8.283  12.131   0.640  1.00  0.00           C  
ATOM     16  C16 LIG3     1       6.622  12.467  -5.101  1.00  0.00           C  
ATOM     17  C17 LIG3     1       5.442  11.481  -4.992  1.00  0.00           C  
ATOM     18  C18 LIG3     1       7.865  11.764  -5.538  1.00  0.00           C  
ATOM     19  C19 LIG3     1       9.068  12.645  -5.800  1.00  0.00           C  
ATOM     20  C20 LIG3     1       5.186  10.574  -6.262  1.00  0.00           C  
ATOM     21  C21 LIG3     1       4.561  14.249   1.371  1.00  0.00           C  
ATOM     22  N22 LIG3     1       4.322  14.833   2.516  1.00  0.00           N  
ATOM     23  N23 LIG3     1       4.604  12.957   1.424  1.00  0.00           N  
END
ENDMDL
MODEL       19
ATOM      1  C1  LIG3     1       6.761  18.451  -2.792  1.00  0.00           C  
ATOM      2  O1A LIG3     1       6.335  19.263  -1.995  1.00  0.00           O  
ATOM      3  O1B LIG3     1       7.490  18.774  -3.677  1.00  0.00           O  
ATOM      4  C2  LIG3     1       6.740  16.986  -2.359  1.00  0.00           C  
ATOM      5  C3  LIG3     1       6.071  16.529  -1.287  1.00  0.00           C  
ATOM      6  C4  LIG3     1       6.168  15.117  -0.850  1.00  0.00           C  
ATOM      7  N4  LIG3     1       5.994  15.156   0.609  1.00  0.00           N  
ATOM      8  C5  LIG3     1       7.608  14.507  -1.198  1.00  0.00           C  
ATOM      9  N5  LIG3     1       7.618  13.106  -0.892  1.00  0.00           N  
ATOM     10  C6  LIG3     1       7.756  14.679  -2.721  1.00  0.00           C  
ATOM     11  O6  LIG3     1       8.937  14.072  -3.125  1.00  0.00           O  
ATOM     12  C7  LIG3     1       7.680  16.103  -3.208  1.00  0.00           C  
ATOM     13  C10 LIG3     1       8.444  12.584   0.080  1.00  0.00           C  
ATOM     14  O10 LIG3     1       9.134  13.347   0.769  1.00  0.00           O  
ATOM     15  C11 LIG3     1       8.503  11.061   0.183  1.00  0.00           C  
ATOM     16  C16 LIG3     1       9.022  13.677  -4.527  1.00  0.00           C  
ATOM     17  C17 LIG3     1       8.098  12.484  -4.825  1.00  0.00           C  
ATOM     18  C18 LIG3     1      10.546  13.457  -4.771  1.00  0.00           C  
ATOM     19  C19 LIG3     1      10.885  12.921  -6.152  1.00  0.00           C  
ATOM     20  C20 LIG3     1       8.260  11.261  -3.959  1.00  0.00           C  
ATOM     21  C21 LIG3     1       5.902  14.087   1.404  1.00  0.00           C  
ATOM     22  N22 LIG3     1       5.638  14.229   2.684  1.00  0.00           N  
ATOM     23  N23 LIG3     1       5.257  13.060   0.897  1.00  0.00           N  
END
ENDMDL
MODEL       20
ATOM      1  C1  LIG3     1       6.106  16.847  -4.876  1.00  0.00           C  
ATOM      2  O1A LIG3     1       4.990  17.241  -4.737  1.00  0.00           O  
ATOM      3  O1B LIG3     1       6.913  17.395  -5.647  1.00  0.00           O  
ATOM      4  C2  LIG3     1       6.568  15.665  -4.147  1.00  0.00           C  
ATOM      5  C3  LIG3     1       5.693  14.935  -3.368  1.00  0.00           C  
ATOM      6  C4  LIG3     1       6.076  13.691  -2.590  1.00  0.00           C  
ATOM      7  N4  LIG3     1       5.616  13.961  -1.209  1.00  0.00           N  
ATOM      8  C5  LIG3     1       7.620  13.432  -2.655  1.00  0.00           C  
ATOM      9  N5  LIG3     1       7.976  12.063  -2.318  1.00  0.00           N  
ATOM     10  C6  LIG3     1       8.331  13.806  -3.968  1.00  0.00           C  
ATOM     11  O6  LIG3     1       9.814  13.604  -3.893  1.00  0.00           O  
ATOM     12  C7  LIG3     1       8.025  15.237  -4.404  1.00  0.00           C  
ATOM     13  C10 LIG3     1       8.566  11.679  -1.219  1.00  0.00           C  
ATOM     14  O10 LIG3     1       8.771  12.482  -0.280  1.00  0.00           O  
ATOM     15  C11 LIG3     1       8.955  10.194  -1.174  1.00  0.00           C  
ATOM     16  C16 LIG3     1      10.558  13.798  -5.168  1.00  0.00           C  
ATOM     17  C17 LIG3     1      10.649  12.426  -5.882  1.00  0.00           C  
ATOM     18  C18 LIG3     1      12.019  14.334  -4.895  1.00  0.00           C  
ATOM     19  C19 LIG3     1      11.978  15.861  -4.639  1.00  0.00           C  
ATOM     20  C20 LIG3     1      11.186  12.438  -7.289  1.00  0.00           C  
ATOM     21  C21 LIG3     1       5.243  13.066  -0.280  1.00  0.00           C  
ATOM     22  N22 LIG3     1       5.082  13.380   0.992  1.00  0.00           N  
ATOM     23  N23 LIG3     1       4.870  11.874  -0.575  1.00  0.00           N  
END
ENDMDL
