# Supplementary material for: The Influence of 150-Cavity Binders on the Dynamics of Influenza A Neuraminidases as Revealed by Molecular Dynamics Simulations and Combined Clustering
Source: PLoS One. 2013 Mar 27;8(3):e59873. doi: 10.1371/journal.pone.0059873 (PMC3609799; doi:10.1371/journal.pone.0059873)
Supplement: Structures S1 — The coordinates of the top 20 most populated ligand and top 40 most populated enzyme clusters in PDB format. (ZIP) [file pone.0059873.s011.zip › N109_4.pdb]

MODEL        1
ATOM      1  CAA LIG4     1       3.818  17.321  -0.382  1.00  0.00           C  
ATOM      2  CAB LIG4     1       8.013  10.304   0.133  1.00  0.00           C  
ATOM      3  CAJ LIG4     1       2.777  16.581  -0.024  1.00  0.00           C  
ATOM      4  CAK LIG4     1       5.321  12.098  -6.167  1.00  0.00           C  
ATOM      5  CAL LIG4     1       2.507  15.131  -0.554  1.00  0.00           C  
ATOM      6  CAO LIG4     1       7.603  11.634  -0.390  1.00  0.00           C  
ATOM      7  CAP LIG4     1       2.773  15.317  -3.663  1.00  0.00           C  
ATOM      8  CAQ LIG4     1       3.556  14.478  -1.431  1.00  0.00           C  
ATOM      9  CAR LIG4     1       3.651  14.467  -2.741  1.00  0.00           C  
ATOM     10  CAS LIG4     1       5.846  11.172  -5.076  1.00  0.00           C  
ATOM     11  CAT LIG4     1       4.599  13.587  -0.646  1.00  0.00           C  
ATOM     12  CAU LIG4     1       6.253  11.877  -3.739  1.00  0.00           C  
ATOM     13  CAV LIG4     1       5.748  12.874  -1.444  1.00  0.00           C  
ATOM     14  CAW LIG4     1       5.113  12.496  -2.824  1.00  0.00           C  
ATOM     15  NAM LIG4     1       6.352  11.686  -0.820  1.00  0.00           N  
ATOM     16  OAC LIG4     1       8.384  12.570  -0.537  1.00  0.00           O  
ATOM     17  OAD LIG4     1       2.907  15.243  -4.864  1.00  0.00           O  
ATOM     18  OAE LIG4     1       4.639  11.298  -7.254  1.00  0.00           O  
ATOM     19  OAF LIG4     1       1.837  16.002  -3.342  1.00  0.00           O  
ATOM     20  OAG LIG4     1       7.018  10.481  -5.621  1.00  0.00           O  
ATOM     21  OAH LIG4     1       5.103  14.282   0.452  1.00  0.00           O  
ATOM     22  OAI LIG4     1       7.245  12.912  -3.997  1.00  0.00           O  
ATOM     23  OAN LIG4     1       4.626  13.764  -3.382  1.00  0.00           O  
END
ENDMDL
MODEL        2
ATOM      1  CAA LIG4     1       2.003  15.049  -0.669  1.00  0.00           C  
ATOM      2  CAB LIG4     1       9.818  12.577  -1.124  1.00  0.00           C  
ATOM      3  CAJ LIG4     1       2.736  16.162  -0.524  1.00  0.00           C  
ATOM      4  CAK LIG4     1       4.768  12.063  -6.536  1.00  0.00           C  
ATOM      5  CAL LIG4     1       4.013  16.574  -1.260  1.00  0.00           C  
ATOM      6  CAO LIG4     1       8.978  13.559  -1.927  1.00  0.00           C  
ATOM      7  CAP LIG4     1       2.841  15.722  -3.971  1.00  0.00           C  
ATOM      8  CAQ LIG4     1       4.616  15.532  -2.153  1.00  0.00           C  
ATOM      9  CAR LIG4     1       4.094  15.156  -3.351  1.00  0.00           C  
ATOM     10  CAS LIG4     1       5.556  11.418  -5.321  1.00  0.00           C  
ATOM     11  CAT LIG4     1       5.809  14.877  -1.536  1.00  0.00           C  
ATOM     12  CAU LIG4     1       6.494  12.428  -4.538  1.00  0.00           C  
ATOM     13  CAV LIG4     1       6.595  14.091  -2.618  1.00  0.00           C  
ATOM     14  CAW LIG4     1       5.688  13.234  -3.475  1.00  0.00           C  
ATOM     15  NAM LIG4     1       7.656  13.272  -1.907  1.00  0.00           N  
ATOM     16  OAC LIG4     1       9.416  14.501  -2.571  1.00  0.00           O  
ATOM     17  OAD LIG4     1       2.609  15.432  -5.104  1.00  0.00           O  
ATOM     18  OAE LIG4     1       3.929  11.045  -7.088  1.00  0.00           O  
ATOM     19  OAF LIG4     1       2.211  16.669  -3.533  1.00  0.00           O  
ATOM     20  OAG LIG4     1       6.336  10.322  -5.834  1.00  0.00           O  
ATOM     21  OAH LIG4     1       6.769  15.846  -1.014  1.00  0.00           O  
ATOM     22  OAI LIG4     1       7.204  13.506  -5.385  1.00  0.00           O  
ATOM     23  OAN LIG4     1       4.686  14.118  -4.063  1.00  0.00           O  
END
ENDMDL
MODEL        3
ATOM      1  CAA LIG4     1       2.261  17.403   1.972  1.00  0.00           C  
ATOM      2  CAB LIG4     1       8.927  12.668   1.384  1.00  0.00           C  
ATOM      3  CAJ LIG4     1       1.968  16.689   0.886  1.00  0.00           C  
ATOM      4  CAK LIG4     1       4.987  12.310  -4.603  1.00  0.00           C  
ATOM      5  CAL LIG4     1       2.113  15.211   0.852  1.00  0.00           C  
ATOM      6  CAO LIG4     1       7.990  13.482   0.634  1.00  0.00           C  
ATOM      7  CAP LIG4     1       1.937  14.986  -2.214  1.00  0.00           C  
ATOM      8  CAQ LIG4     1       3.262  14.725  -0.022  1.00  0.00           C  
ATOM      9  CAR LIG4     1       3.205  14.575  -1.351  1.00  0.00           C  
ATOM     10  CAS LIG4     1       5.872  11.713  -3.506  1.00  0.00           C  
ATOM     11  CAT LIG4     1       4.535  14.219   0.697  1.00  0.00           C  
ATOM     12  CAU LIG4     1       6.311  12.823  -2.512  1.00  0.00           C  
ATOM     13  CAV LIG4     1       5.730  13.966  -0.238  1.00  0.00           C  
ATOM     14  CAW LIG4     1       5.231  13.152  -1.422  1.00  0.00           C  
ATOM     15  NAM LIG4     1       6.674  13.209   0.604  1.00  0.00           N  
ATOM     16  OAC LIG4     1       8.407  14.453   0.030  1.00  0.00           O  
ATOM     17  OAD LIG4     1       2.036  14.895  -3.436  1.00  0.00           O  
ATOM     18  OAE LIG4     1       4.495  11.317  -5.544  1.00  0.00           O  
ATOM     19  OAF LIG4     1       0.917  15.541  -1.764  1.00  0.00           O  
ATOM     20  OAG LIG4     1       7.055  11.185  -4.071  1.00  0.00           O  
ATOM     21  OAH LIG4     1       4.946  15.045   1.779  1.00  0.00           O  
ATOM     22  OAI LIG4     1       6.697  14.027  -3.187  1.00  0.00           O  
ATOM     23  OAN LIG4     1       4.242  14.002  -2.101  1.00  0.00           O  
END
ENDMDL
MODEL        4
ATOM      1  CAA LIG4     1       4.221  17.104  -0.127  1.00  0.00           C  
ATOM      2  CAB LIG4     1       9.551  11.450  -2.354  1.00  0.00           C  
ATOM      3  CAJ LIG4     1       3.222  16.291  -0.374  1.00  0.00           C  
ATOM      4  CAK LIG4     1       6.115  12.716  -7.907  1.00  0.00           C  
ATOM      5  CAL LIG4     1       3.314  14.737  -0.545  1.00  0.00           C  
ATOM      6  CAO LIG4     1       8.644  12.487  -2.848  1.00  0.00           C  
ATOM      7  CAP LIG4     1       2.524  15.502  -3.505  1.00  0.00           C  
ATOM      8  CAQ LIG4     1       4.140  14.456  -1.793  1.00  0.00           C  
ATOM      9  CAR LIG4     1       3.726  14.762  -3.046  1.00  0.00           C  
ATOM     10  CAS LIG4     1       5.310  12.826  -6.592  1.00  0.00           C  
ATOM     11  CAT LIG4     1       5.409  13.611  -1.515  1.00  0.00           C  
ATOM     12  CAU LIG4     1       6.187  12.948  -5.327  1.00  0.00           C  
ATOM     13  CAV LIG4     1       6.255  13.380  -2.751  1.00  0.00           C  
ATOM     14  CAW LIG4     1       5.411  13.129  -4.020  1.00  0.00           C  
ATOM     15  NAM LIG4     1       7.308  12.353  -2.524  1.00  0.00           N  
ATOM     16  OAC LIG4     1       8.978  13.365  -3.616  1.00  0.00           O  
ATOM     17  OAD LIG4     1       2.263  15.478  -4.663  1.00  0.00           O  
ATOM     18  OAE LIG4     1       7.262  11.858  -7.942  1.00  0.00           O  
ATOM     19  OAF LIG4     1       1.754  16.118  -2.766  1.00  0.00           O  
ATOM     20  OAG LIG4     1       4.489  11.658  -6.514  1.00  0.00           O  
ATOM     21  OAH LIG4     1       6.235  14.058  -0.432  1.00  0.00           O  
ATOM     22  OAI LIG4     1       7.091  14.121  -5.533  1.00  0.00           O  
ATOM     23  OAN LIG4     1       4.523  14.277  -4.180  1.00  0.00           O  
END
ENDMDL
MODEL        5
ATOM      1  CAA LIG4     1       2.049  13.858   2.102  1.00  0.00           C  
ATOM      2  CAB LIG4     1       8.871  10.654  -0.622  1.00  0.00           C  
ATOM      3  CAJ LIG4     1       2.116  14.310   0.844  1.00  0.00           C  
ATOM      4  CAK LIG4     1       5.696  10.319  -4.420  1.00  0.00           C  
ATOM      5  CAL LIG4     1       3.298  15.117   0.417  1.00  0.00           C  
ATOM      6  CAO LIG4     1       8.280  11.801  -1.326  1.00  0.00           C  
ATOM      7  CAP LIG4     1       2.485  15.293  -2.533  1.00  0.00           C  
ATOM      8  CAQ LIG4     1       4.101  14.556  -0.767  1.00  0.00           C  
ATOM      9  CAR LIG4     1       3.728  14.665  -2.035  1.00  0.00           C  
ATOM     10  CAS LIG4     1       6.748  11.467  -4.523  1.00  0.00           C  
ATOM     11  CAT LIG4     1       5.356  13.748  -0.478  1.00  0.00           C  
ATOM     12  CAU LIG4     1       6.141  12.943  -4.360  1.00  0.00           C  
ATOM     13  CAV LIG4     1       6.202  13.149  -1.684  1.00  0.00           C  
ATOM     14  CAW LIG4     1       5.375  13.077  -3.014  1.00  0.00           C  
ATOM     15  NAM LIG4     1       6.953  11.939  -1.259  1.00  0.00           N  
ATOM     16  OAC LIG4     1       9.026  12.592  -1.896  1.00  0.00           O  
ATOM     17  OAD LIG4     1       2.370  15.356  -3.726  1.00  0.00           O  
ATOM     18  OAE LIG4     1       4.618  10.499  -5.305  1.00  0.00           O  
ATOM     19  OAF LIG4     1       1.589  15.784  -1.845  1.00  0.00           O  
ATOM     20  OAG LIG4     1       7.636  11.437  -5.660  1.00  0.00           O  
ATOM     21  OAH LIG4     1       6.293  14.491   0.267  1.00  0.00           O  
ATOM     22  OAI LIG4     1       5.202  13.079  -5.483  1.00  0.00           O  
ATOM     23  OAN LIG4     1       4.707  14.369  -2.992  1.00  0.00           O  
END
ENDMDL
MODEL        6
ATOM      1  CAA LIG4     1       4.462  16.891  -1.173  1.00  0.00           C  
ATOM      2  CAB LIG4     1       6.178   9.111  -0.179  1.00  0.00           C  
ATOM      3  CAJ LIG4     1       3.219  16.442  -0.783  1.00  0.00           C  
ATOM      4  CAK LIG4     1       5.644  12.039  -6.615  1.00  0.00           C  
ATOM      5  CAL LIG4     1       2.459  15.264  -1.294  1.00  0.00           C  
ATOM      6  CAO LIG4     1       6.289  10.413  -0.915  1.00  0.00           C  
ATOM      7  CAP LIG4     1       3.232  15.376  -4.369  1.00  0.00           C  
ATOM      8  CAQ LIG4     1       3.273  14.202  -2.074  1.00  0.00           C  
ATOM      9  CAR LIG4     1       3.596  14.300  -3.406  1.00  0.00           C  
ATOM     10  CAS LIG4     1       5.257  10.862  -5.589  1.00  0.00           C  
ATOM     11  CAT LIG4     1       3.690  12.972  -1.246  1.00  0.00           C  
ATOM     12  CAU LIG4     1       5.560  11.108  -4.172  1.00  0.00           C  
ATOM     13  CAV LIG4     1       4.821  12.162  -1.960  1.00  0.00           C  
ATOM     14  CAW LIG4     1       4.478  11.997  -3.414  1.00  0.00           C  
ATOM     15  NAM LIG4     1       5.091  10.877  -1.307  1.00  0.00           N  
ATOM     16  OAC LIG4     1       7.306  11.061  -1.081  1.00  0.00           O  
ATOM     17  OAD LIG4     1       3.374  15.275  -5.552  1.00  0.00           O  
ATOM     18  OAE LIG4     1       4.999  11.937  -7.972  1.00  0.00           O  
ATOM     19  OAF LIG4     1       2.556  16.262  -3.934  1.00  0.00           O  
ATOM     20  OAG LIG4     1       5.739   9.597  -6.113  1.00  0.00           O  
ATOM     21  OAH LIG4     1       4.245  13.276   0.037  1.00  0.00           O  
ATOM     22  OAI LIG4     1       6.820  11.722  -3.925  1.00  0.00           O  
ATOM     23  OAN LIG4     1       4.296  13.271  -4.026  1.00  0.00           O  
END
ENDMDL
MODEL        7
ATOM      1  CAA LIG4     1       3.176  18.413  -0.291  1.00  0.00           C  
ATOM      2  CAB LIG4     1      10.134  13.949  -0.698  1.00  0.00           C  
ATOM      3  CAJ LIG4     1       2.916  17.713   0.765  1.00  0.00           C  
ATOM      4  CAK LIG4     1       4.860  12.167  -4.585  1.00  0.00           C  
ATOM      5  CAL LIG4     1       3.239  16.278   1.023  1.00  0.00           C  
ATOM      6  CAO LIG4     1       8.907  14.782  -1.093  1.00  0.00           C  
ATOM      7  CAP LIG4     1       2.270  15.248  -1.858  1.00  0.00           C  
ATOM      8  CAQ LIG4     1       4.047  15.541  -0.019  1.00  0.00           C  
ATOM      9  CAR LIG4     1       3.597  15.009  -1.194  1.00  0.00           C  
ATOM     10  CAS LIG4     1       5.926  11.944  -3.457  1.00  0.00           C  
ATOM     11  CAT LIG4     1       5.532  15.554   0.244  1.00  0.00           C  
ATOM     12  CAU LIG4     1       6.444  13.301  -2.829  1.00  0.00           C  
ATOM     13  CAV LIG4     1       6.471  14.941  -0.913  1.00  0.00           C  
ATOM     14  CAW LIG4     1       5.713  13.844  -1.599  1.00  0.00           C  
ATOM     15  NAM LIG4     1       7.803  14.586  -0.412  1.00  0.00           N  
ATOM     16  OAC LIG4     1       8.994  15.508  -2.042  1.00  0.00           O  
ATOM     17  OAD LIG4     1       1.986  14.906  -2.974  1.00  0.00           O  
ATOM     18  OAE LIG4     1       4.216  10.904  -4.994  1.00  0.00           O  
ATOM     19  OAF LIG4     1       1.441  15.846  -1.219  1.00  0.00           O  
ATOM     20  OAG LIG4     1       7.042  11.194  -3.933  1.00  0.00           O  
ATOM     21  OAH LIG4     1       6.008  16.911   0.491  1.00  0.00           O  
ATOM     22  OAI LIG4     1       6.599  14.359  -3.787  1.00  0.00           O  
ATOM     23  OAN LIG4     1       4.461  14.409  -2.112  1.00  0.00           O  
END
ENDMDL
MODEL        8
ATOM      1  CAA LIG4     1       1.402  13.879   1.351  1.00  0.00           C  
ATOM      2  CAB LIG4     1       8.844  13.307   0.892  1.00  0.00           C  
ATOM      3  CAJ LIG4     1       1.126  15.169   1.163  1.00  0.00           C  
ATOM      4  CAK LIG4     1       4.659  12.653  -4.598  1.00  0.00           C  
ATOM      5  CAL LIG4     1       2.151  16.174   0.745  1.00  0.00           C  
ATOM      6  CAO LIG4     1       8.023  14.301   0.117  1.00  0.00           C  
ATOM      7  CAP LIG4     1       1.691  15.453  -2.213  1.00  0.00           C  
ATOM      8  CAQ LIG4     1       3.207  15.601  -0.146  1.00  0.00           C  
ATOM      9  CAR LIG4     1       2.926  15.169  -1.433  1.00  0.00           C  
ATOM     10  CAS LIG4     1       5.491  12.199  -3.398  1.00  0.00           C  
ATOM     11  CAT LIG4     1       4.581  15.454   0.510  1.00  0.00           C  
ATOM     12  CAU LIG4     1       5.973  13.325  -2.480  1.00  0.00           C  
ATOM     13  CAV LIG4     1       5.669  14.875  -0.481  1.00  0.00           C  
ATOM     14  CAW LIG4     1       4.975  13.865  -1.459  1.00  0.00           C  
ATOM     15  NAM LIG4     1       6.732  14.216   0.327  1.00  0.00           N  
ATOM     16  OAC LIG4     1       8.436  15.130  -0.614  1.00  0.00           O  
ATOM     17  OAD LIG4     1       1.659  14.944  -3.368  1.00  0.00           O  
ATOM     18  OAE LIG4     1       4.236  11.525  -5.416  1.00  0.00           O  
ATOM     19  OAF LIG4     1       0.780  16.133  -1.827  1.00  0.00           O  
ATOM     20  OAG LIG4     1       6.644  11.476  -3.832  1.00  0.00           O  
ATOM     21  OAH LIG4     1       5.097  16.777   0.844  1.00  0.00           O  
ATOM     22  OAI LIG4     1       6.439  14.456  -3.193  1.00  0.00           O  
ATOM     23  OAN LIG4     1       3.891  14.541  -2.196  1.00  0.00           O  
END
ENDMDL
MODEL        9
ATOM      1  CAA LIG4     1       5.625  19.374  -1.883  1.00  0.00           C  
ATOM      2  CAB LIG4     1      10.898  14.224  -2.419  1.00  0.00           C  
ATOM      3  CAJ LIG4     1       5.018  18.603  -0.963  1.00  0.00           C  
ATOM      4  CAK LIG4     1       5.575  13.267  -7.146  1.00  0.00           C  
ATOM      5  CAL LIG4     1       4.632  17.143  -1.099  1.00  0.00           C  
ATOM      6  CAO LIG4     1       9.838  15.180  -2.969  1.00  0.00           C  
ATOM      7  CAP LIG4     1       3.129  16.355  -3.834  1.00  0.00           C  
ATOM      8  CAQ LIG4     1       5.217  16.361  -2.293  1.00  0.00           C  
ATOM      9  CAR LIG4     1       4.586  16.037  -3.432  1.00  0.00           C  
ATOM     10  CAS LIG4     1       6.692  12.978  -6.107  1.00  0.00           C  
ATOM     11  CAT LIG4     1       6.647  15.896  -2.015  1.00  0.00           C  
ATOM     12  CAU LIG4     1       7.283  14.237  -5.483  1.00  0.00           C  
ATOM     13  CAV LIG4     1       7.409  15.487  -3.276  1.00  0.00           C  
ATOM     14  CAW LIG4     1       6.540  14.644  -4.192  1.00  0.00           C  
ATOM     15  NAM LIG4     1       8.578  14.814  -2.777  1.00  0.00           N  
ATOM     16  OAC LIG4     1      10.167  16.249  -3.524  1.00  0.00           O  
ATOM     17  OAD LIG4     1       2.720  15.830  -4.895  1.00  0.00           O  
ATOM     18  OAE LIG4     1       4.861  12.039  -7.481  1.00  0.00           O  
ATOM     19  OAF LIG4     1       2.404  17.153  -3.272  1.00  0.00           O  
ATOM     20  OAG LIG4     1       7.747  12.232  -6.643  1.00  0.00           O  
ATOM     21  OAH LIG4     1       7.369  17.068  -1.481  1.00  0.00           O  
ATOM     22  OAI LIG4     1       7.236  15.412  -6.392  1.00  0.00           O  
ATOM     23  OAN LIG4     1       5.227  15.268  -4.384  1.00  0.00           O  
END
ENDMDL
MODEL       10
ATOM      1  CAA LIG4     1       4.122  17.952  -1.258  1.00  0.00           C  
ATOM      2  CAB LIG4     1       8.826  10.771   0.134  1.00  0.00           C  
ATOM      3  CAJ LIG4     1       3.695  17.452  -0.123  1.00  0.00           C  
ATOM      4  CAK LIG4     1       4.654  12.041  -4.951  1.00  0.00           C  
ATOM      5  CAL LIG4     1       3.849  16.011   0.370  1.00  0.00           C  
ATOM      6  CAO LIG4     1       8.479  12.150  -0.182  1.00  0.00           C  
ATOM      7  CAP LIG4     1       2.595  15.025  -2.415  1.00  0.00           C  
ATOM      8  CAQ LIG4     1       4.495  15.108  -0.691  1.00  0.00           C  
ATOM      9  CAR LIG4     1       3.976  14.715  -1.875  1.00  0.00           C  
ATOM     10  CAS LIG4     1       5.912  11.469  -4.278  1.00  0.00           C  
ATOM     11  CAT LIG4     1       5.887  14.679  -0.243  1.00  0.00           C  
ATOM     12  CAU LIG4     1       6.640  12.548  -3.437  1.00  0.00           C  
ATOM     13  CAV LIG4     1       6.680  13.631  -1.124  1.00  0.00           C  
ATOM     14  CAW LIG4     1       5.768  13.019  -2.198  1.00  0.00           C  
ATOM     15  NAM LIG4     1       7.183  12.482  -0.341  1.00  0.00           N  
ATOM     16  OAC LIG4     1       9.388  12.929  -0.456  1.00  0.00           O  
ATOM     17  OAD LIG4     1       2.235  14.630  -3.518  1.00  0.00           O  
ATOM     18  OAE LIG4     1       4.096  11.051  -5.758  1.00  0.00           O  
ATOM     19  OAF LIG4     1       1.812  15.728  -1.790  1.00  0.00           O  
ATOM     20  OAG LIG4     1       6.830  10.933  -5.268  1.00  0.00           O  
ATOM     21  OAH LIG4     1       6.666  15.865  -0.300  1.00  0.00           O  
ATOM     22  OAI LIG4     1       7.026  13.720  -4.159  1.00  0.00           O  
ATOM     23  OAN LIG4     1       4.741  13.957  -2.741  1.00  0.00           O  
END
ENDMDL
MODEL       11
ATOM      1  CAA LIG4     1       2.248  15.127   2.714  1.00  0.00           C  
ATOM      2  CAB LIG4     1       9.291  15.210  -0.632  1.00  0.00           C  
ATOM      3  CAJ LIG4     1       1.772  15.522   1.544  1.00  0.00           C  
ATOM      4  CAK LIG4     1       4.772  12.595  -3.964  1.00  0.00           C  
ATOM      5  CAL LIG4     1       2.376  16.731   0.845  1.00  0.00           C  
ATOM      6  CAO LIG4     1       8.180  16.062  -1.230  1.00  0.00           C  
ATOM      7  CAP LIG4     1       1.388  15.980  -2.045  1.00  0.00           C  
ATOM      8  CAQ LIG4     1       3.234  16.435  -0.410  1.00  0.00           C  
ATOM      9  CAR LIG4     1       2.794  15.992  -1.622  1.00  0.00           C  
ATOM     10  CAS LIG4     1       5.231  13.978  -4.548  1.00  0.00           C  
ATOM     11  CAT LIG4     1       4.750  16.503  -0.114  1.00  0.00           C  
ATOM     12  CAU LIG4     1       5.905  14.883  -3.537  1.00  0.00           C  
ATOM     13  CAV LIG4     1       5.637  16.246  -1.336  1.00  0.00           C  
ATOM     14  CAW LIG4     1       5.045  15.239  -2.260  1.00  0.00           C  
ATOM     15  NAM LIG4     1       6.914  15.684  -0.876  1.00  0.00           N  
ATOM     16  OAC LIG4     1       8.293  16.867  -2.090  1.00  0.00           O  
ATOM     17  OAD LIG4     1       1.126  15.618  -3.182  1.00  0.00           O  
ATOM     18  OAE LIG4     1       4.310  11.634  -4.985  1.00  0.00           O  
ATOM     19  OAF LIG4     1       0.445  16.284  -1.311  1.00  0.00           O  
ATOM     20  OAG LIG4     1       4.105  14.588  -5.116  1.00  0.00           O  
ATOM     21  OAH LIG4     1       4.990  17.800   0.408  1.00  0.00           O  
ATOM     22  OAI LIG4     1       6.227  16.123  -4.138  1.00  0.00           O  
ATOM     23  OAN LIG4     1       3.739  15.769  -2.652  1.00  0.00           O  
END
ENDMDL
MODEL       12
ATOM      1  CAA LIG4     1       2.460  13.242  -0.299  1.00  0.00           C  
ATOM      2  CAB LIG4     1       9.794  11.788  -1.077  1.00  0.00           C  
ATOM      3  CAJ LIG4     1       2.476  14.571  -0.231  1.00  0.00           C  
ATOM      4  CAK LIG4     1       4.832  11.641  -6.810  1.00  0.00           C  
ATOM      5  CAL LIG4     1       3.745  15.298  -0.706  1.00  0.00           C  
ATOM      6  CAO LIG4     1       8.913  12.802  -1.838  1.00  0.00           C  
ATOM      7  CAP LIG4     1       2.691  15.079  -3.595  1.00  0.00           C  
ATOM      8  CAQ LIG4     1       4.455  14.598  -1.868  1.00  0.00           C  
ATOM      9  CAR LIG4     1       3.982  14.419  -3.119  1.00  0.00           C  
ATOM     10  CAS LIG4     1       5.374  11.020  -5.541  1.00  0.00           C  
ATOM     11  CAT LIG4     1       5.777  13.971  -1.501  1.00  0.00           C  
ATOM     12  CAU LIG4     1       6.336  12.000  -4.822  1.00  0.00           C  
ATOM     13  CAV LIG4     1       6.607  13.392  -2.678  1.00  0.00           C  
ATOM     14  CAW LIG4     1       5.645  12.670  -3.650  1.00  0.00           C  
ATOM     15  NAM LIG4     1       7.610  12.458  -2.183  1.00  0.00           N  
ATOM     16  OAC LIG4     1       9.364  13.922  -2.031  1.00  0.00           O  
ATOM     17  OAD LIG4     1       2.176  14.744  -4.661  1.00  0.00           O  
ATOM     18  OAE LIG4     1       4.070  10.692  -7.497  1.00  0.00           O  
ATOM     19  OAF LIG4     1       2.254  15.926  -2.916  1.00  0.00           O  
ATOM     20  OAG LIG4     1       6.139   9.836  -5.837  1.00  0.00           O  
ATOM     21  OAH LIG4     1       6.600  14.972  -0.882  1.00  0.00           O  
ATOM     22  OAI LIG4     1       7.076  12.931  -5.617  1.00  0.00           O  
ATOM     23  OAN LIG4     1       4.651  13.593  -4.085  1.00  0.00           O  
END
ENDMDL
MODEL       13
ATOM      1  CAA LIG4     1       4.081  19.110  -1.967  1.00  0.00           C  
ATOM      2  CAB LIG4     1      10.614  14.367  -2.253  1.00  0.00           C  
ATOM      3  CAJ LIG4     1       3.684  18.686  -0.757  1.00  0.00           C  
ATOM      4  CAK LIG4     1       5.758  11.006  -5.048  1.00  0.00           C  
ATOM      5  CAL LIG4     1       4.194  17.312  -0.253  1.00  0.00           C  
ATOM      6  CAO LIG4     1       9.350  15.172  -2.149  1.00  0.00           C  
ATOM      7  CAP LIG4     1       2.520  15.564  -2.221  1.00  0.00           C  
ATOM      8  CAQ LIG4     1       4.757  16.309  -1.200  1.00  0.00           C  
ATOM      9  CAR LIG4     1       4.038  15.633  -2.115  1.00  0.00           C  
ATOM     10  CAS LIG4     1       5.501  12.024  -3.885  1.00  0.00           C  
ATOM     11  CAT LIG4     1       6.231  16.144  -0.941  1.00  0.00           C  
ATOM     12  CAU LIG4     1       6.479  13.203  -3.800  1.00  0.00           C  
ATOM     13  CAV LIG4     1       6.929  15.217  -2.102  1.00  0.00           C  
ATOM     14  CAW LIG4     1       5.920  14.129  -2.585  1.00  0.00           C  
ATOM     15  NAM LIG4     1       8.201  14.629  -1.730  1.00  0.00           N  
ATOM     16  OAC LIG4     1       9.347  16.343  -2.516  1.00  0.00           O  
ATOM     17  OAD LIG4     1       1.998  14.805  -3.015  1.00  0.00           O  
ATOM     18  OAE LIG4     1       4.613  10.199  -5.207  1.00  0.00           O  
ATOM     19  OAF LIG4     1       1.794  16.264  -1.538  1.00  0.00           O  
ATOM     20  OAG LIG4     1       5.516  11.231  -2.726  1.00  0.00           O  
ATOM     21  OAH LIG4     1       7.050  17.344  -0.899  1.00  0.00           O  
ATOM     22  OAI LIG4     1       6.655  13.918  -5.006  1.00  0.00           O  
ATOM     23  OAN LIG4     1       4.659  14.718  -2.997  1.00  0.00           O  
END
ENDMDL
MODEL       14
ATOM      1  CAA LIG4     1       4.219  20.163  -3.355  1.00  0.00           C  
ATOM      2  CAB LIG4     1      11.250  15.791  -5.033  1.00  0.00           C  
ATOM      3  CAJ LIG4     1       4.971  19.739  -2.362  1.00  0.00           C  
ATOM      4  CAK LIG4     1       5.162  12.616  -5.930  1.00  0.00           C  
ATOM      5  CAL LIG4     1       5.245  18.288  -1.980  1.00  0.00           C  
ATOM      6  CAO LIG4     1       9.971  16.529  -5.327  1.00  0.00           C  
ATOM      7  CAP LIG4     1       3.253  16.593  -3.666  1.00  0.00           C  
ATOM      8  CAQ LIG4     1       5.586  17.356  -3.123  1.00  0.00           C  
ATOM      9  CAR LIG4     1       4.736  16.660  -3.822  1.00  0.00           C  
ATOM     10  CAS LIG4     1       6.689  12.977  -5.886  1.00  0.00           C  
ATOM     11  CAT LIG4     1       7.103  17.317  -3.392  1.00  0.00           C  
ATOM     12  CAU LIG4     1       6.832  14.466  -6.097  1.00  0.00           C  
ATOM     13  CAV LIG4     1       7.526  16.549  -4.668  1.00  0.00           C  
ATOM     14  CAW LIG4     1       6.557  15.334  -4.786  1.00  0.00           C  
ATOM     15  NAM LIG4     1       8.919  16.059  -4.643  1.00  0.00           N  
ATOM     16  OAC LIG4     1       9.912  17.426  -6.191  1.00  0.00           O  
ATOM     17  OAD LIG4     1       2.586  16.206  -4.602  1.00  0.00           O  
ATOM     18  OAE LIG4     1       5.054  11.231  -5.504  1.00  0.00           O  
ATOM     19  OAF LIG4     1       2.668  17.068  -2.683  1.00  0.00           O  
ATOM     20  OAG LIG4     1       7.377  12.184  -6.897  1.00  0.00           O  
ATOM     21  OAH LIG4     1       7.490  18.681  -3.742  1.00  0.00           O  
ATOM     22  OAI LIG4     1       5.981  14.901  -7.143  1.00  0.00           O  
ATOM     23  OAN LIG4     1       5.206  15.846  -4.898  1.00  0.00           O  
END
ENDMDL
MODEL       15
ATOM      1  CAA LIG4     1       3.135  17.336   0.900  1.00  0.00           C  
ATOM      2  CAB LIG4     1       8.539  11.337  -2.302  1.00  0.00           C  
ATOM      3  CAJ LIG4     1       3.021  16.771  -0.287  1.00  0.00           C  
ATOM      4  CAK LIG4     1       4.547  10.931  -6.221  1.00  0.00           C  
ATOM      5  CAL LIG4     1       2.731  15.347  -0.684  1.00  0.00           C  
ATOM      6  CAO LIG4     1       7.862  12.667  -2.743  1.00  0.00           C  
ATOM      7  CAP LIG4     1       2.018  15.978  -3.639  1.00  0.00           C  
ATOM      8  CAQ LIG4     1       3.534  14.971  -1.942  1.00  0.00           C  
ATOM      9  CAR LIG4     1       3.191  15.184  -3.233  1.00  0.00           C  
ATOM     10  CAS LIG4     1       5.733  11.641  -5.611  1.00  0.00           C  
ATOM     11  CAT LIG4     1       4.749  14.162  -1.606  1.00  0.00           C  
ATOM     12  CAU LIG4     1       5.604  13.170  -5.381  1.00  0.00           C  
ATOM     13  CAV LIG4     1       5.658  13.897  -2.816  1.00  0.00           C  
ATOM     14  CAW LIG4     1       4.821  13.494  -4.075  1.00  0.00           C  
ATOM     15  NAM LIG4     1       6.563  12.740  -2.522  1.00  0.00           N  
ATOM     16  OAC LIG4     1       8.375  13.681  -3.189  1.00  0.00           O  
ATOM     17  OAD LIG4     1       1.658  15.965  -4.810  1.00  0.00           O  
ATOM     18  OAE LIG4     1       4.546  11.158  -7.603  1.00  0.00           O  
ATOM     19  OAF LIG4     1       1.427  16.731  -2.881  1.00  0.00           O  
ATOM     20  OAG LIG4     1       6.880  11.428  -6.423  1.00  0.00           O  
ATOM     21  OAH LIG4     1       5.585  14.835  -0.596  1.00  0.00           O  
ATOM     22  OAI LIG4     1       5.013  13.861  -6.527  1.00  0.00           O  
ATOM     23  OAN LIG4     1       3.885  14.588  -4.312  1.00  0.00           O  
END
ENDMDL
MODEL       16
ATOM      1  CAA LIG4     1       2.654  15.832  -1.024  1.00  0.00           C  
ATOM      2  CAB LIG4     1      10.525  15.753  -1.849  1.00  0.00           C  
ATOM      3  CAJ LIG4     1       2.596  17.146  -1.174  1.00  0.00           C  
ATOM      4  CAK LIG4     1       5.157  13.371  -6.685  1.00  0.00           C  
ATOM      5  CAL LIG4     1       3.777  17.968  -1.753  1.00  0.00           C  
ATOM      6  CAO LIG4     1       9.323  16.125  -2.784  1.00  0.00           C  
ATOM      7  CAP LIG4     1       2.915  16.811  -4.370  1.00  0.00           C  
ATOM      8  CAQ LIG4     1       4.663  17.054  -2.574  1.00  0.00           C  
ATOM      9  CAR LIG4     1       4.270  16.517  -3.721  1.00  0.00           C  
ATOM     10  CAS LIG4     1       6.298  12.976  -5.641  1.00  0.00           C  
ATOM     11  CAT LIG4     1       6.080  16.703  -2.066  1.00  0.00           C  
ATOM     12  CAU LIG4     1       7.002  14.196  -4.975  1.00  0.00           C  
ATOM     13  CAV LIG4     1       6.908  15.985  -3.184  1.00  0.00           C  
ATOM     14  CAW LIG4     1       6.084  14.904  -3.868  1.00  0.00           C  
ATOM     15  NAM LIG4     1       8.164  15.519  -2.480  1.00  0.00           N  
ATOM     16  OAC LIG4     1       9.357  16.907  -3.716  1.00  0.00           O  
ATOM     17  OAD LIG4     1       2.581  16.070  -5.291  1.00  0.00           O  
ATOM     18  OAE LIG4     1       4.370  12.243  -7.059  1.00  0.00           O  
ATOM     19  OAF LIG4     1       2.135  17.669  -4.079  1.00  0.00           O  
ATOM     20  OAG LIG4     1       7.322  12.168  -6.268  1.00  0.00           O  
ATOM     21  OAH LIG4     1       6.766  17.919  -1.611  1.00  0.00           O  
ATOM     22  OAI LIG4     1       7.337  15.064  -6.051  1.00  0.00           O  
ATOM     23  OAN LIG4     1       4.935  15.639  -4.454  1.00  0.00           O  
END
ENDMDL
MODEL       17
ATOM      1  CAA LIG4     1       3.251  17.355   0.974  1.00  0.00           C  
ATOM      2  CAB LIG4     1       6.750  14.127   2.350  1.00  0.00           C  
ATOM      3  CAJ LIG4     1       3.098  18.218  -0.061  1.00  0.00           C  
ATOM      4  CAK LIG4     1       5.028  12.180  -4.841  1.00  0.00           C  
ATOM      5  CAL LIG4     1       3.665  18.082  -1.446  1.00  0.00           C  
ATOM      6  CAO LIG4     1       7.098  14.647   0.993  1.00  0.00           C  
ATOM      7  CAP LIG4     1       2.121  15.598  -2.637  1.00  0.00           C  
ATOM      8  CAQ LIG4     1       4.212  16.692  -1.863  1.00  0.00           C  
ATOM      9  CAR LIG4     1       3.596  15.630  -2.380  1.00  0.00           C  
ATOM     10  CAS LIG4     1       5.788  11.885  -3.476  1.00  0.00           C  
ATOM     11  CAT LIG4     1       5.700  16.627  -1.678  1.00  0.00           C  
ATOM     12  CAU LIG4     1       6.419  13.154  -2.832  1.00  0.00           C  
ATOM     13  CAV LIG4     1       6.173  15.180  -1.288  1.00  0.00           C  
ATOM     14  CAW LIG4     1       5.403  14.036  -2.120  1.00  0.00           C  
ATOM     15  NAM LIG4     1       6.070  14.871   0.161  1.00  0.00           N  
ATOM     16  OAC LIG4     1       8.242  14.805   0.658  1.00  0.00           O  
ATOM     17  OAD LIG4     1       1.643  14.515  -3.083  1.00  0.00           O  
ATOM     18  OAE LIG4     1       4.444  11.019  -5.381  1.00  0.00           O  
ATOM     19  OAF LIG4     1       1.311  16.268  -2.059  1.00  0.00           O  
ATOM     20  OAG LIG4     1       6.826  11.010  -3.797  1.00  0.00           O  
ATOM     21  OAH LIG4     1       6.318  16.978  -2.926  1.00  0.00           O  
ATOM     22  OAI LIG4     1       7.135  13.955  -3.753  1.00  0.00           O  
ATOM     23  OAN LIG4     1       4.331  14.559  -2.943  1.00  0.00           O  
END
ENDMDL
MODEL       18
ATOM      1  CAA LIG4     1       3.527  19.307  -1.731  1.00  0.00           C  
ATOM      2  CAB LIG4     1      10.470  15.801  -3.193  1.00  0.00           C  
ATOM      3  CAJ LIG4     1       3.353  18.712  -0.511  1.00  0.00           C  
ATOM      4  CAK LIG4     1       6.025  11.481  -4.918  1.00  0.00           C  
ATOM      5  CAL LIG4     1       4.252  17.645   0.046  1.00  0.00           C  
ATOM      6  CAO LIG4     1       9.017  15.953  -3.596  1.00  0.00           C  
ATOM      7  CAP LIG4     1       2.384  15.750  -1.863  1.00  0.00           C  
ATOM      8  CAQ LIG4     1       4.741  16.696  -1.082  1.00  0.00           C  
ATOM      9  CAR LIG4     1       3.945  15.900  -1.910  1.00  0.00           C  
ATOM     10  CAS LIG4     1       5.497  12.503  -3.868  1.00  0.00           C  
ATOM     11  CAT LIG4     1       6.275  16.710  -1.254  1.00  0.00           C  
ATOM     12  CAU LIG4     1       6.476  13.668  -3.707  1.00  0.00           C  
ATOM     13  CAV LIG4     1       6.738  16.036  -2.545  1.00  0.00           C  
ATOM     14  CAW LIG4     1       6.007  14.637  -2.598  1.00  0.00           C  
ATOM     15  NAM LIG4     1       8.158  15.885  -2.583  1.00  0.00           N  
ATOM     16  OAC LIG4     1       8.568  16.235  -4.707  1.00  0.00           O  
ATOM     17  OAD LIG4     1       1.816  14.900  -2.558  1.00  0.00           O  
ATOM     18  OAE LIG4     1       5.158  10.369  -5.176  1.00  0.00           O  
ATOM     19  OAF LIG4     1       1.692  16.491  -1.174  1.00  0.00           O  
ATOM     20  OAG LIG4     1       5.524  11.738  -2.649  1.00  0.00           O  
ATOM     21  OAH LIG4     1       6.945  18.018  -1.184  1.00  0.00           O  
ATOM     22  OAI LIG4     1       6.530  14.384  -4.977  1.00  0.00           O  
ATOM     23  OAN LIG4     1       4.610  15.023  -2.763  1.00  0.00           O  
END
ENDMDL
MODEL       19
ATOM      1  CAA LIG4     1       4.940  18.797  -1.976  1.00  0.00           C  
ATOM      2  CAB LIG4     1       8.094  12.032   1.485  1.00  0.00           C  
ATOM      3  CAJ LIG4     1       4.865  18.228  -0.792  1.00  0.00           C  
ATOM      4  CAK LIG4     1       5.153  11.823  -5.343  1.00  0.00           C  
ATOM      5  CAL LIG4     1       4.450  16.768  -0.488  1.00  0.00           C  
ATOM      6  CAO LIG4     1       8.272  13.000   0.375  1.00  0.00           C  
ATOM      7  CAP LIG4     1       2.827  15.209  -2.646  1.00  0.00           C  
ATOM      8  CAQ LIG4     1       4.990  15.742  -1.402  1.00  0.00           C  
ATOM      9  CAR LIG4     1       4.323  15.055  -2.314  1.00  0.00           C  
ATOM     10  CAS LIG4     1       6.028  11.236  -4.170  1.00  0.00           C  
ATOM     11  CAT LIG4     1       6.427  15.509  -1.251  1.00  0.00           C  
ATOM     12  CAU LIG4     1       6.801  12.394  -3.424  1.00  0.00           C  
ATOM     13  CAV LIG4     1       6.957  14.086  -1.478  1.00  0.00           C  
ATOM     14  CAW LIG4     1       5.989  13.292  -2.433  1.00  0.00           C  
ATOM     15  NAM LIG4     1       7.170  13.314  -0.232  1.00  0.00           N  
ATOM     16  OAC LIG4     1       9.358  13.512   0.229  1.00  0.00           O  
ATOM     17  OAD LIG4     1       2.351  14.622  -3.635  1.00  0.00           O  
ATOM     18  OAE LIG4     1       4.472  10.845  -6.038  1.00  0.00           O  
ATOM     19  OAF LIG4     1       2.007  15.881  -2.027  1.00  0.00           O  
ATOM     20  OAG LIG4     1       7.058  10.454  -4.858  1.00  0.00           O  
ATOM     21  OAH LIG4     1       7.241  16.478  -1.945  1.00  0.00           O  
ATOM     22  OAI LIG4     1       7.516  13.197  -4.401  1.00  0.00           O  
ATOM     23  OAN LIG4     1       5.103  14.205  -3.124  1.00  0.00           O  
END
ENDMDL
MODEL       20
ATOM      1  CAA LIG4     1       1.264  13.472   2.028  1.00  0.00           C  
ATOM      2  CAB LIG4     1       8.438  10.894   0.340  1.00  0.00           C  
ATOM      3  CAJ LIG4     1       1.307  14.305   1.005  1.00  0.00           C  
ATOM      4  CAK LIG4     1       5.115  12.737  -5.353  1.00  0.00           C  
ATOM      5  CAL LIG4     1       2.526  15.121   0.635  1.00  0.00           C  
ATOM      6  CAO LIG4     1       7.833  12.191  -0.081  1.00  0.00           C  
ATOM      7  CAP LIG4     1       2.139  15.093  -2.416  1.00  0.00           C  
ATOM      8  CAQ LIG4     1       3.443  14.481  -0.317  1.00  0.00           C  
ATOM      9  CAR LIG4     1       3.330  14.533  -1.679  1.00  0.00           C  
ATOM     10  CAS LIG4     1       5.414  11.707  -4.289  1.00  0.00           C  
ATOM     11  CAT LIG4     1       4.439  13.541   0.333  1.00  0.00           C  
ATOM     12  CAU LIG4     1       6.101  12.192  -2.948  1.00  0.00           C  
ATOM     13  CAV LIG4     1       5.624  13.266  -0.692  1.00  0.00           C  
ATOM     14  CAW LIG4     1       5.095  12.851  -1.997  1.00  0.00           C  
ATOM     15  NAM LIG4     1       6.513  12.238  -0.136  1.00  0.00           N  
ATOM     16  OAC LIG4     1       8.451  13.120  -0.440  1.00  0.00           O  
ATOM     17  OAD LIG4     1       2.024  15.029  -3.591  1.00  0.00           O  
ATOM     18  OAE LIG4     1       6.197  13.683  -5.441  1.00  0.00           O  
ATOM     19  OAF LIG4     1       1.172  15.564  -1.840  1.00  0.00           O  
ATOM     20  OAG LIG4     1       6.196  10.641  -4.807  1.00  0.00           O  
ATOM     21  OAH LIG4     1       5.009  14.079   1.553  1.00  0.00           O  
ATOM     22  OAI LIG4     1       7.206  13.080  -3.118  1.00  0.00           O  
ATOM     23  OAN LIG4     1       4.245  13.869  -2.532  1.00  0.00           O  
END
ENDMDL
