# Supplementary material for: The Influence of 150-Cavity Binders on the Dynamics of Influenza A Neuraminidases as Revealed by Molecular Dynamics Simulations and Combined Clustering
Source: PLoS One. 2013 Mar 27;8(3):e59873. doi: 10.1371/journal.pone.0059873 (PMC3609799; doi:10.1371/journal.pone.0059873)
Supplement: Structures S1 — The coordinates of the top 20 most populated ligand and top 40 most populated enzyme clusters in PDB format. (ZIP) [file pone.0059873.s011.zip › N109_5.pdb]

MODEL        1
ATOM      1  CAB LIG5     1       9.082  10.829  -1.086  1.00  0.00           C  
ATOM      2  CAI LIG5     1       3.645  15.240   1.641  1.00  0.00           C  
ATOM      3  CAJ LIG5     1       4.146  15.094   2.902  1.00  0.00           C  
ATOM      4  CAK LIG5     1       5.791  10.162  -4.526  1.00  0.00           C  
ATOM      5  CAL LIG5     1       5.306  16.920   6.012  1.00  0.00           C  
ATOM      6  CAM LIG5     1       5.244  18.461   4.195  1.00  0.00           C  
ATOM      7  CAN LIG5     1       4.956  15.838   5.125  1.00  0.00           C  
ATOM      8  CAO LIG5     1       8.429  12.173  -1.351  1.00  0.00           C  
ATOM      9  CAP LIG5     1       2.265  15.078  -2.154  1.00  0.00           C  
ATOM     10  CAQ LIG5     1       3.976  14.029  -0.554  1.00  0.00           C  
ATOM     11  CAR LIG5     1       3.584  14.415  -1.799  1.00  0.00           C  
ATOM     12  CAS LIG5     1       6.746  11.466  -4.520  1.00  0.00           C  
ATOM     13  CAT LIG5     1       5.237  13.318  -0.320  1.00  0.00           C  
ATOM     14  CAU LIG5     1       6.028  12.835  -4.155  1.00  0.00           C  
ATOM     15  CAV LIG5     1       6.127  13.178  -1.536  1.00  0.00           C  
ATOM     16  CAW LIG5     1       5.267  12.983  -2.788  1.00  0.00           C  
ATOM     17  CAX LIG5     1       4.605  16.125   3.858  1.00  0.00           C  
ATOM     18  NAM LIG5     1       7.030  12.048  -1.384  1.00  0.00           N  
ATOM     19  OAC LIG5     1       8.998  13.193  -1.704  1.00  0.00           O  
ATOM     20  OAD LIG5     1       1.894  15.033  -3.338  1.00  0.00           O  
ATOM     21  OAE LIG5     1       4.657  10.378  -5.430  1.00  0.00           O  
ATOM     22  OAF LIG5     1       1.696  15.718  -1.324  1.00  0.00           O  
ATOM     23  OAG LIG5     1       7.176  11.547  -5.855  1.00  0.00           O  
ATOM     24  OAH LIG5     1       6.047  13.799   0.727  1.00  0.00           O  
ATOM     25  OAI LIG5     1       5.075  13.134  -5.166  1.00  0.00           O  
ATOM     26  OAN LIG5     1       4.394  14.132  -2.899  1.00  0.00           O  
ATOM     27  CBD LIG5     1       6.064  19.315   6.400  1.00  0.00           C  
ATOM     28  C01 LIG5     1       5.495  18.212   5.511  1.00  0.00           C  
ATOM     29  C02 LIG5     1       4.714  17.445   3.428  1.00  0.00           C  
ATOM     30  C03 LIG5     1       3.186  14.138   0.743  1.00  0.00           C  
END
ENDMDL
MODEL        2
ATOM      1  CAB LIG5     1       8.683  10.992   0.460  1.00  0.00           C  
ATOM      2  CAI LIG5     1       2.664  16.406   0.892  1.00  0.00           C  
ATOM      3  CAJ LIG5     1       1.473  16.926   1.212  1.00  0.00           C  
ATOM      4  CAK LIG5     1       5.662  12.744  -5.517  1.00  0.00           C  
ATOM      5  CAL LIG5     1      -0.047  19.871   2.878  1.00  0.00           C  
ATOM      6  CAM LIG5     1       2.171  20.459   2.235  1.00  0.00           C  
ATOM      7  CAN LIG5     1       0.068  18.639   2.179  1.00  0.00           C  
ATOM      8  CAO LIG5     1       8.042  12.260  -0.081  1.00  0.00           C  
ATOM      9  CAP LIG5     1       2.527  15.387  -2.428  1.00  0.00           C  
ATOM     10  CAQ LIG5     1       3.776  14.588  -0.404  1.00  0.00           C  
ATOM     11  CAR LIG5     1       3.581  14.620  -1.747  1.00  0.00           C  
ATOM     12  CAS LIG5     1       5.766  11.864  -4.277  1.00  0.00           C  
ATOM     13  CAT LIG5     1       4.851  13.813   0.207  1.00  0.00           C  
ATOM     14  CAU LIG5     1       6.457  12.450  -3.068  1.00  0.00           C  
ATOM     15  CAV LIG5     1       5.994  13.439  -0.781  1.00  0.00           C  
ATOM     16  CAW LIG5     1       5.334  12.996  -2.135  1.00  0.00           C  
ATOM     17  CAX LIG5     1       1.321  18.304   1.664  1.00  0.00           C  
ATOM     18  NAM LIG5     1       6.712  12.389  -0.153  1.00  0.00           N  
ATOM     19  OAC LIG5     1       8.772  13.108  -0.496  1.00  0.00           O  
ATOM     20  OAD LIG5     1       2.411  15.397  -3.631  1.00  0.00           O  
ATOM     21  OAE LIG5     1       5.220  12.007  -6.605  1.00  0.00           O  
ATOM     22  OAF LIG5     1       1.789  16.207  -1.872  1.00  0.00           O  
ATOM     23  OAG LIG5     1       6.603  10.730  -4.619  1.00  0.00           O  
ATOM     24  OAH LIG5     1       5.463  14.440   1.356  1.00  0.00           O  
ATOM     25  OAI LIG5     1       7.475  13.448  -3.383  1.00  0.00           O  
ATOM     26  OAN LIG5     1       4.394  13.999  -2.608  1.00  0.00           O  
ATOM     27  CBD LIG5     1       0.747  22.222   3.163  1.00  0.00           C  
ATOM     28  C01 LIG5     1       0.946  20.822   2.831  1.00  0.00           C  
ATOM     29  C02 LIG5     1       2.412  19.203   1.758  1.00  0.00           C  
ATOM     30  C03 LIG5     1       2.644  14.933   0.564  1.00  0.00           C  
END
ENDMDL
MODEL        3
ATOM      1  CAB LIG5     1       8.644  11.132   0.540  1.00  0.00           C  
ATOM      2  CAI LIG5     1       3.327  17.059   0.357  1.00  0.00           C  
ATOM      3  CAJ LIG5     1       3.971  17.749   1.310  1.00  0.00           C  
ATOM      4  CAK LIG5     1       5.127  12.337  -5.631  1.00  0.00           C  
ATOM      5  CAL LIG5     1       5.554  20.992   2.372  1.00  0.00           C  
ATOM      6  CAM LIG5     1       4.270  21.445   0.404  1.00  0.00           C  
ATOM      7  CAN LIG5     1       5.227  19.639   2.262  1.00  0.00           C  
ATOM      8  CAO LIG5     1       7.984  12.412  -0.039  1.00  0.00           C  
ATOM      9  CAP LIG5     1       2.404  15.282  -2.707  1.00  0.00           C  
ATOM     10  CAQ LIG5     1       3.799  14.707  -0.632  1.00  0.00           C  
ATOM     11  CAR LIG5     1       3.522  14.615  -1.951  1.00  0.00           C  
ATOM     12  CAS LIG5     1       5.801  11.540  -4.495  1.00  0.00           C  
ATOM     13  CAT LIG5     1       4.862  13.803  -0.004  1.00  0.00           C  
ATOM     14  CAU LIG5     1       6.389  12.485  -3.405  1.00  0.00           C  
ATOM     15  CAV LIG5     1       5.916  13.342  -1.043  1.00  0.00           C  
ATOM     16  CAW LIG5     1       5.276  12.803  -2.332  1.00  0.00           C  
ATOM     17  CAX LIG5     1       4.369  19.187   1.283  1.00  0.00           C  
ATOM     18  NAM LIG5     1       6.752  12.305  -0.423  1.00  0.00           N  
ATOM     19  OAC LIG5     1       8.609  13.452  -0.025  1.00  0.00           O  
ATOM     20  OAD LIG5     1       2.238  14.977  -3.871  1.00  0.00           O  
ATOM     21  OAE LIG5     1       4.567  11.367  -6.542  1.00  0.00           O  
ATOM     22  OAF LIG5     1       1.615  15.923  -2.169  1.00  0.00           O  
ATOM     23  OAG LIG5     1       6.939  10.853  -4.960  1.00  0.00           O  
ATOM     24  OAH LIG5     1       5.656  14.403   1.009  1.00  0.00           O  
ATOM     25  OAI LIG5     1       7.079  13.704  -3.934  1.00  0.00           O  
ATOM     26  OAN LIG5     1       4.200  13.743  -2.829  1.00  0.00           O  
ATOM     27  CBD LIG5     1       5.299  23.380   1.714  1.00  0.00           C  
ATOM     28  C01 LIG5     1       4.984  21.941   1.503  1.00  0.00           C  
ATOM     29  C02 LIG5     1       3.871  20.090   0.344  1.00  0.00           C  
ATOM     30  C03 LIG5     1       3.088  15.563   0.415  1.00  0.00           C  
END
ENDMDL
MODEL        4
ATOM      1  CAB LIG5     1       8.968  10.709   0.139  1.00  0.00           C  
ATOM      2  CAI LIG5     1       2.467  15.624   1.306  1.00  0.00           C  
ATOM      3  CAJ LIG5     1       1.329  16.291   1.558  1.00  0.00           C  
ATOM      4  CAK LIG5     1       5.808  13.064  -5.604  1.00  0.00           C  
ATOM      5  CAL LIG5     1      -0.050  19.589   2.966  1.00  0.00           C  
ATOM      6  CAM LIG5     1       2.374  19.477   3.308  1.00  0.00           C  
ATOM      7  CAN LIG5     1       0.078  18.342   2.285  1.00  0.00           C  
ATOM      8  CAO LIG5     1       8.165  11.847  -0.487  1.00  0.00           C  
ATOM      9  CAP LIG5     1       2.525  15.295  -2.237  1.00  0.00           C  
ATOM     10  CAQ LIG5     1       3.713  14.153  -0.292  1.00  0.00           C  
ATOM     11  CAR LIG5     1       3.617  14.489  -1.633  1.00  0.00           C  
ATOM     12  CAS LIG5     1       5.580  12.024  -4.483  1.00  0.00           C  
ATOM     13  CAT LIG5     1       4.845  13.248   0.279  1.00  0.00           C  
ATOM     14  CAU LIG5     1       6.374  12.584  -3.208  1.00  0.00           C  
ATOM     15  CAV LIG5     1       5.977  13.020  -0.819  1.00  0.00           C  
ATOM     16  CAW LIG5     1       5.294  12.733  -2.162  1.00  0.00           C  
ATOM     17  CAX LIG5     1       1.302  17.660   2.175  1.00  0.00           C  
ATOM     18  NAM LIG5     1       6.813  11.818  -0.374  1.00  0.00           N  
ATOM     19  OAC LIG5     1       8.635  12.723  -1.169  1.00  0.00           O  
ATOM     20  OAD LIG5     1       2.328  15.224  -3.394  1.00  0.00           O  
ATOM     21  OAE LIG5     1       5.101  12.761  -6.779  1.00  0.00           O  
ATOM     22  OAF LIG5     1       1.800  15.990  -1.586  1.00  0.00           O  
ATOM     23  OAG LIG5     1       6.032  10.707  -4.830  1.00  0.00           O  
ATOM     24  OAH LIG5     1       5.382  13.903   1.372  1.00  0.00           O  
ATOM     25  OAI LIG5     1       7.103  13.782  -3.343  1.00  0.00           O  
ATOM     26  OAN LIG5     1       4.537  13.975  -2.574  1.00  0.00           O  
ATOM     27  CBD LIG5     1       1.152  21.546   4.107  1.00  0.00           C  
ATOM     28  C01 LIG5     1       1.129  20.188   3.429  1.00  0.00           C  
ATOM     29  C02 LIG5     1       2.440  18.288   2.698  1.00  0.00           C  
ATOM     30  C03 LIG5     1       2.503  14.224   0.688  1.00  0.00           C  
END
ENDMDL
MODEL        5
ATOM      1  CAB LIG5     1       9.164  11.035   0.172  1.00  0.00           C  
ATOM      2  CAI LIG5     1       2.694  16.022   1.031  1.00  0.00           C  
ATOM      3  CAJ LIG5     1       3.709  16.688   1.563  1.00  0.00           C  
ATOM      4  CAK LIG5     1       5.203  12.396  -5.500  1.00  0.00           C  
ATOM      5  CAL LIG5     1       5.029  20.148   2.247  1.00  0.00           C  
ATOM      6  CAM LIG5     1       2.863  20.372   1.233  1.00  0.00           C  
ATOM      7  CAN LIG5     1       4.942  18.769   2.118  1.00  0.00           C  
ATOM      8  CAO LIG5     1       8.492  12.333  -0.197  1.00  0.00           C  
ATOM      9  CAP LIG5     1       2.473  14.938  -2.303  1.00  0.00           C  
ATOM     10  CAQ LIG5     1       3.782  14.026  -0.178  1.00  0.00           C  
ATOM     11  CAR LIG5     1       3.573  14.256  -1.505  1.00  0.00           C  
ATOM     12  CAS LIG5     1       6.185  11.842  -4.440  1.00  0.00           C  
ATOM     13  CAT LIG5     1       5.075  13.405   0.396  1.00  0.00           C  
ATOM     14  CAU LIG5     1       6.581  12.781  -3.230  1.00  0.00           C  
ATOM     15  CAV LIG5     1       6.239  13.288  -0.667  1.00  0.00           C  
ATOM     16  CAW LIG5     1       5.564  12.919  -2.053  1.00  0.00           C  
ATOM     17  CAX LIG5     1       3.766  18.170   1.575  1.00  0.00           C  
ATOM     18  NAM LIG5     1       7.165  12.223  -0.235  1.00  0.00           N  
ATOM     19  OAC LIG5     1       9.045  13.366  -0.501  1.00  0.00           O  
ATOM     20  OAD LIG5     1       2.437  14.907  -3.495  1.00  0.00           O  
ATOM     21  OAE LIG5     1       4.388  11.377  -6.121  1.00  0.00           O  
ATOM     22  OAF LIG5     1       1.626  15.567  -1.657  1.00  0.00           O  
ATOM     23  OAG LIG5     1       7.408  11.371  -5.054  1.00  0.00           O  
ATOM     24  OAH LIG5     1       5.538  13.995   1.636  1.00  0.00           O  
ATOM     25  OAI LIG5     1       7.068  14.136  -3.604  1.00  0.00           O  
ATOM     26  OAN LIG5     1       4.540  13.869  -2.430  1.00  0.00           O  
ATOM     27  CBD LIG5     1       4.162  22.458   1.989  1.00  0.00           C  
ATOM     28  C01 LIG5     1       3.988  20.978   1.835  1.00  0.00           C  
ATOM     29  C02 LIG5     1       2.737  18.994   1.063  1.00  0.00           C  
ATOM     30  C03 LIG5     1       2.789  14.516   0.931  1.00  0.00           C  
END
ENDMDL
MODEL        6
ATOM      1  CAB LIG5     1       8.073  11.612   1.421  1.00  0.00           C  
ATOM      2  CAI LIG5     1       3.623  17.889  -0.032  1.00  0.00           C  
ATOM      3  CAJ LIG5     1       2.812  18.931   0.117  1.00  0.00           C  
ATOM      4  CAK LIG5     1       5.729  13.095  -5.427  1.00  0.00           C  
ATOM      5  CAL LIG5     1       2.366  22.692  -0.180  1.00  0.00           C  
ATOM      6  CAM LIG5     1       4.681  22.195   0.211  1.00  0.00           C  
ATOM      7  CAN LIG5     1       2.141  21.329  -0.238  1.00  0.00           C  
ATOM      8  CAO LIG5     1       7.865  12.674   0.416  1.00  0.00           C  
ATOM      9  CAP LIG5     1       3.036  16.113  -2.955  1.00  0.00           C  
ATOM     10  CAQ LIG5     1       3.983  15.501  -0.651  1.00  0.00           C  
ATOM     11  CAR LIG5     1       3.891  15.313  -1.977  1.00  0.00           C  
ATOM     12  CAS LIG5     1       5.685  12.104  -4.253  1.00  0.00           C  
ATOM     13  CAT LIG5     1       4.860  14.604   0.245  1.00  0.00           C  
ATOM     14  CAU LIG5     1       6.352  12.561  -2.884  1.00  0.00           C  
ATOM     15  CAV LIG5     1       5.903  13.834  -0.574  1.00  0.00           C  
ATOM     16  CAW LIG5     1       5.368  13.247  -1.885  1.00  0.00           C  
ATOM     17  CAX LIG5     1       3.137  20.350   0.027  1.00  0.00           C  
ATOM     18  NAM LIG5     1       6.564  12.795   0.226  1.00  0.00           N  
ATOM     19  OAC LIG5     1       8.689  13.314  -0.119  1.00  0.00           O  
ATOM     20  OAD LIG5     1       2.966  15.721  -4.107  1.00  0.00           O  
ATOM     21  OAE LIG5     1       5.102  12.565  -6.648  1.00  0.00           O  
ATOM     22  OAF LIG5     1       2.693  17.229  -2.660  1.00  0.00           O  
ATOM     23  OAG LIG5     1       6.380  10.935  -4.616  1.00  0.00           O  
ATOM     24  OAH LIG5     1       5.335  15.323   1.409  1.00  0.00           O  
ATOM     25  OAI LIG5     1       7.528  13.407  -3.010  1.00  0.00           O  
ATOM     26  OAN LIG5     1       4.636  14.333  -2.605  1.00  0.00           O  
ATOM     27  CBD LIG5     1       3.989  24.662  -0.113  1.00  0.00           C  
ATOM     28  C01 LIG5     1       3.656  23.142  -0.015  1.00  0.00           C  
ATOM     29  C02 LIG5     1       4.457  20.790   0.232  1.00  0.00           C  
ATOM     30  C03 LIG5     1       3.138  16.436   0.105  1.00  0.00           C  
END
ENDMDL
MODEL        7
ATOM      1  CAB LIG5     1       9.059  10.759  -0.587  1.00  0.00           C  
ATOM      2  CAI LIG5     1       3.335  15.427   1.423  1.00  0.00           C  
ATOM      3  CAJ LIG5     1       3.848  15.903   2.546  1.00  0.00           C  
ATOM      4  CAK LIG5     1       5.671  10.234  -4.557  1.00  0.00           C  
ATOM      5  CAL LIG5     1       4.833  18.972   4.559  1.00  0.00           C  
ATOM      6  CAM LIG5     1       3.913  19.797   2.503  1.00  0.00           C  
ATOM      7  CAN LIG5     1       4.636  17.650   4.169  1.00  0.00           C  
ATOM      8  CAO LIG5     1       8.418  11.889  -1.239  1.00  0.00           C  
ATOM      9  CAP LIG5     1       2.277  14.856  -2.005  1.00  0.00           C  
ATOM     10  CAQ LIG5     1       4.067  13.873  -0.367  1.00  0.00           C  
ATOM     11  CAR LIG5     1       3.576  14.230  -1.587  1.00  0.00           C  
ATOM     12  CAS LIG5     1       6.614  11.431  -4.387  1.00  0.00           C  
ATOM     13  CAT LIG5     1       5.461  13.376  -0.224  1.00  0.00           C  
ATOM     14  CAU LIG5     1       6.073  12.870  -4.178  1.00  0.00           C  
ATOM     15  CAV LIG5     1       6.221  13.031  -1.559  1.00  0.00           C  
ATOM     16  CAW LIG5     1       5.265  12.932  -2.781  1.00  0.00           C  
ATOM     17  CAX LIG5     1       3.942  17.353   2.977  1.00  0.00           C  
ATOM     18  NAM LIG5     1       7.059  11.893  -1.274  1.00  0.00           N  
ATOM     19  OAC LIG5     1       9.068  12.792  -1.782  1.00  0.00           O  
ATOM     20  OAD LIG5     1       1.848  14.891  -3.122  1.00  0.00           O  
ATOM     21  OAE LIG5     1       4.615  10.516  -5.490  1.00  0.00           O  
ATOM     22  OAF LIG5     1       1.614  15.344  -1.123  1.00  0.00           O  
ATOM     23  OAG LIG5     1       7.555  11.422  -5.470  1.00  0.00           O  
ATOM     24  OAH LIG5     1       6.265  14.377   0.509  1.00  0.00           O  
ATOM     25  OAI LIG5     1       5.219  13.239  -5.275  1.00  0.00           O  
ATOM     26  OAN LIG5     1       4.321  14.050  -2.738  1.00  0.00           O  
ATOM     27  CBD LIG5     1       4.551  21.561   4.154  1.00  0.00           C  
ATOM     28  C01 LIG5     1       4.476  20.100   3.752  1.00  0.00           C  
ATOM     29  C02 LIG5     1       3.494  18.449   2.198  1.00  0.00           C  
ATOM     30  C03 LIG5     1       3.360  13.949   0.973  1.00  0.00           C  
END
ENDMDL
MODEL        8
ATOM      1  CAB LIG5     1       9.361  11.615  -1.190  1.00  0.00           C  
ATOM      2  CAI LIG5     1       2.904  15.527   1.377  1.00  0.00           C  
ATOM      3  CAJ LIG5     1       3.342  15.221   2.674  1.00  0.00           C  
ATOM      4  CAK LIG5     1       6.787  13.119  -6.506  1.00  0.00           C  
ATOM      5  CAL LIG5     1       4.927  16.344   5.841  1.00  0.00           C  
ATOM      6  CAM LIG5     1       4.447  18.289   4.556  1.00  0.00           C  
ATOM      7  CAN LIG5     1       4.301  15.516   4.836  1.00  0.00           C  
ATOM      8  CAO LIG5     1       8.410  12.693  -1.517  1.00  0.00           C  
ATOM      9  CAP LIG5     1       2.335  15.504  -2.583  1.00  0.00           C  
ATOM     10  CAQ LIG5     1       3.598  14.243  -0.736  1.00  0.00           C  
ATOM     11  CAR LIG5     1       3.420  14.591  -2.028  1.00  0.00           C  
ATOM     12  CAS LIG5     1       5.654  13.110  -5.460  1.00  0.00           C  
ATOM     13  CAT LIG5     1       4.816  13.358  -0.379  1.00  0.00           C  
ATOM     14  CAU LIG5     1       6.317  13.096  -4.082  1.00  0.00           C  
ATOM     15  CAV LIG5     1       5.951  13.338  -1.487  1.00  0.00           C  
ATOM     16  CAW LIG5     1       5.271  13.144  -2.902  1.00  0.00           C  
ATOM     17  CAX LIG5     1       3.837  16.116   3.709  1.00  0.00           C  
ATOM     18  NAM LIG5     1       7.111  12.387  -1.263  1.00  0.00           N  
ATOM     19  OAC LIG5     1       8.771  13.793  -1.968  1.00  0.00           O  
ATOM     20  OAD LIG5     1       1.993  15.277  -3.755  1.00  0.00           O  
ATOM     21  OAE LIG5     1       7.625  11.871  -6.526  1.00  0.00           O  
ATOM     22  OAF LIG5     1       1.706  16.265  -1.906  1.00  0.00           O  
ATOM     23  OAG LIG5     1       4.740  12.021  -5.586  1.00  0.00           O  
ATOM     24  OAH LIG5     1       5.306  13.572   0.974  1.00  0.00           O  
ATOM     25  OAI LIG5     1       7.139  14.272  -3.904  1.00  0.00           O  
ATOM     26  OAN LIG5     1       4.268  14.235  -3.050  1.00  0.00           O  
ATOM     27  CBD LIG5     1       5.584  18.625   6.772  1.00  0.00           C  
ATOM     28  C01 LIG5     1       4.939  17.738   5.735  1.00  0.00           C  
ATOM     29  C02 LIG5     1       3.950  17.504   3.524  1.00  0.00           C  
ATOM     30  C03 LIG5     1       2.592  14.434   0.348  1.00  0.00           C  
END
ENDMDL
MODEL        9
ATOM      1  CAB LIG5     1       8.633  10.546  -0.290  1.00  0.00           C  
ATOM      2  CAI LIG5     1       2.585  15.498   1.392  1.00  0.00           C  
ATOM      3  CAJ LIG5     1       3.270  16.597   0.991  1.00  0.00           C  
ATOM      4  CAK LIG5     1       5.590  14.550  -5.834  1.00  0.00           C  
ATOM      5  CAL LIG5     1       4.023  20.190   1.826  1.00  0.00           C  
ATOM      6  CAM LIG5     1       3.015  19.143   3.782  1.00  0.00           C  
ATOM      7  CAN LIG5     1       3.914  18.978   1.173  1.00  0.00           C  
ATOM      8  CAO LIG5     1       8.043  11.688  -1.055  1.00  0.00           C  
ATOM      9  CAP LIG5     1       2.464  15.393  -2.257  1.00  0.00           C  
ATOM     10  CAQ LIG5     1       3.746  14.083  -0.443  1.00  0.00           C  
ATOM     11  CAR LIG5     1       3.610  14.610  -1.679  1.00  0.00           C  
ATOM     12  CAS LIG5     1       5.718  13.132  -5.218  1.00  0.00           C  
ATOM     13  CAT LIG5     1       4.992  13.386  -0.000  1.00  0.00           C  
ATOM     14  CAU LIG5     1       6.310  13.018  -3.758  1.00  0.00           C  
ATOM     15  CAV LIG5     1       5.975  13.088  -1.231  1.00  0.00           C  
ATOM     16  CAW LIG5     1       5.254  13.096  -2.606  1.00  0.00           C  
ATOM     17  CAX LIG5     1       3.326  17.855   1.745  1.00  0.00           C  
ATOM     18  NAM LIG5     1       6.709  11.828  -1.047  1.00  0.00           N  
ATOM     19  OAC LIG5     1       8.789  12.455  -1.655  1.00  0.00           O  
ATOM     20  OAD LIG5     1       2.474  15.622  -3.440  1.00  0.00           O  
ATOM     21  OAE LIG5     1       6.859  15.054  -6.282  1.00  0.00           O  
ATOM     22  OAF LIG5     1       1.619  15.779  -1.481  1.00  0.00           O  
ATOM     23  OAG LIG5     1       6.552  12.407  -6.045  1.00  0.00           O  
ATOM     24  OAH LIG5     1       5.676  14.028   1.046  1.00  0.00           O  
ATOM     25  OAI LIG5     1       7.457  13.867  -3.527  1.00  0.00           O  
ATOM     26  OAN LIG5     1       4.555  14.424  -2.677  1.00  0.00           O  
ATOM     27  CBD LIG5     1       3.858  21.527   3.988  1.00  0.00           C  
ATOM     28  C01 LIG5     1       3.634  20.248   3.161  1.00  0.00           C  
ATOM     29  C02 LIG5     1       2.826  17.961   3.069  1.00  0.00           C  
ATOM     30  C03 LIG5     1       2.700  14.162   0.679  1.00  0.00           C  
END
ENDMDL
MODEL       10
ATOM      1  CAB LIG5     1       8.697  10.183  -0.164  1.00  0.00           C  
ATOM      2  CAI LIG5     1       4.155  16.828  -0.055  1.00  0.00           C  
ATOM      3  CAJ LIG5     1       4.913  17.297   0.954  1.00  0.00           C  
ATOM      4  CAK LIG5     1       5.523  12.360  -6.221  1.00  0.00           C  
ATOM      5  CAL LIG5     1       6.873  20.210   2.157  1.00  0.00           C  
ATOM      6  CAM LIG5     1       6.321  20.697  -0.101  1.00  0.00           C  
ATOM      7  CAN LIG5     1       6.302  18.943   2.074  1.00  0.00           C  
ATOM      8  CAO LIG5     1       8.284  11.542  -0.572  1.00  0.00           C  
ATOM      9  CAP LIG5     1       3.483  15.455  -3.372  1.00  0.00           C  
ATOM     10  CAQ LIG5     1       4.455  14.461  -1.230  1.00  0.00           C  
ATOM     11  CAR LIG5     1       4.322  14.548  -2.570  1.00  0.00           C  
ATOM     12  CAS LIG5     1       5.879  11.328  -5.157  1.00  0.00           C  
ATOM     13  CAT LIG5     1       5.326  13.407  -0.610  1.00  0.00           C  
ATOM     14  CAU LIG5     1       6.664  11.761  -3.898  1.00  0.00           C  
ATOM     15  CAV LIG5     1       6.367  12.784  -1.550  1.00  0.00           C  
ATOM     16  CAW LIG5     1       5.703  12.523  -2.904  1.00  0.00           C  
ATOM     17  CAX LIG5     1       5.575  18.556   0.937  1.00  0.00           C  
ATOM     18  NAM LIG5     1       6.989  11.632  -0.986  1.00  0.00           N  
ATOM     19  OAC LIG5     1       9.066  12.413  -0.635  1.00  0.00           O  
ATOM     20  OAD LIG5     1       3.508  15.410  -4.613  1.00  0.00           O  
ATOM     21  OAE LIG5     1       4.514  11.870  -7.153  1.00  0.00           O  
ATOM     22  OAF LIG5     1       2.527  15.986  -2.833  1.00  0.00           O  
ATOM     23  OAG LIG5     1       6.615  10.209  -5.791  1.00  0.00           O  
ATOM     24  OAH LIG5     1       6.054  13.904   0.499  1.00  0.00           O  
ATOM     25  OAI LIG5     1       7.798  12.575  -4.148  1.00  0.00           O  
ATOM     26  OAN LIG5     1       5.140  13.693  -3.378  1.00  0.00           O  
ATOM     27  CBD LIG5     1       7.348  22.570   1.200  1.00  0.00           C  
ATOM     28  C01 LIG5     1       6.847  21.122   1.114  1.00  0.00           C  
ATOM     29  C02 LIG5     1       5.660  19.429  -0.175  1.00  0.00           C  
ATOM     30  C03 LIG5     1       3.694  15.351  -0.221  1.00  0.00           C  
END
ENDMDL
MODEL       11
ATOM      1  CAB LIG5     1       9.937  12.056  -2.690  1.00  0.00           C  
ATOM      2  CAI LIG5     1       4.071  15.260   1.349  1.00  0.00           C  
ATOM      3  CAJ LIG5     1       4.658  15.001   2.564  1.00  0.00           C  
ATOM      4  CAK LIG5     1       5.370   9.986  -4.965  1.00  0.00           C  
ATOM      5  CAL LIG5     1       5.951  16.269   5.933  1.00  0.00           C  
ATOM      6  CAM LIG5     1       6.084  18.046   4.353  1.00  0.00           C  
ATOM      7  CAN LIG5     1       5.387  15.446   4.903  1.00  0.00           C  
ATOM      8  CAO LIG5     1       8.702  12.892  -2.878  1.00  0.00           C  
ATOM      9  CAP LIG5     1       2.263  14.885  -2.170  1.00  0.00           C  
ATOM     10  CAQ LIG5     1       4.257  13.940  -0.856  1.00  0.00           C  
ATOM     11  CAR LIG5     1       3.599  14.129  -2.051  1.00  0.00           C  
ATOM     12  CAS LIG5     1       6.373  11.141  -4.769  1.00  0.00           C  
ATOM     13  CAT LIG5     1       5.644  13.374  -0.865  1.00  0.00           C  
ATOM     14  CAU LIG5     1       5.737  12.503  -4.639  1.00  0.00           C  
ATOM     15  CAV LIG5     1       6.297  13.339  -2.229  1.00  0.00           C  
ATOM     16  CAW LIG5     1       5.215  12.818  -3.252  1.00  0.00           C  
ATOM     17  CAX LIG5     1       5.182  15.944   3.614  1.00  0.00           C  
ATOM     18  NAM LIG5     1       7.564  12.613  -2.220  1.00  0.00           N  
ATOM     19  OAC LIG5     1       8.663  13.836  -3.653  1.00  0.00           O  
ATOM     20  OAD LIG5     1       1.623  14.753  -3.237  1.00  0.00           O  
ATOM     21  OAE LIG5     1       5.951   8.772  -4.595  1.00  0.00           O  
ATOM     22  OAF LIG5     1       1.878  15.602  -1.310  1.00  0.00           O  
ATOM     23  OAG LIG5     1       7.313  11.073  -5.831  1.00  0.00           O  
ATOM     24  OAH LIG5     1       6.548  14.006   0.097  1.00  0.00           O  
ATOM     25  OAI LIG5     1       4.727  12.522  -5.608  1.00  0.00           O  
ATOM     26  OAN LIG5     1       4.219  13.882  -3.236  1.00  0.00           O  
ATOM     27  CBD LIG5     1       6.732  18.491   6.792  1.00  0.00           C  
ATOM     28  C01 LIG5     1       6.269  17.569   5.683  1.00  0.00           C  
ATOM     29  C02 LIG5     1       5.460  17.284   3.383  1.00  0.00           C  
ATOM     30  C03 LIG5     1       3.644  14.056   0.519  1.00  0.00           C  
END
ENDMDL
MODEL       12
ATOM      1  CAB LIG5     1       8.673  10.410  -0.367  1.00  0.00           C  
ATOM      2  CAI LIG5     1       2.898  16.509   0.128  1.00  0.00           C  
ATOM      3  CAJ LIG5     1       3.151  17.116   1.294  1.00  0.00           C  
ATOM      4  CAK LIG5     1       5.900  14.288  -6.119  1.00  0.00           C  
ATOM      5  CAL LIG5     1       2.416  20.145   3.343  1.00  0.00           C  
ATOM      6  CAM LIG5     1       1.226  20.380   1.264  1.00  0.00           C  
ATOM      7  CAN LIG5     1       2.968  18.917   2.983  1.00  0.00           C  
ATOM      8  CAO LIG5     1       8.246  11.609  -1.156  1.00  0.00           C  
ATOM      9  CAP LIG5     1       3.033  15.645  -2.971  1.00  0.00           C  
ATOM     10  CAQ LIG5     1       4.331  14.615  -0.987  1.00  0.00           C  
ATOM     11  CAR LIG5     1       4.214  14.927  -2.330  1.00  0.00           C  
ATOM     12  CAS LIG5     1       6.088  12.864  -5.613  1.00  0.00           C  
ATOM     13  CAT LIG5     1       5.409  13.669  -0.466  1.00  0.00           C  
ATOM     14  CAU LIG5     1       6.715  12.867  -4.118  1.00  0.00           C  
ATOM     15  CAV LIG5     1       6.411  13.214  -1.511  1.00  0.00           C  
ATOM     16  CAW LIG5     1       5.764  13.128  -2.928  1.00  0.00           C  
ATOM     17  CAX LIG5     1       2.695  18.475   1.681  1.00  0.00           C  
ATOM     18  NAM LIG5     1       6.985  11.978  -1.020  1.00  0.00           N  
ATOM     19  OAC LIG5     1       9.027  12.318  -1.826  1.00  0.00           O  
ATOM     20  OAD LIG5     1       3.001  16.044  -4.149  1.00  0.00           O  
ATOM     21  OAE LIG5     1       7.112  15.022  -6.369  1.00  0.00           O  
ATOM     22  OAF LIG5     1       1.928  15.387  -2.523  1.00  0.00           O  
ATOM     23  OAG LIG5     1       6.971  12.263  -6.565  1.00  0.00           O  
ATOM     24  OAH LIG5     1       6.114  14.215   0.679  1.00  0.00           O  
ATOM     25  OAI LIG5     1       7.878  13.699  -4.045  1.00  0.00           O  
ATOM     26  OAN LIG5     1       5.172  14.444  -3.167  1.00  0.00           O  
ATOM     27  CBD LIG5     1       0.873  22.064   3.055  1.00  0.00           C  
ATOM     28  C01 LIG5     1       1.510  20.804   2.535  1.00  0.00           C  
ATOM     29  C02 LIG5     1       1.820  19.176   0.826  1.00  0.00           C  
ATOM     30  C03 LIG5     1       3.319  15.080   0.028  1.00  0.00           C  
END
ENDMDL
