# Supplementary material for: The Influence of 150-Cavity Binders on the Dynamics of Influenza A Neuraminidases as Revealed by Molecular Dynamics Simulations and Combined Clustering
Source: PLoS One. 2013 Mar 27;8(3):e59873. doi: 10.1371/journal.pone.0059873 (PMC3609799; doi:10.1371/journal.pone.0059873)
Supplement: Structures S1 — The coordinates of the top 20 most populated ligand and top 40 most populated enzyme clusters in PDB format. (ZIP) [file pone.0059873.s011.zip › N109_6.pdb]

MODEL        1
ATOM      1  N   LIG6     1       6.610  15.852   2.001  1.00  0.00           N  
ATOM      2  C   LIG6     1       8.852  13.032   3.036  1.00  0.00           C  
ATOM      3  O   LIG6     1       8.792  13.839  -0.692  1.00  0.00           O  
ATOM      4  C1  LIG6     1       5.059  11.834  -6.433  1.00  0.00           C  
ATOM      5  N1  LIG6     1       6.099  15.706   0.788  1.00  0.00           N  
ATOM      6  O1  LIG6     1       1.719  15.140  -3.727  1.00  0.00           O  
ATOM      7  C2  LIG6     1       9.238  11.834  -4.321  1.00  0.00           C  
ATOM      8  N2  LIG6     1       7.047  12.523  -1.209  1.00  0.00           N  
ATOM      9  O2  LIG6     1       1.425  15.805  -1.729  1.00  0.00           O  
ATOM     10  C3  LIG6     1       9.225  11.489  -0.649  1.00  0.00           C  
ATOM     11  N3  LIG6     1       5.648  14.456   0.682  1.00  0.00           N  
ATOM     12  O3  LIG6     1       6.500  15.411   4.847  1.00  0.00           O  
ATOM     13  C4  LIG6     1       3.772  14.455  -0.936  1.00  0.00           C  
ATOM     14  O4  LIG6     1       6.185  12.973  -3.919  1.00  0.00           O  
ATOM     15  C5  LIG6     1       5.754  13.810   1.844  1.00  0.00           C  
ATOM     16  C6  LIG6     1       8.370  14.017   4.080  1.00  0.00           C  
ATOM     17  C7  LIG6     1       5.627  11.002  -5.320  1.00  0.00           C  
ATOM     18  C8  LIG6     1       7.981  11.743  -5.182  1.00  0.00           C  
ATOM     19  C9  LIG6     1       4.289  14.083  -3.322  1.00  0.00           C  
ATOM     20  C10 LIG6     1       8.352  12.701  -0.874  1.00  0.00           C  
ATOM     21  C11 LIG6     1       2.101  15.196  -2.579  1.00  0.00           C  
ATOM     22  C12 LIG6     1       3.379  14.581  -2.179  1.00  0.00           C  
ATOM     23  C13 LIG6     1       6.477  14.659   2.662  1.00  0.00           C  
ATOM     24  C14 LIG6     1       6.799  14.248   4.054  1.00  0.00           C  
ATOM     25  C15 LIG6     1       6.669  11.638  -4.344  1.00  0.00           C  
ATOM     26  C16 LIG6     1       5.039  13.818  -0.478  1.00  0.00           C  
ATOM     27  C17 LIG6     1       5.298  13.043  -2.820  1.00  0.00           C  
ATOM     28  C18 LIG6     1       6.047  13.581  -1.631  1.00  0.00           C  
END
ENDMDL
MODEL        2
ATOM      1  N   LIG6     1       5.531  14.471   2.180  1.00  0.00           N  
ATOM      2  C   LIG6     1       8.389  11.778   2.581  1.00  0.00           C  
ATOM      3  O   LIG6     1       8.066  13.079  -1.051  1.00  0.00           O  
ATOM      4  C1  LIG6     1       6.057  14.870  -6.778  1.00  0.00           C  
ATOM      5  N1  LIG6     1       5.226  14.650   0.929  1.00  0.00           N  
ATOM      6  O1  LIG6     1       1.648  16.021  -3.865  1.00  0.00           O  
ATOM      7  C2  LIG6     1       6.187  10.326  -5.355  1.00  0.00           C  
ATOM      8  N2  LIG6     1       6.336  11.978  -1.893  1.00  0.00           N  
ATOM      9  O2  LIG6     1       1.162  15.882  -1.844  1.00  0.00           O  
ATOM     10  C3  LIG6     1       8.136  10.769  -1.070  1.00  0.00           C  
ATOM     11  N3  LIG6     1       4.994  13.417   0.365  1.00  0.00           N  
ATOM     12  O3  LIG6     1       6.779  13.502   4.441  1.00  0.00           O  
ATOM     13  C4  LIG6     1       3.348  14.231  -1.273  1.00  0.00           C  
ATOM     14  O4  LIG6     1       5.842  13.059  -4.522  1.00  0.00           O  
ATOM     15  C5  LIG6     1       5.310  12.484   1.273  1.00  0.00           C  
ATOM     16  C6  LIG6     1       7.170  11.393   3.439  1.00  0.00           C  
ATOM     17  C7  LIG6     1       6.141  13.312  -6.864  1.00  0.00           C  
ATOM     18  C8  LIG6     1       5.036  11.195  -5.875  1.00  0.00           C  
ATOM     19  C9  LIG6     1       3.909  14.417  -3.653  1.00  0.00           C  
ATOM     20  C10 LIG6     1       7.539  12.040  -1.386  1.00  0.00           C  
ATOM     21  C11 LIG6     1       1.876  15.625  -2.779  1.00  0.00           C  
ATOM     22  C12 LIG6     1       3.050  14.750  -2.489  1.00  0.00           C  
ATOM     23  C13 LIG6     1       5.710  13.129   2.370  1.00  0.00           C  
ATOM     24  C14 LIG6     1       6.178  12.511   3.645  1.00  0.00           C  
ATOM     25  C15 LIG6     1       5.182  12.745  -5.786  1.00  0.00           C  
ATOM     26  C16 LIG6     1       4.383  13.174  -0.928  1.00  0.00           C  
ATOM     27  C17 LIG6     1       4.738  13.092  -3.505  1.00  0.00           C  
ATOM     28  C18 LIG6     1       5.469  13.134  -2.095  1.00  0.00           C  
END
ENDMDL
MODEL        3
ATOM      1  N   LIG6     1       6.635  18.674   0.330  1.00  0.00           N  
ATOM      2  C   LIG6     1      10.397  19.075   3.076  1.00  0.00           C  
ATOM      3  O   LIG6     1       9.109  16.624  -2.300  1.00  0.00           O  
ATOM      4  C1  LIG6     1       6.043  13.951  -7.109  1.00  0.00           C  
ATOM      5  N1  LIG6     1       6.082  17.884  -0.601  1.00  0.00           N  
ATOM      6  O1  LIG6     1       1.865  14.657  -3.635  1.00  0.00           O  
ATOM      7  C2  LIG6     1       9.333  11.961  -4.514  1.00  0.00           C  
ATOM      8  N2  LIG6     1       8.131  14.712  -1.817  1.00  0.00           N  
ATOM      9  O2  LIG6     1       1.458  15.508  -1.751  1.00  0.00           O  
ATOM     10  C3  LIG6     1      10.545  14.888  -1.294  1.00  0.00           C  
ATOM     11  N3  LIG6     1       6.444  16.604  -0.290  1.00  0.00           N  
ATOM     12  O3  LIG6     1       7.276  19.069   3.369  1.00  0.00           O  
ATOM     13  C4  LIG6     1       4.437  15.616  -1.394  1.00  0.00           C  
ATOM     14  O4  LIG6     1       6.927  13.949  -4.338  1.00  0.00           O  
ATOM     15  C5  LIG6     1       7.158  16.525   0.900  1.00  0.00           C  
ATOM     16  C6  LIG6     1       9.309  18.923   2.075  1.00  0.00           C  
ATOM     17  C7  LIG6     1       7.066  12.969  -6.566  1.00  0.00           C  
ATOM     18  C8  LIG6     1       7.827  11.615  -4.544  1.00  0.00           C  
ATOM     19  C9  LIG6     1       4.625  14.471  -3.507  1.00  0.00           C  
ATOM     20  C10 LIG6     1       9.235  15.476  -1.842  1.00  0.00           C  
ATOM     21  C11 LIG6     1       2.268  15.069  -2.574  1.00  0.00           C  
ATOM     22  C12 LIG6     1       3.825  15.040  -2.427  1.00  0.00           C  
ATOM     23  C13 LIG6     1       7.284  17.852   1.278  1.00  0.00           C  
ATOM     24  C14 LIG6     1       7.983  18.181   2.494  1.00  0.00           C  
ATOM     25  C15 LIG6     1       6.893  12.689  -5.111  1.00  0.00           C  
ATOM     26  C16 LIG6     1       5.930  15.470  -1.093  1.00  0.00           C  
ATOM     27  C17 LIG6     1       6.136  14.111  -3.094  1.00  0.00           C  
ATOM     28  C18 LIG6     1       6.851  15.198  -2.297  1.00  0.00           C  
END
ENDMDL
MODEL        4
ATOM      1  N   LIG6     1       7.254  17.357   1.635  1.00  0.00           N  
ATOM      2  C   LIG6     1       9.135  21.513  -0.169  1.00  0.00           C  
ATOM      3  O   LIG6     1       9.281  16.800  -2.555  1.00  0.00           O  
ATOM      4  C1  LIG6     1       6.166  15.603  -7.108  1.00  0.00           C  
ATOM      5  N1  LIG6     1       6.861  16.284   1.064  1.00  0.00           N  
ATOM      6  O1  LIG6     1       2.154  15.445  -4.142  1.00  0.00           O  
ATOM      7  C2  LIG6     1       9.161  12.476  -5.243  1.00  0.00           C  
ATOM      8  N2  LIG6     1       8.264  14.931  -1.946  1.00  0.00           N  
ATOM      9  O2  LIG6     1       1.908  16.271  -2.202  1.00  0.00           O  
ATOM     10  C3  LIG6     1      10.572  14.917  -2.032  1.00  0.00           C  
ATOM     11  N3  LIG6     1       6.461  16.581  -0.191  1.00  0.00           N  
ATOM     12  O3  LIG6     1       6.741  20.641   1.396  1.00  0.00           O  
ATOM     13  C4  LIG6     1       4.533  15.751  -1.479  1.00  0.00           C  
ATOM     14  O4  LIG6     1       7.149  14.501  -4.579  1.00  0.00           O  
ATOM     15  C5  LIG6     1       6.737  17.898  -0.464  1.00  0.00           C  
ATOM     16  C6  LIG6     1       8.421  20.170  -0.378  1.00  0.00           C  
ATOM     17  C7  LIG6     1       6.988  14.298  -6.974  1.00  0.00           C  
ATOM     18  C8  LIG6     1       7.676  12.222  -5.466  1.00  0.00           C  
ATOM     19  C9  LIG6     1       4.874  15.009  -3.802  1.00  0.00           C  
ATOM     20  C10 LIG6     1       9.336  15.669  -2.196  1.00  0.00           C  
ATOM     21  C11 LIG6     1       2.585  15.738  -3.053  1.00  0.00           C  
ATOM     22  C12 LIG6     1       4.016  15.491  -2.671  1.00  0.00           C  
ATOM     23  C13 LIG6     1       7.180  18.369   0.686  1.00  0.00           C  
ATOM     24  C14 LIG6     1       7.762  19.717   0.910  1.00  0.00           C  
ATOM     25  C15 LIG6     1       6.807  13.508  -5.653  1.00  0.00           C  
ATOM     26  C16 LIG6     1       6.011  15.544  -1.072  1.00  0.00           C  
ATOM     27  C17 LIG6     1       6.294  14.481  -3.436  1.00  0.00           C  
ATOM     28  C18 LIG6     1       6.896  15.379  -2.304  1.00  0.00           C  
END
ENDMDL
MODEL        5
ATOM      1  N   LIG6     1       7.327  19.031   0.022  1.00  0.00           N  
ATOM      2  C   LIG6     1       6.423  19.270   5.001  1.00  0.00           C  
ATOM      3  O   LIG6     1       9.258  17.016  -3.002  1.00  0.00           O  
ATOM      4  C1  LIG6     1       6.194  14.685  -7.469  1.00  0.00           C  
ATOM      5  N1  LIG6     1       6.893  18.213  -0.934  1.00  0.00           N  
ATOM      6  O1  LIG6     1       1.918  14.848  -3.787  1.00  0.00           O  
ATOM      7  C2  LIG6     1       9.099  12.341  -4.570  1.00  0.00           C  
ATOM      8  N2  LIG6     1       8.170  15.233  -2.213  1.00  0.00           N  
ATOM      9  O2  LIG6     1       1.713  15.815  -1.933  1.00  0.00           O  
ATOM     10  C3  LIG6     1      10.538  15.244  -2.111  1.00  0.00           C  
ATOM     11  N3  LIG6     1       6.458  16.976  -0.394  1.00  0.00           N  
ATOM     12  O3  LIG6     1       8.537  18.199   3.250  1.00  0.00           O  
ATOM     13  C4  LIG6     1       4.521  15.837  -1.488  1.00  0.00           C  
ATOM     14  O4  LIG6     1       6.828  14.287  -4.512  1.00  0.00           O  
ATOM     15  C5  LIG6     1       6.547  17.066   0.934  1.00  0.00           C  
ATOM     16  C6  LIG6     1       6.221  18.560   3.635  1.00  0.00           C  
ATOM     17  C7  LIG6     1       7.174  13.670  -6.839  1.00  0.00           C  
ATOM     18  C8  LIG6     1       7.653  12.001  -4.967  1.00  0.00           C  
ATOM     19  C9  LIG6     1       4.736  14.488  -3.556  1.00  0.00           C  
ATOM     20  C10 LIG6     1       9.291  15.964  -2.451  1.00  0.00           C  
ATOM     21  C11 LIG6     1       2.404  15.224  -2.756  1.00  0.00           C  
ATOM     22  C12 LIG6     1       3.888  15.221  -2.532  1.00  0.00           C  
ATOM     23  C13 LIG6     1       7.097  18.292   1.218  1.00  0.00           C  
ATOM     24  C14 LIG6     1       7.381  18.823   2.569  1.00  0.00           C  
ATOM     25  C15 LIG6     1       6.765  13.210  -5.417  1.00  0.00           C  
ATOM     26  C16 LIG6     1       6.012  15.811  -1.184  1.00  0.00           C  
ATOM     27  C17 LIG6     1       6.209  14.261  -3.230  1.00  0.00           C  
ATOM     28  C18 LIG6     1       6.746  15.520  -2.524  1.00  0.00           C  
END
ENDMDL
MODEL        6
ATOM      1  N   LIG6     1       6.756  17.035   1.401  1.00  0.00           N  
ATOM      2  C   LIG6     1       9.101  14.792   3.634  1.00  0.00           C  
ATOM      3  O   LIG6     1       8.815  14.829  -1.475  1.00  0.00           O  
ATOM      4  C1  LIG6     1       5.341  11.919  -6.276  1.00  0.00           C  
ATOM      5  N1  LIG6     1       6.305  16.424   0.341  1.00  0.00           N  
ATOM      6  O1  LIG6     1       1.844  15.298  -3.790  1.00  0.00           O  
ATOM      7  C2  LIG6     1       9.054  11.462  -3.616  1.00  0.00           C  
ATOM      8  N2  LIG6     1       7.271  13.325  -0.826  1.00  0.00           N  
ATOM      9  O2  LIG6     1       1.306  15.885  -1.829  1.00  0.00           O  
ATOM     10  C3  LIG6     1       9.527  12.898  -0.275  1.00  0.00           C  
ATOM     11  N3  LIG6     1       5.661  15.309   0.790  1.00  0.00           N  
ATOM     12  O3  LIG6     1       7.914  17.716   3.959  1.00  0.00           O  
ATOM     13  C4  LIG6     1       3.748  14.924  -0.792  1.00  0.00           C  
ATOM     14  O4  LIG6     1       6.411  13.045  -3.585  1.00  0.00           O  
ATOM     15  C5  LIG6     1       5.946  15.106   2.170  1.00  0.00           C  
ATOM     16  C6  LIG6     1       7.918  15.228   4.445  1.00  0.00           C  
ATOM     17  C7  LIG6     1       5.424  11.185  -4.939  1.00  0.00           C  
ATOM     18  C8  LIG6     1       7.874  11.367  -4.553  1.00  0.00           C  
ATOM     19  C9  LIG6     1       4.354  14.392  -3.150  1.00  0.00           C  
ATOM     20  C10 LIG6     1       8.517  13.806  -0.915  1.00  0.00           C  
ATOM     21  C11 LIG6     1       2.079  15.341  -2.593  1.00  0.00           C  
ATOM     22  C12 LIG6     1       3.434  14.944  -2.099  1.00  0.00           C  
ATOM     23  C13 LIG6     1       6.704  16.186   2.512  1.00  0.00           C  
ATOM     24  C14 LIG6     1       7.132  16.486   3.892  1.00  0.00           C  
ATOM     25  C15 LIG6     1       6.558  11.679  -3.959  1.00  0.00           C  
ATOM     26  C16 LIG6     1       5.075  14.385  -0.254  1.00  0.00           C  
ATOM     27  C17 LIG6     1       5.376  13.346  -2.575  1.00  0.00           C  
ATOM     28  C18 LIG6     1       6.082  14.076  -1.355  1.00  0.00           C  
END
ENDMDL
MODEL        7
ATOM      1  N   LIG6     1       7.764  18.902  -0.048  1.00  0.00           N  
ATOM      2  C   LIG6     1       7.632  23.290   0.261  1.00  0.00           C  
ATOM      3  O   LIG6     1       9.397  17.717  -3.743  1.00  0.00           O  
ATOM      4  C1  LIG6     1       6.372  14.941  -7.919  1.00  0.00           C  
ATOM      5  N1  LIG6     1       7.411  17.643  -0.245  1.00  0.00           N  
ATOM      6  O1  LIG6     1       2.250  15.335  -4.512  1.00  0.00           O  
ATOM      7  C2  LIG6     1       9.139  12.248  -5.054  1.00  0.00           C  
ATOM      8  N2  LIG6     1       8.498  15.827  -2.892  1.00  0.00           N  
ATOM      9  O2  LIG6     1       1.947  16.377  -2.770  1.00  0.00           O  
ATOM     10  C3  LIG6     1      10.839  16.142  -2.755  1.00  0.00           C  
ATOM     11  N3  LIG6     1       6.650  17.633  -1.351  1.00  0.00           N  
ATOM     12  O3  LIG6     1       8.327  21.547  -2.159  1.00  0.00           O  
ATOM     13  C4  LIG6     1       4.695  16.409  -2.218  1.00  0.00           C  
ATOM     14  O4  LIG6     1       7.266  14.339  -5.073  1.00  0.00           O  
ATOM     15  C5  LIG6     1       6.483  18.887  -1.878  1.00  0.00           C  
ATOM     16  C6  LIG6     1       7.788  21.763   0.213  1.00  0.00           C  
ATOM     17  C7  LIG6     1       7.059  13.574  -7.355  1.00  0.00           C  
ATOM     18  C8  LIG6     1       7.642  11.963  -5.504  1.00  0.00           C  
ATOM     19  C9  LIG6     1       5.017  14.940  -4.240  1.00  0.00           C  
ATOM     20  C10 LIG6     1       9.519  16.681  -3.187  1.00  0.00           C  
ATOM     21  C11 LIG6     1       2.720  15.868  -3.553  1.00  0.00           C  
ATOM     22  C12 LIG6     1       4.172  15.761  -3.305  1.00  0.00           C  
ATOM     23  C13 LIG6     1       7.183  19.679  -1.007  1.00  0.00           C  
ATOM     24  C14 LIG6     1       7.348  21.202  -1.176  1.00  0.00           C  
ATOM     25  C15 LIG6     1       6.819  13.239  -5.898  1.00  0.00           C  
ATOM     26  C16 LIG6     1       6.225  16.383  -1.942  1.00  0.00           C  
ATOM     27  C17 LIG6     1       6.496  14.739  -3.885  1.00  0.00           C  
ATOM     28  C18 LIG6     1       7.077  16.017  -3.196  1.00  0.00           C  
END
ENDMDL
MODEL        8
ATOM      1  N   LIG6     1       6.833  17.429   1.799  1.00  0.00           N  
ATOM      2  C   LIG6     1       4.677  21.788   1.755  1.00  0.00           C  
ATOM      3  O   LIG6     1       8.780  17.430  -1.823  1.00  0.00           O  
ATOM      4  C1  LIG6     1       6.148  14.914  -7.132  1.00  0.00           C  
ATOM      5  N1  LIG6     1       6.656  16.287   1.132  1.00  0.00           N  
ATOM      6  O1  LIG6     1       1.751  14.783  -3.479  1.00  0.00           O  
ATOM      7  C2  LIG6     1       9.150  12.567  -4.460  1.00  0.00           C  
ATOM      8  N2  LIG6     1       7.914  15.383  -1.849  1.00  0.00           N  
ATOM      9  O2  LIG6     1       1.482  15.586  -1.532  1.00  0.00           O  
ATOM     10  C3  LIG6     1      10.375  15.651  -2.004  1.00  0.00           C  
ATOM     11  N3  LIG6     1       6.127  16.663  -0.058  1.00  0.00           N  
ATOM     12  O3  LIG6     1       7.240  20.133   2.435  1.00  0.00           O  
ATOM     13  C4  LIG6     1       4.187  15.744  -1.163  1.00  0.00           C  
ATOM     14  O4  LIG6     1       6.849  14.514  -4.234  1.00  0.00           O  
ATOM     15  C5  LIG6     1       6.036  18.021  -0.211  1.00  0.00           C  
ATOM     16  C6  LIG6     1       5.002  20.291   1.627  1.00  0.00           C  
ATOM     17  C7  LIG6     1       7.208  13.885  -6.620  1.00  0.00           C  
ATOM     18  C8  LIG6     1       7.691  12.183  -4.809  1.00  0.00           C  
ATOM     19  C9  LIG6     1       4.511  14.901  -3.501  1.00  0.00           C  
ATOM     20  C10 LIG6     1       8.937  16.219  -1.952  1.00  0.00           C  
ATOM     21  C11 LIG6     1       2.205  15.173  -2.451  1.00  0.00           C  
ATOM     22  C12 LIG6     1       3.659  15.267  -2.308  1.00  0.00           C  
ATOM     23  C13 LIG6     1       6.442  18.522   0.991  1.00  0.00           C  
ATOM     24  C14 LIG6     1       6.433  19.968   1.297  1.00  0.00           C  
ATOM     25  C15 LIG6     1       6.791  13.389  -5.187  1.00  0.00           C  
ATOM     26  C16 LIG6     1       5.684  15.593  -0.921  1.00  0.00           C  
ATOM     27  C17 LIG6     1       5.938  14.541  -3.111  1.00  0.00           C  
ATOM     28  C18 LIG6     1       6.519  15.613  -2.214  1.00  0.00           C  
END
ENDMDL
MODEL        9
ATOM      1  N   LIG6     1       7.116  17.518   1.142  1.00  0.00           N  
ATOM      2  C   LIG6     1       5.964  17.595   4.654  1.00  0.00           C  
ATOM      3  O   LIG6     1       9.147  16.526  -2.038  1.00  0.00           O  
ATOM      4  C1  LIG6     1       5.858  14.655  -7.223  1.00  0.00           C  
ATOM      5  N1  LIG6     1       6.564  17.085   0.056  1.00  0.00           N  
ATOM      6  O1  LIG6     1       2.034  14.946  -3.786  1.00  0.00           O  
ATOM      7  C2  LIG6     1       9.499  12.596  -5.289  1.00  0.00           C  
ATOM      8  N2  LIG6     1       8.098  14.595  -2.098  1.00  0.00           N  
ATOM      9  O2  LIG6     1       1.754  15.553  -1.767  1.00  0.00           O  
ATOM     10  C3  LIG6     1      10.560  14.581  -1.812  1.00  0.00           C  
ATOM     11  N3  LIG6     1       6.456  15.761   0.090  1.00  0.00           N  
ATOM     12  O3  LIG6     1       8.865  15.444   3.427  1.00  0.00           O  
ATOM     13  C4  LIG6     1       4.485  15.144  -1.288  1.00  0.00           C  
ATOM     14  O4  LIG6     1       7.088  14.181  -4.550  1.00  0.00           O  
ATOM     15  C5  LIG6     1       6.994  15.270   1.269  1.00  0.00           C  
ATOM     16  C6  LIG6     1       6.648  16.275   4.312  1.00  0.00           C  
ATOM     17  C7  LIG6     1       7.048  13.684  -6.904  1.00  0.00           C  
ATOM     18  C8  LIG6     1       8.086  11.952  -5.349  1.00  0.00           C  
ATOM     19  C9  LIG6     1       4.650  14.515  -3.801  1.00  0.00           C  
ATOM     20  C10 LIG6     1       9.207  15.323  -1.974  1.00  0.00           C  
ATOM     21  C11 LIG6     1       2.467  15.146  -2.653  1.00  0.00           C  
ATOM     22  C12 LIG6     1       3.925  14.997  -2.533  1.00  0.00           C  
ATOM     23  C13 LIG6     1       7.331  16.427   1.946  1.00  0.00           C  
ATOM     24  C14 LIG6     1       7.848  16.550   3.289  1.00  0.00           C  
ATOM     25  C15 LIG6     1       6.989  13.036  -5.470  1.00  0.00           C  
ATOM     26  C16 LIG6     1       5.918  14.887  -0.983  1.00  0.00           C  
ATOM     27  C17 LIG6     1       6.101  14.164  -3.380  1.00  0.00           C  
ATOM     28  C18 LIG6     1       6.698  15.048  -2.294  1.00  0.00           C  
END
ENDMDL
MODEL       10
ATOM      1  N   LIG6     1       6.820  14.876   1.162  1.00  0.00           N  
ATOM      2  C   LIG6     1       6.957  13.937   5.597  1.00  0.00           C  
ATOM      3  O   LIG6     1       8.465  13.003  -2.000  1.00  0.00           O  
ATOM      4  C1  LIG6     1       5.267  11.313  -7.348  1.00  0.00           C  
ATOM      5  N1  LIG6     1       6.446  14.860  -0.086  1.00  0.00           N  
ATOM      6  O1  LIG6     1       1.750  15.531  -4.836  1.00  0.00           O  
ATOM      7  C2  LIG6     1       8.990  11.846  -4.765  1.00  0.00           C  
ATOM      8  N2  LIG6     1       6.477  12.078  -2.039  1.00  0.00           N  
ATOM      9  O2  LIG6     1       1.346  15.834  -2.741  1.00  0.00           O  
ATOM     10  C3  LIG6     1       8.295  10.854  -1.024  1.00  0.00           C  
ATOM     11  N3  LIG6     1       5.300  14.081  -0.136  1.00  0.00           N  
ATOM     12  O3  LIG6     1       5.808  15.886   3.571  1.00  0.00           O  
ATOM     13  C4  LIG6     1       3.564  14.426  -1.892  1.00  0.00           C  
ATOM     14  O4  LIG6     1       6.079  12.759  -4.930  1.00  0.00           O  
ATOM     15  C5  LIG6     1       4.872  13.812   1.095  1.00  0.00           C  
ATOM     16  C6  LIG6     1       7.046  13.845   4.051  1.00  0.00           C  
ATOM     17  C7  LIG6     1       5.484  10.562  -6.006  1.00  0.00           C  
ATOM     18  C8  LIG6     1       7.928  11.407  -5.695  1.00  0.00           C  
ATOM     19  C9  LIG6     1       4.192  14.109  -4.296  1.00  0.00           C  
ATOM     20  C10 LIG6     1       7.753  12.040  -1.724  1.00  0.00           C  
ATOM     21  C11 LIG6     1       2.105  15.459  -3.644  1.00  0.00           C  
ATOM     22  C12 LIG6     1       3.333  14.683  -3.192  1.00  0.00           C  
ATOM     23  C13 LIG6     1       5.856  14.290   1.877  1.00  0.00           C  
ATOM     24  C14 LIG6     1       5.789  14.425   3.367  1.00  0.00           C  
ATOM     25  C15 LIG6     1       6.490  11.375  -5.125  1.00  0.00           C  
ATOM     26  C16 LIG6     1       4.691  13.567  -1.396  1.00  0.00           C  
ATOM     27  C17 LIG6     1       5.097  12.956  -3.870  1.00  0.00           C  
ATOM     28  C18 LIG6     1       5.762  13.232  -2.493  1.00  0.00           C  
END
ENDMDL
MODEL       11
ATOM      1  N   LIG6     1       7.381  19.628  -0.988  1.00  0.00           N  
ATOM      2  C   LIG6     1       9.563  19.792   3.540  1.00  0.00           C  
ATOM      3  O   LIG6     1       9.562  17.533  -3.541  1.00  0.00           O  
ATOM      4  C1  LIG6     1       6.571  14.591  -7.899  1.00  0.00           C  
ATOM      5  N1  LIG6     1       7.019  18.697  -1.819  1.00  0.00           N  
ATOM      6  O1  LIG6     1       2.551  15.672  -4.539  1.00  0.00           O  
ATOM      7  C2  LIG6     1       9.385  12.486  -4.772  1.00  0.00           C  
ATOM      8  N2  LIG6     1       8.724  15.622  -2.786  1.00  0.00           N  
ATOM      9  O2  LIG6     1       2.088  16.261  -2.608  1.00  0.00           O  
ATOM     10  C3  LIG6     1      11.046  15.780  -2.830  1.00  0.00           C  
ATOM     11  N3  LIG6     1       6.896  17.536  -1.109  1.00  0.00           N  
ATOM     12  O3  LIG6     1       7.847  21.294   1.539  1.00  0.00           O  
ATOM     13  C4  LIG6     1       4.979  16.330  -2.035  1.00  0.00           C  
ATOM     14  O4  LIG6     1       7.473  14.587  -5.054  1.00  0.00           O  
ATOM     15  C5  LIG6     1       7.079  17.817   0.170  1.00  0.00           C  
ATOM     16  C6  LIG6     1       9.207  19.345   2.108  1.00  0.00           C  
ATOM     17  C7  LIG6     1       7.570  13.576  -7.254  1.00  0.00           C  
ATOM     18  C8  LIG6     1       7.918  12.243  -5.113  1.00  0.00           C  
ATOM     19  C9  LIG6     1       5.206  15.098  -4.190  1.00  0.00           C  
ATOM     20  C10 LIG6     1       9.747  16.404  -3.049  1.00  0.00           C  
ATOM     21  C11 LIG6     1       2.940  15.831  -3.397  1.00  0.00           C  
ATOM     22  C12 LIG6     1       4.362  15.776  -3.120  1.00  0.00           C  
ATOM     23  C13 LIG6     1       7.432  19.127   0.295  1.00  0.00           C  
ATOM     24  C14 LIG6     1       7.778  19.848   1.638  1.00  0.00           C  
ATOM     25  C15 LIG6     1       7.161  13.393  -5.814  1.00  0.00           C  
ATOM     26  C16 LIG6     1       6.499  16.295  -1.724  1.00  0.00           C  
ATOM     27  C17 LIG6     1       6.687  14.850  -3.829  1.00  0.00           C  
ATOM     28  C18 LIG6     1       7.340  15.998  -3.069  1.00  0.00           C  
END
ENDMDL
MODEL       12
ATOM      1  N   LIG6     1       5.034  19.949   1.033  1.00  0.00           N  
ATOM      2  C   LIG6     1       8.717  20.417   2.303  1.00  0.00           C  
ATOM      3  O   LIG6     1       7.816  19.601  -1.602  1.00  0.00           O  
ATOM      4  C1  LIG6     1       5.436  15.123  -6.888  1.00  0.00           C  
ATOM      5  N1  LIG6     1       4.814  19.104   0.095  1.00  0.00           N  
ATOM      6  O1  LIG6     1       1.919  15.137  -3.229  1.00  0.00           O  
ATOM      7  C2  LIG6     1       9.671  15.469  -4.447  1.00  0.00           C  
ATOM      8  N2  LIG6     1       7.785  17.317  -1.852  1.00  0.00           N  
ATOM      9  O2  LIG6     1       1.419  16.052  -1.446  1.00  0.00           O  
ATOM     10  C3  LIG6     1       9.931  18.423  -1.532  1.00  0.00           C  
ATOM     11  N3  LIG6     1       5.688  18.069   0.199  1.00  0.00           N  
ATOM     12  O3  LIG6     1       5.266  20.511   4.005  1.00  0.00           O  
ATOM     13  C4  LIG6     1       4.098  16.501  -0.891  1.00  0.00           C  
ATOM     14  O4  LIG6     1       6.763  16.147  -4.078  1.00  0.00           O  
ATOM     15  C5  LIG6     1       6.360  18.155   1.418  1.00  0.00           C  
ATOM     16  C6  LIG6     1       7.597  20.857   3.188  1.00  0.00           C  
ATOM     17  C7  LIG6     1       6.851  15.083  -6.245  1.00  0.00           C  
ATOM     18  C8  LIG6     1       8.559  14.433  -4.531  1.00  0.00           C  
ATOM     19  C9  LIG6     1       4.600  15.649  -3.192  1.00  0.00           C  
ATOM     20  C10 LIG6     1       8.413  18.479  -1.627  1.00  0.00           C  
ATOM     21  C11 LIG6     1       2.267  15.660  -2.217  1.00  0.00           C  
ATOM     22  C12 LIG6     1       3.683  15.951  -2.025  1.00  0.00           C  
ATOM     23  C13 LIG6     1       5.962  19.374   1.890  1.00  0.00           C  
ATOM     24  C14 LIG6     1       6.352  19.838   3.252  1.00  0.00           C  
ATOM     25  C15 LIG6     1       7.085  14.863  -4.745  1.00  0.00           C  
ATOM     26  C16 LIG6     1       5.594  16.930  -0.624  1.00  0.00           C  
ATOM     27  C17 LIG6     1       6.044  15.898  -2.891  1.00  0.00           C  
ATOM     28  C18 LIG6     1       6.317  17.124  -1.982  1.00  0.00           C  
END
ENDMDL
MODEL       13
ATOM      1  N   LIG6     1       7.340  15.480   1.856  1.00  0.00           N  
ATOM      2  C   LIG6     1       9.217  19.643   2.345  1.00  0.00           C  
ATOM      3  O   LIG6     1       8.524  17.046  -2.198  1.00  0.00           O  
ATOM      4  C1  LIG6     1       5.547  15.395  -7.543  1.00  0.00           C  
ATOM      5  N1  LIG6     1       6.769  14.606   0.993  1.00  0.00           N  
ATOM      6  O1  LIG6     1       1.680  14.966  -3.914  1.00  0.00           O  
ATOM      7  C2  LIG6     1       8.898  12.571  -5.931  1.00  0.00           C  
ATOM      8  N2  LIG6     1       8.003  14.830  -2.323  1.00  0.00           N  
ATOM      9  O2  LIG6     1       1.579  15.586  -1.929  1.00  0.00           O  
ATOM     10  C3  LIG6     1      10.369  15.474  -2.161  1.00  0.00           C  
ATOM     11  N3  LIG6     1       6.128  15.331  -0.015  1.00  0.00           N  
ATOM     12  O3  LIG6     1       6.202  19.046   1.668  1.00  0.00           O  
ATOM     13  C4  LIG6     1       4.132  14.750  -1.381  1.00  0.00           C  
ATOM     14  O4  LIG6     1       6.792  14.427  -4.850  1.00  0.00           O  
ATOM     15  C5  LIG6     1       6.041  16.629   0.394  1.00  0.00           C  
ATOM     16  C6  LIG6     1       8.611  18.373   1.758  1.00  0.00           C  
ATOM     17  C7  LIG6     1       6.678  14.385  -7.393  1.00  0.00           C  
ATOM     18  C8  LIG6     1       7.412  12.337  -5.984  1.00  0.00           C  
ATOM     19  C9  LIG6     1       4.427  14.653  -3.891  1.00  0.00           C  
ATOM     20  C10 LIG6     1       8.872  15.869  -2.170  1.00  0.00           C  
ATOM     21  C11 LIG6     1       2.215  15.168  -2.869  1.00  0.00           C  
ATOM     22  C12 LIG6     1       3.643  14.821  -2.650  1.00  0.00           C  
ATOM     23  C13 LIG6     1       6.734  16.709   1.539  1.00  0.00           C  
ATOM     24  C14 LIG6     1       7.128  18.013   2.169  1.00  0.00           C  
ATOM     25  C15 LIG6     1       6.504  13.596  -6.041  1.00  0.00           C  
ATOM     26  C16 LIG6     1       5.648  14.575  -1.180  1.00  0.00           C  
ATOM     27  C17 LIG6     1       5.936  14.226  -3.663  1.00  0.00           C  
ATOM     28  C18 LIG6     1       6.492  14.988  -2.395  1.00  0.00           C  
END
ENDMDL
MODEL       14
ATOM      1  N   LIG6     1       6.994  17.549   1.147  1.00  0.00           N  
ATOM      2  C   LIG6     1       9.572  14.890   2.996  1.00  0.00           C  
ATOM      3  O   LIG6     1       8.831  14.920  -0.938  1.00  0.00           O  
ATOM      4  C1  LIG6     1       5.405  12.372  -6.557  1.00  0.00           C  
ATOM      5  N1  LIG6     1       6.373  17.040   0.121  1.00  0.00           N  
ATOM      6  O1  LIG6     1       1.631  15.520  -3.660  1.00  0.00           O  
ATOM      7  C2  LIG6     1       8.399  10.846  -3.468  1.00  0.00           C  
ATOM      8  N2  LIG6     1       7.162  13.404  -1.172  1.00  0.00           N  
ATOM      9  O2  LIG6     1       1.596  16.465  -1.787  1.00  0.00           O  
ATOM     10  C3  LIG6     1       9.402  12.738  -0.347  1.00  0.00           C  
ATOM     11  N3  LIG6     1       6.120  15.732   0.359  1.00  0.00           N  
ATOM     12  O3  LIG6     1       8.590  17.779   3.651  1.00  0.00           O  
ATOM     13  C4  LIG6     1       4.079  15.433  -1.069  1.00  0.00           C  
ATOM     14  O4  LIG6     1       6.147  13.121  -3.815  1.00  0.00           O  
ATOM     15  C5  LIG6     1       6.435  15.413   1.633  1.00  0.00           C  
ATOM     16  C6  LIG6     1       8.384  15.301   3.891  1.00  0.00           C  
ATOM     17  C7  LIG6     1       6.336  11.568  -5.752  1.00  0.00           C  
ATOM     18  C8  LIG6     1       6.879  10.724  -3.339  1.00  0.00           C  
ATOM     19  C9  LIG6     1       4.137  14.358  -3.345  1.00  0.00           C  
ATOM     20  C10 LIG6     1       8.428  13.784  -0.827  1.00  0.00           C  
ATOM     21  C11 LIG6     1       2.104  15.716  -2.562  1.00  0.00           C  
ATOM     22  C12 LIG6     1       3.456  15.168  -2.279  1.00  0.00           C  
ATOM     23  C13 LIG6     1       7.016  16.556   2.113  1.00  0.00           C  
ATOM     24  C14 LIG6     1       7.678  16.656   3.530  1.00  0.00           C  
ATOM     25  C15 LIG6     1       6.008  11.740  -4.229  1.00  0.00           C  
ATOM     26  C16 LIG6     1       5.360  14.849  -0.576  1.00  0.00           C  
ATOM     27  C17 LIG6     1       5.299  13.511  -2.759  1.00  0.00           C  
ATOM     28  C18 LIG6     1       6.190  14.243  -1.777  1.00  0.00           C  
END
ENDMDL
MODEL       15
ATOM      1  N   LIG6     1       7.814  19.526  -0.536  1.00  0.00           N  
ATOM      2  C   LIG6     1       8.810  21.310  -3.902  1.00  0.00           C  
ATOM      3  O   LIG6     1       9.535  17.814  -3.590  1.00  0.00           O  
ATOM      4  C1  LIG6     1       6.213  14.282  -8.006  1.00  0.00           C  
ATOM      5  N1  LIG6     1       7.544  18.238  -0.697  1.00  0.00           N  
ATOM      6  O1  LIG6     1       2.255  15.961  -4.789  1.00  0.00           O  
ATOM      7  C2  LIG6     1       8.939  12.167  -5.008  1.00  0.00           C  
ATOM      8  N2  LIG6     1       8.550  15.816  -3.227  1.00  0.00           N  
ATOM      9  O2  LIG6     1       2.053  16.929  -2.966  1.00  0.00           O  
ATOM     10  C3  LIG6     1      11.023  15.989  -3.043  1.00  0.00           C  
ATOM     11  N3  LIG6     1       6.902  18.085  -1.870  1.00  0.00           N  
ATOM     12  O3  LIG6     1       6.266  22.462  -1.372  1.00  0.00           O  
ATOM     13  C4  LIG6     1       4.877  16.905  -2.506  1.00  0.00           C  
ATOM     14  O4  LIG6     1       7.105  14.580  -5.335  1.00  0.00           O  
ATOM     15  C5  LIG6     1       6.724  19.309  -2.510  1.00  0.00           C  
ATOM     16  C6  LIG6     1       7.614  22.060  -3.218  1.00  0.00           C  
ATOM     17  C7  LIG6     1       6.917  13.151  -7.272  1.00  0.00           C  
ATOM     18  C8  LIG6     1       7.407  12.097  -4.960  1.00  0.00           C  
ATOM     19  C9  LIG6     1       4.985  15.679  -4.664  1.00  0.00           C  
ATOM     20  C10 LIG6     1       9.624  16.651  -3.272  1.00  0.00           C  
ATOM     21  C11 LIG6     1       2.750  16.458  -3.779  1.00  0.00           C  
ATOM     22  C12 LIG6     1       4.255  16.369  -3.593  1.00  0.00           C  
ATOM     23  C13 LIG6     1       7.258  20.200  -1.572  1.00  0.00           C  
ATOM     24  C14 LIG6     1       7.438  21.719  -1.726  1.00  0.00           C  
ATOM     25  C15 LIG6     1       6.644  13.258  -5.726  1.00  0.00           C  
ATOM     26  C16 LIG6     1       6.401  16.785  -2.291  1.00  0.00           C  
ATOM     27  C17 LIG6     1       6.354  15.147  -4.200  1.00  0.00           C  
ATOM     28  C18 LIG6     1       7.158  16.242  -3.555  1.00  0.00           C  
END
ENDMDL
MODEL       16
ATOM      1  N   LIG6     1       7.900  17.219   1.284  1.00  0.00           N  
ATOM      2  C   LIG6     1       5.177  20.173   1.243  1.00  0.00           C  
ATOM      3  O   LIG6     1      10.195  16.788  -2.853  1.00  0.00           O  
ATOM      4  C1  LIG6     1       5.908  14.976  -7.861  1.00  0.00           C  
ATOM      5  N1  LIG6     1       7.765  16.143   0.512  1.00  0.00           N  
ATOM      6  O1  LIG6     1       2.657  15.497  -4.369  1.00  0.00           O  
ATOM      7  C2  LIG6     1       9.590  12.723  -5.951  1.00  0.00           C  
ATOM      8  N2  LIG6     1       8.919  14.962  -2.778  1.00  0.00           N  
ATOM      9  O2  LIG6     1       2.431  16.135  -2.402  1.00  0.00           O  
ATOM     10  C3  LIG6     1      11.417  14.820  -2.583  1.00  0.00           C  
ATOM     11  N3  LIG6     1       7.278  16.524  -0.721  1.00  0.00           N  
ATOM     12  O3  LIG6     1       8.952  20.057   1.511  1.00  0.00           O  
ATOM     13  C4  LIG6     1       5.230  15.772  -1.865  1.00  0.00           C  
ATOM     14  O4  LIG6     1       7.376  14.617  -5.204  1.00  0.00           O  
ATOM     15  C5  LIG6     1       7.130  17.873  -0.728  1.00  0.00           C  
ATOM     16  C6  LIG6     1       6.552  20.245   1.844  1.00  0.00           C  
ATOM     17  C7  LIG6     1       7.155  14.099  -7.564  1.00  0.00           C  
ATOM     18  C8  LIG6     1       8.125  12.368  -5.949  1.00  0.00           C  
ATOM     19  C9  LIG6     1       5.330  15.304  -4.270  1.00  0.00           C  
ATOM     20  C10 LIG6     1      10.108  15.592  -2.808  1.00  0.00           C  
ATOM     21  C11 LIG6     1       3.125  15.896  -3.307  1.00  0.00           C  
ATOM     22  C12 LIG6     1       4.611  15.616  -3.031  1.00  0.00           C  
ATOM     23  C13 LIG6     1       7.568  18.310   0.544  1.00  0.00           C  
ATOM     24  C14 LIG6     1       7.674  19.779   0.854  1.00  0.00           C  
ATOM     25  C15 LIG6     1       7.110  13.528  -6.182  1.00  0.00           C  
ATOM     26  C16 LIG6     1       6.778  15.559  -1.683  1.00  0.00           C  
ATOM     27  C17 LIG6     1       6.672  14.638  -3.938  1.00  0.00           C  
ATOM     28  C18 LIG6     1       7.534  15.511  -2.967  1.00  0.00           C  
END
ENDMDL
MODEL       17
ATOM      1  N   LIG6     1       6.619  18.480   1.074  1.00  0.00           N  
ATOM      2  C   LIG6     1       7.712  20.057   5.289  1.00  0.00           C  
ATOM      3  O   LIG6     1       9.031  16.166  -1.955  1.00  0.00           O  
ATOM      4  C1  LIG6     1       5.892  14.457  -6.321  1.00  0.00           C  
ATOM      5  N1  LIG6     1       6.382  17.604   0.102  1.00  0.00           N  
ATOM      6  O1  LIG6     1       1.745  14.733  -3.270  1.00  0.00           O  
ATOM      7  C2  LIG6     1       9.295  12.150  -4.648  1.00  0.00           C  
ATOM      8  N2  LIG6     1       7.801  14.731  -0.833  1.00  0.00           N  
ATOM      9  O2  LIG6     1       1.317  15.526  -1.378  1.00  0.00           O  
ATOM     10  C3  LIG6     1      10.072  14.128  -1.035  1.00  0.00           C  
ATOM     11  N3  LIG6     1       5.917  16.470   0.606  1.00  0.00           N  
ATOM     12  O3  LIG6     1       5.253  19.583   3.532  1.00  0.00           O  
ATOM     13  C4  LIG6     1       3.999  15.239  -0.606  1.00  0.00           C  
ATOM     14  O4  LIG6     1       6.928  14.065  -3.476  1.00  0.00           O  
ATOM     15  C5  LIG6     1       5.898  16.607   1.982  1.00  0.00           C  
ATOM     16  C6  LIG6     1       7.667  19.271   3.866  1.00  0.00           C  
ATOM     17  C7  LIG6     1       7.058  13.509  -5.876  1.00  0.00           C  
ATOM     18  C8  LIG6     1       7.863  11.847  -4.138  1.00  0.00           C  
ATOM     19  C9  LIG6     1       4.539  14.484  -2.933  1.00  0.00           C  
ATOM     20  C10 LIG6     1       8.970  15.168  -1.275  1.00  0.00           C  
ATOM     21  C11 LIG6     1       2.113  14.983  -2.159  1.00  0.00           C  
ATOM     22  C12 LIG6     1       3.575  14.934  -1.851  1.00  0.00           C  
ATOM     23  C13 LIG6     1       6.382  17.841   2.264  1.00  0.00           C  
ATOM     24  C14 LIG6     1       6.320  18.610   3.573  1.00  0.00           C  
ATOM     25  C15 LIG6     1       6.851  12.929  -4.393  1.00  0.00           C  
ATOM     26  C16 LIG6     1       5.458  15.316  -0.203  1.00  0.00           C  
ATOM     27  C17 LIG6     1       5.977  14.054  -2.360  1.00  0.00           C  
ATOM     28  C18 LIG6     1       6.481  15.140  -1.363  1.00  0.00           C  
END
ENDMDL
MODEL       18
ATOM      1  N   LIG6     1       6.422  13.710   1.724  1.00  0.00           N  
ATOM      2  C   LIG6     1       5.397   9.576   3.361  1.00  0.00           C  
ATOM      3  O   LIG6     1       8.275  13.298  -1.798  1.00  0.00           O  
ATOM      4  C1  LIG6     1       6.638  15.274  -7.401  1.00  0.00           C  
ATOM      5  N1  LIG6     1       5.717  14.200   0.706  1.00  0.00           N  
ATOM      6  O1  LIG6     1       1.571  16.120  -3.720  1.00  0.00           O  
ATOM      7  C2  LIG6     1       5.857  10.895  -5.936  1.00  0.00           C  
ATOM      8  N2  LIG6     1       6.509  12.176  -2.520  1.00  0.00           N  
ATOM      9  O2  LIG6     1       1.124  15.904  -1.627  1.00  0.00           O  
ATOM     10  C3  LIG6     1       8.389  10.954  -1.503  1.00  0.00           C  
ATOM     11  N3  LIG6     1       5.221  13.067   0.044  1.00  0.00           N  
ATOM     12  O3  LIG6     1       7.862  10.384   2.094  1.00  0.00           O  
ATOM     13  C4  LIG6     1       3.395  14.126  -1.365  1.00  0.00           C  
ATOM     14  O4  LIG6     1       5.808  13.699  -4.942  1.00  0.00           O  
ATOM     15  C5  LIG6     1       5.764  11.952   0.601  1.00  0.00           C  
ATOM     16  C6  LIG6     1       5.945  11.057   3.599  1.00  0.00           C  
ATOM     17  C7  LIG6     1       6.258  13.789  -7.318  1.00  0.00           C  
ATOM     18  C8  LIG6     1       4.794  11.885  -6.439  1.00  0.00           C  
ATOM     19  C9  LIG6     1       4.158  14.926  -3.597  1.00  0.00           C  
ATOM     20  C10 LIG6     1       7.764  12.217  -1.979  1.00  0.00           C  
ATOM     21  C11 LIG6     1       1.834  15.684  -2.594  1.00  0.00           C  
ATOM     22  C12 LIG6     1       3.178  14.961  -2.414  1.00  0.00           C  
ATOM     23  C13 LIG6     1       6.492  12.371   1.664  1.00  0.00           C  
ATOM     24  C14 LIG6     1       7.119  11.518   2.766  1.00  0.00           C  
ATOM     25  C15 LIG6     1       5.191  13.394  -6.203  1.00  0.00           C  
ATOM     26  C16 LIG6     1       4.582  13.073  -1.282  1.00  0.00           C  
ATOM     27  C17 LIG6     1       4.869  13.574  -3.752  1.00  0.00           C  
ATOM     28  C18 LIG6     1       5.570  13.318  -2.430  1.00  0.00           C  
END
ENDMDL
MODEL       19
ATOM      1  N   LIG6     1       6.918  17.099   1.448  1.00  0.00           N  
ATOM      2  C   LIG6     1      10.495  16.013   1.664  1.00  0.00           C  
ATOM      3  O   LIG6     1       8.906  16.598  -2.636  1.00  0.00           O  
ATOM      4  C1  LIG6     1       6.139  16.140  -6.989  1.00  0.00           C  
ATOM      5  N1  LIG6     1       6.335  16.692   0.325  1.00  0.00           N  
ATOM      6  O1  LIG6     1       2.111  15.388  -3.831  1.00  0.00           O  
ATOM      7  C2  LIG6     1       9.082  12.911  -5.527  1.00  0.00           C  
ATOM      8  N2  LIG6     1       8.138  14.625  -1.999  1.00  0.00           N  
ATOM      9  O2  LIG6     1       1.737  15.529  -1.734  1.00  0.00           O  
ATOM     10  C3  LIG6     1      10.505  14.851  -1.942  1.00  0.00           C  
ATOM     11  N3  LIG6     1       6.576  15.370   0.134  1.00  0.00           N  
ATOM     12  O3  LIG6     1       7.760  16.547   4.286  1.00  0.00           O  
ATOM     13  C4  LIG6     1       4.499  14.993  -1.202  1.00  0.00           C  
ATOM     14  O4  LIG6     1       6.945  14.583  -4.589  1.00  0.00           O  
ATOM     15  C5  LIG6     1       7.351  14.923   1.142  1.00  0.00           C  
ATOM     16  C6  LIG6     1       9.692  16.499   2.919  1.00  0.00           C  
ATOM     17  C7  LIG6     1       7.259  15.089  -6.904  1.00  0.00           C  
ATOM     18  C8  LIG6     1       7.596  12.687  -5.939  1.00  0.00           C  
ATOM     19  C9  LIG6     1       4.627  14.562  -3.676  1.00  0.00           C  
ATOM     20  C10 LIG6     1       9.147  15.456  -2.250  1.00  0.00           C  
ATOM     21  C11 LIG6     1       2.508  15.281  -2.662  1.00  0.00           C  
ATOM     22  C12 LIG6     1       3.916  14.930  -2.433  1.00  0.00           C  
ATOM     23  C13 LIG6     1       7.575  15.967   1.967  1.00  0.00           C  
ATOM     24  C14 LIG6     1       8.360  15.873   3.198  1.00  0.00           C  
ATOM     25  C15 LIG6     1       6.760  13.976  -5.867  1.00  0.00           C  
ATOM     26  C16 LIG6     1       5.934  14.629  -0.893  1.00  0.00           C  
ATOM     27  C17 LIG6     1       6.156  14.183  -3.475  1.00  0.00           C  
ATOM     28  C18 LIG6     1       6.690  14.904  -2.192  1.00  0.00           C  
END
ENDMDL
MODEL       20
ATOM      1  N   LIG6     1       5.881  19.840   0.488  1.00  0.00           N  
ATOM      2  C   LIG6     1       5.832  20.027   3.976  1.00  0.00           C  
ATOM      3  O   LIG6     1       7.836  18.856  -2.634  1.00  0.00           O  
ATOM      4  C1  LIG6     1       6.001  15.089  -7.224  1.00  0.00           C  
ATOM      5  N1  LIG6     1       5.323  19.003  -0.345  1.00  0.00           N  
ATOM      6  O1  LIG6     1       1.518  15.051  -3.256  1.00  0.00           O  
ATOM      7  C2  LIG6     1       8.821  12.306  -4.653  1.00  0.00           C  
ATOM      8  N2  LIG6     1       7.597  16.738  -2.104  1.00  0.00           N  
ATOM      9  O2  LIG6     1       1.176  16.131  -1.484  1.00  0.00           O  
ATOM     10  C3  LIG6     1       9.683  17.675  -1.581  1.00  0.00           C  
ATOM     11  N3  LIG6     1       5.859  17.761  -0.126  1.00  0.00           N  
ATOM     12  O3  LIG6     1       9.133  19.561   2.065  1.00  0.00           O  
ATOM     13  C4  LIG6     1       4.001  16.468  -1.126  1.00  0.00           C  
ATOM     14  O4  LIG6     1       6.529  15.495  -4.384  1.00  0.00           O  
ATOM     15  C5  LIG6     1       6.737  17.840   0.858  1.00  0.00           C  
ATOM     16  C6  LIG6     1       7.295  19.448   3.650  1.00  0.00           C  
ATOM     17  C7  LIG6     1       7.219  14.403  -6.469  1.00  0.00           C  
ATOM     18  C8  LIG6     1       8.311  13.665  -4.197  1.00  0.00           C  
ATOM     19  C9  LIG6     1       4.313  15.294  -3.332  1.00  0.00           C  
ATOM     20  C10 LIG6     1       8.328  17.836  -2.198  1.00  0.00           C  
ATOM     21  C11 LIG6     1       1.923  15.706  -2.353  1.00  0.00           C  
ATOM     22  C12 LIG6     1       3.441  15.870  -2.211  1.00  0.00           C  
ATOM     23  C13 LIG6     1       6.737  19.126   1.273  1.00  0.00           C  
ATOM     24  C14 LIG6     1       7.711  19.865   2.253  1.00  0.00           C  
ATOM     25  C15 LIG6     1       7.041  14.189  -4.919  1.00  0.00           C  
ATOM     26  C16 LIG6     1       5.470  16.674  -1.005  1.00  0.00           C  
ATOM     27  C17 LIG6     1       5.819  15.485  -3.100  1.00  0.00           C  
ATOM     28  C18 LIG6     1       6.202  16.697  -2.368  1.00  0.00           C  
END
ENDMDL
