# Supplementary material for: The Influence of 150-Cavity Binders on the Dynamics of Influenza A Neuraminidases as Revealed by Molecular Dynamics Simulations and Combined Clustering
Source: PLoS One. 2013 Mar 27;8(3):e59873. doi: 10.1371/journal.pone.0059873 (PMC3609799; doi:10.1371/journal.pone.0059873)
Supplement: Structures S1 — The coordinates of the top 20 most populated ligand and top 40 most populated enzyme clusters in PDB format. (ZIP) [file pone.0059873.s011.zip › N109_7.pdb]

MODEL        1
ATOM      1  N   LIG7     1       6.862  16.030   2.326  1.00  0.00           N  
ATOM      2  C   LIG7     1       5.443  10.020  -5.532  1.00  0.00           C  
ATOM      3  O   LIG7     1       8.777  13.364  -0.008  1.00  0.00           O  
ATOM      4  C1  LIG7     1       9.287  11.941  -4.436  1.00  0.00           C  
ATOM      5  N1  LIG7     1       6.742  15.463   1.169  1.00  0.00           N  
ATOM      6  O1  LIG7     1       1.800  14.867  -3.348  1.00  0.00           O  
ATOM      7  C2  LIG7     1       8.822  10.986   0.246  1.00  0.00           C  
ATOM      8  N2  LIG7     1       6.959  12.295  -0.478  1.00  0.00           N  
ATOM      9  O2  LIG7     1       3.529  17.601   5.642  1.00  0.00           O  
ATOM     10  C3  LIG7     1       3.820  14.377  -0.468  1.00  0.00           C  
ATOM     11  N3  LIG7     1       5.633  14.632   1.220  1.00  0.00           N  
ATOM     12  O3  LIG7     1       1.466  15.507  -1.391  1.00  0.00           O  
ATOM     13  C4  LIG7     1       5.077  14.663   2.468  1.00  0.00           C  
ATOM     14  O4  LIG7     1       6.560  12.847  -3.276  1.00  0.00           O  
ATOM     15  C5  LIG7     1       4.290  17.958   4.406  1.00  0.00           C  
ATOM     16  C6  LIG7     1       5.394  11.383  -4.884  1.00  0.00           C  
ATOM     17  C7  LIG7     1       7.880  11.854  -5.097  1.00  0.00           C  
ATOM     18  C8  LIG7     1       5.704  17.496   4.681  1.00  0.00           C  
ATOM     19  C9  LIG7     1       5.729  15.950   4.528  1.00  0.00           C  
ATOM     20  C10 LIG7     1       4.398  13.868  -2.880  1.00  0.00           C  
ATOM     21  C11 LIG7     1       8.207  12.321  -0.080  1.00  0.00           C  
ATOM     22  C12 LIG7     1       2.176  15.002  -2.201  1.00  0.00           C  
ATOM     23  C13 LIG7     1       3.477  14.367  -1.781  1.00  0.00           C  
ATOM     24  C14 LIG7     1       5.902  15.548   3.087  1.00  0.00           C  
ATOM     25  C15 LIG7     1       6.702  11.677  -4.068  1.00  0.00           C  
ATOM     26  C16 LIG7     1       5.101  13.787   0.123  1.00  0.00           C  
ATOM     27  C17 LIG7     1       5.485  12.862  -2.342  1.00  0.00           C  
ATOM     28  C18 LIG7     1       6.093  13.408  -0.992  1.00  0.00           C  
END
ENDMDL
MODEL        2
ATOM      1  N   LIG7     1       7.350  15.915   2.791  1.00  0.00           N  
ATOM      2  C   LIG7     1       5.551  15.615  -6.590  1.00  0.00           C  
ATOM      3  O   LIG7     1       8.809  16.970  -2.252  1.00  0.00           O  
ATOM      4  C1  LIG7     1       9.132  13.059  -4.943  1.00  0.00           C  
ATOM      5  N1  LIG7     1       7.250  14.945   1.875  1.00  0.00           N  
ATOM      6  O1  LIG7     1       1.876  14.937  -2.795  1.00  0.00           O  
ATOM      7  C2  LIG7     1      10.589  15.371  -2.002  1.00  0.00           C  
ATOM      8  N2  LIG7     1       8.218  14.954  -1.590  1.00  0.00           N  
ATOM      9  O2  LIG7     1       4.573  18.351   5.777  1.00  0.00           O  
ATOM     10  C3  LIG7     1       4.591  14.691  -0.436  1.00  0.00           C  
ATOM     11  N3  LIG7     1       6.437  15.486   0.925  1.00  0.00           N  
ATOM     12  O3  LIG7     1       1.786  15.366  -0.765  1.00  0.00           O  
ATOM     13  C4  LIG7     1       6.145  16.819   1.083  1.00  0.00           C  
ATOM     14  O4  LIG7     1       6.720  14.750  -3.981  1.00  0.00           O  
ATOM     15  C5  LIG7     1       5.151  17.727   4.640  1.00  0.00           C  
ATOM     16  C6  LIG7     1       6.704  14.599  -6.436  1.00  0.00           C  
ATOM     17  C7  LIG7     1       7.669  12.709  -5.056  1.00  0.00           C  
ATOM     18  C8  LIG7     1       6.597  18.275   4.427  1.00  0.00           C  
ATOM     19  C9  LIG7     1       6.861  18.386   2.884  1.00  0.00           C  
ATOM     20  C10 LIG7     1       4.596  14.430  -2.893  1.00  0.00           C  
ATOM     21  C11 LIG7     1       9.102  15.828  -1.995  1.00  0.00           C  
ATOM     22  C12 LIG7     1       2.358  14.887  -1.668  1.00  0.00           C  
ATOM     23  C13 LIG7     1       3.871  14.668  -1.599  1.00  0.00           C  
ATOM     24  C14 LIG7     1       6.792  17.070   2.240  1.00  0.00           C  
ATOM     25  C15 LIG7     1       6.613  13.825  -5.116  1.00  0.00           C  
ATOM     26  C16 LIG7     1       6.099  14.721  -0.300  1.00  0.00           C  
ATOM     27  C17 LIG7     1       6.146  14.341  -2.770  1.00  0.00           C  
ATOM     28  C18 LIG7     1       6.744  15.162  -1.589  1.00  0.00           C  
END
ENDMDL
MODEL        3
ATOM      1  N   LIG7     1       7.466  16.946   2.379  1.00  0.00           N  
ATOM      2  C   LIG7     1       5.633  14.684  -6.587  1.00  0.00           C  
ATOM      3  O   LIG7     1       9.175  17.291  -1.680  1.00  0.00           O  
ATOM      4  C1  LIG7     1       9.015  12.186  -4.734  1.00  0.00           C  
ATOM      5  N1  LIG7     1       7.048  15.820   1.785  1.00  0.00           N  
ATOM      6  O1  LIG7     1       1.893  14.860  -2.941  1.00  0.00           O  
ATOM      7  C2  LIG7     1      10.521  15.319  -1.751  1.00  0.00           C  
ATOM      8  N2  LIG7     1       8.172  15.210  -1.779  1.00  0.00           N  
ATOM      9  O2  LIG7     1       6.258  22.017   1.451  1.00  0.00           O  
ATOM     10  C3  LIG7     1       4.530  15.305  -0.533  1.00  0.00           C  
ATOM     11  N3  LIG7     1       6.571  16.273   0.594  1.00  0.00           N  
ATOM     12  O3  LIG7     1       1.666  15.164  -0.810  1.00  0.00           O  
ATOM     13  C4  LIG7     1       6.637  17.616   0.476  1.00  0.00           C  
ATOM     14  O4  LIG7     1       6.935  14.398  -3.931  1.00  0.00           O  
ATOM     15  C5  LIG7     1       6.284  21.477   2.753  1.00  0.00           C  
ATOM     16  C6  LIG7     1       6.940  13.735  -6.292  1.00  0.00           C  
ATOM     17  C7  LIG7     1       7.582  12.054  -4.429  1.00  0.00           C  
ATOM     18  C8  LIG7     1       6.413  19.969   2.711  1.00  0.00           C  
ATOM     19  C9  LIG7     1       7.553  19.477   1.830  1.00  0.00           C  
ATOM     20  C10 LIG7     1       4.627  14.463  -2.855  1.00  0.00           C  
ATOM     21  C11 LIG7     1       9.221  16.052  -1.719  1.00  0.00           C  
ATOM     22  C12 LIG7     1       2.353  15.008  -1.802  1.00  0.00           C  
ATOM     23  C13 LIG7     1       3.842  14.964  -1.659  1.00  0.00           C  
ATOM     24  C14 LIG7     1       7.295  18.027   1.553  1.00  0.00           C  
ATOM     25  C15 LIG7     1       6.723  13.259  -4.833  1.00  0.00           C  
ATOM     26  C16 LIG7     1       6.029  15.332  -0.449  1.00  0.00           C  
ATOM     27  C17 LIG7     1       6.146  14.338  -2.664  1.00  0.00           C  
ATOM     28  C18 LIG7     1       6.709  15.473  -1.827  1.00  0.00           C  
END
ENDMDL
MODEL        4
ATOM      1  N   LIG7     1       8.846  17.283  -0.900  1.00  0.00           N  
ATOM      2  C   LIG7     1       9.610  12.665  -5.479  1.00  0.00           C  
ATOM      3  O   LIG7     1       8.492  11.304  -1.348  1.00  0.00           O  
ATOM      4  C1  LIG7     1      10.294  16.365  -5.012  1.00  0.00           C  
ATOM      5  N1  LIG7     1       8.349  16.113  -0.619  1.00  0.00           N  
ATOM      6  O1  LIG7     1       2.172  14.748  -3.761  1.00  0.00           O  
ATOM      7  C2  LIG7     1       6.762   9.894  -0.510  1.00  0.00           C  
ATOM      8  N2  LIG7     1       6.474  12.144  -1.350  1.00  0.00           N  
ATOM      9  O2  LIG7     1       7.743  22.541  -0.744  1.00  0.00           O  
ATOM     10  C3  LIG7     1       4.743  15.013  -1.217  1.00  0.00           C  
ATOM     11  N3  LIG7     1       7.030  16.020  -1.048  1.00  0.00           N  
ATOM     12  O3  LIG7     1       1.952  15.623  -1.811  1.00  0.00           O  
ATOM     13  C4  LIG7     1       6.667  17.324  -1.395  1.00  0.00           C  
ATOM     14  O4  LIG7     1       6.978  14.817  -3.942  1.00  0.00           O  
ATOM     15  C5  LIG7     1       8.956  21.853  -0.966  1.00  0.00           C  
ATOM     16  C6  LIG7     1       8.602  13.832  -5.600  1.00  0.00           C  
ATOM     17  C7  LIG7     1       8.852  16.105  -4.512  1.00  0.00           C  
ATOM     18  C8  LIG7     1       8.832  20.327  -0.703  1.00  0.00           C  
ATOM     19  C9  LIG7     1       7.802  19.527  -1.560  1.00  0.00           C  
ATOM     20  C10 LIG7     1       4.783  13.829  -3.446  1.00  0.00           C  
ATOM     21  C11 LIG7     1       7.326  11.168  -1.075  1.00  0.00           C  
ATOM     22  C12 LIG7     1       2.641  15.030  -2.663  1.00  0.00           C  
ATOM     23  C13 LIG7     1       4.056  14.618  -2.315  1.00  0.00           C  
ATOM     24  C14 LIG7     1       7.767  18.109  -1.238  1.00  0.00           C  
ATOM     25  C15 LIG7     1       8.351  14.650  -4.345  1.00  0.00           C  
ATOM     26  C16 LIG7     1       6.230  14.757  -0.990  1.00  0.00           C  
ATOM     27  C17 LIG7     1       6.372  13.689  -3.311  1.00  0.00           C  
ATOM     28  C18 LIG7     1       6.754  13.553  -1.856  1.00  0.00           C  
END
ENDMDL
MODEL        5
ATOM      1  N   LIG7     1       7.693  19.551  -2.451  1.00  0.00           N  
ATOM      2  C   LIG7     1       4.783  16.397  -7.927  1.00  0.00           C  
ATOM      3  O   LIG7     1       9.041  14.090  -2.706  1.00  0.00           O  
ATOM      4  C1  LIG7     1       8.511  18.147  -7.223  1.00  0.00           C  
ATOM      5  N1  LIG7     1       7.656  18.231  -2.244  1.00  0.00           N  
ATOM      6  O1  LIG7     1       1.482  15.183  -3.357  1.00  0.00           O  
ATOM      7  C2  LIG7     1       8.035  12.142  -1.707  1.00  0.00           C  
ATOM      8  N2  LIG7     1       6.803  14.113  -2.525  1.00  0.00           N  
ATOM      9  O2  LIG7     1       7.165  24.175  -3.482  1.00  0.00           O  
ATOM     10  C3  LIG7     1       4.593  16.252  -1.891  1.00  0.00           C  
ATOM     11  N3  LIG7     1       6.405  17.802  -2.326  1.00  0.00           N  
ATOM     12  O3  LIG7     1       1.779  16.321  -1.599  1.00  0.00           O  
ATOM     13  C4  LIG7     1       5.566  18.868  -2.575  1.00  0.00           C  
ATOM     14  O4  LIG7     1       5.787  16.576  -5.100  1.00  0.00           O  
ATOM     15  C5  LIG7     1       5.847  23.596  -3.842  1.00  0.00           C  
ATOM     16  C6  LIG7     1       6.242  15.993  -7.419  1.00  0.00           C  
ATOM     17  C7  LIG7     1       7.183  18.115  -6.461  1.00  0.00           C  
ATOM     18  C8  LIG7     1       5.994  22.059  -3.907  1.00  0.00           C  
ATOM     19  C9  LIG7     1       5.896  21.355  -2.556  1.00  0.00           C  
ATOM     20  C10 LIG7     1       4.223  15.079  -4.093  1.00  0.00           C  
ATOM     21  C11 LIG7     1       8.028  13.499  -2.385  1.00  0.00           C  
ATOM     22  C12 LIG7     1       2.274  15.716  -2.557  1.00  0.00           C  
ATOM     23  C13 LIG7     1       3.745  15.743  -2.833  1.00  0.00           C  
ATOM     24  C14 LIG7     1       6.403  19.957  -2.662  1.00  0.00           C  
ATOM     25  C15 LIG7     1       6.783  16.673  -6.121  1.00  0.00           C  
ATOM     26  C16 LIG7     1       6.038  16.424  -2.062  1.00  0.00           C  
ATOM     27  C17 LIG7     1       5.692  15.288  -4.422  1.00  0.00           C  
ATOM     28  C18 LIG7     1       6.583  15.475  -3.151  1.00  0.00           C  
END
ENDMDL
MODEL        6
ATOM      1  N   LIG7     1       8.898  17.595  -0.075  1.00  0.00           N  
ATOM      2  C   LIG7     1       5.673  17.470  -5.404  1.00  0.00           C  
ATOM      3  O   LIG7     1       8.681  12.214  -2.288  1.00  0.00           O  
ATOM      4  C1  LIG7     1       9.716  16.627  -3.823  1.00  0.00           C  
ATOM      5  N1  LIG7     1       8.420  16.331  -0.101  1.00  0.00           N  
ATOM      6  O1  LIG7     1       2.132  14.893  -3.287  1.00  0.00           O  
ATOM      7  C2  LIG7     1       7.499  10.441  -1.234  1.00  0.00           C  
ATOM      8  N2  LIG7     1       6.848  12.776  -1.214  1.00  0.00           N  
ATOM      9  O2  LIG7     1       9.181  22.324  -2.220  1.00  0.00           O  
ATOM     10  C3  LIG7     1       4.799  15.506  -0.880  1.00  0.00           C  
ATOM     11  N3  LIG7     1       7.105  16.404  -0.499  1.00  0.00           N  
ATOM     12  O3  LIG7     1       2.054  16.189  -1.606  1.00  0.00           O  
ATOM     13  C4  LIG7     1       6.757  17.751  -0.733  1.00  0.00           C  
ATOM     14  O4  LIG7     1       6.857  15.703  -3.403  1.00  0.00           O  
ATOM     15  C5  LIG7     1       7.870  21.711  -2.454  1.00  0.00           C  
ATOM     16  C6  LIG7     1       7.172  17.245  -5.170  1.00  0.00           C  
ATOM     17  C7  LIG7     1       8.959  15.532  -4.678  1.00  0.00           C  
ATOM     18  C8  LIG7     1       7.908  20.188  -2.142  1.00  0.00           C  
ATOM     19  C9  LIG7     1       8.057  19.902  -0.650  1.00  0.00           C  
ATOM     20  C10 LIG7     1       4.865  14.251  -3.099  1.00  0.00           C  
ATOM     21  C11 LIG7     1       7.792  11.909  -1.583  1.00  0.00           C  
ATOM     22  C12 LIG7     1       2.662  15.309  -2.262  1.00  0.00           C  
ATOM     23  C13 LIG7     1       4.170  15.052  -1.978  1.00  0.00           C  
ATOM     24  C14 LIG7     1       7.886  18.440  -0.428  1.00  0.00           C  
ATOM     25  C15 LIG7     1       7.407  15.880  -4.738  1.00  0.00           C  
ATOM     26  C16 LIG7     1       6.257  15.208  -0.569  1.00  0.00           C  
ATOM     27  C17 LIG7     1       6.403  14.354  -3.041  1.00  0.00           C  
ATOM     28  C18 LIG7     1       6.912  14.171  -1.559  1.00  0.00           C  
END
ENDMDL
MODEL        7
ATOM      1  N   LIG7     1       4.738  20.669   0.286  1.00  0.00           N  
ATOM      2  C   LIG7     1       5.311  15.475  -6.537  1.00  0.00           C  
ATOM      3  O   LIG7     1       7.187  19.093  -3.946  1.00  0.00           O  
ATOM      4  C1  LIG7     1       8.148  12.522  -4.524  1.00  0.00           C  
ATOM      5  N1  LIG7     1       4.959  19.734  -0.630  1.00  0.00           N  
ATOM      6  O1  LIG7     1       1.330  15.068  -2.890  1.00  0.00           O  
ATOM      7  C2  LIG7     1       9.199  18.723  -2.865  1.00  0.00           C  
ATOM      8  N2  LIG7     1       7.151  17.729  -2.174  1.00  0.00           N  
ATOM      9  O2  LIG7     1       1.214  20.473   4.941  1.00  0.00           O  
ATOM     10  C3  LIG7     1       3.684  16.719  -0.811  1.00  0.00           C  
ATOM     11  N3  LIG7     1       5.168  18.573   0.008  1.00  0.00           N  
ATOM     12  O3  LIG7     1       1.013  15.909  -1.070  1.00  0.00           O  
ATOM     13  C4  LIG7     1       4.920  18.732   1.346  1.00  0.00           C  
ATOM     14  O4  LIG7     1       6.252  15.860  -4.021  1.00  0.00           O  
ATOM     15  C5  LIG7     1       2.351  21.090   4.359  1.00  0.00           C  
ATOM     16  C6  LIG7     1       6.425  14.534  -6.074  1.00  0.00           C  
ATOM     17  C7  LIG7     1       7.777  13.939  -3.987  1.00  0.00           C  
ATOM     18  C8  LIG7     1       2.853  20.229   3.157  1.00  0.00           C  
ATOM     19  C9  LIG7     1       4.325  20.665   2.763  1.00  0.00           C  
ATOM     20  C10 LIG7     1       4.041  15.561  -3.001  1.00  0.00           C  
ATOM     21  C11 LIG7     1       7.770  18.481  -3.093  1.00  0.00           C  
ATOM     22  C12 LIG7     1       1.755  15.631  -1.961  1.00  0.00           C  
ATOM     23  C13 LIG7     1       3.187  16.100  -1.895  1.00  0.00           C  
ATOM     24  C14 LIG7     1       4.617  20.044   1.481  1.00  0.00           C  
ATOM     25  C15 LIG7     1       6.471  14.500  -4.541  1.00  0.00           C  
ATOM     26  C16 LIG7     1       5.104  17.277  -0.712  1.00  0.00           C  
ATOM     27  C17 LIG7     1       5.518  15.925  -2.767  1.00  0.00           C  
ATOM     28  C18 LIG7     1       5.732  17.305  -2.097  1.00  0.00           C  
END
ENDMDL
MODEL        8
ATOM      1  N   LIG7     1       7.984  19.233  -1.912  1.00  0.00           N  
ATOM      2  C   LIG7     1       3.768  17.695  -6.192  1.00  0.00           C  
ATOM      3  O   LIG7     1       9.133  13.645  -2.773  1.00  0.00           O  
ATOM      4  C1  LIG7     1       7.552  15.874  -8.224  1.00  0.00           C  
ATOM      5  N1  LIG7     1       7.844  17.939  -1.565  1.00  0.00           N  
ATOM      6  O1  LIG7     1       1.781  15.134  -3.381  1.00  0.00           O  
ATOM      7  C2  LIG7     1       8.251  11.982  -1.276  1.00  0.00           C  
ATOM      8  N2  LIG7     1       7.068  13.879  -2.182  1.00  0.00           N  
ATOM      9  O2  LIG7     1       7.708  22.124  -6.144  1.00  0.00           O  
ATOM     10  C3  LIG7     1       4.732  16.125  -1.666  1.00  0.00           C  
ATOM     11  N3  LIG7     1       6.661  17.533  -2.107  1.00  0.00           N  
ATOM     12  O3  LIG7     1       1.838  16.144  -1.501  1.00  0.00           O  
ATOM     13  C4  LIG7     1       6.000  18.562  -2.692  1.00  0.00           C  
ATOM     14  O4  LIG7     1       6.052  16.335  -4.798  1.00  0.00           O  
ATOM     15  C5  LIG7     1       7.583  21.024  -5.135  1.00  0.00           C  
ATOM     16  C6  LIG7     1       5.314  17.707  -6.547  1.00  0.00           C  
ATOM     17  C7  LIG7     1       7.448  16.218  -6.695  1.00  0.00           C  
ATOM     18  C8  LIG7     1       6.198  21.126  -4.431  1.00  0.00           C  
ATOM     19  C9  LIG7     1       6.464  20.998  -2.901  1.00  0.00           C  
ATOM     20  C10 LIG7     1       4.396  14.762  -3.790  1.00  0.00           C  
ATOM     21  C11 LIG7     1       8.210  13.230  -2.139  1.00  0.00           C  
ATOM     22  C12 LIG7     1       2.425  15.629  -2.472  1.00  0.00           C  
ATOM     23  C13 LIG7     1       3.909  15.504  -2.535  1.00  0.00           C  
ATOM     24  C14 LIG7     1       6.837  19.604  -2.551  1.00  0.00           C  
ATOM     25  C15 LIG7     1       5.996  16.349  -6.180  1.00  0.00           C  
ATOM     26  C16 LIG7     1       6.255  16.136  -1.820  1.00  0.00           C  
ATOM     27  C17 LIG7     1       5.905  15.111  -4.096  1.00  0.00           C  
ATOM     28  C18 LIG7     1       6.832  15.183  -2.855  1.00  0.00           C  
END
ENDMDL
MODEL        9
ATOM      1  N   LIG7     1       6.721  18.838   1.975  1.00  0.00           N  
ATOM      2  C   LIG7     1       5.311  16.234  -6.862  1.00  0.00           C  
ATOM      3  O   LIG7     1       7.859  18.957  -1.733  1.00  0.00           O  
ATOM      4  C1  LIG7     1       8.082  12.726  -5.703  1.00  0.00           C  
ATOM      5  N1  LIG7     1       6.845  17.616   1.429  1.00  0.00           N  
ATOM      6  O1  LIG7     1       1.719  14.828  -2.678  1.00  0.00           O  
ATOM      7  C2  LIG7     1       9.912  17.812  -2.243  1.00  0.00           C  
ATOM      8  N2  LIG7     1       7.760  16.710  -1.949  1.00  0.00           N  
ATOM      9  O2  LIG7     1       3.780  23.340   1.148  1.00  0.00           O  
ATOM     10  C3  LIG7     1       4.386  15.726  -0.495  1.00  0.00           C  
ATOM     11  N3  LIG7     1       5.974  17.548   0.402  1.00  0.00           N  
ATOM     12  O3  LIG7     1       1.570  15.137  -0.625  1.00  0.00           O  
ATOM     13  C4  LIG7     1       5.292  18.758   0.277  1.00  0.00           C  
ATOM     14  O4  LIG7     1       6.454  15.778  -4.197  1.00  0.00           O  
ATOM     15  C5  LIG7     1       4.109  22.792   2.407  1.00  0.00           C  
ATOM     16  C6  LIG7     1       6.599  15.414  -6.571  1.00  0.00           C  
ATOM     17  C7  LIG7     1       7.922  13.992  -4.807  1.00  0.00           C  
ATOM     18  C8  LIG7     1       4.615  21.305   2.354  1.00  0.00           C  
ATOM     19  C9  LIG7     1       5.626  21.014   1.287  1.00  0.00           C  
ATOM     20  C10 LIG7     1       4.333  15.282  -2.963  1.00  0.00           C  
ATOM     21  C11 LIG7     1       8.416  17.882  -1.949  1.00  0.00           C  
ATOM     22  C12 LIG7     1       2.278  14.974  -1.595  1.00  0.00           C  
ATOM     23  C13 LIG7     1       3.718  15.340  -1.643  1.00  0.00           C  
ATOM     24  C14 LIG7     1       5.903  19.577   1.151  1.00  0.00           C  
ATOM     25  C15 LIG7     1       6.575  14.733  -5.151  1.00  0.00           C  
ATOM     26  C16 LIG7     1       5.803  16.330  -0.440  1.00  0.00           C  
ATOM     27  C17 LIG7     1       5.911  15.467  -2.881  1.00  0.00           C  
ATOM     28  C18 LIG7     1       6.319  16.563  -1.867  1.00  0.00           C  
END
ENDMDL
MODEL       10
ATOM      1  N   LIG7     1       7.195  18.117   1.869  1.00  0.00           N  
ATOM      2  C   LIG7     1       6.127  14.416  -6.978  1.00  0.00           C  
ATOM      3  O   LIG7     1       8.628  17.911  -3.224  1.00  0.00           O  
ATOM      4  C1  LIG7     1       8.224  11.701  -4.043  1.00  0.00           C  
ATOM      5  N1  LIG7     1       7.074  16.936   1.286  1.00  0.00           N  
ATOM      6  O1  LIG7     1       1.728  14.753  -2.869  1.00  0.00           O  
ATOM      7  C2  LIG7     1      10.412  16.386  -2.643  1.00  0.00           C  
ATOM      8  N2  LIG7     1       8.073  16.073  -1.955  1.00  0.00           N  
ATOM      9  O2  LIG7     1       9.412  21.921  -0.558  1.00  0.00           O  
ATOM     10  C3  LIG7     1       4.486  15.698  -0.668  1.00  0.00           C  
ATOM     11  N3  LIG7     1       6.291  17.100   0.146  1.00  0.00           N  
ATOM     12  O3  LIG7     1       1.582  15.326  -0.871  1.00  0.00           O  
ATOM     13  C4  LIG7     1       6.023  18.411  -0.035  1.00  0.00           C  
ATOM     14  O4  LIG7     1       6.670  14.962  -4.278  1.00  0.00           O  
ATOM     15  C5  LIG7     1       8.327  20.998  -0.412  1.00  0.00           C  
ATOM     16  C6  LIG7     1       7.430  13.955  -6.295  1.00  0.00           C  
ATOM     17  C7  LIG7     1       8.302  13.203  -4.104  1.00  0.00           C  
ATOM     18  C8  LIG7     1       7.843  21.209   0.965  1.00  0.00           C  
ATOM     19  C9  LIG7     1       6.495  20.483   1.221  1.00  0.00           C  
ATOM     20  C10 LIG7     1       4.551  14.882  -3.083  1.00  0.00           C  
ATOM     21  C11 LIG7     1       8.939  16.833  -2.668  1.00  0.00           C  
ATOM     22  C12 LIG7     1       2.289  15.059  -1.805  1.00  0.00           C  
ATOM     23  C13 LIG7     1       3.797  15.222  -1.768  1.00  0.00           C  
ATOM     24  C14 LIG7     1       6.652  18.999   0.956  1.00  0.00           C  
ATOM     25  C15 LIG7     1       7.089  13.736  -4.844  1.00  0.00           C  
ATOM     26  C16 LIG7     1       5.974  15.921  -0.681  1.00  0.00           C  
ATOM     27  C17 LIG7     1       6.068  14.952  -2.918  1.00  0.00           C  
ATOM     28  C18 LIG7     1       6.615  16.052  -2.079  1.00  0.00           C  
END
ENDMDL
MODEL       11
ATOM      1  N   LIG7     1       6.395  17.385   2.534  1.00  0.00           N  
ATOM      2  C   LIG7     1       5.870  15.065  -6.595  1.00  0.00           C  
ATOM      3  O   LIG7     1       8.564  17.135  -2.088  1.00  0.00           O  
ATOM      4  C1  LIG7     1       9.098  12.751  -4.211  1.00  0.00           C  
ATOM      5  N1  LIG7     1       6.346  17.034   1.258  1.00  0.00           N  
ATOM      6  O1  LIG7     1       1.717  15.437  -3.352  1.00  0.00           O  
ATOM      7  C2  LIG7     1      10.114  15.616  -1.202  1.00  0.00           C  
ATOM      8  N2  LIG7     1       7.714  15.410  -0.979  1.00  0.00           N  
ATOM      9  O2  LIG7     1       8.454  16.571   7.554  1.00  0.00           O  
ATOM     10  C3  LIG7     1       3.941  15.436  -0.490  1.00  0.00           C  
ATOM     11  N3  LIG7     1       5.809  15.760   1.116  1.00  0.00           N  
ATOM     12  O3  LIG7     1       1.182  15.772  -1.310  1.00  0.00           O  
ATOM     13  C4  LIG7     1       5.575  15.319   2.418  1.00  0.00           C  
ATOM     14  O4  LIG7     1       6.705  14.829  -3.623  1.00  0.00           O  
ATOM     15  C5  LIG7     1       7.178  16.508   6.926  1.00  0.00           C  
ATOM     16  C6  LIG7     1       6.957  14.007  -6.044  1.00  0.00           C  
ATOM     17  C7  LIG7     1       7.658  12.583  -3.951  1.00  0.00           C  
ATOM     18  C8  LIG7     1       7.267  16.452   5.365  1.00  0.00           C  
ATOM     19  C9  LIG7     1       5.862  16.307   4.745  1.00  0.00           C  
ATOM     20  C10 LIG7     1       4.280  14.906  -2.956  1.00  0.00           C  
ATOM     21  C11 LIG7     1       8.700  16.156  -1.432  1.00  0.00           C  
ATOM     22  C12 LIG7     1       2.060  15.513  -2.149  1.00  0.00           C  
ATOM     23  C13 LIG7     1       3.430  15.290  -1.755  1.00  0.00           C  
ATOM     24  C14 LIG7     1       5.971  16.300   3.255  1.00  0.00           C  
ATOM     25  C15 LIG7     1       6.711  13.683  -4.570  1.00  0.00           C  
ATOM     26  C16 LIG7     1       5.392  15.135  -0.116  1.00  0.00           C  
ATOM     27  C17 LIG7     1       5.840  14.644  -2.521  1.00  0.00           C  
ATOM     28  C18 LIG7     1       6.255  15.511  -1.355  1.00  0.00           C  
END
ENDMDL
MODEL       12
ATOM      1  N   LIG7     1       8.796  17.506  -1.068  1.00  0.00           N  
ATOM      2  C   LIG7     1       8.044  12.866  -5.927  1.00  0.00           C  
ATOM      3  O   LIG7     1       8.397  11.728  -0.769  1.00  0.00           O  
ATOM      4  C1  LIG7     1       9.487  16.696  -4.870  1.00  0.00           C  
ATOM      5  N1  LIG7     1       8.272  16.341  -0.728  1.00  0.00           N  
ATOM      6  O1  LIG7     1       2.065  14.887  -3.435  1.00  0.00           O  
ATOM      7  C2  LIG7     1       6.577  10.550   0.294  1.00  0.00           C  
ATOM      8  N2  LIG7     1       6.323  12.668  -0.675  1.00  0.00           N  
ATOM      9  O2  LIG7     1       8.536  21.631  -4.680  1.00  0.00           O  
ATOM     10  C3  LIG7     1       4.729  15.472  -1.086  1.00  0.00           C  
ATOM     11  N3  LIG7     1       6.950  16.363  -1.115  1.00  0.00           N  
ATOM     12  O3  LIG7     1       2.003  16.026  -1.626  1.00  0.00           O  
ATOM     13  C4  LIG7     1       6.650  17.523  -1.753  1.00  0.00           C  
ATOM     14  O4  LIG7     1       6.558  14.724  -3.850  1.00  0.00           O  
ATOM     15  C5  LIG7     1       7.139  21.308  -4.204  1.00  0.00           C  
ATOM     16  C6  LIG7     1       8.740  13.512  -4.667  1.00  0.00           C  
ATOM     17  C7  LIG7     1       8.130  15.988  -5.075  1.00  0.00           C  
ATOM     18  C8  LIG7     1       6.936  20.023  -3.393  1.00  0.00           C  
ATOM     19  C9  LIG7     1       8.029  19.613  -2.339  1.00  0.00           C  
ATOM     20  C10 LIG7     1       4.578  13.770  -2.909  1.00  0.00           C  
ATOM     21  C11 LIG7     1       7.229  11.715  -0.404  1.00  0.00           C  
ATOM     22  C12 LIG7     1       2.628  15.260  -2.353  1.00  0.00           C  
ATOM     23  C13 LIG7     1       4.027  14.842  -2.054  1.00  0.00           C  
ATOM     24  C14 LIG7     1       7.792  18.197  -1.715  1.00  0.00           C  
ATOM     25  C15 LIG7     1       7.985  14.811  -4.207  1.00  0.00           C  
ATOM     26  C16 LIG7     1       6.186  15.175  -0.780  1.00  0.00           C  
ATOM     27  C17 LIG7     1       6.109  13.721  -2.939  1.00  0.00           C  
ATOM     28  C18 LIG7     1       6.646  13.863  -1.458  1.00  0.00           C  
END
ENDMDL
MODEL       13
ATOM      1  N   LIG7     1       4.894  21.005  -0.111  1.00  0.00           N  
ATOM      2  C   LIG7     1       5.046  15.294  -7.002  1.00  0.00           C  
ATOM      3  O   LIG7     1       7.197  19.513  -3.816  1.00  0.00           O  
ATOM      4  C1  LIG7     1       8.016  12.840  -4.357  1.00  0.00           C  
ATOM      5  N1  LIG7     1       4.520  20.014  -0.991  1.00  0.00           N  
ATOM      6  O1  LIG7     1       1.264  15.060  -2.987  1.00  0.00           O  
ATOM      7  C2  LIG7     1       9.223  18.894  -2.652  1.00  0.00           C  
ATOM      8  N2  LIG7     1       7.073  17.786  -2.478  1.00  0.00           N  
ATOM      9  O2  LIG7     1       5.937  24.926   1.260  1.00  0.00           O  
ATOM     10  C3  LIG7     1       3.615  17.017  -1.262  1.00  0.00           C  
ATOM     11  N3  LIG7     1       5.144  18.858  -0.532  1.00  0.00           N  
ATOM     12  O3  LIG7     1       0.942  16.152  -1.205  1.00  0.00           O  
ATOM     13  C4  LIG7     1       5.990  19.206   0.455  1.00  0.00           C  
ATOM     14  O4  LIG7     1       6.197  15.937  -4.377  1.00  0.00           O  
ATOM     15  C5  LIG7     1       6.509  23.597   1.318  1.00  0.00           C  
ATOM     16  C6  LIG7     1       6.277  14.531  -6.453  1.00  0.00           C  
ATOM     17  C7  LIG7     1       7.840  14.320  -4.415  1.00  0.00           C  
ATOM     18  C8  LIG7     1       5.720  22.613   2.227  1.00  0.00           C  
ATOM     19  C9  LIG7     1       6.317  21.159   1.970  1.00  0.00           C  
ATOM     20  C10 LIG7     1       3.930  15.809  -3.340  1.00  0.00           C  
ATOM     21  C11 LIG7     1       7.771  18.754  -3.080  1.00  0.00           C  
ATOM     22  C12 LIG7     1       1.655  15.823  -2.147  1.00  0.00           C  
ATOM     23  C13 LIG7     1       3.047  16.243  -2.179  1.00  0.00           C  
ATOM     24  C14 LIG7     1       5.786  20.477   0.787  1.00  0.00           C  
ATOM     25  C15 LIG7     1       6.487  14.686  -4.896  1.00  0.00           C  
ATOM     26  C16 LIG7     1       5.000  17.542  -1.179  1.00  0.00           C  
ATOM     27  C17 LIG7     1       5.468  16.050  -3.125  1.00  0.00           C  
ATOM     28  C18 LIG7     1       5.674  17.475  -2.611  1.00  0.00           C  
END
ENDMDL
MODEL       14
ATOM      1  N   LIG7     1       7.083  16.716   2.438  1.00  0.00           N  
ATOM      2  C   LIG7     1       5.913  16.034  -6.894  1.00  0.00           C  
ATOM      3  O   LIG7     1       8.864  17.350  -1.838  1.00  0.00           O  
ATOM      4  C1  LIG7     1       8.852  12.937  -5.338  1.00  0.00           C  
ATOM      5  N1  LIG7     1       7.002  15.735   1.595  1.00  0.00           N  
ATOM      6  O1  LIG7     1       1.818  15.024  -3.194  1.00  0.00           O  
ATOM      7  C2  LIG7     1      10.439  15.632  -1.538  1.00  0.00           C  
ATOM      8  N2  LIG7     1       8.101  15.238  -1.714  1.00  0.00           N  
ATOM      9  O2  LIG7     1       3.013  19.418   4.250  1.00  0.00           O  
ATOM     10  C3  LIG7     1       4.390  15.530  -0.822  1.00  0.00           C  
ATOM     11  N3  LIG7     1       6.315  16.279   0.518  1.00  0.00           N  
ATOM     12  O3  LIG7     1       1.634  15.679  -1.181  1.00  0.00           O  
ATOM     13  C4  LIG7     1       6.165  17.608   0.596  1.00  0.00           C  
ATOM     14  O4  LIG7     1       6.851  14.975  -4.276  1.00  0.00           O  
ATOM     15  C5  LIG7     1       3.896  19.193   3.135  1.00  0.00           C  
ATOM     16  C6  LIG7     1       6.740  14.790  -6.752  1.00  0.00           C  
ATOM     17  C7  LIG7     1       7.310  12.776  -5.230  1.00  0.00           C  
ATOM     18  C8  LIG7     1       5.331  19.192   3.583  1.00  0.00           C  
ATOM     19  C9  LIG7     1       6.395  19.257   2.416  1.00  0.00           C  
ATOM     20  C10 LIG7     1       4.628  14.943  -3.223  1.00  0.00           C  
ATOM     21  C11 LIG7     1       9.093  16.139  -1.803  1.00  0.00           C  
ATOM     22  C12 LIG7     1       2.316  15.311  -2.171  1.00  0.00           C  
ATOM     23  C13 LIG7     1       3.794  15.316  -1.994  1.00  0.00           C  
ATOM     24  C14 LIG7     1       6.541  17.859   1.867  1.00  0.00           C  
ATOM     25  C15 LIG7     1       6.504  14.101  -5.440  1.00  0.00           C  
ATOM     26  C16 LIG7     1       5.888  15.424  -0.606  1.00  0.00           C  
ATOM     27  C17 LIG7     1       6.076  14.658  -3.052  1.00  0.00           C  
ATOM     28  C18 LIG7     1       6.644  15.514  -1.946  1.00  0.00           C  
END
ENDMDL
MODEL       15
ATOM      1  N   LIG7     1       6.001  20.791   0.453  1.00  0.00           N  
ATOM      2  C   LIG7     1       4.414  16.843  -8.269  1.00  0.00           C  
ATOM      3  O   LIG7     1       6.915  20.478  -3.644  1.00  0.00           O  
ATOM      4  C1  LIG7     1       8.259  15.048  -6.012  1.00  0.00           C  
ATOM      5  N1  LIG7     1       6.246  19.621  -0.126  1.00  0.00           N  
ATOM      6  O1  LIG7     1       1.291  15.554  -3.353  1.00  0.00           O  
ATOM      7  C2  LIG7     1       9.100  19.634  -3.327  1.00  0.00           C  
ATOM      8  N2  LIG7     1       7.040  18.259  -3.297  1.00  0.00           N  
ATOM      9  O2  LIG7     1       3.327  24.767   1.839  1.00  0.00           O  
ATOM     10  C3  LIG7     1       3.683  17.585  -1.712  1.00  0.00           C  
ATOM     11  N3  LIG7     1       5.316  19.373  -1.030  1.00  0.00           N  
ATOM     12  O3  LIG7     1       1.004  16.638  -1.637  1.00  0.00           O  
ATOM     13  C4  LIG7     1       4.492  20.484  -1.160  1.00  0.00           C  
ATOM     14  O4  LIG7     1       5.822  16.861  -5.416  1.00  0.00           O  
ATOM     15  C5  LIG7     1       2.494  23.623   1.851  1.00  0.00           C  
ATOM     16  C6  LIG7     1       5.779  16.290  -7.777  1.00  0.00           C  
ATOM     17  C7  LIG7     1       6.753  14.600  -5.929  1.00  0.00           C  
ATOM     18  C8  LIG7     1       3.277  22.408   1.406  1.00  0.00           C  
ATOM     19  C9  LIG7     1       4.181  22.611   0.137  1.00  0.00           C  
ATOM     20  C10 LIG7     1       3.887  16.406  -3.974  1.00  0.00           C  
ATOM     21  C11 LIG7     1       7.624  19.482  -3.414  1.00  0.00           C  
ATOM     22  C12 LIG7     1       1.736  16.317  -2.546  1.00  0.00           C  
ATOM     23  C13 LIG7     1       3.093  16.825  -2.702  1.00  0.00           C  
ATOM     24  C14 LIG7     1       4.902  21.293  -0.213  1.00  0.00           C  
ATOM     25  C15 LIG7     1       5.715  15.754  -6.284  1.00  0.00           C  
ATOM     26  C16 LIG7     1       5.097  18.071  -1.767  1.00  0.00           C  
ATOM     27  C17 LIG7     1       5.394  16.742  -4.031  1.00  0.00           C  
ATOM     28  C18 LIG7     1       5.540  18.103  -3.265  1.00  0.00           C  
END
ENDMDL
MODEL       16
ATOM      1  N   LIG7     1       8.089  19.458  -1.500  1.00  0.00           N  
ATOM      2  C   LIG7     1       5.950  15.589  -7.804  1.00  0.00           C  
ATOM      3  O   LIG7     1       8.812  14.225  -4.022  1.00  0.00           O  
ATOM      4  C1  LIG7     1       8.339  19.256  -6.627  1.00  0.00           C  
ATOM      5  N1  LIG7     1       7.836  18.136  -1.399  1.00  0.00           N  
ATOM      6  O1  LIG7     1       1.577  15.065  -3.105  1.00  0.00           O  
ATOM      7  C2  LIG7     1       7.819  12.165  -3.401  1.00  0.00           C  
ATOM      8  N2  LIG7     1       6.978  14.333  -2.773  1.00  0.00           N  
ATOM      9  O2  LIG7     1       4.587  23.137  -0.458  1.00  0.00           O  
ATOM     10  C3  LIG7     1       4.557  16.482  -1.866  1.00  0.00           C  
ATOM     11  N3  LIG7     1       6.630  17.827  -1.929  1.00  0.00           N  
ATOM     12  O3  LIG7     1       1.664  16.273  -1.383  1.00  0.00           O  
ATOM     13  C4  LIG7     1       6.095  19.000  -2.341  1.00  0.00           C  
ATOM     14  O4  LIG7     1       5.695  16.986  -4.924  1.00  0.00           O  
ATOM     15  C5  LIG7     1       4.391  21.869  -1.203  1.00  0.00           C  
ATOM     16  C6  LIG7     1       6.193  17.019  -7.360  1.00  0.00           C  
ATOM     17  C7  LIG7     1       7.203  18.788  -5.819  1.00  0.00           C  
ATOM     18  C8  LIG7     1       5.264  21.829  -2.499  1.00  0.00           C  
ATOM     19  C9  LIG7     1       6.786  21.477  -2.275  1.00  0.00           C  
ATOM     20  C10 LIG7     1       4.202  15.323  -4.004  1.00  0.00           C  
ATOM     21  C11 LIG7     1       7.964  13.659  -3.369  1.00  0.00           C  
ATOM     22  C12 LIG7     1       2.207  15.865  -2.423  1.00  0.00           C  
ATOM     23  C13 LIG7     1       3.696  15.921  -2.685  1.00  0.00           C  
ATOM     24  C14 LIG7     1       6.940  20.018  -1.975  1.00  0.00           C  
ATOM     25  C15 LIG7     1       6.724  17.272  -6.003  1.00  0.00           C  
ATOM     26  C16 LIG7     1       6.052  16.473  -1.979  1.00  0.00           C  
ATOM     27  C17 LIG7     1       5.677  15.662  -4.355  1.00  0.00           C  
ATOM     28  C18 LIG7     1       6.678  15.732  -3.170  1.00  0.00           C  
END
ENDMDL
MODEL       17
ATOM      1  N   LIG7     1       6.579  16.254   2.548  1.00  0.00           N  
ATOM      2  C   LIG7     1       5.575   9.995  -5.532  1.00  0.00           C  
ATOM      3  O   LIG7     1       8.784  15.116  -0.866  1.00  0.00           O  
ATOM      4  C1  LIG7     1       9.224  12.404  -4.267  1.00  0.00           C  
ATOM      5  N1  LIG7     1       6.087  15.179   1.968  1.00  0.00           N  
ATOM      6  O1  LIG7     1       1.430  14.690  -3.372  1.00  0.00           O  
ATOM      7  C2  LIG7     1       9.760  13.165  -0.174  1.00  0.00           C  
ATOM      8  N2  LIG7     1       7.407  13.413  -0.815  1.00  0.00           N  
ATOM      9  O2  LIG7     1       4.225  19.567   0.647  1.00  0.00           O  
ATOM     10  C3  LIG7     1       3.867  14.869  -0.778  1.00  0.00           C  
ATOM     11  N3  LIG7     1       5.778  15.520   0.686  1.00  0.00           N  
ATOM     12  O3  LIG7     1       1.326  15.675  -1.565  1.00  0.00           O  
ATOM     13  C4  LIG7     1       6.106  16.771   0.400  1.00  0.00           C  
ATOM     14  O4  LIG7     1       6.459  13.207  -3.614  1.00  0.00           O  
ATOM     15  C5  LIG7     1       4.302  19.139   2.017  1.00  0.00           C  
ATOM     16  C6  LIG7     1       5.354  11.444  -4.895  1.00  0.00           C  
ATOM     17  C7  LIG7     1       7.969  12.063  -5.090  1.00  0.00           C  
ATOM     18  C8  LIG7     1       5.744  19.271   2.635  1.00  0.00           C  
ATOM     19  C9  LIG7     1       6.824  18.691   1.763  1.00  0.00           C  
ATOM     20  C10 LIG7     1       4.334  14.006  -2.930  1.00  0.00           C  
ATOM     21  C11 LIG7     1       8.568  13.953  -0.607  1.00  0.00           C  
ATOM     22  C12 LIG7     1       1.995  15.082  -2.359  1.00  0.00           C  
ATOM     23  C13 LIG7     1       3.416  14.670  -1.945  1.00  0.00           C  
ATOM     24  C14 LIG7     1       6.562  17.220   1.603  1.00  0.00           C  
ATOM     25  C15 LIG7     1       6.713  11.906  -4.178  1.00  0.00           C  
ATOM     26  C16 LIG7     1       5.207  14.466  -0.224  1.00  0.00           C  
ATOM     27  C17 LIG7     1       5.537  13.247  -2.486  1.00  0.00           C  
ATOM     28  C18 LIG7     1       6.162  14.085  -1.382  1.00  0.00           C  
END
ENDMDL
MODEL       18
ATOM      1  N   LIG7     1       6.042  21.280  -0.210  1.00  0.00           N  
ATOM      2  C   LIG7     1       4.747  16.763  -7.764  1.00  0.00           C  
ATOM      3  O   LIG7     1       7.002  20.098  -4.691  1.00  0.00           O  
ATOM      4  C1  LIG7     1       7.889  14.589  -4.293  1.00  0.00           C  
ATOM      5  N1  LIG7     1       6.308  20.037  -0.548  1.00  0.00           N  
ATOM      6  O1  LIG7     1       1.417  15.295  -3.122  1.00  0.00           O  
ATOM      7  C2  LIG7     1       9.154  19.599  -3.950  1.00  0.00           C  
ATOM      8  N2  LIG7     1       7.156  18.416  -3.165  1.00  0.00           N  
ATOM      9  O2  LIG7     1       5.844  25.384  -2.341  1.00  0.00           O  
ATOM     10  C3  LIG7     1       3.898  17.476  -1.536  1.00  0.00           C  
ATOM     11  N3  LIG7     1       5.257  19.579  -1.283  1.00  0.00           N  
ATOM     12  O3  LIG7     1       1.246  16.176  -1.254  1.00  0.00           O  
ATOM     13  C4  LIG7     1       4.422  20.651  -1.548  1.00  0.00           C  
ATOM     14  O4  LIG7     1       6.047  16.731  -5.178  1.00  0.00           O  
ATOM     15  C5  LIG7     1       5.517  24.147  -2.945  1.00  0.00           C  
ATOM     16  C6  LIG7     1       6.094  16.051  -7.433  1.00  0.00           C  
ATOM     17  C7  LIG7     1       7.551  14.952  -5.731  1.00  0.00           C  
ATOM     18  C8  LIG7     1       4.163  23.588  -2.411  1.00  0.00           C  
ATOM     19  C9  LIG7     1       4.255  23.018  -0.947  1.00  0.00           C  
ATOM     20  C10 LIG7     1       4.034  16.315  -3.716  1.00  0.00           C  
ATOM     21  C11 LIG7     1       7.655  19.444  -3.906  1.00  0.00           C  
ATOM     22  C12 LIG7     1       1.949  15.916  -2.225  1.00  0.00           C  
ATOM     23  C13 LIG7     1       3.301  16.603  -2.424  1.00  0.00           C  
ATOM     24  C14 LIG7     1       4.911  21.700  -0.897  1.00  0.00           C  
ATOM     25  C15 LIG7     1       6.165  15.561  -5.997  1.00  0.00           C  
ATOM     26  C16 LIG7     1       5.197  18.240  -1.673  1.00  0.00           C  
ATOM     27  C17 LIG7     1       5.577  16.700  -3.730  1.00  0.00           C  
ATOM     28  C18 LIG7     1       5.783  18.046  -3.176  1.00  0.00           C  
END
ENDMDL
MODEL       19
ATOM      1  N   LIG7     1       6.374  18.718   2.256  1.00  0.00           N  
ATOM      2  C   LIG7     1       4.563  16.687  -7.015  1.00  0.00           C  
ATOM      3  O   LIG7     1       7.109  19.878  -1.448  1.00  0.00           O  
ATOM      4  C1  LIG7     1       8.898  16.071  -5.514  1.00  0.00           C  
ATOM      5  N1  LIG7     1       6.504  17.613   1.535  1.00  0.00           N  
ATOM      6  O1  LIG7     1       1.660  14.933  -2.775  1.00  0.00           O  
ATOM      7  C2  LIG7     1       9.330  19.087  -1.742  1.00  0.00           C  
ATOM      8  N2  LIG7     1       7.320  17.728  -1.908  1.00  0.00           N  
ATOM      9  O2  LIG7     1       4.097  19.780   5.425  1.00  0.00           O  
ATOM     10  C3  LIG7     1       4.052  16.152  -0.583  1.00  0.00           C  
ATOM     11  N3  LIG7     1       5.571  17.737   0.589  1.00  0.00           N  
ATOM     12  O3  LIG7     1       1.429  15.251  -0.752  1.00  0.00           O  
ATOM     13  C4  LIG7     1       4.823  18.871   0.699  1.00  0.00           C  
ATOM     14  O4  LIG7     1       6.090  16.730  -4.293  1.00  0.00           O  
ATOM     15  C5  LIG7     1       3.270  19.347   4.360  1.00  0.00           C  
ATOM     16  C6  LIG7     1       6.040  16.260  -6.765  1.00  0.00           C  
ATOM     17  C7  LIG7     1       7.748  15.099  -5.276  1.00  0.00           C  
ATOM     18  C8  LIG7     1       3.268  20.332   3.160  1.00  0.00           C  
ATOM     19  C9  LIG7     1       4.659  20.643   2.503  1.00  0.00           C  
ATOM     20  C10 LIG7     1       4.281  15.824  -3.066  1.00  0.00           C  
ATOM     21  C11 LIG7     1       7.848  18.916  -1.644  1.00  0.00           C  
ATOM     22  C12 LIG7     1       2.138  15.255  -1.748  1.00  0.00           C  
ATOM     23  C13 LIG7     1       3.537  15.713  -1.762  1.00  0.00           C  
ATOM     24  C14 LIG7     1       5.238  19.420   1.848  1.00  0.00           C  
ATOM     25  C15 LIG7     1       6.346  15.713  -5.350  1.00  0.00           C  
ATOM     26  C16 LIG7     1       5.446  16.728  -0.454  1.00  0.00           C  
ATOM     27  C17 LIG7     1       5.697  16.230  -2.931  1.00  0.00           C  
ATOM     28  C18 LIG7     1       5.870  17.349  -1.854  1.00  0.00           C  
END
ENDMDL
MODEL       20
ATOM      1  N   LIG7     1       5.621  21.274  -0.549  1.00  0.00           N  
ATOM      2  C   LIG7     1       5.896  15.489  -7.021  1.00  0.00           C  
ATOM      3  O   LIG7     1       7.988  19.581  -3.456  1.00  0.00           O  
ATOM      4  C1  LIG7     1       7.701  12.491  -4.176  1.00  0.00           C  
ATOM      5  N1  LIG7     1       5.166  20.308  -1.289  1.00  0.00           N  
ATOM      6  O1  LIG7     1       1.571  15.335  -3.034  1.00  0.00           O  
ATOM      7  C2  LIG7     1       9.967  18.826  -2.443  1.00  0.00           C  
ATOM      8  N2  LIG7     1       7.676  17.809  -2.181  1.00  0.00           N  
ATOM      9  O2  LIG7     1      10.249  21.506   2.623  1.00  0.00           O  
ATOM     10  C3  LIG7     1       3.921  17.352  -1.164  1.00  0.00           C  
ATOM     11  N3  LIG7     1       5.596  19.206  -0.639  1.00  0.00           N  
ATOM     12  O3  LIG7     1       1.160  16.529  -1.347  1.00  0.00           O  
ATOM     13  C4  LIG7     1       6.285  19.437   0.499  1.00  0.00           C  
ATOM     14  O4  LIG7     1       6.501  16.089  -4.279  1.00  0.00           O  
ATOM     15  C5  LIG7     1       9.516  22.594   2.055  1.00  0.00           C  
ATOM     16  C6  LIG7     1       6.802  14.544  -6.223  1.00  0.00           C  
ATOM     17  C7  LIG7     1       7.674  13.981  -3.889  1.00  0.00           C  
ATOM     18  C8  LIG7     1       8.700  22.153   0.866  1.00  0.00           C  
ATOM     19  C9  LIG7     1       7.299  21.522   1.406  1.00  0.00           C  
ATOM     20  C10 LIG7     1       4.283  16.043  -3.237  1.00  0.00           C  
ATOM     21  C11 LIG7     1       8.434  18.765  -2.705  1.00  0.00           C  
ATOM     22  C12 LIG7     1       1.954  16.106  -2.164  1.00  0.00           C  
ATOM     23  C13 LIG7     1       3.430  16.595  -2.117  1.00  0.00           C  
ATOM     24  C14 LIG7     1       6.519  20.763   0.426  1.00  0.00           C  
ATOM     25  C15 LIG7     1       6.570  14.704  -4.691  1.00  0.00           C  
ATOM     26  C16 LIG7     1       5.408  17.812  -1.138  1.00  0.00           C  
ATOM     27  C17 LIG7     1       5.817  16.205  -3.001  1.00  0.00           C  
ATOM     28  C18 LIG7     1       6.192  17.576  -2.388  1.00  0.00           C  
END
ENDMDL
