# Supplementary material for: The Influence of 150-Cavity Binders on the Dynamics of Influenza A Neuraminidases as Revealed by Molecular Dynamics Simulations and Combined Clustering
Source: PLoS One. 2013 Mar 27;8(3):e59873. doi: 10.1371/journal.pone.0059873 (PMC3609799; doi:10.1371/journal.pone.0059873)
Supplement: Structures S1 — The coordinates of the top 20 most populated ligand and top 40 most populated enzyme clusters in PDB format. (ZIP) [file pone.0059873.s011.zip › N109_Enzyme.pdb]

MODEL        1
ATOM      1  N   SER     1      -9.007 -21.790  13.114  1.00  0.00           N  
ATOM      2  CA  SER     1      -7.938 -20.939  13.694  1.00  0.00           C  
ATOM      3  C   SER     1      -7.654 -19.680  12.862  1.00  0.00           C  
ATOM      4  O   SER     1      -7.749 -19.778  11.655  1.00  0.00           O  
ATOM      5  CB  SER     1      -6.658 -21.797  14.013  1.00  0.00           C  
ATOM      6  OG  SER     1      -6.271 -22.364  12.831  1.00  0.00           O  
ATOM      7  N   VAL     2      -7.237 -18.593  13.455  1.00  0.00           N  
ATOM      8  CA  VAL     2      -7.144 -17.260  12.744  1.00  0.00           C  
ATOM      9  C   VAL     2      -5.972 -17.292  11.795  1.00  0.00           C  
ATOM     10  O   VAL     2      -4.838 -17.276  12.250  1.00  0.00           O  
ATOM     11  CB  VAL     2      -7.341 -16.008  13.617  1.00  0.00           C  
ATOM     12  CG1 VAL     2      -8.631 -16.111  14.438  1.00  0.00           C  
ATOM     13  CG2 VAL     2      -6.335 -15.759  14.691  1.00  0.00           C  
ATOM     14  N   LYS     3      -6.206 -17.326  10.470  1.00  0.00           N  
ATOM     15  CA  LYS     3      -5.281 -17.683   9.374  1.00  0.00           C  
ATOM     16  C   LYS     3      -5.471 -16.774   8.240  1.00  0.00           C  
ATOM     17  O   LYS     3      -6.404 -16.046   8.191  1.00  0.00           O  
ATOM     18  CB  LYS     3      -5.499 -19.169   8.996  1.00  0.00           C  
ATOM     19  CG  LYS     3      -4.717 -20.099   9.986  1.00  0.00           C  
ATOM     20  CD  LYS     3      -4.924 -21.553   9.560  1.00  0.00           C  
ATOM     21  CE  LYS     3      -4.000 -22.547  10.418  1.00  0.00           C  
ATOM     22  NZ  LYS     3      -4.140 -24.059  10.180  1.00  0.00           N1+
ATOM     23  N   LEU     4      -4.549 -16.828   7.288  1.00  0.00           N  
ATOM     24  CA  LEU     4      -4.403 -15.665   6.360  1.00  0.00           C  
ATOM     25  C   LEU     4      -3.805 -16.054   5.029  1.00  0.00           C  
ATOM     26  O   LEU     4      -2.921 -15.354   4.459  1.00  0.00           O  
ATOM     27  CB  LEU     4      -3.617 -14.540   7.059  1.00  0.00           C  
ATOM     28  CG  LEU     4      -3.936 -13.171   6.385  1.00  0.00           C  
ATOM     29  CD1 LEU     4      -5.234 -12.467   6.830  1.00  0.00           C  
ATOM     30  CD2 LEU     4      -2.854 -12.065   6.636  1.00  0.00           C  
ATOM     31  N   ALA     5      -4.302 -17.130   4.395  1.00  0.00           N  
ATOM     32  CA  ALA     5      -3.734 -17.694   3.166  1.00  0.00           C  
ATOM     33  C   ALA     5      -3.893 -16.829   1.911  1.00  0.00           C  
ATOM     34  O   ALA     5      -3.042 -16.825   0.990  1.00  0.00           O  
ATOM     35  CB  ALA     5      -4.376 -19.104   3.056  1.00  0.00           C  
ATOM     36  N   GLY     6      -5.016 -16.062   1.861  1.00  0.00           N  
ATOM     37  CA  GLY     6      -5.327 -15.234   0.742  1.00  0.00           C  
ATOM     38  C   GLY     6      -5.797 -16.022  -0.540  1.00  0.00           C  
ATOM     39  O   GLY     6      -5.948 -15.346  -1.583  1.00  0.00           O  
ATOM     40  N   ASN     7      -6.071 -17.324  -0.540  1.00  0.00           N  
ATOM     41  CA  ASN     7      -6.503 -18.211  -1.615  1.00  0.00           C  
ATOM     42  C   ASN     7      -7.909 -17.905  -2.139  1.00  0.00           C  
ATOM     43  O   ASN     7      -8.193 -18.349  -3.233  1.00  0.00           O  
ATOM     44  CB  ASN     7      -6.240 -19.653  -1.324  1.00  0.00           C  
ATOM     45  CG  ASN     7      -7.060 -20.275  -0.250  1.00  0.00           C  
ATOM     46  ND2 ASN     7      -6.557 -21.454  -0.026  1.00  0.00           N  
ATOM     47  OD1 ASN     7      -7.931 -19.675   0.336  1.00  0.00           O  
ATOM     48  N   SER     8      -8.692 -17.102  -1.373  1.00  0.00           N  
ATOM     49  CA  SER     8     -10.089 -16.783  -1.736  1.00  0.00           C  
ATOM     50  C   SER     8     -10.132 -15.637  -2.767  1.00  0.00           C  
ATOM     51  O   SER     8      -9.093 -14.933  -2.954  1.00  0.00           O  
ATOM     52  CB  SER     8     -10.739 -16.307  -0.331  1.00  0.00           C  
ATOM     53  OG  SER     8     -10.727 -17.265   0.748  1.00  0.00           O  
ATOM     54  N   SER     9     -11.266 -15.406  -3.391  1.00  0.00           N  
ATOM     55  CA  SER     9     -11.580 -14.237  -4.295  1.00  0.00           C  
ATOM     56  C   SER     9     -12.265 -13.133  -3.534  1.00  0.00           C  
ATOM     57  O   SER     9     -12.628 -13.346  -2.367  1.00  0.00           O  
ATOM     58  CB  SER     9     -12.343 -14.667  -5.544  1.00  0.00           C  
ATOM     59  OG  SER     9     -13.595 -15.211  -5.153  1.00  0.00           O  
ATOM     60  N   LEU    10     -12.264 -11.916  -4.112  1.00  0.00           N  
ATOM     61  CA  LEU    10     -12.796 -10.690  -3.604  1.00  0.00           C  
ATOM     62  C   LEU    10     -14.367 -10.613  -3.499  1.00  0.00           C  
ATOM     63  O   LEU    10     -14.994 -11.129  -4.360  1.00  0.00           O  
ATOM     64  CB  LEU    10     -12.309  -9.614  -4.572  1.00  0.00           C  
ATOM     65  CG  LEU    10     -12.322  -8.187  -4.029  1.00  0.00           C  
ATOM     66  CD1 LEU    10     -11.174  -8.018  -3.157  1.00  0.00           C  
ATOM     67  CD2 LEU    10     -12.054  -7.176  -5.133  1.00  0.00           C  
ATOM     68  N   CYX    11     -14.924 -10.095  -2.372  1.00  0.00           N  
ATOM     69  CA  CYX    11     -16.318 -10.097  -2.039  1.00  0.00           C  
ATOM     70  C   CYX    11     -17.072  -9.041  -2.923  1.00  0.00           C  
ATOM     71  O   CYX    11     -16.495  -7.998  -3.130  1.00  0.00           O  
ATOM     72  CB  CYX    11     -16.578  -9.702  -0.573  1.00  0.00           C  
ATOM     73  SG  CYX    11     -15.828 -10.794   0.699  1.00  0.00           S  
ATOM     74  N   PRO    12     -18.316  -9.239  -3.357  1.00  0.00           N  
ATOM     75  CA  PRO    12     -19.174  -8.188  -3.912  1.00  0.00           C  
ATOM     76  C   PRO    12     -19.362  -6.980  -2.960  1.00  0.00           C  
ATOM     77  O   PRO    12     -19.437  -7.125  -1.696  1.00  0.00           O  
ATOM     78  CB  PRO    12     -20.488  -8.925  -4.160  1.00  0.00           C  
ATOM     79  CG  PRO    12     -20.451 -10.260  -3.377  1.00  0.00           C  
ATOM     80  CD  PRO    12     -18.959 -10.539  -3.461  1.00  0.00           C  
ATOM     81  N   VAL    13     -19.460  -5.821  -3.601  1.00  0.00           N  
ATOM     82  CA  VAL    13     -19.703  -4.464  -3.064  1.00  0.00           C  
ATOM     83  C   VAL    13     -20.676  -3.682  -3.913  1.00  0.00           C  
ATOM     84  O   VAL    13     -20.435  -3.191  -5.030  1.00  0.00           O  
ATOM     85  CB  VAL    13     -18.347  -3.700  -2.995  1.00  0.00           C  
ATOM     86  CG1 VAL    13     -18.540  -2.343  -2.447  1.00  0.00           C  
ATOM     87  CG2 VAL    13     -17.385  -4.538  -2.019  1.00  0.00           C  
ATOM     88  N   SER    14     -21.855  -3.415  -3.285  1.00  0.00           N  
ATOM     89  CA  SER    14     -22.964  -2.529  -3.770  1.00  0.00           C  
ATOM     90  C   SER    14     -22.978  -1.198  -3.091  1.00  0.00           C  
ATOM     91  O   SER    14     -23.515  -0.271  -3.738  1.00  0.00           O  
ATOM     92  CB  SER    14     -24.353  -3.166  -3.574  1.00  0.00           C  
ATOM     93  OG  SER    14     -24.410  -4.434  -4.111  1.00  0.00           O  
ATOM     94  N   GLY    15     -22.303  -0.953  -1.971  1.00  0.00           N  
ATOM     95  CA  GLY    15     -21.966   0.336  -1.410  1.00  0.00           C  
ATOM     96  C   GLY    15     -21.009   0.080  -0.249  1.00  0.00           C  
ATOM     97  O   GLY    15     -20.416  -0.974  -0.107  1.00  0.00           O  
ATOM     98  N   TRP    16     -20.824   1.066   0.587  1.00  0.00           N  
ATOM     99  CA  TRP    16     -19.737   1.116   1.634  1.00  0.00           C  
ATOM    100  C   TRP    16     -20.215   1.670   2.874  1.00  0.00           C  
ATOM    101  O   TRP    16     -20.989   2.588   2.844  1.00  0.00           O  
ATOM    102  CB  TRP    16     -18.484   1.875   1.132  1.00  0.00           C  
ATOM    103  CG  TRP    16     -17.826   1.519  -0.257  1.00  0.00           C  
ATOM    104  CD1 TRP    16     -18.283   1.928  -1.426  1.00  0.00           C  
ATOM    105  CD2 TRP    16     -16.629   0.716  -0.518  1.00  0.00           C  
ATOM    106  CE2 TRP    16     -16.580   0.548  -1.947  1.00  0.00           C  
ATOM    107  CE3 TRP    16     -15.595   0.116   0.269  1.00  0.00           C  
ATOM    108  NE1 TRP    16     -17.538   1.347  -2.464  1.00  0.00           N  
ATOM    109  CZ2 TRP    16     -15.629  -0.324  -2.494  1.00  0.00           C  
ATOM    110  CZ3 TRP    16     -14.713  -0.854  -0.324  1.00  0.00           C  
ATOM    111  CH2 TRP    16     -14.655  -1.023  -1.722  1.00  0.00           C  
ATOM    112  N   ALA    17     -19.786   1.123   3.976  1.00  0.00           N  
ATOM    113  CA  ALA    17     -20.145   1.471   5.368  1.00  0.00           C  
ATOM    114  C   ALA    17     -18.846   1.670   6.244  1.00  0.00           C  
ATOM    115  O   ALA    17     -17.800   1.136   5.983  1.00  0.00           O  
ATOM    116  CB  ALA    17     -21.086   0.411   5.921  1.00  0.00           C  
ATOM    117  N   ILE    18     -19.003   2.484   7.288  1.00  0.00           N  
ATOM    118  CA  ILE    18     -17.855   3.006   8.076  1.00  0.00           C  
ATOM    119  C   ILE    18     -17.241   1.908   8.996  1.00  0.00           C  
ATOM    120  O   ILE    18     -17.893   1.051   9.531  1.00  0.00           O  
ATOM    121  CB  ILE    18     -18.271   4.208   8.924  1.00  0.00           C  
ATOM    122  CG1 ILE    18     -17.050   5.006   9.374  1.00  0.00           C  
ATOM    123  CG2 ILE    18     -19.283   3.854  10.048  1.00  0.00           C  
ATOM    124  CD1 ILE    18     -17.384   6.349   9.980  1.00  0.00           C  
ATOM    125  N   TYR    19     -15.931   1.914   9.032  1.00  0.00           N  
ATOM    126  CA  TYR    19     -15.077   1.072   9.847  1.00  0.00           C  
ATOM    127  C   TYR    19     -14.315   1.846  11.001  1.00  0.00           C  
ATOM    128  O   TYR    19     -14.286   1.347  12.130  1.00  0.00           O  
ATOM    129  CB  TYR    19     -14.142   0.318   8.894  1.00  0.00           C  
ATOM    130  CG  TYR    19     -13.424  -0.878   9.551  1.00  0.00           C  
ATOM    131  CD1 TYR    19     -12.121  -0.674  10.076  1.00  0.00           C  
ATOM    132  CD2 TYR    19     -14.122  -2.086   9.840  1.00  0.00           C  
ATOM    133  CE1 TYR    19     -11.526  -1.776  10.866  1.00  0.00           C  
ATOM    134  CE2 TYR    19     -13.496  -3.115  10.563  1.00  0.00           C  
ATOM    135  CZ  TYR    19     -12.204  -2.964  11.156  1.00  0.00           C  
ATOM    136  OH  TYR    19     -11.639  -3.876  11.934  1.00  0.00           O  
ATOM    137  N   SER    20     -13.869   3.106  10.871  1.00  0.00           N  
ATOM    138  CA  SER    20     -13.156   3.854  11.933  1.00  0.00           C  
ATOM    139  C   SER    20     -13.060   5.386  11.691  1.00  0.00           C  
ATOM    140  O   SER    20     -13.049   5.815  10.579  1.00  0.00           O  
ATOM    141  CB  SER    20     -11.724   3.236  12.034  1.00  0.00           C  
ATOM    142  OG  SER    20     -10.814   3.604  11.070  1.00  0.00           O  
ATOM    143  N   LYS    21     -12.907   6.182  12.739  1.00  0.00           N  
ATOM    144  CA  LYS    21     -12.596   7.628  12.906  1.00  0.00           C  
ATOM    145  C   LYS    21     -11.480   7.960  13.925  1.00  0.00           C  
ATOM    146  O   LYS    21     -11.581   7.491  15.025  1.00  0.00           O  
ATOM    147  CB  LYS    21     -13.874   8.314  13.321  1.00  0.00           C  
ATOM    148  CG  LYS    21     -13.783   9.832  13.409  1.00  0.00           C  
ATOM    149  CD  LYS    21     -15.078  10.550  13.535  1.00  0.00           C  
ATOM    150  CE  LYS    21     -14.872  11.967  14.130  1.00  0.00           C  
ATOM    151  NZ  LYS    21     -14.346  13.031  13.202  1.00  0.00           N1+
ATOM    152  N   ASP    22     -10.448   8.755  13.502  1.00  0.00           N  
ATOM    153  CA  ASP    22      -9.210   9.056  14.311  1.00  0.00           C  
ATOM    154  C   ASP    22      -9.489   9.951  15.568  1.00  0.00           C  
ATOM    155  O   ASP    22      -9.052   9.674  16.672  1.00  0.00           O  
ATOM    156  CB  ASP    22      -8.131   9.601  13.417  1.00  0.00           C  
ATOM    157  CG  ASP    22      -8.327  11.129  13.261  1.00  0.00           C  
ATOM    158  OD1 ASP    22      -9.230  11.586  12.539  1.00  0.00           O  
ATOM    159  OD2 ASP    22      -7.488  11.785  13.930  1.00  0.00           O1-
ATOM    160  N   ASN    23     -10.332  10.965  15.392  1.00  0.00           N  
ATOM    161  CA  ASN    23     -10.850  11.804  16.503  1.00  0.00           C  
ATOM    162  C   ASN    23      -9.884  12.728  17.256  1.00  0.00           C  
ATOM    163  O   ASN    23     -10.199  13.332  18.280  1.00  0.00           O  
ATOM    164  CB  ASN    23     -11.737  10.989  17.408  1.00  0.00           C  
ATOM    165  CG  ASN    23     -12.819  11.735  18.078  1.00  0.00           C  
ATOM    166  ND2 ASN    23     -13.202  11.280  19.285  1.00  0.00           N  
ATOM    167  OD1 ASN    23     -13.576  12.506  17.512  1.00  0.00           O  
ATOM    168  N   SER    24      -8.668  12.908  16.708  1.00  0.00           N  
ATOM    169  CA  SER    24      -7.558  13.477  17.347  1.00  0.00           C  
ATOM    170  C   SER    24      -7.840  14.940  17.718  1.00  0.00           C  
ATOM    171  O   SER    24      -7.425  15.314  18.840  1.00  0.00           O  
ATOM    172  CB  SER    24      -6.375  13.529  16.292  1.00  0.00           C  
ATOM    173  OG  SER    24      -6.751  13.905  14.983  1.00  0.00           O  
ATOM    174  N   VAL    25      -8.514  15.783  16.916  1.00  0.00           N  
ATOM    175  CA  VAL    25      -8.665  17.197  17.286  1.00  0.00           C  
ATOM    176  C   VAL    25      -9.670  17.381  18.443  1.00  0.00           C  
ATOM    177  O   VAL    25      -9.495  18.308  19.247  1.00  0.00           O  
ATOM    178  CB  VAL    25      -8.964  18.082  16.020  1.00  0.00           C  
ATOM    179  CG1 VAL    25      -8.844  19.584  16.237  1.00  0.00           C  
ATOM    180  CG2 VAL    25      -7.949  17.775  14.908  1.00  0.00           C  
ATOM    181  N   ARG    26     -10.618  16.409  18.590  1.00  0.00           N  
ATOM    182  CA  ARG    26     -11.502  16.514  19.755  1.00  0.00           C  
ATOM    183  C   ARG    26     -10.956  15.989  21.050  1.00  0.00           C  
ATOM    184  O   ARG    26     -11.351  16.562  22.101  1.00  0.00           O  
ATOM    185  CB  ARG    26     -12.856  15.817  19.488  1.00  0.00           C  
ATOM    186  CG  ARG    26     -13.980  16.014  20.574  1.00  0.00           C  
ATOM    187  CD  ARG    26     -14.661  17.440  20.848  1.00  0.00           C  
ATOM    188  NE  ARG    26     -15.640  17.850  19.813  1.00  0.00           N  
ATOM    189  CZ  ARG    26     -15.941  19.107  19.424  1.00  0.00           C  
ATOM    190  NH1 ARG    26     -15.412  20.171  19.878  1.00  0.00           N1+
ATOM    191  NH2 ARG    26     -16.549  19.302  18.324  1.00  0.00           N  
ATOM    192  N   ILE    27     -10.070  15.066  20.980  1.00  0.00           N  
ATOM    193  CA  ILE    27      -9.343  14.587  22.189  1.00  0.00           C  
ATOM    194  C   ILE    27      -8.202  15.506  22.593  1.00  0.00           C  
ATOM    195  O   ILE    27      -7.867  15.657  23.765  1.00  0.00           O  
ATOM    196  CB  ILE    27      -8.912  13.090  21.908  1.00  0.00           C  
ATOM    197  CG1 ILE    27     -10.104  12.196  21.605  1.00  0.00           C  
ATOM    198  CG2 ILE    27      -8.023  12.525  23.046  1.00  0.00           C  
ATOM    199  CD1 ILE    27     -11.308  12.304  22.646  1.00  0.00           C  
ATOM    200  N   GLY    28      -7.613  16.194  21.579  1.00  0.00           N  
ATOM    201  CA  GLY    28      -6.234  16.808  21.453  1.00  0.00           C  
ATOM    202  C   GLY    28      -6.032  17.986  22.448  1.00  0.00           C  
ATOM    203  O   GLY    28      -4.878  18.207  22.822  1.00  0.00           O  
ATOM    204  N   SER    29      -7.091  18.711  22.917  1.00  0.00           N  
ATOM    205  CA  SER    29      -6.890  19.683  24.053  1.00  0.00           C  
ATOM    206  C   SER    29      -6.984  19.103  25.418  1.00  0.00           C  
ATOM    207  O   SER    29      -6.418  19.554  26.396  1.00  0.00           O  
ATOM    208  CB  SER    29      -7.835  20.854  23.963  1.00  0.00           C  
ATOM    209  OG  SER    29      -9.151  20.554  23.784  1.00  0.00           O  
ATOM    210  N   LYS    30      -7.660  17.922  25.549  1.00  0.00           N  
ATOM    211  CA  LYS    30      -7.802  17.145  26.834  1.00  0.00           C  
ATOM    212  C   LYS    30      -6.552  16.296  27.172  1.00  0.00           C  
ATOM    213  O   LYS    30      -6.335  16.096  28.338  1.00  0.00           O  
ATOM    214  CB  LYS    30      -9.078  16.245  26.889  1.00  0.00           C  
ATOM    215  CG  LYS    30     -10.372  17.090  26.851  1.00  0.00           C  
ATOM    216  CD  LYS    30     -10.681  17.897  28.044  1.00  0.00           C  
ATOM    217  CE  LYS    30     -12.185  18.161  28.247  1.00  0.00           C  
ATOM    218  NZ  LYS    30     -12.322  19.146  29.280  1.00  0.00           N1+
ATOM    219  N   GLY    31      -5.808  15.811  26.229  1.00  0.00           N  
ATOM    220  CA  GLY    31      -4.704  14.811  26.339  1.00  0.00           C  
ATOM    221  C   GLY    31      -3.739  14.799  25.119  1.00  0.00           C  
ATOM    222  O   GLY    31      -4.099  15.274  24.064  1.00  0.00           O  
ATOM    223  N   ASP    32      -2.530  14.336  25.323  1.00  0.00           N  
ATOM    224  CA  ASP    32      -1.407  14.195  24.340  1.00  0.00           C  
ATOM    225  C   ASP    32      -1.748  13.295  23.135  1.00  0.00           C  
ATOM    226  O   ASP    32      -2.073  12.117  23.250  1.00  0.00           O  
ATOM    227  CB  ASP    32      -0.201  13.514  24.945  1.00  0.00           C  
ATOM    228  CG  ASP    32       0.321  14.182  26.212  1.00  0.00           C  
ATOM    229  OD1 ASP    32      -0.391  14.023  27.247  1.00  0.00           O  
ATOM    230  OD2 ASP    32       1.467  14.656  26.286  1.00  0.00           O1-
ATOM    231  N   VAL    33      -1.706  13.896  21.991  1.00  0.00           N  
ATOM    232  CA  VAL    33      -1.917  13.180  20.695  1.00  0.00           C  
ATOM    233  C   VAL    33      -0.848  13.789  19.724  1.00  0.00           C  
ATOM    234  O   VAL    33      -0.496  14.952  19.949  1.00  0.00           O  
ATOM    235  CB  VAL    33      -3.261  13.462  20.051  1.00  0.00           C  
ATOM    236  CG1 VAL    33      -3.471  12.789  18.688  1.00  0.00           C  
ATOM    237  CG2 VAL    33      -4.362  12.989  21.108  1.00  0.00           C  
ATOM    238  N   PHE    34      -0.254  12.988  18.875  1.00  0.00           N  
ATOM    239  CA  PHE    34       0.787  13.358  17.883  1.00  0.00           C  
ATOM    240  C   PHE    34       0.339  14.182  16.592  1.00  0.00           C  
ATOM    241  O   PHE    34      -0.724  13.910  16.057  1.00  0.00           O  
ATOM    242  CB  PHE    34       1.499  12.101  17.406  1.00  0.00           C  
ATOM    243  CG  PHE    34       2.259  11.318  18.462  1.00  0.00           C  
ATOM    244  CD1 PHE    34       2.004   9.959  18.610  1.00  0.00           C  
ATOM    245  CD2 PHE    34       3.246  11.927  19.311  1.00  0.00           C  
ATOM    246  CE1 PHE    34       2.747   9.122  19.533  1.00  0.00           C  
ATOM    247  CE2 PHE    34       3.919  11.159  20.237  1.00  0.00           C  
ATOM    248  CZ  PHE    34       3.624   9.791  20.364  1.00  0.00           C  
ATOM    249  N   VAL    35       1.200  15.088  16.132  1.00  0.00           N  
ATOM    250  CA  VAL    35       1.166  15.542  14.680  1.00  0.00           C  
ATOM    251  C   VAL    35       1.551  14.276  13.918  1.00  0.00           C  
ATOM    252  O   VAL    35       2.531  13.578  14.190  1.00  0.00           O  
ATOM    253  CB  VAL    35       2.223  16.658  14.451  1.00  0.00           C  
ATOM    254  CG1 VAL    35       1.999  17.110  13.016  1.00  0.00           C  
ATOM    255  CG2 VAL    35       2.035  17.824  15.471  1.00  0.00           C  
ATOM    256  N   ILE    36       0.674  13.994  12.934  1.00  0.00           N  
ATOM    257  CA  ILE    36       0.861  12.855  11.986  1.00  0.00           C  
ATOM    258  C   ILE    36       0.747  13.279  10.521  1.00  0.00           C  
ATOM    259  O   ILE    36      -0.174  14.075  10.285  1.00  0.00           O  
ATOM    260  CB  ILE    36       0.013  11.624  12.332  1.00  0.00           C  
ATOM    261  CG1 ILE    36      -1.504  11.677  12.086  1.00  0.00           C  
ATOM    262  CG2 ILE    36       0.347  11.343  13.775  1.00  0.00           C  
ATOM    263  CD1 ILE    36      -2.211  10.402  12.302  1.00  0.00           C  
ATOM    264  N   ARG    37       1.412  12.612   9.589  1.00  0.00           N  
ATOM    265  CA  ARG    37       1.040  12.655   8.115  1.00  0.00           C  
ATOM    266  C   ARG    37       1.094  11.229   7.533  1.00  0.00           C  
ATOM    267  O   ARG    37       1.842  10.401   8.016  1.00  0.00           O  
ATOM    268  CB  ARG    37       2.065  13.584   7.357  1.00  0.00           C  
ATOM    269  CG  ARG    37       1.914  15.154   7.604  1.00  0.00           C  
ATOM    270  CD  ARG    37       0.505  15.657   7.369  1.00  0.00           C  
ATOM    271  NE  ARG    37      -0.128  15.137   6.148  1.00  0.00           N  
ATOM    272  CZ  ARG    37       0.256  15.382   4.932  1.00  0.00           C  
ATOM    273  NH1 ARG    37       1.106  16.283   4.581  1.00  0.00           N1+
ATOM    274  NH2 ARG    37      -0.198  14.633   3.912  1.00  0.00           N  
ATOM    275  N   GLU    38       0.288  10.990   6.482  1.00  0.00           N  
ATOM    276  CA  GLU    38       0.183   9.722   5.714  1.00  0.00           C  
ATOM    277  C   GLU    38      -0.272   8.497   6.656  1.00  0.00           C  
ATOM    278  O   GLU    38       0.391   7.486   6.740  1.00  0.00           O  
ATOM    279  CB  GLU    38       1.464   9.614   4.914  1.00  0.00           C  
ATOM    280  CG  GLU    38       1.733  10.635   3.801  1.00  0.00           C  
ATOM    281  CD  GLU    38       3.168  10.743   3.332  1.00  0.00           C  
ATOM    282  OE1 GLU    38       3.929  11.691   3.713  1.00  0.00           O  
ATOM    283  OE2 GLU    38       3.701   9.793   2.677  1.00  0.00           O1-
ATOM    284  N   PRO    39      -1.451   8.593   7.307  1.00  0.00           N  
ATOM    285  CA  PRO    39      -2.114   7.478   8.001  1.00  0.00           C  
ATOM    286  C   PRO    39      -2.557   6.478   7.011  1.00  0.00           C  
ATOM    287  O   PRO    39      -2.976   6.833   5.930  1.00  0.00           O  
ATOM    288  CB  PRO    39      -3.237   8.028   8.792  1.00  0.00           C  
ATOM    289  CG  PRO    39      -3.732   9.232   7.978  1.00  0.00           C  
ATOM    290  CD  PRO    39      -2.407   9.685   7.393  1.00  0.00           C  
ATOM    291  N   PHE    40      -2.567   5.217   7.466  1.00  0.00           N  
ATOM    292  CA  PHE    40      -3.053   4.011   6.827  1.00  0.00           C  
ATOM    293  C   PHE    40      -3.580   2.905   7.783  1.00  0.00           C  
ATOM    294  O   PHE    40      -3.072   2.600   8.877  1.00  0.00           O  
ATOM    295  CB  PHE    40      -1.998   3.510   5.806  1.00  0.00           C  
ATOM    296  CG  PHE    40      -0.751   2.796   6.281  1.00  0.00           C  
ATOM    297  CD1 PHE    40      -0.713   1.408   6.190  1.00  0.00           C  
ATOM    298  CD2 PHE    40       0.405   3.580   6.339  1.00  0.00           C  
ATOM    299  CE1 PHE    40       0.467   0.784   6.428  1.00  0.00           C  
ATOM    300  CE2 PHE    40       1.605   2.965   6.597  1.00  0.00           C  
ATOM    301  CZ  PHE    40       1.662   1.544   6.595  1.00  0.00           C  
ATOM    302  N   ILE    41      -4.580   2.160   7.298  1.00  0.00           N  
ATOM    303  CA  ILE    41      -5.093   0.927   7.968  1.00  0.00           C  
ATOM    304  C   ILE    41      -4.469  -0.294   7.342  1.00  0.00           C  
ATOM    305  O   ILE    41      -4.344  -0.340   6.120  1.00  0.00           O  
ATOM    306  CB  ILE    41      -6.631   0.906   7.799  1.00  0.00           C  
ATOM    307  CG1 ILE    41      -7.421   2.148   8.144  1.00  0.00           C  
ATOM    308  CG2 ILE    41      -7.154  -0.363   8.608  1.00  0.00           C  
ATOM    309  CD1 ILE    41      -7.050   2.610   9.540  1.00  0.00           C  
ATOM    310  N   SER    42      -4.084  -1.308   8.163  1.00  0.00           N  
ATOM    311  CA  SER    42      -3.762  -2.689   7.736  1.00  0.00           C  
ATOM    312  C   SER    42      -4.489  -3.635   8.667  1.00  0.00           C  
ATOM    313  O   SER    42      -4.905  -3.225   9.771  1.00  0.00           O  
ATOM    314  CB  SER    42      -2.272  -3.006   7.840  1.00  0.00           C  
ATOM    315  OG  SER    42      -1.545  -2.192   6.944  1.00  0.00           O  
ATOM    316  N   CYX    43      -4.580  -4.945   8.398  1.00  0.00           N  
ATOM    317  CA  CYX    43      -5.125  -6.036   9.265  1.00  0.00           C  
ATOM    318  C   CYX    43      -4.388  -7.393   9.235  1.00  0.00           C  
ATOM    319  O   CYX    43      -3.725  -7.687   8.269  1.00  0.00           O  
ATOM    320  CB  CYX    43      -6.620  -6.249   8.897  1.00  0.00           C  
ATOM    321  SG  CYX    43      -7.711  -4.864   8.454  1.00  0.00           S  
ATOM    322  N   SER    44      -4.517  -8.140  10.281  1.00  0.00           N  
ATOM    323  CA  SER    44      -4.093  -9.546  10.445  1.00  0.00           C  
ATOM    324  C   SER    44      -5.327 -10.409  10.343  1.00  0.00           C  
ATOM    325  O   SER    44      -6.393 -10.001   9.807  1.00  0.00           O  
ATOM    326  CB  SER    44      -3.258  -9.618  11.734  1.00  0.00           C  
ATOM    327  OG  SER    44      -4.163  -9.340  12.836  1.00  0.00           O  
ATOM    328  N   PRO    45      -5.296 -11.697  10.727  1.00  0.00           N  
ATOM    329  CA  PRO    45      -6.534 -12.379  10.852  1.00  0.00           C  
ATOM    330  C   PRO    45      -7.182 -12.264  12.261  1.00  0.00           C  
ATOM    331  O   PRO    45      -8.213 -12.872  12.532  1.00  0.00           O  
ATOM    332  CB  PRO    45      -6.123 -13.833  10.494  1.00  0.00           C  
ATOM    333  CG  PRO    45      -4.770 -13.984  11.144  1.00  0.00           C  
ATOM    334  CD  PRO    45      -4.176 -12.577  11.082  1.00  0.00           C  
ATOM    335  N   LEU    46      -6.557 -11.417  13.117  1.00  0.00           N  
ATOM    336  CA  LEU    46      -7.085 -11.118  14.455  1.00  0.00           C  
ATOM    337  C   LEU    46      -7.554  -9.667  14.633  1.00  0.00           C  
ATOM    338  O   LEU    46      -8.582  -9.510  15.268  1.00  0.00           O  
ATOM    339  CB  LEU    46      -5.905 -11.456  15.445  1.00  0.00           C  
ATOM    340  CG  LEU    46      -6.163 -11.492  16.932  1.00  0.00           C  
ATOM    341  CD1 LEU    46      -6.207 -10.075  17.494  1.00  0.00           C  
ATOM    342  CD2 LEU    46      -7.385 -12.247  17.345  1.00  0.00           C  
ATOM    343  N   GLU    47      -6.882  -8.597  14.057  1.00  0.00           N  
ATOM    344  CA  GLU    47      -7.359  -7.211  14.102  1.00  0.00           C  
ATOM    345  C   GLU    47      -6.810  -6.269  12.998  1.00  0.00           C  
ATOM    346  O   GLU    47      -5.722  -6.569  12.448  1.00  0.00           O  
ATOM    347  CB  GLU    47      -7.119  -6.689  15.489  1.00  0.00           C  
ATOM    348  CG  GLU    47      -5.674  -6.641  15.929  1.00  0.00           C  
ATOM    349  CD  GLU    47      -5.605  -6.075  17.416  1.00  0.00           C  
ATOM    350  OE1 GLU    47      -5.242  -6.883  18.326  1.00  0.00           O  
ATOM    351  OE2 GLU    47      -5.773  -4.833  17.618  1.00  0.00           O1-
ATOM    352  N   CYX    48      -7.512  -5.139  12.719  1.00  0.00           N  
ATOM    353  CA  CYX    48      -7.029  -4.025  12.013  1.00  0.00           C  
ATOM    354  C   CYX    48      -6.415  -3.074  13.003  1.00  0.00           C  
ATOM    355  O   CYX    48      -6.750  -3.078  14.200  1.00  0.00           O  
ATOM    356  CB  CYX    48      -8.041  -3.400  11.117  1.00  0.00           C  
ATOM    357  SG  CYX    48      -8.933  -4.491  10.088  1.00  0.00           S  
ATOM    358  N   ARG    49      -5.514  -2.229  12.570  1.00  0.00           N  
ATOM    359  CA  ARG    49      -4.576  -1.343  13.241  1.00  0.00           C  
ATOM    360  C   ARG    49      -4.230  -0.198  12.294  1.00  0.00           C  
ATOM    361  O   ARG    49      -4.214  -0.354  11.056  1.00  0.00           O  
ATOM    362  CB  ARG    49      -3.376  -2.233  13.607  1.00  0.00           C  
ATOM    363  CG  ARG    49      -2.491  -1.437  14.503  1.00  0.00           C  
ATOM    364  CD  ARG    49      -1.446  -2.295  15.259  1.00  0.00           C  
ATOM    365  NE  ARG    49      -0.590  -1.424  16.038  1.00  0.00           N  
ATOM    366  CZ  ARG    49      -0.516  -1.299  17.316  1.00  0.00           C  
ATOM    367  NH1 ARG    49      -1.374  -1.780  18.145  1.00  0.00           N1+
ATOM    368  NH2 ARG    49       0.434  -0.575  17.830  1.00  0.00           N  
ATOM    369  N   THR    50      -4.003   0.948  12.898  1.00  0.00           N  
ATOM    370  CA  THR    50      -3.580   2.113  12.173  1.00  0.00           C  
ATOM    371  C   THR    50      -2.070   2.119  12.201  1.00  0.00           C  
ATOM    372  O   THR    50      -1.500   1.718  13.212  1.00  0.00           O  
ATOM    373  CB  THR    50      -4.304   3.268  12.915  1.00  0.00           C  
ATOM    374  CG2 THR    50      -4.042   4.631  12.217  1.00  0.00           C  
ATOM    375  OG1 THR    50      -5.746   3.144  13.043  1.00  0.00           O  
ATOM    376  N   PHE    51      -1.359   2.570  11.149  1.00  0.00           N  
ATOM    377  CA  PHE    51       0.072   2.888  10.899  1.00  0.00           C  
ATOM    378  C   PHE    51       0.113   4.317  10.292  1.00  0.00           C  
ATOM    379  O   PHE    51      -0.871   4.741   9.628  1.00  0.00           O  
ATOM    380  CB  PHE    51       0.698   1.716  10.085  1.00  0.00           C  
ATOM    381  CG  PHE    51       0.765   0.443  10.831  1.00  0.00           C  
ATOM    382  CD1 PHE    51      -0.411  -0.373  10.801  1.00  0.00           C  
ATOM    383  CD2 PHE    51       1.973  -0.100  11.252  1.00  0.00           C  
ATOM    384  CE1 PHE    51      -0.291  -1.627  11.348  1.00  0.00           C  
ATOM    385  CE2 PHE    51       2.033  -1.432  11.745  1.00  0.00           C  
ATOM    386  CZ  PHE    51       0.865  -2.213  11.837  1.00  0.00           C  
ATOM    387  N   PHE    52       1.164   5.064  10.718  1.00  0.00           N  
ATOM    388  CA  PHE    52       1.331   6.469  10.431  1.00  0.00           C  
ATOM    389  C   PHE    52       2.778   6.955  10.479  1.00  0.00           C  
ATOM    390  O   PHE    52       3.592   6.428  11.197  1.00  0.00           O  
ATOM    391  CB  PHE    52       0.377   7.361  11.209  1.00  0.00           C  
ATOM    392  CG  PHE    52       0.569   7.366  12.713  1.00  0.00           C  
ATOM    393  CD1 PHE    52       0.275   6.220  13.490  1.00  0.00           C  
ATOM    394  CD2 PHE    52       1.367   8.377  13.277  1.00  0.00           C  
ATOM    395  CE1 PHE    52       0.739   6.104  14.822  1.00  0.00           C  
ATOM    396  CE2 PHE    52       1.781   8.311  14.611  1.00  0.00           C  
ATOM    397  CZ  PHE    52       1.387   7.223  15.399  1.00  0.00           C  
ATOM    398  N   LEU    53       3.103   7.992   9.688  1.00  0.00           N  
ATOM    399  CA  LEU    53       4.388   8.664   9.823  1.00  0.00           C  
ATOM    400  C   LEU    53       4.261   9.841  10.814  1.00  0.00           C  
ATOM    401  O   LEU    53       3.286  10.635  10.857  1.00  0.00           O  
ATOM    402  CB  LEU    53       4.873   9.088   8.436  1.00  0.00           C  
ATOM    403  CG  LEU    53       5.301   7.920   7.489  1.00  0.00           C  
ATOM    404  CD1 LEU    53       5.386   8.453   6.062  1.00  0.00           C  
ATOM    405  CD2 LEU    53       6.669   7.422   7.824  1.00  0.00           C  
ATOM    406  N   THR    54       5.280  10.092  11.608  1.00  0.00           N  
ATOM    407  CA  THR    54       5.291  11.085  12.712  1.00  0.00           C  
ATOM    408  C   THR    54       6.713  11.491  13.218  1.00  0.00           C  
ATOM    409  O   THR    54       7.712  10.876  12.753  1.00  0.00           O  
ATOM    410  CB  THR    54       4.489  10.498  13.918  1.00  0.00           C  
ATOM    411  CG2 THR    54       5.061   9.140  14.356  1.00  0.00           C  
ATOM    412  OG1 THR    54       4.182  11.237  15.058  1.00  0.00           O  
ATOM    413  N   GLN    55       6.838  12.453  14.122  1.00  0.00           N  
ATOM    414  CA  GLN    55       8.119  12.939  14.620  1.00  0.00           C  
ATOM    415  C   GLN    55       8.150  12.921  16.181  1.00  0.00           C  
ATOM    416  O   GLN    55       9.010  13.469  16.796  1.00  0.00           O  
ATOM    417  CB  GLN    55       8.299  14.333  14.122  1.00  0.00           C  
ATOM    418  CG  GLN    55       8.456  14.558  12.642  1.00  0.00           C  
ATOM    419  CD  GLN    55       7.184  14.866  11.860  1.00  0.00           C  
ATOM    420  NE2 GLN    55       7.327  15.332  10.610  1.00  0.00           N  
ATOM    421  OE1 GLN    55       6.069  14.689  12.339  1.00  0.00           O  
ATOM    422  N   GLY    56       7.106  12.400  16.746  1.00  0.00           N  
ATOM    423  CA  GLY    56       6.778  12.516  18.169  1.00  0.00           C  
ATOM    424  C   GLY    56       6.425  13.995  18.649  1.00  0.00           C  
ATOM    425  O   GLY    56       6.508  14.231  19.902  1.00  0.00           O  
ATOM    426  N   ALA    57       6.220  15.002  17.790  1.00  0.00           N  
ATOM    427  CA  ALA    57       5.659  16.273  18.199  1.00  0.00           C  
ATOM    428  C   ALA    57       4.117  16.164  18.426  1.00  0.00           C  
ATOM    429  O   ALA    57       3.429  15.368  17.782  1.00  0.00           O  
ATOM    430  CB  ALA    57       6.135  17.366  17.292  1.00  0.00           C  
ATOM    431  N   LEU    58       3.612  17.036  19.259  1.00  0.00           N  
ATOM    432  CA  LEU    58       2.217  17.020  19.692  1.00  0.00           C  
ATOM    433  C   LEU    58       1.329  18.144  19.050  1.00  0.00           C  
ATOM    434  O   LEU    58       1.704  19.319  19.006  1.00  0.00           O  
ATOM    435  CB  LEU    58       2.078  16.951  21.239  1.00  0.00           C  
ATOM    436  CG  LEU    58       2.855  15.812  21.989  1.00  0.00           C  
ATOM    437  CD1 LEU    58       2.945  16.168  23.467  1.00  0.00           C  
ATOM    438  CD2 LEU    58       2.213  14.443  21.852  1.00  0.00           C  
ATOM    439  N   LEU    59       0.065  17.801  18.729  1.00  0.00           N  
ATOM    440  CA  LEU    59      -0.883  18.751  18.169  1.00  0.00           C  
ATOM    441  C   LEU    59      -1.011  19.969  19.142  1.00  0.00           C  
ATOM    442  O   LEU    59      -1.394  19.828  20.262  1.00  0.00           O  
ATOM    443  CB  LEU    59      -2.341  18.181  18.206  1.00  0.00           C  
ATOM    444  CG  LEU    59      -2.613  16.980  17.260  1.00  0.00           C  
ATOM    445  CD1 LEU    59      -4.152  16.650  17.287  1.00  0.00           C  
ATOM    446  CD2 LEU    59      -2.318  17.405  15.810  1.00  0.00           C  
ATOM    447  N   ASN    60      -0.640  21.143  18.677  1.00  0.00           N  
ATOM    448  CA  ASN    60      -0.674  22.447  19.304  1.00  0.00           C  
ATOM    449  C   ASN    60       0.290  22.609  20.504  1.00  0.00           C  
ATOM    450  O   ASN    60       0.206  23.504  21.333  1.00  0.00           O  
ATOM    451  CB  ASN    60      -2.101  22.834  19.664  1.00  0.00           C  
ATOM    452  CG  ASN    60      -2.337  24.347  19.597  1.00  0.00           C  
ATOM    453  ND2 ASN    60      -1.983  25.087  20.575  1.00  0.00           N  
ATOM    454  OD1 ASN    60      -2.888  24.848  18.602  1.00  0.00           O  
ATOM    455  N   ASP    61       1.314  21.742  20.548  1.00  0.00           N  
ATOM    456  CA  ASP    61       2.422  21.837  21.497  1.00  0.00           C  
ATOM    457  C   ASP    61       3.331  23.029  21.130  1.00  0.00           C  
ATOM    458  O   ASP    61       3.684  23.311  19.975  1.00  0.00           O  
ATOM    459  CB  ASP    61       3.146  20.523  21.638  1.00  0.00           C  
ATOM    460  CG  ASP    61       4.253  20.675  22.659  1.00  0.00           C  
ATOM    461  OD1 ASP    61       5.427  21.019  22.248  1.00  0.00           O  
ATOM    462  OD2 ASP    61       3.999  20.713  23.809  1.00  0.00           O1-
ATOM    463  N   LYS    62       3.785  23.747  22.148  1.00  0.00           N  
ATOM    464  CA  LYS    62       4.811  24.899  22.040  1.00  0.00           C  
ATOM    465  C   LYS    62       6.073  24.602  21.201  1.00  0.00           C  
ATOM    466  O   LYS    62       6.713  25.565  20.771  1.00  0.00           O  
ATOM    467  CB  LYS    62       5.182  25.524  23.343  1.00  0.00           C  
ATOM    468  CG  LYS    62       6.054  24.727  24.290  1.00  0.00           C  
ATOM    469  CD  LYS    62       6.365  25.555  25.531  1.00  0.00           C  
ATOM    470  CE  LYS    62       5.332  25.390  26.673  1.00  0.00           C  
ATOM    471  NZ  LYS    62       5.695  26.308  27.698  1.00  0.00           N1+
ATOM    472  N   HIP    63       6.412  23.334  20.940  1.00  0.00           N  
ATOM    473  CA  HIP    63       7.475  22.807  20.069  1.00  0.00           C  
ATOM    474  C   HIP    63       6.995  22.165  18.663  1.00  0.00           C  
ATOM    475  O   HIP    63       7.635  21.134  18.296  1.00  0.00           O  
ATOM    476  CB  HIP    63       8.610  21.970  20.817  1.00  0.00           C  
ATOM    477  CG  HIP    63       9.384  22.657  21.897  1.00  0.00           C  
ATOM    478  CD2 HIP    63       9.484  23.969  22.136  1.00  0.00           C  
ATOM    479  ND1 HIP    63      10.104  22.037  22.890  1.00  0.00           N1+
ATOM    480  CE1 HIP    63      10.701  22.998  23.650  1.00  0.00           C  
ATOM    481  NE2 HIP    63      10.330  24.225  23.238  1.00  0.00           N  
ATOM    482  N   SER    64       5.811  22.546  18.055  1.00  0.00           N  
ATOM    483  CA  SER    64       5.238  21.861  16.937  1.00  0.00           C  
ATOM    484  C   SER    64       5.670  22.579  15.662  1.00  0.00           C  
ATOM    485  O   SER    64       5.736  21.975  14.616  1.00  0.00           O  
ATOM    486  CB  SER    64       3.717  21.524  17.134  1.00  0.00           C  
ATOM    487  OG  SER    64       2.937  22.695  17.487  1.00  0.00           O  
ATOM    488  N   ASN    65       5.983  23.901  15.704  1.00  0.00           N  
ATOM    489  CA  ASN    65       6.623  24.663  14.604  1.00  0.00           C  
ATOM    490  C   ASN    65       7.775  23.959  13.896  1.00  0.00           C  
ATOM    491  O   ASN    65       8.028  24.271  12.752  1.00  0.00           O  
ATOM    492  CB  ASN    65       6.959  25.999  15.207  1.00  0.00           C  
ATOM    493  CG  ASN    65       7.856  26.844  14.314  1.00  0.00           C  
ATOM    494  ND2 ASN    65       9.131  26.985  14.676  1.00  0.00           N  
ATOM    495  OD1 ASN    65       7.437  27.358  13.260  1.00  0.00           O  
ATOM    496  N   GLY    66       8.562  23.064  14.537  1.00  0.00           N  
ATOM    497  CA  GLY    66       9.732  22.313  13.998  1.00  0.00           C  
ATOM    498  C   GLY    66       9.479  21.028  13.148  1.00  0.00           C  
ATOM    499  O   GLY    66      10.306  20.143  12.879  1.00  0.00           O  
ATOM    500  N   THR    67       8.193  20.823  12.863  1.00  0.00           N  
ATOM    501  CA  THR    67       7.617  19.629  12.173  1.00  0.00           C  
ATOM    502  C   THR    67       7.536  19.686  10.633  1.00  0.00           C  
ATOM    503  O   THR    67       6.818  18.964   9.882  1.00  0.00           O  
ATOM    504  CB  THR    67       6.232  19.258  12.701  1.00  0.00           C  
ATOM    505  CG2 THR    67       6.267  18.736  14.130  1.00  0.00           C  
ATOM    506  OG1 THR    67       5.258  20.308  12.625  1.00  0.00           O  
ATOM    507  N   ILE    68       8.359  20.627  10.044  1.00  0.00           N  
ATOM    508  CA  ILE    68       8.115  20.939   8.603  1.00  0.00           C  
ATOM    509  C   ILE    68       8.771  19.994   7.629  1.00  0.00           C  
ATOM    510  O   ILE    68       8.255  19.910   6.508  1.00  0.00           O  
ATOM    511  CB  ILE    68       8.509  22.449   8.454  1.00  0.00           C  
ATOM    512  CG1 ILE    68       7.681  22.996   7.296  1.00  0.00           C  
ATOM    513  CG2 ILE    68      10.032  22.578   8.197  1.00  0.00           C  
ATOM    514  CD1 ILE    68       7.827  24.481   7.003  1.00  0.00           C  
ATOM    515  N   LYS    69       9.922  19.269   7.881  1.00  0.00           N  
ATOM    516  CA  LYS    69      10.659  18.652   6.722  1.00  0.00           C  
ATOM    517  C   LYS    69      10.030  17.314   6.355  1.00  0.00           C  
ATOM    518  O   LYS    69      10.005  16.359   7.124  1.00  0.00           O  
ATOM    519  CB  LYS    69      12.197  18.582   6.907  1.00  0.00           C  
ATOM    520  CG  LYS    69      12.799  20.010   7.057  1.00  0.00           C  
ATOM    521  CD  LYS    69      14.356  19.926   7.353  1.00  0.00           C  
ATOM    522  CE  LYS    69      15.034  21.264   7.740  1.00  0.00           C  
ATOM    523  NZ  LYS    69      15.306  22.049   6.526  1.00  0.00           N1+
ATOM    524  N   ASP    70       9.506  17.205   5.113  1.00  0.00           N  
ATOM    525  CA  ASP    70       8.838  15.992   4.611  1.00  0.00           C  
ATOM    526  C   ASP    70       9.774  14.779   4.550  1.00  0.00           C  
ATOM    527  O   ASP    70       9.327  13.677   4.746  1.00  0.00           O  
ATOM    528  CB  ASP    70       8.253  16.289   3.236  1.00  0.00           C  
ATOM    529  CG  ASP    70       7.407  15.164   2.536  1.00  0.00           C  
ATOM    530  OD1 ASP    70       6.843  14.303   3.162  1.00  0.00           O  
ATOM    531  OD2 ASP    70       7.301  15.379   1.283  1.00  0.00           O1-
ATOM    532  N   ARG    71      11.066  15.025   4.336  1.00  0.00           N  
ATOM    533  CA  ARG    71      12.131  13.970   4.322  1.00  0.00           C  
ATOM    534  C   ARG    71      13.167  14.220   5.377  1.00  0.00           C  
ATOM    535  O   ARG    71      13.985  15.144   5.177  1.00  0.00           O  
ATOM    536  CB  ARG    71      12.679  13.754   2.938  1.00  0.00           C  
ATOM    537  CG  ARG    71      11.624  12.935   2.069  1.00  0.00           C  
ATOM    538  CD  ARG    71      12.232  12.547   0.728  1.00  0.00           C  
ATOM    539  NE  ARG    71      12.856  13.653  -0.007  1.00  0.00           N  
ATOM    540  CZ  ARG    71      12.257  14.744  -0.537  1.00  0.00           C  
ATOM    541  NH1 ARG    71      10.986  14.979  -0.572  1.00  0.00           N1+
ATOM    542  NH2 ARG    71      13.038  15.698  -0.977  1.00  0.00           N  
ATOM    543  N   SER    72      13.176  13.438   6.554  1.00  0.00           N  
ATOM    544  CA  SER    72      14.304  13.675   7.459  1.00  0.00           C  
ATOM    545  C   SER    72      14.547  12.590   8.485  1.00  0.00           C  
ATOM    546  O   SER    72      13.688  11.755   8.719  1.00  0.00           O  
ATOM    547  CB  SER    72      14.109  15.013   8.196  1.00  0.00           C  
ATOM    548  OG  SER    72      13.295  14.950   9.304  1.00  0.00           O  
ATOM    549  N   PRO    73      15.748  12.666   9.194  1.00  0.00           N  
ATOM    550  CA  PRO    73      16.130  11.693  10.197  1.00  0.00           C  
ATOM    551  C   PRO    73      15.354  11.712  11.500  1.00  0.00           C  
ATOM    552  O   PRO    73      15.390  10.708  12.267  1.00  0.00           O  
ATOM    553  CB  PRO    73      17.646  11.858  10.493  1.00  0.00           C  
ATOM    554  CG  PRO    73      17.977  13.247   9.907  1.00  0.00           C  
ATOM    555  CD  PRO    73      16.886  13.633   8.960  1.00  0.00           C  
ATOM    556  N   TYR    74      14.468  12.684  11.602  1.00  0.00           N  
ATOM    557  CA  TYR    74      13.613  13.022  12.697  1.00  0.00           C  
ATOM    558  C   TYR    74      12.168  12.463  12.485  1.00  0.00           C  
ATOM    559  O   TYR    74      11.316  12.772  13.319  1.00  0.00           O  
ATOM    560  CB  TYR    74      13.644  14.568  12.825  1.00  0.00           C  
ATOM    561  CG  TYR    74      14.948  15.194  13.079  1.00  0.00           C  
ATOM    562  CD1 TYR    74      15.668  15.775  12.032  1.00  0.00           C  
ATOM    563  CD2 TYR    74      15.533  14.950  14.386  1.00  0.00           C  
ATOM    564  CE1 TYR    74      16.932  16.370  12.313  1.00  0.00           C  
ATOM    565  CE2 TYR    74      16.727  15.646  14.642  1.00  0.00           C  
ATOM    566  CZ  TYR    74      17.476  16.284  13.647  1.00  0.00           C  
ATOM    567  OH  TYR    74      18.630  16.909  13.929  1.00  0.00           O  
ATOM    568  N   ARG    75      11.906  11.873  11.295  1.00  0.00           N  
ATOM    569  CA  ARG    75      10.573  11.334  10.875  1.00  0.00           C  
ATOM    570  C   ARG    75      10.707   9.769  11.189  1.00  0.00           C  
ATOM    571  O   ARG    75      11.743   9.083  10.991  1.00  0.00           O  
ATOM    572  CB  ARG    75      10.389  11.777   9.411  1.00  0.00           C  
ATOM    573  CG  ARG    75       8.906  11.630   8.926  1.00  0.00           C  
ATOM    574  CD  ARG    75       8.589  12.259   7.558  1.00  0.00           C  
ATOM    575  NE  ARG    75       7.093  12.172   7.296  1.00  0.00           N  
ATOM    576  CZ  ARG    75       6.498  12.020   6.131  1.00  0.00           C  
ATOM    577  NH1 ARG    75       7.081  12.161   5.033  1.00  0.00           N1+
ATOM    578  NH2 ARG    75       5.178  11.718   6.222  1.00  0.00           N  
ATOM    579  N   THR    76       9.651   9.242  11.894  1.00  0.00           N  
ATOM    580  CA  THR    76       9.553   7.884  12.273  1.00  0.00           C  
ATOM    581  C   THR    76       8.169   7.259  11.979  1.00  0.00           C  
ATOM    582  O   THR    76       7.143   7.842  12.243  1.00  0.00           O  
ATOM    583  CB  THR    76       9.763   7.845  13.866  1.00  0.00           C  
ATOM    584  CG2 THR    76       9.461   6.523  14.545  1.00  0.00           C  
ATOM    585  OG1 THR    76      11.128   8.140  14.156  1.00  0.00           O  
ATOM    586  N   LEU    77       8.071   6.060  11.455  1.00  0.00           N  
ATOM    587  CA  LEU    77       6.807   5.229  11.293  1.00  0.00           C  
ATOM    588  C   LEU    77       6.391   4.781  12.800  1.00  0.00           C  
ATOM    589  O   LEU    77       7.265   4.206  13.456  1.00  0.00           O  
ATOM    590  CB  LEU    77       7.075   3.992  10.331  1.00  0.00           C  
ATOM    591  CG  LEU    77       5.854   3.081   9.937  1.00  0.00           C  
ATOM    592  CD1 LEU    77       4.789   3.870   9.177  1.00  0.00           C  
ATOM    593  CD2 LEU    77       6.371   1.995   8.984  1.00  0.00           C  
ATOM    594  N   MET    78       5.106   4.881  13.099  1.00  0.00           N  
ATOM    595  CA  MET    78       4.574   4.285  14.318  1.00  0.00           C  
ATOM    596  C   MET    78       3.291   3.588  14.062  1.00  0.00           C  
ATOM    597  O   MET    78       2.653   3.712  12.979  1.00  0.00           O  
ATOM    598  CB  MET    78       4.435   5.397  15.416  1.00  0.00           C  
ATOM    599  CG  MET    78       5.859   5.940  15.768  1.00  0.00           C  
ATOM    600  SD  MET    78       5.706   6.976  17.242  1.00  0.00           S  
ATOM    601  CE  MET    78       5.405   5.785  18.558  1.00  0.00           C  
ATOM    602  N   SER    79       2.742   2.872  15.035  1.00  0.00           N  
ATOM    603  CA  SER    79       1.446   2.240  14.922  1.00  0.00           C  
ATOM    604  C   SER    79       0.630   2.370  16.199  1.00  0.00           C  
ATOM    605  O   SER    79       1.147   2.314  17.314  1.00  0.00           O  
ATOM    606  CB  SER    79       1.579   0.819  14.471  1.00  0.00           C  
ATOM    607  OG  SER    79       2.109   0.102  15.587  1.00  0.00           O  
ATOM    608  N   CYS    80      -0.648   2.420  16.046  1.00  0.00           N  
ATOM    609  CA  CYS    80      -1.702   2.478  17.097  1.00  0.00           C  
ATOM    610  C   CYS    80      -2.924   1.623  16.814  1.00  0.00           C  
ATOM    611  O   CYS    80      -3.320   1.572  15.656  1.00  0.00           O  
ATOM    612  CB  CYS    80      -1.983   3.951  17.478  1.00  0.00           C  
ATOM    613  SG  CYS    80      -2.660   4.842  16.037  1.00  0.00           S  
ATOM    614  N   PRO    81      -3.665   1.144  17.835  1.00  0.00           N  
ATOM    615  CA  PRO    81      -4.910   0.361  17.746  1.00  0.00           C  
ATOM    616  C   PRO    81      -5.995   1.187  17.028  1.00  0.00           C  
ATOM    617  O   PRO    81      -6.093   2.351  17.178  1.00  0.00           O  
ATOM    618  CB  PRO    81      -5.316   0.054  19.209  1.00  0.00           C  
ATOM    619  CG  PRO    81      -4.058   0.355  20.038  1.00  0.00           C  
ATOM    620  CD  PRO    81      -3.514   1.534  19.246  1.00  0.00           C  
ATOM    621  N   ILE    82      -6.813   0.536  16.259  1.00  0.00           N  
ATOM    622  CA  ILE    82      -7.824   1.070  15.359  1.00  0.00           C  
ATOM    623  C   ILE    82      -8.857   1.965  16.047  1.00  0.00           C  
ATOM    624  O   ILE    82      -9.439   1.655  17.127  1.00  0.00           O  
ATOM    625  CB  ILE    82      -8.440  -0.173  14.647  1.00  0.00           C  
ATOM    626  CG1 ILE    82      -9.136   0.239  13.365  1.00  0.00           C  
ATOM    627  CG2 ILE    82      -9.417  -0.968  15.531  1.00  0.00           C  
ATOM    628  CD1 ILE    82      -8.194   0.655  12.214  1.00  0.00           C  
ATOM    629  N   GLY    83      -9.245   3.140  15.453  1.00  0.00           N  
ATOM    630  CA  GLY    83     -10.146   4.186  15.918  1.00  0.00           C  
ATOM    631  C   GLY    83      -9.755   5.018  17.101  1.00  0.00           C  
ATOM    632  O   GLY    83     -10.474   5.896  17.521  1.00  0.00           O  
ATOM    633  N   GLU    84      -8.610   4.626  17.718  1.00  0.00           N  
ATOM    634  CA  GLU    84      -8.068   5.361  18.848  1.00  0.00           C  
ATOM    635  C   GLU    84      -7.145   6.423  18.235  1.00  0.00           C  
ATOM    636  O   GLU    84      -6.651   6.305  17.114  1.00  0.00           O  
ATOM    637  CB  GLU    84      -7.166   4.522  19.833  1.00  0.00           C  
ATOM    638  CG  GLU    84      -7.875   3.196  20.297  1.00  0.00           C  
ATOM    639  CD  GLU    84      -7.055   2.481  21.427  1.00  0.00           C  
ATOM    640  OE1 GLU    84      -5.953   2.846  21.906  1.00  0.00           O  
ATOM    641  OE2 GLU    84      -7.637   1.401  22.003  1.00  0.00           O  
ATOM    642  N   VAL    85      -6.850   7.431  19.043  1.00  0.00           N  
ATOM    643  CA  VAL    85      -5.770   8.392  18.708  1.00  0.00           C  
ATOM    644  C   VAL    85      -4.388   7.816  18.779  1.00  0.00           C  
ATOM    645  O   VAL    85      -4.104   6.961  19.576  1.00  0.00           O  
ATOM    646  CB  VAL    85      -5.827   9.553  19.609  1.00  0.00           C  
ATOM    647  CG1 VAL    85      -7.137  10.359  19.338  1.00  0.00           C  
ATOM    648  CG2 VAL    85      -5.725   9.346  21.152  1.00  0.00           C  
ATOM    649  N   PRO    86      -3.382   8.382  18.085  1.00  0.00           N  
ATOM    650  CA  PRO    86      -1.952   8.186  18.154  1.00  0.00           C  
ATOM    651  C   PRO    86      -1.400   9.050  19.300  1.00  0.00           C  
ATOM    652  O   PRO    86      -1.024  10.211  19.125  1.00  0.00           O  
ATOM    653  CB  PRO    86      -1.445   8.432  16.709  1.00  0.00           C  
ATOM    654  CG  PRO    86      -2.385   9.619  16.230  1.00  0.00           C  
ATOM    655  CD  PRO    86      -3.722   9.212  16.916  1.00  0.00           C  
ATOM    656  N   SER    87      -1.352   8.426  20.524  1.00  0.00           N  
ATOM    657  CA  SER    87      -0.920   9.034  21.777  1.00  0.00           C  
ATOM    658  C   SER    87       0.377   8.401  22.236  1.00  0.00           C  
ATOM    659  O   SER    87       0.626   7.285  21.910  1.00  0.00           O  
ATOM    660  CB  SER    87      -1.964   8.940  22.902  1.00  0.00           C  
ATOM    661  OG  SER    87      -1.954   7.645  23.446  1.00  0.00           O  
ATOM    662  N   PRO    88       1.204   9.070  23.056  1.00  0.00           N  
ATOM    663  CA  PRO    88       2.358   8.495  23.745  1.00  0.00           C  
ATOM    664  C   PRO    88       2.073   7.254  24.638  1.00  0.00           C  
ATOM    665  O   PRO    88       3.001   6.597  25.111  1.00  0.00           O  
ATOM    666  CB  PRO    88       2.811   9.648  24.692  1.00  0.00           C  
ATOM    667  CG  PRO    88       2.616  10.866  23.822  1.00  0.00           C  
ATOM    668  CD  PRO    88       1.306  10.541  23.081  1.00  0.00           C  
ATOM    669  N   TYR    89       0.811   6.883  24.947  1.00  0.00           N  
ATOM    670  CA  TYR    89       0.452   5.994  26.005  1.00  0.00           C  
ATOM    671  C   TYR    89      -0.185   4.724  25.452  1.00  0.00           C  
ATOM    672  O   TYR    89      -0.379   3.810  26.180  1.00  0.00           O  
ATOM    673  CB  TYR    89      -0.393   6.737  26.989  1.00  0.00           C  
ATOM    674  CG  TYR    89      -0.054   8.146  27.325  1.00  0.00           C  
ATOM    675  CD1 TYR    89      -0.936   9.225  27.041  1.00  0.00           C  
ATOM    676  CD2 TYR    89       1.156   8.371  28.040  1.00  0.00           C  
ATOM    677  CE1 TYR    89      -0.526  10.576  27.325  1.00  0.00           C  
ATOM    678  CE2 TYR    89       1.547   9.695  28.273  1.00  0.00           C  
ATOM    679  CZ  TYR    89       0.745  10.783  28.000  1.00  0.00           C  
ATOM    680  OH  TYR    89       1.144  11.998  28.429  1.00  0.00           O  
ATOM    681  N   ASN    90      -0.458   4.671  24.115  1.00  0.00           N  
ATOM    682  CA  ASN    90      -0.923   3.533  23.298  1.00  0.00           C  
ATOM    683  C   ASN    90      -0.155   3.193  21.991  1.00  0.00           C  
ATOM    684  O   ASN    90      -0.391   2.204  21.235  1.00  0.00           O  
ATOM    685  CB  ASN    90      -2.389   3.700  22.948  1.00  0.00           C  
ATOM    686  CG  ASN    90      -2.701   4.708  21.827  1.00  0.00           C  
ATOM    687  ND2 ASN    90      -3.927   4.849  21.448  1.00  0.00           N  
ATOM    688  OD1 ASN    90      -1.871   5.536  21.543  1.00  0.00           O  
ATOM    689  N   SER    91       0.656   4.140  21.502  1.00  0.00           N  
ATOM    690  CA  SER    91       1.362   4.129  20.229  1.00  0.00           C  
ATOM    691  C   SER    91       2.705   3.381  20.332  1.00  0.00           C  
ATOM    692  O   SER    91       3.513   3.680  21.156  1.00  0.00           O  
ATOM    693  CB  SER    91       1.693   5.518  19.653  1.00  0.00           C  
ATOM    694  OG  SER    91       0.585   6.183  19.168  1.00  0.00           O  
ATOM    695  N   ARG    92       2.931   2.453  19.394  1.00  0.00           N  
ATOM    696  CA  ARG    92       4.175   1.639  19.373  1.00  0.00           C  
ATOM    697  C   ARG    92       5.076   2.162  18.276  1.00  0.00           C  
ATOM    698  O   ARG    92       4.689   2.431  17.111  1.00  0.00           O  
ATOM    699  CB  ARG    92       3.706   0.232  18.985  1.00  0.00           C  
ATOM    700  CG  ARG    92       4.589  -1.036  19.251  1.00  0.00           C  
ATOM    701  CD  ARG    92       4.081  -2.372  18.836  1.00  0.00           C  
ATOM    702  NE  ARG    92       3.778  -2.329  17.373  1.00  0.00           N  
ATOM    703  CZ  ARG    92       2.990  -3.209  16.784  1.00  0.00           C  
ATOM    704  NH1 ARG    92       2.196  -3.981  17.411  1.00  0.00           N1+
ATOM    705  NH2 ARG    92       3.115  -3.212  15.504  1.00  0.00           N  
ATOM    706  N   PHE    93       6.381   2.233  18.655  1.00  0.00           N  
ATOM    707  CA  PHE    93       7.493   2.463  17.637  1.00  0.00           C  
ATOM    708  C   PHE    93       7.531   1.288  16.605  1.00  0.00           C  
ATOM    709  O   PHE    93       7.362   0.159  16.974  1.00  0.00           O  
ATOM    710  CB  PHE    93       8.803   2.589  18.369  1.00  0.00           C  
ATOM    711  CG  PHE    93       9.993   2.795  17.462  1.00  0.00           C  
ATOM    712  CD1 PHE    93      10.596   1.671  16.899  1.00  0.00           C  
ATOM    713  CD2 PHE    93      10.511   4.062  17.153  1.00  0.00           C  
ATOM    714  CE1 PHE    93      11.735   1.823  16.099  1.00  0.00           C  
ATOM    715  CE2 PHE    93      11.553   4.191  16.160  1.00  0.00           C  
ATOM    716  CZ  PHE    93      12.194   3.085  15.669  1.00  0.00           C  
ATOM    717  N   GLU    94       7.785   1.637  15.292  1.00  0.00           N  
ATOM    718  CA  GLU    94       8.033   0.755  14.185  1.00  0.00           C  
ATOM    719  C   GLU    94       9.518   0.965  13.692  1.00  0.00           C  
ATOM    720  O   GLU    94      10.318   0.114  14.015  1.00  0.00           O  
ATOM    721  CB  GLU    94       7.026   0.890  13.048  1.00  0.00           C  
ATOM    722  CG  GLU    94       5.572   0.612  13.509  1.00  0.00           C  
ATOM    723  CD  GLU    94       5.362  -0.793  14.015  1.00  0.00           C  
ATOM    724  OE1 GLU    94       6.131  -1.686  13.705  1.00  0.00           O  
ATOM    725  OE2 GLU    94       4.433  -0.986  14.877  1.00  0.00           O1-
ATOM    726  N   SER    95       9.762   2.089  12.973  1.00  0.00           N  
ATOM    727  CA  SER    95      10.961   2.283  12.115  1.00  0.00           C  
ATOM    728  C   SER    95      11.225   3.758  12.053  1.00  0.00           C  
ATOM    729  O   SER    95      10.409   4.483  11.414  1.00  0.00           O  
ATOM    730  CB  SER    95      10.671   1.598  10.801  1.00  0.00           C  
ATOM    731  OG  SER    95      11.106   0.263  10.928  1.00  0.00           O  
ATOM    732  N   VAL    96      12.439   4.252  12.350  1.00  0.00           N  
ATOM    733  CA  VAL    96      12.829   5.597  11.852  1.00  0.00           C  
ATOM    734  C   VAL    96      12.777   5.793  10.339  1.00  0.00           C  
ATOM    735  O   VAL    96      13.538   5.054   9.715  1.00  0.00           O  
ATOM    736  CB  VAL    96      14.221   5.963  12.366  1.00  0.00           C  
ATOM    737  CG1 VAL    96      14.709   7.353  11.982  1.00  0.00           C  
ATOM    738  CG2 VAL    96      14.292   5.865  13.924  1.00  0.00           C  
ATOM    739  N   ALA    97      12.010   6.646   9.736  1.00  0.00           N  
ATOM    740  CA  ALA    97      11.597   6.542   8.405  1.00  0.00           C  
ATOM    741  C   ALA    97      10.777   7.750   7.918  1.00  0.00           C  
ATOM    742  O   ALA    97      10.054   8.313   8.705  1.00  0.00           O  
ATOM    743  CB  ALA    97      10.695   5.266   8.189  1.00  0.00           C  
ATOM    744  N   TRP    98      10.852   7.990   6.568  1.00  0.00           N  
ATOM    745  CA  TRP    98       9.946   8.966   5.869  1.00  0.00           C  
ATOM    746  C   TRP    98       9.083   8.332   4.710  1.00  0.00           C  
ATOM    747  O   TRP    98       8.398   9.069   4.023  1.00  0.00           O  
ATOM    748  CB  TRP    98      10.816  10.163   5.391  1.00  0.00           C  
ATOM    749  CG  TRP    98      12.126   9.809   4.731  1.00  0.00           C  
ATOM    750  CD1 TRP    98      13.308   9.938   5.341  1.00  0.00           C  
ATOM    751  CD2 TRP    98      12.495   9.318   3.402  1.00  0.00           C  
ATOM    752  CE2 TRP    98      13.897   9.294   3.208  1.00  0.00           C  
ATOM    753  CE3 TRP    98      11.770   9.022   2.290  1.00  0.00           C  
ATOM    754  NE1 TRP    98      14.350   9.633   4.450  1.00  0.00           N  
ATOM    755  CZ2 TRP    98      14.474   8.970   1.980  1.00  0.00           C  
ATOM    756  CZ3 TRP    98      12.286   8.729   1.042  1.00  0.00           C  
ATOM    757  CH2 TRP    98      13.669   8.684   0.876  1.00  0.00           C  
ATOM    758  N   SER    99       9.143   7.063   4.435  1.00  0.00           N  
ATOM    759  CA  SER    99       8.358   6.238   3.508  1.00  0.00           C  
ATOM    760  C   SER    99       8.118   4.802   4.053  1.00  0.00           C  
ATOM    761  O   SER    99       8.951   4.302   4.832  1.00  0.00           O  
ATOM    762  CB  SER    99       8.946   6.205   2.062  1.00  0.00           C  
ATOM    763  OG  SER    99       8.141   5.554   1.053  1.00  0.00           O  
ATOM    764  N   ALA   100       6.964   4.188   3.772  1.00  0.00           N  
ATOM    765  CA  ALA   100       6.309   3.167   4.600  1.00  0.00           C  
ATOM    766  C   ALA   100       5.573   2.085   3.843  1.00  0.00           C  
ATOM    767  O   ALA   100       5.045   2.379   2.769  1.00  0.00           O  
ATOM    768  CB  ALA   100       5.354   3.922   5.523  1.00  0.00           C  
ATOM    769  N   SER   101       5.613   0.861   4.381  1.00  0.00           N  
ATOM    770  CA  SER   101       4.600  -0.188   4.193  1.00  0.00           C  
ATOM    771  C   SER   101       4.498  -1.066   5.504  1.00  0.00           C  
ATOM    772  O   SER   101       5.420  -1.263   6.228  1.00  0.00           O  
ATOM    773  CB  SER   101       4.998  -1.230   3.121  1.00  0.00           C  
ATOM    774  OG  SER   101       5.430  -0.685   1.929  1.00  0.00           O  
ATOM    775  N   ALA   102       3.337  -1.635   5.786  1.00  0.00           N  
ATOM    776  CA  ALA   102       3.036  -2.451   7.018  1.00  0.00           C  
ATOM    777  C   ALA   102       1.874  -3.397   6.742  1.00  0.00           C  
ATOM    778  O   ALA   102       0.837  -2.931   6.270  1.00  0.00           O  
ATOM    779  CB  ALA   102       2.766  -1.538   8.296  1.00  0.00           C  
ATOM    780  N   CYX   103       2.038  -4.705   6.917  1.00  0.00           N  
ATOM    781  CA  CYX   103       1.066  -5.770   6.679  1.00  0.00           C  
ATOM    782  C   CYX   103       1.310  -7.000   7.599  1.00  0.00           C  
ATOM    783  O   CYX   103       2.169  -7.016   8.529  1.00  0.00           O  
ATOM    784  CB  CYX   103       1.226  -6.225   5.179  1.00  0.00           C  
ATOM    785  SG  CYX   103       2.855  -6.400   4.590  1.00  0.00           S  
ATOM    786  N   HIE   104       0.608  -8.097   7.412  1.00  0.00           N  
ATOM    787  CA  HIE   104       0.684  -9.405   8.257  1.00  0.00           C  
ATOM    788  C   HIE   104       0.691 -10.585   7.314  1.00  0.00           C  
ATOM    789  O   HIE   104       0.064 -10.614   6.294  1.00  0.00           O  
ATOM    790  CB  HIE   104      -0.488  -9.465   9.271  1.00  0.00           C  
ATOM    791  CG  HIE   104      -0.315 -10.628  10.253  1.00  0.00           C  
ATOM    792  CD2 HIE   104       0.200 -10.649  11.480  1.00  0.00           C  
ATOM    793  ND1 HIE   104      -0.825 -11.868   9.923  1.00  0.00           N  
ATOM    794  CE1 HIE   104      -0.626 -12.568  11.076  1.00  0.00           C  
ATOM    795  NE2 HIE   104       0.060 -11.903  11.974  1.00  0.00           N  
ATOM    796  N   ASP   105       1.502 -11.646   7.658  1.00  0.00           N  
ATOM    797  CA  ASP   105       1.809 -12.785   6.731  1.00  0.00           C  
ATOM    798  C   ASP   105       0.930 -14.048   7.116  1.00  0.00           C  
ATOM    799  O   ASP   105       0.854 -14.985   6.333  1.00  0.00           O  
ATOM    800  CB  ASP   105       3.351 -12.934   6.653  1.00  0.00           C  
ATOM    801  CG  ASP   105       3.863 -13.917   7.677  1.00  0.00           C  
ATOM    802  OD1 ASP   105       4.801 -14.668   7.345  1.00  0.00           O  
ATOM    803  OD2 ASP   105       3.279 -13.999   8.798  1.00  0.00           O1-
ATOM    804  N   GLY   106       0.355 -13.983   8.303  1.00  0.00           N  
ATOM    805  CA  GLY   106      -0.476 -15.112   8.834  1.00  0.00           C  
ATOM    806  C   GLY   106       0.133 -15.821  10.031  1.00  0.00           C  
ATOM    807  O   GLY   106      -0.645 -16.362  10.859  1.00  0.00           O  
ATOM    808  N   ILE   107       1.479 -15.645  10.276  1.00  0.00           N  
ATOM    809  CA  ILE   107       2.195 -15.937  11.563  1.00  0.00           C  
ATOM    810  C   ILE   107       2.850 -14.767  12.343  1.00  0.00           C  
ATOM    811  O   ILE   107       2.884 -14.710  13.557  1.00  0.00           O  
ATOM    812  CB  ILE   107       3.042 -17.220  11.477  1.00  0.00           C  
ATOM    813  CG1 ILE   107       4.114 -16.989  10.439  1.00  0.00           C  
ATOM    814  CG2 ILE   107       2.161 -18.405  11.224  1.00  0.00           C  
ATOM    815  CD1 ILE   107       5.335 -17.802  10.638  1.00  0.00           C  
ATOM    816  N   ASN   108       3.253 -13.674  11.655  1.00  0.00           N  
ATOM    817  CA  ASN   108       3.810 -12.445  12.246  1.00  0.00           C  
ATOM    818  C   ASN   108       3.515 -11.278  11.382  1.00  0.00           C  
ATOM    819  O   ASN   108       3.259 -11.339  10.235  1.00  0.00           O  
ATOM    820  CB  ASN   108       5.329 -12.635  12.416  1.00  0.00           C  
ATOM    821  CG  ASN   108       5.845 -13.836  13.170  1.00  0.00           C  
ATOM    822  ND2 ASN   108       6.169 -14.906  12.487  1.00  0.00           N  
ATOM    823  OD1 ASN   108       6.141 -13.857  14.374  1.00  0.00           O  
ATOM    824  N   TRP   109       3.462 -10.062  11.945  1.00  0.00           N  
ATOM    825  CA  TRP   109       3.584  -8.769  11.243  1.00  0.00           C  
ATOM    826  C   TRP   109       4.883  -8.609  10.494  1.00  0.00           C  
ATOM    827  O   TRP   109       5.959  -8.966  11.002  1.00  0.00           O  
ATOM    828  CB  TRP   109       3.258  -7.528  12.114  1.00  0.00           C  
ATOM    829  CG  TRP   109       1.832  -7.486  12.599  1.00  0.00           C  
ATOM    830  CD1 TRP   109       1.312  -8.215  13.632  1.00  0.00           C  
ATOM    831  CD2 TRP   109       0.703  -6.651  12.131  1.00  0.00           C  
ATOM    832  CE2 TRP   109      -0.483  -7.048  12.810  1.00  0.00           C  
ATOM    833  CE3 TRP   109       0.590  -5.639  11.163  1.00  0.00           C  
ATOM    834  NE1 TRP   109      -0.050  -8.016  13.714  1.00  0.00           N  
ATOM    835  CZ2 TRP   109      -1.695  -6.407  12.674  1.00  0.00           C  
ATOM    836  CZ3 TRP   109      -0.641  -4.967  10.998  1.00  0.00           C  
ATOM    837  CH2 TRP   109      -1.767  -5.362  11.647  1.00  0.00           C  
ATOM    838  N   LEU   110       4.834  -7.887   9.294  1.00  0.00           N  
ATOM    839  CA  LEU   110       5.980  -7.289   8.583  1.00  0.00           C  
ATOM    840  C   LEU   110       5.773  -5.778   8.567  1.00  0.00           C  
ATOM    841  O   LEU   110       4.686  -5.346   8.172  1.00  0.00           O  
ATOM    842  CB  LEU   110       6.050  -7.836   7.149  1.00  0.00           C  
ATOM    843  CG  LEU   110       7.030  -7.217   6.147  1.00  0.00           C  
ATOM    844  CD1 LEU   110       8.479  -7.701   6.413  1.00  0.00           C  
ATOM    845  CD2 LEU   110       6.659  -7.698   4.740  1.00  0.00           C  
ATOM    846  N   THR   111       6.808  -4.987   8.694  1.00  0.00           N  
ATOM    847  CA  THR   111       6.916  -3.528   8.309  1.00  0.00           C  
ATOM    848  C   THR   111       8.096  -3.351   7.370  1.00  0.00           C  
ATOM    849  O   THR   111       9.109  -4.069   7.431  1.00  0.00           O  
ATOM    850  CB  THR   111       7.016  -2.558   9.494  1.00  0.00           C  
ATOM    851  CG2 THR   111       5.737  -2.692  10.323  1.00  0.00           C  
ATOM    852  OG1 THR   111       8.098  -2.829  10.316  1.00  0.00           O  
ATOM    853  N   ILE   112       8.060  -2.219   6.668  1.00  0.00           N  
ATOM    854  CA  ILE   112       9.127  -1.666   5.824  1.00  0.00           C  
ATOM    855  C   ILE   112       9.199  -0.170   5.961  1.00  0.00           C  
ATOM    856  O   ILE   112       8.148   0.464   5.755  1.00  0.00           O  
ATOM    857  CB  ILE   112       8.968  -2.072   4.333  1.00  0.00           C  
ATOM    858  CG1 ILE   112       8.786  -3.541   4.247  1.00  0.00           C  
ATOM    859  CG2 ILE   112      10.224  -1.594   3.628  1.00  0.00           C  
ATOM    860  CD1 ILE   112       8.505  -4.081   2.838  1.00  0.00           C  
ATOM    861  N   GLY   113      10.340   0.478   6.383  1.00  0.00           N  
ATOM    862  CA  GLY   113      10.591   1.861   6.597  1.00  0.00           C  
ATOM    863  C   GLY   113      11.879   2.314   5.781  1.00  0.00           C  
ATOM    864  O   GLY   113      12.864   1.594   5.662  1.00  0.00           O  
ATOM    865  N   ILE   114      11.940   3.500   5.223  1.00  0.00           N  
ATOM    866  CA  ILE   114      13.007   4.152   4.414  1.00  0.00           C  
ATOM    867  C   ILE   114      13.413   5.417   5.055  1.00  0.00           C  
ATOM    868  O   ILE   114      12.607   6.329   5.165  1.00  0.00           O  
ATOM    869  CB  ILE   114      12.594   4.363   2.967  1.00  0.00           C  
ATOM    870  CG1 ILE   114      12.187   3.056   2.364  1.00  0.00           C  
ATOM    871  CG2 ILE   114      13.849   5.041   2.261  1.00  0.00           C  
ATOM    872  CD1 ILE   114      11.736   2.999   0.854  1.00  0.00           C  
ATOM    873  N   SER   115      14.668   5.485   5.483  1.00  0.00           N  
ATOM    874  CA  SER   115      15.306   6.656   6.023  1.00  0.00           C  
ATOM    875  C   SER   115      16.604   6.918   5.219  1.00  0.00           C  
ATOM    876  O   SER   115      17.008   6.003   4.443  1.00  0.00           O  
ATOM    877  CB  SER   115      15.598   6.513   7.491  1.00  0.00           C  
ATOM    878  OG  SER   115      16.085   7.670   8.108  1.00  0.00           O  
ATOM    879  N   GLY   116      17.367   8.006   5.396  1.00  0.00           N  
ATOM    880  CA  GLY   116      18.613   8.419   4.788  1.00  0.00           C  
ATOM    881  C   GLY   116      18.416   9.733   4.022  1.00  0.00           C  
ATOM    882  O   GLY   116      17.330  10.090   3.505  1.00  0.00           O  
ATOM    883  N   PRO   117      19.495  10.561   3.751  1.00  0.00           N  
ATOM    884  CA  PRO   117      19.471  11.694   2.790  1.00  0.00           C  
ATOM    885  C   PRO   117      18.951  11.284   1.354  1.00  0.00           C  
ATOM    886  O   PRO   117      18.870  10.103   1.101  1.00  0.00           O  
ATOM    887  CB  PRO   117      20.847  12.348   2.875  1.00  0.00           C  
ATOM    888  CG  PRO   117      21.786  11.258   3.439  1.00  0.00           C  
ATOM    889  CD  PRO   117      20.850  10.367   4.230  1.00  0.00           C  
ATOM    890  N   ASP   118      18.547  12.220   0.499  1.00  0.00           N  
ATOM    891  CA  ASP   118      17.894  11.883  -0.795  1.00  0.00           C  
ATOM    892  C   ASP   118      18.920  11.128  -1.736  1.00  0.00           C  
ATOM    893  O   ASP   118      18.473  10.227  -2.472  1.00  0.00           O  
ATOM    894  CB  ASP   118      17.418  13.165  -1.565  1.00  0.00           C  
ATOM    895  CG  ASP   118      16.127  13.770  -0.914  1.00  0.00           C  
ATOM    896  OD1 ASP   118      15.577  14.806  -1.325  1.00  0.00           O  
ATOM    897  OD2 ASP   118      15.616  13.191   0.146  1.00  0.00           O1-
ATOM    898  N   ASN   119      20.227  11.379  -1.580  1.00  0.00           N  
ATOM    899  CA  ASN   119      21.269  10.635  -2.300  1.00  0.00           C  
ATOM    900  C   ASN   119      21.854   9.510  -1.441  1.00  0.00           C  
ATOM    901  O   ASN   119      22.910   8.927  -1.734  1.00  0.00           O  
ATOM    902  CB  ASN   119      22.272  11.589  -2.937  1.00  0.00           C  
ATOM    903  CG  ASN   119      23.237  10.945  -3.895  1.00  0.00           C  
ATOM    904  ND2 ASN   119      22.914  10.647  -5.123  1.00  0.00           N  
ATOM    905  OD1 ASN   119      24.405  10.780  -3.627  1.00  0.00           O  
ATOM    906  N   GLY   120      21.064   9.042  -0.460  1.00  0.00           N  
ATOM    907  CA  GLY   120      21.507   8.032   0.492  1.00  0.00           C  
ATOM    908  C   GLY   120      20.342   7.345   1.178  1.00  0.00           C  
ATOM    909  O   GLY   120      20.409   7.015   2.336  1.00  0.00           O  
ATOM    910  N   ALA   121      19.262   7.131   0.435  1.00  0.00           N  
ATOM    911  CA  ALA   121      18.010   6.406   0.849  1.00  0.00           C  
ATOM    912  C   ALA   121      18.236   4.899   1.016  1.00  0.00           C  
ATOM    913  O   ALA   121      18.601   4.212   0.059  1.00  0.00           O  
ATOM    914  CB  ALA   121      16.931   6.886  -0.184  1.00  0.00           C  
ATOM    915  N   VAL   122      17.924   4.335   2.189  1.00  0.00           N  
ATOM    916  CA  VAL   122      18.068   2.843   2.446  1.00  0.00           C  
ATOM    917  C   VAL   122      16.782   2.396   3.121  1.00  0.00           C  
ATOM    918  O   VAL   122      16.198   3.005   4.012  1.00  0.00           O  
ATOM    919  CB  VAL   122      19.279   2.571   3.329  1.00  0.00           C  
ATOM    920  CG1 VAL   122      19.381   1.083   3.716  1.00  0.00           C  
ATOM    921  CG2 VAL   122      20.574   3.034   2.744  1.00  0.00           C  
ATOM    922  N   ALA   123      16.194   1.306   2.576  1.00  0.00           N  
ATOM    923  CA  ALA   123      15.040   0.585   3.121  1.00  0.00           C  
ATOM    924  C   ALA   123      15.184  -0.546   4.064  1.00  0.00           C  
ATOM    925  O   ALA   123      15.714  -1.597   3.664  1.00  0.00           O  
ATOM    926  CB  ALA   123      14.248   0.096   1.849  1.00  0.00           C  
ATOM    927  N   VAL   124      14.668  -0.432   5.294  1.00  0.00           N  
ATOM    928  CA  VAL   124      14.811  -1.499   6.351  1.00  0.00           C  
ATOM    929  C   VAL   124      13.503  -2.271   6.451  1.00  0.00           C  
ATOM    930  O   VAL   124      12.378  -1.662   6.594  1.00  0.00           O  
ATOM    931  CB  VAL   124      15.311  -1.077   7.766  1.00  0.00           C  
ATOM    932  CG1 VAL   124      16.620  -0.384   7.632  1.00  0.00           C  
ATOM    933  CG2 VAL   124      14.338  -0.163   8.475  1.00  0.00           C  
ATOM    934  N   LEU   125      13.677  -3.609   6.625  1.00  0.00           N  
ATOM    935  CA  LEU   125      12.529  -4.483   6.793  1.00  0.00           C  
ATOM    936  C   LEU   125      12.525  -5.124   8.166  1.00  0.00           C  
ATOM    937  O   LEU   125      13.552  -5.671   8.665  1.00  0.00           O  
ATOM    938  CB  LEU   125      12.588  -5.535   5.677  1.00  0.00           C  
ATOM    939  CG  LEU   125      12.515  -5.137   4.122  1.00  0.00           C  
ATOM    940  CD1 LEU   125      13.760  -4.473   3.515  1.00  0.00           C  
ATOM    941  CD2 LEU   125      12.161  -6.366   3.343  1.00  0.00           C  
ATOM    942  N   LYS   126      11.347  -5.080   8.845  1.00  0.00           N  
ATOM    943  CA  LYS   126      11.263  -5.691  10.219  1.00  0.00           C  
ATOM    944  C   LYS   126      10.095  -6.636  10.403  1.00  0.00           C  
ATOM    945  O   LYS   126       8.948  -6.344  10.012  1.00  0.00           O  
ATOM    946  CB  LYS   126      11.034  -4.589  11.335  1.00  0.00           C  
ATOM    947  CG  LYS   126      12.040  -3.447  11.207  1.00  0.00           C  
ATOM    948  CD  LYS   126      12.021  -2.682  12.472  1.00  0.00           C  
ATOM    949  CE  LYS   126      13.137  -1.674  12.439  1.00  0.00           C  
ATOM    950  NZ  LYS   126      13.027  -0.909  13.712  1.00  0.00           N1+
ATOM    951  N   TYR   127      10.413  -7.752  11.009  1.00  0.00           N  
ATOM    952  CA  TYR   127       9.516  -8.877  11.229  1.00  0.00           C  
ATOM    953  C   TYR   127       9.459  -9.172  12.707  1.00  0.00           C  
ATOM    954  O   TYR   127      10.501  -9.265  13.356  1.00  0.00           O  
ATOM    955  CB  TYR   127      10.110 -10.012  10.476  1.00  0.00           C  
ATOM    956  CG  TYR   127       9.129 -11.156  10.194  1.00  0.00           C  
ATOM    957  CD1 TYR   127       7.958 -10.979   9.437  1.00  0.00           C  
ATOM    958  CD2 TYR   127       9.539 -12.427  10.694  1.00  0.00           C  
ATOM    959  CE1 TYR   127       7.084 -12.100   9.327  1.00  0.00           C  
ATOM    960  CE2 TYR   127       8.646 -13.506  10.536  1.00  0.00           C  
ATOM    961  CZ  TYR   127       7.474 -13.342   9.848  1.00  0.00           C  
ATOM    962  OH  TYR   127       6.721 -14.439   9.671  1.00  0.00           O  
ATOM    963  N   ASN   128       8.242  -9.285  13.308  1.00  0.00           N  
ATOM    964  CA  ASN   128       7.907  -9.587  14.672  1.00  0.00           C  
ATOM    965  C   ASN   128       8.550  -8.635  15.653  1.00  0.00           C  
ATOM    966  O   ASN   128       9.090  -9.068  16.691  1.00  0.00           O  
ATOM    967  CB  ASN   128       8.200 -11.141  14.998  1.00  0.00           C  
ATOM    968  CG  ASN   128       7.367 -11.568  16.201  1.00  0.00           C  
ATOM    969  ND2 ASN   128       7.960 -12.336  17.115  1.00  0.00           N  
ATOM    970  OD1 ASN   128       6.135 -11.391  16.344  1.00  0.00           O  
ATOM    971  N   GLY   129       8.448  -7.328  15.288  1.00  0.00           N  
ATOM    972  CA  GLY   129       8.982  -6.304  16.190  1.00  0.00           C  
ATOM    973  C   GLY   129      10.444  -5.902  15.885  1.00  0.00           C  
ATOM    974  O   GLY   129      10.813  -4.820  16.367  1.00  0.00           O  
ATOM    975  N   ILE   130      11.098  -6.645  15.080  1.00  0.00           N  
ATOM    976  CA  ILE   130      12.549  -6.449  14.906  1.00  0.00           C  
ATOM    977  C   ILE   130      13.127  -6.525  13.498  1.00  0.00           C  
ATOM    978  O   ILE   130      12.570  -7.141  12.643  1.00  0.00           O  
ATOM    979  CB  ILE   130      13.382  -7.367  15.867  1.00  0.00           C  
ATOM    980  CG1 ILE   130      13.052  -8.859  15.607  1.00  0.00           C  
ATOM    981  CG2 ILE   130      13.132  -6.974  17.362  1.00  0.00           C  
ATOM    982  CD1 ILE   130      13.978  -9.856  16.315  1.00  0.00           C  
ATOM    983  N   ILE   131      14.287  -5.837  13.242  1.00  0.00           N  
ATOM    984  CA  ILE   131      14.952  -5.697  11.964  1.00  0.00           C  
ATOM    985  C   ILE   131      15.534  -6.974  11.485  1.00  0.00           C  
ATOM    986  O   ILE   131      16.489  -7.527  12.103  1.00  0.00           O  
ATOM    987  CB  ILE   131      16.076  -4.653  12.034  1.00  0.00           C  
ATOM    988  CG1 ILE   131      16.753  -4.507  10.607  1.00  0.00           C  
ATOM    989  CG2 ILE   131      17.234  -4.679  13.008  1.00  0.00           C  
ATOM    990  CD1 ILE   131      17.350  -3.131  10.344  1.00  0.00           C  
ATOM    991  N   THR   132      15.090  -7.387  10.331  1.00  0.00           N  
ATOM    992  CA  THR   132      15.435  -8.654   9.599  1.00  0.00           C  
ATOM    993  C   THR   132      16.051  -8.492   8.252  1.00  0.00           C  
ATOM    994  O   THR   132      16.511  -9.541   7.811  1.00  0.00           O  
ATOM    995  CB  THR   132      14.211  -9.617   9.492  1.00  0.00           C  
ATOM    996  CG2 THR   132      13.885 -10.103  10.948  1.00  0.00           C  
ATOM    997  OG1 THR   132      13.184  -8.888   8.961  1.00  0.00           O  
ATOM    998  N   ASP   133      16.054  -7.440   7.547  1.00  0.00           N  
ATOM    999  CA  ASP   133      16.730  -7.300   6.260  1.00  0.00           C  
ATOM   1000  C   ASP   133      16.928  -5.800   5.848  1.00  0.00           C  
ATOM   1001  O   ASP   133      16.406  -4.928   6.460  1.00  0.00           O  
ATOM   1002  CB  ASP   133      15.997  -8.066   5.137  1.00  0.00           C  
ATOM   1003  CG  ASP   133      16.993  -8.625   4.073  1.00  0.00           C  
ATOM   1004  OD1 ASP   133      18.212  -8.277   4.053  1.00  0.00           O  
ATOM   1005  OD2 ASP   133      16.547  -9.410   3.202  1.00  0.00           O1-
ATOM   1006  N   THR   134      17.611  -5.565   4.685  1.00  0.00           N  
ATOM   1007  CA  THR   134      17.830  -4.183   4.227  1.00  0.00           C  
ATOM   1008  C   THR   134      18.129  -4.203   2.678  1.00  0.00           C  
ATOM   1009  O   THR   134      18.858  -5.064   2.309  1.00  0.00           O  
ATOM   1010  CB  THR   134      18.986  -3.543   5.080  1.00  0.00           C  
ATOM   1011  CG2 THR   134      19.548  -2.272   4.472  1.00  0.00           C  
ATOM   1012  OG1 THR   134      18.409  -3.182   6.360  1.00  0.00           O  
ATOM   1013  N   ILE   135      17.584  -3.251   1.883  1.00  0.00           N  
ATOM   1014  CA  ILE   135      17.920  -2.938   0.489  1.00  0.00           C  
ATOM   1015  C   ILE   135      18.076  -1.394   0.218  1.00  0.00           C  
ATOM   1016  O   ILE   135      17.701  -0.551   1.041  1.00  0.00           O  
ATOM   1017  CB  ILE   135      16.945  -3.520  -0.509  1.00  0.00           C  
ATOM   1018  CG1 ILE   135      15.459  -3.088  -0.258  1.00  0.00           C  
ATOM   1019  CG2 ILE   135      17.033  -5.038  -0.575  1.00  0.00           C  
ATOM   1020  CD1 ILE   135      14.465  -3.771  -1.261  1.00  0.00           C  
ATOM   1021  N   LYS   136      18.729  -1.180  -0.926  1.00  0.00           N  
ATOM   1022  CA  LYS   136      19.495   0.085  -1.152  1.00  0.00           C  
ATOM   1023  C   LYS   136      19.410   0.617  -2.571  1.00  0.00           C  
ATOM   1024  O   LYS   136      18.864  -0.059  -3.428  1.00  0.00           O  
ATOM   1025  CB  LYS   136      20.986  -0.272  -1.039  1.00  0.00           C  
ATOM   1026  CG  LYS   136      21.358  -0.344   0.424  1.00  0.00           C  
ATOM   1027  CD  LYS   136      22.859  -0.557   0.443  1.00  0.00           C  
ATOM   1028  CE  LYS   136      23.674   0.742   0.369  1.00  0.00           C  
ATOM   1029  NZ  LYS   136      25.145   0.449   0.384  1.00  0.00           N1+
ATOM   1030  N   SER   137      19.698   1.943  -2.870  1.00  0.00           N  
ATOM   1031  CA  SER   137      19.370   2.598  -4.156  1.00  0.00           C  
ATOM   1032  C   SER   137      20.197   2.041  -5.282  1.00  0.00           C  
ATOM   1033  O   SER   137      21.257   1.517  -5.062  1.00  0.00           O  
ATOM   1034  CB  SER   137      19.550   4.111  -3.938  1.00  0.00           C  
ATOM   1035  OG  SER   137      18.745   4.600  -2.855  1.00  0.00           O  
ATOM   1036  N   TRP   138      19.671   2.111  -6.476  1.00  0.00           N  
ATOM   1037  CA  TRP   138      20.398   1.790  -7.763  1.00  0.00           C  
ATOM   1038  C   TRP   138      20.515   2.945  -8.742  1.00  0.00           C  
ATOM   1039  O   TRP   138      21.493   3.112  -9.474  1.00  0.00           O  
ATOM   1040  CB  TRP   138      19.763   0.545  -8.436  1.00  0.00           C  
ATOM   1041  CG  TRP   138      18.410   0.719  -9.135  1.00  0.00           C  
ATOM   1042  CD1 TRP   138      18.224   1.184 -10.408  1.00  0.00           C  
ATOM   1043  CD2 TRP   138      17.054   0.556  -8.568  1.00  0.00           C  
ATOM   1044  CE2 TRP   138      16.125   0.896  -9.585  1.00  0.00           C  
ATOM   1045  CE3 TRP   138      16.590   0.197  -7.278  1.00  0.00           C  
ATOM   1046  NE1 TRP   138      16.896   1.248 -10.672  1.00  0.00           N  
ATOM   1047  CZ2 TRP   138      14.782   0.830  -9.374  1.00  0.00           C  
ATOM   1048  CZ3 TRP   138      15.187   0.170  -7.046  1.00  0.00           C  
ATOM   1049  CH2 TRP   138      14.318   0.500  -8.063  1.00  0.00           C  
ATOM   1050  N   ARG   139      19.510   3.799  -8.717  1.00  0.00           N  
ATOM   1051  CA  ARG   139      19.472   5.130  -9.390  1.00  0.00           C  
ATOM   1052  C   ARG   139      19.735   6.352  -8.462  1.00  0.00           C  
ATOM   1053  O   ARG   139      19.985   7.452  -8.872  1.00  0.00           O  
ATOM   1054  CB  ARG   139      18.121   5.194 -10.124  1.00  0.00           C  
ATOM   1055  CG  ARG   139      18.007   6.407 -11.083  1.00  0.00           C  
ATOM   1056  CD  ARG   139      16.881   6.136 -12.120  1.00  0.00           C  
ATOM   1057  NE  ARG   139      16.677   7.198 -13.087  1.00  0.00           N  
ATOM   1058  CZ  ARG   139      15.708   7.353 -13.993  1.00  0.00           C  
ATOM   1059  NH1 ARG   139      14.784   6.404 -14.165  1.00  0.00           N1+
ATOM   1060  NH2 ARG   139      15.660   8.492 -14.654  1.00  0.00           N  
ATOM   1061  N   ASN   140      19.740   6.095  -7.162  1.00  0.00           N  
ATOM   1062  CA  ASN   140      20.293   7.064  -6.142  1.00  0.00           C  
ATOM   1063  C   ASN   140      19.576   8.440  -6.110  1.00  0.00           C  
ATOM   1064  O   ASN   140      20.217   9.377  -5.721  1.00  0.00           O  
ATOM   1065  CB  ASN   140      21.855   7.230  -6.306  1.00  0.00           C  
ATOM   1066  CG  ASN   140      22.659   5.968  -6.191  1.00  0.00           C  
ATOM   1067  ND2 ASN   140      22.827   5.405  -4.983  1.00  0.00           N  
ATOM   1068  OD1 ASN   140      23.074   5.444  -7.210  1.00  0.00           O  
ATOM   1069  N   ASN   141      18.299   8.537  -6.412  1.00  0.00           N  
ATOM   1070  CA  ASN   141      17.458   9.654  -5.963  1.00  0.00           C  
ATOM   1071  C   ASN   141      16.043   9.147  -5.311  1.00  0.00           C  
ATOM   1072  O   ASN   141      15.093   8.611  -5.977  1.00  0.00           O  
ATOM   1073  CB  ASN   141      17.370  10.461  -7.260  1.00  0.00           C  
ATOM   1074  CG  ASN   141      16.511  11.646  -6.998  1.00  0.00           C  
ATOM   1075  ND2 ASN   141      15.175  11.457  -7.203  1.00  0.00           N  
ATOM   1076  OD1 ASN   141      16.973  12.706  -6.696  1.00  0.00           O  
ATOM   1077  N   ILE   142      15.945   9.419  -3.979  1.00  0.00           N  
ATOM   1078  CA  ILE   142      14.736   9.127  -3.166  1.00  0.00           C  
ATOM   1079  C   ILE   142      13.947   7.808  -3.553  1.00  0.00           C  
ATOM   1080  O   ILE   142      12.773   7.699  -3.963  1.00  0.00           O  
ATOM   1081  CB  ILE   142      13.691  10.305  -3.227  1.00  0.00           C  
ATOM   1082  CG1 ILE   142      14.375  11.670  -3.239  1.00  0.00           C  
ATOM   1083  CG2 ILE   142      12.796  10.326  -1.995  1.00  0.00           C  
ATOM   1084  CD1 ILE   142      13.380  12.859  -3.299  1.00  0.00           C  
ATOM   1085  N   LEU   143      14.617   6.753  -3.141  1.00  0.00           N  
ATOM   1086  CA  LEU   143      14.061   5.388  -2.907  1.00  0.00           C  
ATOM   1087  C   LEU   143      12.750   5.533  -2.036  1.00  0.00           C  
ATOM   1088  O   LEU   143      12.683   6.206  -0.956  1.00  0.00           O  
ATOM   1089  CB  LEU   143      15.217   4.505  -2.261  1.00  0.00           C  
ATOM   1090  CG  LEU   143      14.934   3.039  -2.188  1.00  0.00           C  
ATOM   1091  CD1 LEU   143      14.933   2.541  -3.612  1.00  0.00           C  
ATOM   1092  CD2 LEU   143      16.067   2.388  -1.362  1.00  0.00           C  
ATOM   1093  N   ARG   144      11.659   5.002  -2.612  1.00  0.00           N  
ATOM   1094  CA  ARG   144      10.272   5.314  -2.135  1.00  0.00           C  
ATOM   1095  C   ARG   144       9.330   4.179  -2.386  1.00  0.00           C  
ATOM   1096  O   ARG   144       9.595   3.338  -3.271  1.00  0.00           O  
ATOM   1097  CB  ARG   144       9.750   6.672  -2.572  1.00  0.00           C  
ATOM   1098  CG  ARG   144       9.588   6.876  -4.057  1.00  0.00           C  
ATOM   1099  CD  ARG   144       9.465   8.342  -4.405  1.00  0.00           C  
ATOM   1100  NE  ARG   144       9.441   8.594  -5.826  1.00  0.00           N  
ATOM   1101  CZ  ARG   144      10.469   8.812  -6.564  1.00  0.00           C  
ATOM   1102  NH1 ARG   144      11.685   8.865  -6.247  1.00  0.00           N1+
ATOM   1103  NH2 ARG   144      10.184   8.985  -7.822  1.00  0.00           N  
ATOM   1104  N   THR   145       8.291   4.081  -1.652  1.00  0.00           N  
ATOM   1105  CA  THR   145       7.336   2.982  -1.582  1.00  0.00           C  
ATOM   1106  C   THR   145       5.869   3.439  -1.219  1.00  0.00           C  
ATOM   1107  O   THR   145       5.515   4.593  -1.343  1.00  0.00           O  
ATOM   1108  CB  THR   145       7.830   1.886  -0.713  1.00  0.00           C  
ATOM   1109  CG2 THR   145       7.871   2.061   0.787  1.00  0.00           C  
ATOM   1110  OG1 THR   145       7.138   0.679  -0.904  1.00  0.00           O  
ATOM   1111  N   GLN   146       5.019   2.456  -0.832  1.00  0.00           N  
ATOM   1112  CA  GLN   146       3.590   2.536  -0.996  1.00  0.00           C  
ATOM   1113  C   GLN   146       2.825   3.585  -0.128  1.00  0.00           C  
ATOM   1114  O   GLN   146       1.827   4.189  -0.544  1.00  0.00           O  
ATOM   1115  CB  GLN   146       3.024   1.173  -0.792  1.00  0.00           C  
ATOM   1116  CG  GLN   146       3.550  -0.019  -1.629  1.00  0.00           C  
ATOM   1117  CD  GLN   146       2.804  -1.345  -1.375  1.00  0.00           C  
ATOM   1118  NE2 GLN   146       3.606  -2.413  -1.132  1.00  0.00           N  
ATOM   1119  OE1 GLN   146       1.554  -1.440  -1.415  1.00  0.00           O  
ATOM   1120  N   GLU   147       3.359   3.877   1.042  1.00  0.00           N  
ATOM   1121  CA  GLU   147       2.732   4.759   2.084  1.00  0.00           C  
ATOM   1122  C   GLU   147       1.448   4.036   2.678  1.00  0.00           C  
ATOM   1123  O   GLU   147       0.577   4.571   3.371  1.00  0.00           O  
ATOM   1124  CB  GLU   147       2.392   6.143   1.540  1.00  0.00           C  
ATOM   1125  CG  GLU   147       3.626   6.817   0.924  1.00  0.00           C  
ATOM   1126  CD  GLU   147       4.907   6.678   1.724  1.00  0.00           C  
ATOM   1127  OE1 GLU   147       5.562   5.672   1.708  1.00  0.00           O  
ATOM   1128  OE2 GLU   147       5.182   7.685   2.552  1.00  0.00           O  
ATOM   1129  N   SER   148       1.248   2.727   2.358  1.00  0.00           N  
ATOM   1130  CA  SER   148      -0.013   2.056   2.674  1.00  0.00           C  
ATOM   1131  C   SER   148       0.270   0.592   2.993  1.00  0.00           C  
ATOM   1132  O   SER   148       1.443   0.161   2.929  1.00  0.00           O  
ATOM   1133  CB  SER   148      -0.929   2.172   1.516  1.00  0.00           C  
ATOM   1134  OG  SER   148      -0.392   1.899   0.260  1.00  0.00           O  
ATOM   1135  N   GLU   149      -0.769  -0.176   3.278  1.00  0.00           N  
ATOM   1136  CA  GLU   149      -0.614  -1.665   3.455  1.00  0.00           C  
ATOM   1137  C   GLU   149       0.242  -2.294   2.376  1.00  0.00           C  
ATOM   1138  O   GLU   149       0.264  -1.892   1.213  1.00  0.00           O  
ATOM   1139  CB  GLU   149      -2.051  -2.331   3.408  1.00  0.00           C  
ATOM   1140  CG  GLU   149      -2.098  -3.848   3.762  1.00  0.00           C  
ATOM   1141  CD  GLU   149      -3.123  -4.503   2.810  1.00  0.00           C  
ATOM   1142  OE1 GLU   149      -4.272  -4.038   2.566  1.00  0.00           O  
ATOM   1143  OE2 GLU   149      -2.671  -5.710   2.322  1.00  0.00           O  
ATOM   1144  N   CYX   150       1.032  -3.328   2.771  1.00  0.00           N  
ATOM   1145  CA  CYX   150       1.599  -4.303   1.794  1.00  0.00           C  
ATOM   1146  C   CYX   150       0.828  -5.587   1.528  1.00  0.00           C  
ATOM   1147  O   CYX   150       0.010  -5.976   2.322  1.00  0.00           O  
ATOM   1148  CB  CYX   150       3.045  -4.614   2.228  1.00  0.00           C  
ATOM   1149  SG  CYX   150       3.413  -4.541   4.018  1.00  0.00           S  
ATOM   1150  N   ALA   151       0.906  -6.194   0.322  1.00  0.00           N  
ATOM   1151  CA  ALA   151      -0.006  -7.390   0.088  1.00  0.00           C  
ATOM   1152  C   ALA   151       0.880  -8.721   0.181  1.00  0.00           C  
ATOM   1153  O   ALA   151       2.053  -8.723  -0.086  1.00  0.00           O  
ATOM   1154  CB  ALA   151      -0.680  -7.204  -1.283  1.00  0.00           C  
ATOM   1155  N   CYX   152       0.221  -9.820   0.525  1.00  0.00           N  
ATOM   1156  CA  CYX   152       0.931 -11.057   0.960  1.00  0.00           C  
ATOM   1157  C   CYX   152       0.040 -12.253   0.747  1.00  0.00           C  
ATOM   1158  O   CYX   152      -1.116 -12.206   1.135  1.00  0.00           O  
ATOM   1159  CB  CYX   152       1.183 -10.981   2.458  1.00  0.00           C  
ATOM   1160  SG  CYX   152       2.057  -9.557   3.191  1.00  0.00           S  
ATOM   1161  N   VAL   153       0.511 -13.369   0.223  1.00  0.00           N  
ATOM   1162  CA  VAL   153      -0.258 -14.588  -0.150  1.00  0.00           C  
ATOM   1163  C   VAL   153       0.474 -15.868   0.153  1.00  0.00           C  
ATOM   1164  O   VAL   153       1.696 -15.958   0.054  1.00  0.00           O  
ATOM   1165  CB  VAL   153      -0.820 -14.577  -1.618  1.00  0.00           C  
ATOM   1166  CG1 VAL   153      -2.053 -13.586  -1.769  1.00  0.00           C  
ATOM   1167  CG2 VAL   153       0.311 -14.276  -2.632  1.00  0.00           C  
ATOM   1168  N   ASN   154      -0.308 -16.816   0.663  1.00  0.00           N  
ATOM   1169  CA  ASN   154       0.133 -18.106   1.152  1.00  0.00           C  
ATOM   1170  C   ASN   154       1.442 -18.136   2.008  1.00  0.00           C  
ATOM   1171  O   ASN   154       2.247 -19.082   1.986  1.00  0.00           O  
ATOM   1172  CB  ASN   154       0.001 -19.161   0.074  1.00  0.00           C  
ATOM   1173  CG  ASN   154      -0.209 -20.576   0.600  1.00  0.00           C  
ATOM   1174  ND2 ASN   154       0.757 -21.415   0.455  1.00  0.00           N  
ATOM   1175  OD1 ASN   154      -1.146 -20.811   1.289  1.00  0.00           O  
ATOM   1176  N   GLY   155       1.617 -17.102   2.856  1.00  0.00           N  
ATOM   1177  CA  GLY   155       2.755 -16.916   3.789  1.00  0.00           C  
ATOM   1178  C   GLY   155       3.888 -16.033   3.200  1.00  0.00           C  
ATOM   1179  O   GLY   155       4.889 -15.818   3.883  1.00  0.00           O  
ATOM   1180  N   SER   156       3.661 -15.529   1.938  1.00  0.00           N  
ATOM   1181  CA  SER   156       4.715 -14.734   1.275  1.00  0.00           C  
ATOM   1182  C   SER   156       4.200 -13.280   1.162  1.00  0.00           C  
ATOM   1183  O   SER   156       3.146 -13.081   0.598  1.00  0.00           O  
ATOM   1184  CB  SER   156       5.025 -15.303  -0.097  1.00  0.00           C  
ATOM   1185  OG  SER   156       5.022 -16.725  -0.080  1.00  0.00           O  
ATOM   1186  N   CYX   157       4.949 -12.276   1.646  1.00  0.00           N  
ATOM   1187  CA  CYX   157       4.724 -10.798   1.468  1.00  0.00           C  
ATOM   1188  C   CYX   157       5.358 -10.248   0.168  1.00  0.00           C  
ATOM   1189  O   CYX   157       6.405 -10.683  -0.279  1.00  0.00           O  
ATOM   1190  CB  CYX   157       5.045 -10.135   2.812  1.00  0.00           C  
ATOM   1191  SG  CYX   157       3.750 -10.367   4.077  1.00  0.00           S  
ATOM   1192  N   PHE   158       4.839  -9.166  -0.372  1.00  0.00           N  
ATOM   1193  CA  PHE   158       5.360  -8.490  -1.577  1.00  0.00           C  
ATOM   1194  C   PHE   158       5.451  -7.015  -1.411  1.00  0.00           C  
ATOM   1195  O   PHE   158       4.620  -6.409  -0.734  1.00  0.00           O  
ATOM   1196  CB  PHE   158       4.557  -8.800  -2.832  1.00  0.00           C  
ATOM   1197  CG  PHE   158       4.527 -10.313  -3.028  1.00  0.00           C  
ATOM   1198  CD1 PHE   158       3.584 -11.133  -2.455  1.00  0.00           C  
ATOM   1199  CD2 PHE   158       5.638 -10.879  -3.670  1.00  0.00           C  
ATOM   1200  CE1 PHE   158       3.771 -12.584  -2.456  1.00  0.00           C  
ATOM   1201  CE2 PHE   158       5.666 -12.284  -3.822  1.00  0.00           C  
ATOM   1202  CZ  PHE   158       4.773 -13.164  -3.260  1.00  0.00           C  
ATOM   1203  N   THR   159       6.346  -6.269  -2.109  1.00  0.00           N  
ATOM   1204  CA  THR   159       6.290  -4.794  -2.195  1.00  0.00           C  
ATOM   1205  C   THR   159       6.544  -4.142  -3.575  1.00  0.00           C  
ATOM   1206  O   THR   159       7.138  -4.783  -4.407  1.00  0.00           O  
ATOM   1207  CB  THR   159       7.054  -4.107  -1.115  1.00  0.00           C  
ATOM   1208  CG2 THR   159       8.556  -4.040  -1.324  1.00  0.00           C  
ATOM   1209  OG1 THR   159       6.496  -2.867  -0.917  1.00  0.00           O  
ATOM   1210  N   VAL   160       6.191  -2.853  -3.793  1.00  0.00           N  
ATOM   1211  CA  VAL   160       6.811  -2.030  -4.921  1.00  0.00           C  
ATOM   1212  C   VAL   160       7.800  -0.955  -4.431  1.00  0.00           C  
ATOM   1213  O   VAL   160       7.554  -0.434  -3.330  1.00  0.00           O  
ATOM   1214  CB  VAL   160       5.625  -1.266  -5.602  1.00  0.00           C  
ATOM   1215  CG1 VAL   160       6.153  -0.246  -6.662  1.00  0.00           C  
ATOM   1216  CG2 VAL   160       4.588  -2.263  -6.279  1.00  0.00           C  
ATOM   1217  N   MET   161       8.858  -0.676  -5.187  1.00  0.00           N  
ATOM   1218  CA  MET   161       9.719   0.498  -4.925  1.00  0.00           C  
ATOM   1219  C   MET   161      10.191   1.206  -6.170  1.00  0.00           C  
ATOM   1220  O   MET   161      10.316   0.620  -7.185  1.00  0.00           O  
ATOM   1221  CB  MET   161      10.980   0.066  -4.048  1.00  0.00           C  
ATOM   1222  CG  MET   161      10.616  -0.436  -2.683  1.00  0.00           C  
ATOM   1223  SD  MET   161      12.157  -0.846  -1.801  1.00  0.00           S  
ATOM   1224  CE  MET   161      11.319  -1.000  -0.226  1.00  0.00           C  
ATOM   1225  N   THR   162      10.523   2.451  -6.001  1.00  0.00           N  
ATOM   1226  CA  THR   162      10.801   3.459  -7.045  1.00  0.00           C  
ATOM   1227  C   THR   162      11.962   4.320  -6.663  1.00  0.00           C  
ATOM   1228  O   THR   162      12.096   4.538  -5.450  1.00  0.00           O  
ATOM   1229  CB  THR   162       9.519   4.342  -7.232  1.00  0.00           C  
ATOM   1230  CG2 THR   162       9.690   5.218  -8.473  1.00  0.00           C  
ATOM   1231  OG1 THR   162       8.445   3.442  -7.384  1.00  0.00           O  
ATOM   1232  N   ASP   163      12.802   4.686  -7.608  1.00  0.00           N  
ATOM   1233  CA  ASP   163      14.167   5.246  -7.437  1.00  0.00           C  
ATOM   1234  C   ASP   163      14.478   6.172  -8.654  1.00  0.00           C  
ATOM   1235  O   ASP   163      14.144   5.811  -9.835  1.00  0.00           O  
ATOM   1236  CB  ASP   163      15.131   4.113  -7.274  1.00  0.00           C  
ATOM   1237  CG  ASP   163      16.573   4.581  -6.816  1.00  0.00           C  
ATOM   1238  OD1 ASP   163      16.835   5.755  -6.611  1.00  0.00           O  
ATOM   1239  OD2 ASP   163      17.466   3.720  -6.703  1.00  0.00           O1-
ATOM   1240  N   GLY   164      15.001   7.352  -8.566  1.00  0.00           N  
ATOM   1241  CA  GLY   164      15.139   8.371  -9.641  1.00  0.00           C  
ATOM   1242  C   GLY   164      14.093   9.501  -9.534  1.00  0.00           C  
ATOM   1243  O   GLY   164      13.380   9.635  -8.545  1.00  0.00           O  
ATOM   1244  N   PRO   165      13.941  10.377 -10.568  1.00  0.00           N  
ATOM   1245  CA  PRO   165      13.234  11.682 -10.510  1.00  0.00           C  
ATOM   1246  C   PRO   165      11.766  11.655  -9.858  1.00  0.00           C  
ATOM   1247  O   PRO   165      11.042  10.705  -9.958  1.00  0.00           O  
ATOM   1248  CB  PRO   165      13.110  12.146 -11.982  1.00  0.00           C  
ATOM   1249  CG  PRO   165      14.409  11.605 -12.501  1.00  0.00           C  
ATOM   1250  CD  PRO   165      14.538  10.147 -11.892  1.00  0.00           C  
ATOM   1251  N   SER   166      11.325  12.813  -9.372  1.00  0.00           N  
ATOM   1252  CA  SER   166       9.878  13.077  -8.948  1.00  0.00           C  
ATOM   1253  C   SER   166       9.119  13.774 -10.107  1.00  0.00           C  
ATOM   1254  O   SER   166       7.867  13.875 -10.048  1.00  0.00           O  
ATOM   1255  CB  SER   166       9.769  14.067  -7.804  1.00  0.00           C  
ATOM   1256  OG  SER   166      10.719  13.759  -6.815  1.00  0.00           O  
ATOM   1257  N   ASN   167       9.828  14.342 -11.095  1.00  0.00           N  
ATOM   1258  CA  ASN   167       9.272  14.856 -12.391  1.00  0.00           C  
ATOM   1259  C   ASN   167       9.331  13.745 -13.540  1.00  0.00           C  
ATOM   1260  O   ASN   167      10.458  13.379 -13.952  1.00  0.00           O  
ATOM   1261  CB  ASN   167       9.969  16.204 -12.694  1.00  0.00           C  
ATOM   1262  CG  ASN   167       9.390  16.854 -13.893  1.00  0.00           C  
ATOM   1263  ND2 ASN   167       9.840  18.005 -14.308  1.00  0.00           N  
ATOM   1264  OD1 ASN   167       8.521  16.368 -14.556  1.00  0.00           O  
ATOM   1265  N   GLY   168       8.148  13.256 -13.936  1.00  0.00           N  
ATOM   1266  CA  GLY   168       7.966  12.463 -15.074  1.00  0.00           C  
ATOM   1267  C   GLY   168       7.780  10.931 -14.853  1.00  0.00           C  
ATOM   1268  O   GLY   168       6.738  10.427 -14.437  1.00  0.00           O  
ATOM   1269  N   GLN   169       8.858  10.160 -15.164  1.00  0.00           N  
ATOM   1270  CA  GLN   169       9.142   8.771 -14.961  1.00  0.00           C  
ATOM   1271  C   GLN   169      10.362   8.669 -14.070  1.00  0.00           C  
ATOM   1272  O   GLN   169      11.257   9.530 -13.961  1.00  0.00           O  
ATOM   1273  CB  GLN   169       9.282   8.121 -16.329  1.00  0.00           C  
ATOM   1274  CG  GLN   169       7.973   7.827 -17.088  1.00  0.00           C  
ATOM   1275  CD  GLN   169       7.345   9.075 -17.772  1.00  0.00           C  
ATOM   1276  NE2 GLN   169       6.082   9.340 -17.595  1.00  0.00           N  
ATOM   1277  OE1 GLN   169       7.992   9.765 -18.595  1.00  0.00           O  
ATOM   1278  N   ALA   170      10.451   7.464 -13.521  1.00  0.00           N  
ATOM   1279  CA  ALA   170      11.695   7.020 -12.824  1.00  0.00           C  
ATOM   1280  C   ALA   170      11.935   5.482 -13.099  1.00  0.00           C  
ATOM   1281  O   ALA   170      11.259   4.946 -13.981  1.00  0.00           O  
ATOM   1282  CB  ALA   170      11.494   7.373 -11.300  1.00  0.00           C  
ATOM   1283  N   SER   171      12.820   4.816 -12.417  1.00  0.00           N  
ATOM   1284  CA  SER   171      13.028   3.369 -12.498  1.00  0.00           C  
ATOM   1285  C   SER   171      12.167   2.775 -11.373  1.00  0.00           C  
ATOM   1286  O   SER   171      11.962   3.450 -10.365  1.00  0.00           O  
ATOM   1287  CB  SER   171      14.426   2.972 -12.178  1.00  0.00           C  
ATOM   1288  OG  SER   171      15.345   3.518 -13.104  1.00  0.00           O  
ATOM   1289  N   TYR   172      11.725   1.518 -11.533  1.00  0.00           N  
ATOM   1290  CA  TYR   172      10.717   0.871 -10.593  1.00  0.00           C  
ATOM   1291  C   TYR   172      10.723  -0.653 -10.529  1.00  0.00           C  
ATOM   1292  O   TYR   172      10.829  -1.258 -11.565  1.00  0.00           O  
ATOM   1293  CB  TYR   172       9.288   1.387 -10.878  1.00  0.00           C  
ATOM   1294  CG  TYR   172       8.845   1.499 -12.350  1.00  0.00           C  
ATOM   1295  CD1 TYR   172       8.997   2.738 -12.984  1.00  0.00           C  
ATOM   1296  CD2 TYR   172       8.318   0.393 -13.005  1.00  0.00           C  
ATOM   1297  CE1 TYR   172       8.632   2.844 -14.295  1.00  0.00           C  
ATOM   1298  CE2 TYR   172       7.854   0.498 -14.307  1.00  0.00           C  
ATOM   1299  CZ  TYR   172       8.006   1.759 -14.981  1.00  0.00           C  
ATOM   1300  OH  TYR   172       7.662   1.885 -16.301  1.00  0.00           O  
ATOM   1301  N   LYS   173      10.521  -1.277  -9.328  1.00  0.00           N  
ATOM   1302  CA  LYS   173      10.676  -2.768  -9.101  1.00  0.00           C  
ATOM   1303  C   LYS   173       9.578  -3.413  -8.211  1.00  0.00           C  
ATOM   1304  O   LYS   173       9.123  -2.735  -7.286  1.00  0.00           O  
ATOM   1305  CB  LYS   173      12.008  -2.993  -8.364  1.00  0.00           C  
ATOM   1306  CG  LYS   173      13.149  -2.866  -9.305  1.00  0.00           C  
ATOM   1307  CD  LYS   173      14.493  -3.205  -8.693  1.00  0.00           C  
ATOM   1308  CE  LYS   173      15.524  -2.845  -9.706  1.00  0.00           C  
ATOM   1309  NZ  LYS   173      16.844  -3.522  -9.420  1.00  0.00           N1+
ATOM   1310  N   ILE   174       9.335  -4.721  -8.311  1.00  0.00           N  
ATOM   1311  CA  ILE   174       8.597  -5.470  -7.302  1.00  0.00           C  
ATOM   1312  C   ILE   174       9.434  -6.544  -6.678  1.00  0.00           C  
ATOM   1313  O   ILE   174      10.235  -7.242  -7.310  1.00  0.00           O  
ATOM   1314  CB  ILE   174       7.306  -6.115  -7.816  1.00  0.00           C  
ATOM   1315  CG1 ILE   174       7.366  -6.754  -9.205  1.00  0.00           C  
ATOM   1316  CG2 ILE   174       6.291  -4.945  -7.907  1.00  0.00           C  
ATOM   1317  CD1 ILE   174       6.127  -7.402  -9.889  1.00  0.00           C  
ATOM   1318  N   PHE   175       9.180  -6.841  -5.393  1.00  0.00           N  
ATOM   1319  CA  PHE   175       9.974  -7.725  -4.541  1.00  0.00           C  
ATOM   1320  C   PHE   175       9.089  -8.742  -3.815  1.00  0.00           C  
ATOM   1321  O   PHE   175       7.963  -8.437  -3.395  1.00  0.00           O  
ATOM   1322  CB  PHE   175      10.767  -6.975  -3.508  1.00  0.00           C  
ATOM   1323  CG  PHE   175      11.979  -6.137  -3.987  1.00  0.00           C  
ATOM   1324  CD1 PHE   175      11.817  -4.801  -4.351  1.00  0.00           C  
ATOM   1325  CD2 PHE   175      13.284  -6.694  -4.146  1.00  0.00           C  
ATOM   1326  CE1 PHE   175      12.820  -4.052  -4.877  1.00  0.00           C  
ATOM   1327  CE2 PHE   175      14.366  -5.919  -4.569  1.00  0.00           C  
ATOM   1328  CZ  PHE   175      14.124  -4.622  -4.946  1.00  0.00           C  
ATOM   1329  N   ARG   176       9.631  -9.965  -3.492  1.00  0.00           N  
ATOM   1330  CA  ARG   176       9.115 -11.049  -2.565  1.00  0.00           C  
ATOM   1331  C   ARG   176      10.000 -11.119  -1.306  1.00  0.00           C  
ATOM   1332  O   ARG   176      11.163 -11.236  -1.467  1.00  0.00           O  
ATOM   1333  CB  ARG   176       9.050 -12.451  -3.247  1.00  0.00           C  
ATOM   1334  CG  ARG   176       8.455 -13.604  -2.354  1.00  0.00           C  
ATOM   1335  CD  ARG   176       8.481 -14.931  -3.143  1.00  0.00           C  
ATOM   1336  NE  ARG   176       7.877 -16.027  -2.407  1.00  0.00           N  
ATOM   1337  CZ  ARG   176       7.359 -17.128  -2.932  1.00  0.00           C  
ATOM   1338  NH1 ARG   176       7.265 -17.302  -4.232  1.00  0.00           N1+
ATOM   1339  NH2 ARG   176       6.915 -18.162  -2.242  1.00  0.00           N  
ATOM   1340  N   ILE   177       9.276 -11.061  -0.201  1.00  0.00           N  
ATOM   1341  CA  ILE   177       9.709 -10.991   1.209  1.00  0.00           C  
ATOM   1342  C   ILE   177       9.048 -12.280   1.775  1.00  0.00           C  
ATOM   1343  O   ILE   177       7.832 -12.589   1.587  1.00  0.00           O  
ATOM   1344  CB  ILE   177       9.364  -9.608   1.826  1.00  0.00           C  
ATOM   1345  CG1 ILE   177      10.118  -8.482   1.113  1.00  0.00           C  
ATOM   1346  CG2 ILE   177       9.827  -9.750   3.287  1.00  0.00           C  
ATOM   1347  CD1 ILE   177       9.368  -7.857   0.001  1.00  0.00           C  
ATOM   1348  N   GLU   178       9.841 -13.003   2.614  1.00  0.00           N  
ATOM   1349  CA  GLU   178       9.309 -14.217   3.285  1.00  0.00           C  
ATOM   1350  C   GLU   178      10.297 -14.670   4.388  1.00  0.00           C  
ATOM   1351  O   GLU   178      11.518 -14.428   4.274  1.00  0.00           O  
ATOM   1352  CB  GLU   178       9.177 -15.372   2.232  1.00  0.00           C  
ATOM   1353  CG  GLU   178       8.280 -16.578   2.449  1.00  0.00           C  
ATOM   1354  CD  GLU   178       8.380 -17.472   1.160  1.00  0.00           C  
ATOM   1355  OE1 GLU   178       7.560 -17.297   0.266  1.00  0.00           O  
ATOM   1356  OE2 GLU   178       9.366 -18.160   0.991  1.00  0.00           O1-
ATOM   1357  N   LYS   179       9.785 -15.085   5.575  1.00  0.00           N  
ATOM   1358  CA  LYS   179      10.570 -15.265   6.818  1.00  0.00           C  
ATOM   1359  C   LYS   179      11.230 -13.873   7.117  1.00  0.00           C  
ATOM   1360  O   LYS   179      12.303 -13.812   7.683  1.00  0.00           O  
ATOM   1361  CB  LYS   179      11.607 -16.429   6.770  1.00  0.00           C  
ATOM   1362  CG  LYS   179      10.936 -17.775   6.573  1.00  0.00           C  
ATOM   1363  CD  LYS   179      11.925 -18.946   6.233  1.00  0.00           C  
ATOM   1364  CE  LYS   179      11.248 -20.335   6.564  1.00  0.00           C  
ATOM   1365  NZ  LYS   179      12.216 -21.442   6.358  1.00  0.00           N1+
ATOM   1366  N   GLY   180      10.589 -12.739   6.739  1.00  0.00           N  
ATOM   1367  CA  GLY   180      11.012 -11.379   6.823  1.00  0.00           C  
ATOM   1368  C   GLY   180      12.339 -11.061   6.123  1.00  0.00           C  
ATOM   1369  O   GLY   180      12.949 -10.067   6.584  1.00  0.00           O  
ATOM   1370  N   LYS   181      12.786 -11.763   5.046  1.00  0.00           N  
ATOM   1371  CA  LYS   181      14.004 -11.381   4.257  1.00  0.00           C  
ATOM   1372  C   LYS   181      13.581 -11.370   2.811  1.00  0.00           C  
ATOM   1373  O   LYS   181      12.620 -11.986   2.362  1.00  0.00           O  
ATOM   1374  CB  LYS   181      15.116 -12.405   4.466  1.00  0.00           C  
ATOM   1375  CG  LYS   181      15.629 -12.484   5.880  1.00  0.00           C  
ATOM   1376  CD  LYS   181      16.920 -13.239   6.123  1.00  0.00           C  
ATOM   1377  CE  LYS   181      17.302 -13.341   7.594  1.00  0.00           C  
ATOM   1378  NZ  LYS   181      17.649 -11.963   8.159  1.00  0.00           N1+
ATOM   1379  N   ILE   182      14.288 -10.608   1.952  1.00  0.00           N  
ATOM   1380  CA  ILE   182      14.116 -10.678   0.545  1.00  0.00           C  
ATOM   1381  C   ILE   182      14.438 -12.035   0.039  1.00  0.00           C  
ATOM   1382  O   ILE   182      15.386 -12.691   0.492  1.00  0.00           O  
ATOM   1383  CB  ILE   182      15.039  -9.694  -0.092  1.00  0.00           C  
ATOM   1384  CG1 ILE   182      14.985  -8.236   0.432  1.00  0.00           C  
ATOM   1385  CG2 ILE   182      14.988  -9.665  -1.693  1.00  0.00           C  
ATOM   1386  CD1 ILE   182      13.604  -7.598   0.333  1.00  0.00           C  
ATOM   1387  N   VAL   183      13.733 -12.456  -0.969  1.00  0.00           N  
ATOM   1388  CA  VAL   183      13.768 -13.725  -1.705  1.00  0.00           C  
ATOM   1389  C   VAL   183      14.014 -13.379  -3.158  1.00  0.00           C  
ATOM   1390  O   VAL   183      14.865 -14.039  -3.767  1.00  0.00           O  
ATOM   1391  CB  VAL   183      12.449 -14.531  -1.496  1.00  0.00           C  
ATOM   1392  CG1 VAL   183      12.276 -15.733  -2.431  1.00  0.00           C  
ATOM   1393  CG2 VAL   183      12.254 -15.026  -0.048  1.00  0.00           C  
ATOM   1394  N   LYS   184      13.218 -12.555  -3.802  1.00  0.00           N  
ATOM   1395  CA  LYS   184      13.235 -12.299  -5.293  1.00  0.00           C  
ATOM   1396  C   LYS   184      12.961 -10.819  -5.531  1.00  0.00           C  
ATOM   1397  O   LYS   184      12.288 -10.196  -4.741  1.00  0.00           O  
ATOM   1398  CB  LYS   184      12.198 -13.246  -5.967  1.00  0.00           C  
ATOM   1399  CG  LYS   184      12.617 -13.530  -7.446  1.00  0.00           C  
ATOM   1400  CD  LYS   184      11.721 -14.461  -8.238  1.00  0.00           C  
ATOM   1401  CE  LYS   184      12.310 -14.911  -9.552  1.00  0.00           C  
ATOM   1402  NZ  LYS   184      11.282 -15.830 -10.185  1.00  0.00           N1+
ATOM   1403  N   SER   185      13.334 -10.333  -6.757  1.00  0.00           N  
ATOM   1404  CA  SER   185      12.845  -9.076  -7.408  1.00  0.00           C  
ATOM   1405  C   SER   185      12.564  -9.254  -8.861  1.00  0.00           C  
ATOM   1406  O   SER   185      13.186 -10.146  -9.453  1.00  0.00           O  
ATOM   1407  CB  SER   185      13.787  -7.932  -7.137  1.00  0.00           C  
ATOM   1408  OG  SER   185      15.026  -8.188  -7.764  1.00  0.00           O  
ATOM   1409  N   VAL   186      11.657  -8.445  -9.397  1.00  0.00           N  
ATOM   1410  CA  VAL   186      11.504  -8.252 -10.842  1.00  0.00           C  
ATOM   1411  C   VAL   186      11.470  -6.760 -11.108  1.00  0.00           C  
ATOM   1412  O   VAL   186      10.867  -5.985 -10.360  1.00  0.00           O  
ATOM   1413  CB  VAL   186      10.303  -9.078 -11.333  1.00  0.00           C  
ATOM   1414  CG1 VAL   186       9.940  -8.795 -12.817  1.00  0.00           C  
ATOM   1415  CG2 VAL   186      10.379 -10.646 -11.171  1.00  0.00           C  
ATOM   1416  N   GLU   187      12.022  -6.364 -12.295  1.00  0.00           N  
ATOM   1417  CA  GLU   187      11.873  -5.008 -12.888  1.00  0.00           C  
ATOM   1418  C   GLU   187      10.796  -5.047 -13.964  1.00  0.00           C  
ATOM   1419  O   GLU   187      10.982  -5.732 -14.983  1.00  0.00           O  
ATOM   1420  CB  GLU   187      13.160  -4.589 -13.625  1.00  0.00           C  
ATOM   1421  CG  GLU   187      13.141  -3.190 -14.245  1.00  0.00           C  
ATOM   1422  CD  GLU   187      14.536  -2.800 -14.751  1.00  0.00           C  
ATOM   1423  OE1 GLU   187      14.938  -1.633 -14.615  1.00  0.00           O  
ATOM   1424  OE2 GLU   187      15.128  -3.546 -15.478  1.00  0.00           O1-
ATOM   1425  N   MET   188       9.772  -4.182 -13.958  1.00  0.00           N  
ATOM   1426  CA  MET   188       8.573  -4.249 -14.847  1.00  0.00           C  
ATOM   1427  C   MET   188       8.469  -3.028 -15.775  1.00  0.00           C  
ATOM   1428  O   MET   188       7.343  -2.724 -16.236  1.00  0.00           O  
ATOM   1429  CB  MET   188       7.264  -4.543 -14.014  1.00  0.00           C  
ATOM   1430  CG  MET   188       6.827  -3.520 -12.974  1.00  0.00           C  
ATOM   1431  SD  MET   188       7.829  -3.719 -11.489  1.00  0.00           S  
ATOM   1432  CE  MET   188       7.012  -2.380 -10.629  1.00  0.00           C  
ATOM   1433  N   ASN   189       9.589  -2.297 -16.100  1.00  0.00           N  
ATOM   1434  CA  ASN   189       9.614  -1.048 -16.976  1.00  0.00           C  
ATOM   1435  C   ASN   189       8.861  -1.194 -18.293  1.00  0.00           C  
ATOM   1436  O   ASN   189       8.813  -2.250 -18.881  1.00  0.00           O  
ATOM   1437  CB  ASN   189      11.075  -0.579 -17.219  1.00  0.00           C  
ATOM   1438  CG  ASN   189      11.231   0.935 -17.481  1.00  0.00           C  
ATOM   1439  ND2 ASN   189      12.160   1.582 -16.831  1.00  0.00           N  
ATOM   1440  OD1 ASN   189      10.558   1.538 -18.303  1.00  0.00           O  
ATOM   1441  N   ALA   190       8.321  -0.055 -18.770  1.00  0.00           N  
ATOM   1442  CA  ALA   190       7.847   0.202 -20.126  1.00  0.00           C  
ATOM   1443  C   ALA   190       7.814   1.721 -20.541  1.00  0.00           C  
ATOM   1444  O   ALA   190       7.720   2.614 -19.692  1.00  0.00           O  
ATOM   1445  CB  ALA   190       6.411  -0.361 -20.248  1.00  0.00           C  
ATOM   1446  N   PRO   191       7.760   1.959 -21.882  1.00  0.00           N  
ATOM   1447  CA  PRO   191       7.500   3.284 -22.438  1.00  0.00           C  
ATOM   1448  C   PRO   191       6.290   3.974 -21.882  1.00  0.00           C  
ATOM   1449  O   PRO   191       5.183   3.410 -21.960  1.00  0.00           O  
ATOM   1450  CB  PRO   191       7.430   3.141 -23.997  1.00  0.00           C  
ATOM   1451  CG  PRO   191       8.100   1.869 -24.345  1.00  0.00           C  
ATOM   1452  CD  PRO   191       7.779   1.071 -23.092  1.00  0.00           C  
ATOM   1453  N   ASN   192       6.527   5.150 -21.287  1.00  0.00           N  
ATOM   1454  CA  ASN   192       5.516   6.112 -20.757  1.00  0.00           C  
ATOM   1455  C   ASN   192       4.812   5.633 -19.485  1.00  0.00           C  
ATOM   1456  O   ASN   192       4.141   6.391 -18.829  1.00  0.00           O  
ATOM   1457  CB  ASN   192       4.667   6.606 -21.856  1.00  0.00           C  
ATOM   1458  CG  ASN   192       4.018   7.935 -21.646  1.00  0.00           C  
ATOM   1459  ND2 ASN   192       2.925   8.148 -22.300  1.00  0.00           N  
ATOM   1460  OD1 ASN   192       4.444   8.803 -20.852  1.00  0.00           O  
ATOM   1461  N   TYR   193       5.023   4.363 -19.037  1.00  0.00           N  
ATOM   1462  CA  TYR   193       4.469   3.903 -17.743  1.00  0.00           C  
ATOM   1463  C   TYR   193       5.242   4.445 -16.528  1.00  0.00           C  
ATOM   1464  O   TYR   193       6.331   4.946 -16.644  1.00  0.00           O  
ATOM   1465  CB  TYR   193       4.437   2.361 -17.740  1.00  0.00           C  
ATOM   1466  CG  TYR   193       3.269   1.737 -18.483  1.00  0.00           C  
ATOM   1467  CD1 TYR   193       3.025   1.956 -19.867  1.00  0.00           C  
ATOM   1468  CD2 TYR   193       2.302   1.016 -17.685  1.00  0.00           C  
ATOM   1469  CE1 TYR   193       1.925   1.306 -20.470  1.00  0.00           C  
ATOM   1470  CE2 TYR   193       1.193   0.377 -18.307  1.00  0.00           C  
ATOM   1471  CZ  TYR   193       1.029   0.538 -19.713  1.00  0.00           C  
ATOM   1472  OH  TYR   193      -0.009  -0.007 -20.440  1.00  0.00           O  
ATOM   1473  N   HIE   194       4.617   4.378 -15.298  1.00  0.00           N  
ATOM   1474  CA  HIE   194       5.289   4.796 -14.020  1.00  0.00           C  
ATOM   1475  C   HIE   194       4.437   4.319 -12.840  1.00  0.00           C  
ATOM   1476  O   HIE   194       3.301   3.959 -12.979  1.00  0.00           O  
ATOM   1477  CB  HIE   194       5.491   6.272 -13.883  1.00  0.00           C  
ATOM   1478  CG  HIE   194       6.446   6.672 -12.833  1.00  0.00           C  
ATOM   1479  CD2 HIE   194       6.270   7.590 -11.874  1.00  0.00           C  
ATOM   1480  ND1 HIE   194       7.656   5.997 -12.587  1.00  0.00           N  
ATOM   1481  CE1 HIE   194       8.060   6.530 -11.448  1.00  0.00           C  
ATOM   1482  NE2 HIE   194       7.279   7.496 -10.965  1.00  0.00           N  
ATOM   1483  N   TYR   195       5.073   4.251 -11.664  1.00  0.00           N  
ATOM   1484  CA  TYR   195       4.632   3.618 -10.506  1.00  0.00           C  
ATOM   1485  C   TYR   195       5.183   4.326  -9.237  1.00  0.00           C  
ATOM   1486  O   TYR   195       6.400   4.262  -8.995  1.00  0.00           O  
ATOM   1487  CB  TYR   195       4.981   2.085 -10.659  1.00  0.00           C  
ATOM   1488  CG  TYR   195       4.278   1.359 -11.780  1.00  0.00           C  
ATOM   1489  CD1 TYR   195       4.924   1.053 -12.937  1.00  0.00           C  
ATOM   1490  CD2 TYR   195       2.958   0.843 -11.578  1.00  0.00           C  
ATOM   1491  CE1 TYR   195       4.330   0.274 -13.969  1.00  0.00           C  
ATOM   1492  CE2 TYR   195       2.394   0.012 -12.562  1.00  0.00           C  
ATOM   1493  CZ  TYR   195       3.011  -0.301 -13.790  1.00  0.00           C  
ATOM   1494  OH  TYR   195       2.306  -0.954 -14.748  1.00  0.00           O  
ATOM   1495  N   GLU   196       4.221   4.991  -8.539  1.00  0.00           N  
ATOM   1496  CA  GLU   196       4.402   5.482  -7.144  1.00  0.00           C  
ATOM   1497  C   GLU   196       3.242   5.024  -6.197  1.00  0.00           C  
ATOM   1498  O   GLU   196       2.109   4.746  -6.623  1.00  0.00           O  
ATOM   1499  CB  GLU   196       4.177   7.050  -7.338  1.00  0.00           C  
ATOM   1500  CG  GLU   196       5.195   7.738  -8.297  1.00  0.00           C  
ATOM   1501  CD  GLU   196       6.557   7.908  -7.672  1.00  0.00           C  
ATOM   1502  OE1 GLU   196       6.815   7.430  -6.539  1.00  0.00           O  
ATOM   1503  OE2 GLU   196       7.432   8.523  -8.335  1.00  0.00           O1-
ATOM   1504  N   GLU   197       3.606   4.999  -4.902  1.00  0.00           N  
ATOM   1505  CA  GLU   197       2.652   5.052  -3.720  1.00  0.00           C  
ATOM   1506  C   GLU   197       1.569   3.901  -3.843  1.00  0.00           C  
ATOM   1507  O   GLU   197       0.375   4.189  -3.705  1.00  0.00           O  
ATOM   1508  CB  GLU   197       2.124   6.477  -3.624  1.00  0.00           C  
ATOM   1509  CG  GLU   197       3.264   7.365  -3.201  1.00  0.00           C  
ATOM   1510  CD  GLU   197       2.710   8.616  -2.562  1.00  0.00           C  
ATOM   1511  OE1 GLU   197       1.886   9.252  -3.245  1.00  0.00           O  
ATOM   1512  OE2 GLU   197       2.995   8.907  -1.405  1.00  0.00           O1-
ATOM   1513  N   CYX   198       1.909   2.648  -4.224  1.00  0.00           N  
ATOM   1514  CA  CYX   198       0.891   1.781  -4.885  1.00  0.00           C  
ATOM   1515  C   CYX   198      -0.127   1.103  -3.926  1.00  0.00           C  
ATOM   1516  O   CYX   198       0.161   0.666  -2.821  1.00  0.00           O  
ATOM   1517  CB  CYX   198       1.606   0.729  -5.694  1.00  0.00           C  
ATOM   1518  SG  CYX   198       2.403   1.241  -7.243  1.00  0.00           S  
ATOM   1519  N   SER   199      -1.382   0.993  -4.327  1.00  0.00           N  
ATOM   1520  CA  SER   199      -2.548   0.496  -3.622  1.00  0.00           C  
ATOM   1521  C   SER   199      -2.618  -1.037  -3.830  1.00  0.00           C  
ATOM   1522  O   SER   199      -3.640  -1.489  -4.372  1.00  0.00           O  
ATOM   1523  CB  SER   199      -3.777   1.229  -4.045  1.00  0.00           C  
ATOM   1524  OG  SER   199      -3.598   2.522  -3.606  1.00  0.00           O  
ATOM   1525  N   CYX   200      -1.557  -1.833  -3.581  1.00  0.00           N  
ATOM   1526  CA  CYX   200      -1.608  -3.276  -3.765  1.00  0.00           C  
ATOM   1527  C   CYX   200      -2.608  -3.865  -2.782  1.00  0.00           C  
ATOM   1528  O   CYX   200      -2.614  -3.438  -1.572  1.00  0.00           O  
ATOM   1529  CB  CYX   200      -0.197  -3.836  -3.623  1.00  0.00           C  
ATOM   1530  SG  CYX   200       0.965  -3.194  -4.872  1.00  0.00           S  
ATOM   1531  N   TYR   201      -3.257  -4.980  -3.229  1.00  0.00           N  
ATOM   1532  CA  TYR   201      -4.093  -5.873  -2.377  1.00  0.00           C  
ATOM   1533  C   TYR   201      -4.011  -7.295  -2.809  1.00  0.00           C  
ATOM   1534  O   TYR   201      -3.765  -7.511  -4.027  1.00  0.00           O  
ATOM   1535  CB  TYR   201      -5.545  -5.400  -2.374  1.00  0.00           C  
ATOM   1536  CG  TYR   201      -6.258  -5.443  -3.776  1.00  0.00           C  
ATOM   1537  CD1 TYR   201      -5.993  -4.332  -4.655  1.00  0.00           C  
ATOM   1538  CD2 TYR   201      -7.259  -6.413  -4.131  1.00  0.00           C  
ATOM   1539  CE1 TYR   201      -6.648  -4.242  -5.880  1.00  0.00           C  
ATOM   1540  CE2 TYR   201      -7.824  -6.341  -5.406  1.00  0.00           C  
ATOM   1541  CZ  TYR   201      -7.489  -5.291  -6.247  1.00  0.00           C  
ATOM   1542  OH  TYR   201      -7.982  -5.377  -7.558  1.00  0.00           O  
ATOM   1543  N   PRO   202      -4.127  -8.265  -1.912  1.00  0.00           N  
ATOM   1544  CA  PRO   202      -4.115  -9.699  -2.325  1.00  0.00           C  
ATOM   1545  C   PRO   202      -5.549 -10.152  -2.672  1.00  0.00           C  
ATOM   1546  O   PRO   202      -6.500  -9.861  -1.870  1.00  0.00           O  
ATOM   1547  CB  PRO   202      -3.637 -10.401  -1.088  1.00  0.00           C  
ATOM   1548  CG  PRO   202      -4.216  -9.525   0.094  1.00  0.00           C  
ATOM   1549  CD  PRO   202      -4.316  -8.081  -0.425  1.00  0.00           C  
ATOM   1550  N   ASP   203      -5.662 -10.905  -3.768  1.00  0.00           N  
ATOM   1551  CA  ASP   203      -6.816 -11.797  -3.891  1.00  0.00           C  
ATOM   1552  C   ASP   203      -6.529 -12.902  -4.907  1.00  0.00           C  
ATOM   1553  O   ASP   203      -5.568 -12.830  -5.753  1.00  0.00           O  
ATOM   1554  CB  ASP   203      -8.084 -11.081  -4.395  1.00  0.00           C  
ATOM   1555  CG  ASP   203      -8.156 -10.895  -5.899  1.00  0.00           C  
ATOM   1556  OD1 ASP   203      -8.714 -11.801  -6.546  1.00  0.00           O  
ATOM   1557  OD2 ASP   203      -7.644  -9.826  -6.487  1.00  0.00           O1-
ATOM   1558  N   SER   204      -7.325 -13.944  -4.761  1.00  0.00           N  
ATOM   1559  CA  SER   204      -7.250 -15.201  -5.526  1.00  0.00           C  
ATOM   1560  C   SER   204      -5.865 -15.798  -5.676  1.00  0.00           C  
ATOM   1561  O   SER   204      -5.400 -15.985  -6.830  1.00  0.00           O  
ATOM   1562  CB  SER   204      -8.074 -15.199  -6.827  1.00  0.00           C  
ATOM   1563  OG  SER   204      -9.188 -14.261  -6.890  1.00  0.00           O  
ATOM   1564  N   SER   205      -5.078 -15.922  -4.561  1.00  0.00           N  
ATOM   1565  CA  SER   205      -3.656 -16.366  -4.553  1.00  0.00           C  
ATOM   1566  C   SER   205      -2.660 -15.484  -5.353  1.00  0.00           C  
ATOM   1567  O   SER   205      -1.485 -15.878  -5.597  1.00  0.00           O  
ATOM   1568  CB  SER   205      -3.523 -17.754  -5.063  1.00  0.00           C  
ATOM   1569  OG  SER   205      -4.248 -18.702  -4.302  1.00  0.00           O  
ATOM   1570  N   GLU   206      -3.043 -14.242  -5.664  1.00  0.00           N  
ATOM   1571  CA  GLU   206      -2.258 -13.275  -6.393  1.00  0.00           C  
ATOM   1572  C   GLU   206      -2.462 -11.830  -5.812  1.00  0.00           C  
ATOM   1573  O   GLU   206      -3.126 -11.649  -4.771  1.00  0.00           O  
ATOM   1574  CB  GLU   206      -2.549 -13.350  -7.911  1.00  0.00           C  
ATOM   1575  CG  GLU   206      -2.405 -14.683  -8.548  1.00  0.00           C  
ATOM   1576  CD  GLU   206      -2.717 -14.722  -9.985  1.00  0.00           C  
ATOM   1577  OE1 GLU   206      -2.151 -13.914 -10.764  1.00  0.00           O  
ATOM   1578  OE2 GLU   206      -3.608 -15.385 -10.496  1.00  0.00           O1-
ATOM   1579  N   ILE   207      -1.879 -10.828  -6.451  1.00  0.00           N  
ATOM   1580  CA  ILE   207      -1.780  -9.421  -6.098  1.00  0.00           C  
ATOM   1581  C   ILE   207      -2.281  -8.513  -7.236  1.00  0.00           C  
ATOM   1582  O   ILE   207      -2.025  -8.853  -8.379  1.00  0.00           O  
ATOM   1583  CB  ILE   207      -0.308  -9.065  -5.605  1.00  0.00           C  
ATOM   1584  CG1 ILE   207       0.271  -9.874  -4.412  1.00  0.00           C  
ATOM   1585  CG2 ILE   207      -0.237  -7.561  -5.418  1.00  0.00           C  
ATOM   1586  CD1 ILE   207       1.021 -11.138  -4.728  1.00  0.00           C  
ATOM   1587  N   THR   208      -3.000  -7.460  -6.918  1.00  0.00           N  
ATOM   1588  CA  THR   208      -3.264  -6.311  -7.812  1.00  0.00           C  
ATOM   1589  C   THR   208      -2.968  -4.974  -7.229  1.00  0.00           C  
ATOM   1590  O   THR   208      -3.353  -4.705  -6.101  1.00  0.00           O  
ATOM   1591  CB  THR   208      -4.718  -6.337  -8.311  1.00  0.00           C  
ATOM   1592  CG2 THR   208      -5.124  -5.081  -9.162  1.00  0.00           C  
ATOM   1593  OG1 THR   208      -4.952  -7.442  -9.183  1.00  0.00           O  
ATOM   1594  N   CYX   209      -2.263  -4.078  -7.943  1.00  0.00           N  
ATOM   1595  CA  CYX   209      -2.005  -2.726  -7.480  1.00  0.00           C  
ATOM   1596  C   CYX   209      -2.588  -1.665  -8.472  1.00  0.00           C  
ATOM   1597  O   CYX   209      -2.633  -1.783  -9.658  1.00  0.00           O  
ATOM   1598  CB  CYX   209      -0.498  -2.604  -7.336  1.00  0.00           C  
ATOM   1599  SG  CYX   209       0.309  -3.985  -6.546  1.00  0.00           S  
ATOM   1600  N   VAL   210      -3.041  -0.470  -7.914  1.00  0.00           N  
ATOM   1601  CA  VAL   210      -3.357   0.724  -8.717  1.00  0.00           C  
ATOM   1602  C   VAL   210      -2.651   1.920  -8.055  1.00  0.00           C  
ATOM   1603  O   VAL   210      -2.436   1.908  -6.832  1.00  0.00           O  
ATOM   1604  CB  VAL   210      -4.859   1.014  -8.652  1.00  0.00           C  
ATOM   1605  CG1 VAL   210      -5.275   2.250  -9.504  1.00  0.00           C  
ATOM   1606  CG2 VAL   210      -5.666  -0.166  -9.244  1.00  0.00           C  
ATOM   1607  N   CYX   211      -1.955   2.709  -8.843  1.00  0.00           N  
ATOM   1608  CA  CYX   211      -0.835   3.594  -8.330  1.00  0.00           C  
ATOM   1609  C   CYX   211      -1.009   5.126  -8.606  1.00  0.00           C  
ATOM   1610  O   CYX   211      -2.066   5.540  -9.051  1.00  0.00           O  
ATOM   1611  CB  CYX   211       0.476   3.020  -9.020  1.00  0.00           C  
ATOM   1612  SG  CYX   211       0.850   1.262  -8.602  1.00  0.00           S  
ATOM   1613  N   ARG   212       0.013   5.949  -8.287  1.00  0.00           N  
ATOM   1614  CA  ARG   212      -0.020   7.375  -8.626  1.00  0.00           C  
ATOM   1615  C   ARG   212       0.983   7.589  -9.745  1.00  0.00           C  
ATOM   1616  O   ARG   212       1.811   6.726 -10.053  1.00  0.00           O  
ATOM   1617  CB  ARG   212       0.411   8.131  -7.326  1.00  0.00           C  
ATOM   1618  CG  ARG   212       1.005   9.550  -7.427  1.00  0.00           C  
ATOM   1619  CD  ARG   212       1.566  10.014  -6.059  1.00  0.00           C  
ATOM   1620  NE  ARG   212       1.980  11.429  -6.102  1.00  0.00           N  
ATOM   1621  CZ  ARG   212       2.044  12.276  -5.093  1.00  0.00           C  
ATOM   1622  NH1 ARG   212       1.811  11.862  -3.883  1.00  0.00           N1+
ATOM   1623  NH2 ARG   212       2.421  13.468  -5.286  1.00  0.00           N  
ATOM   1624  N   ASP   213       0.817   8.700 -10.460  1.00  0.00           N  
ATOM   1625  CA  ASP   213       1.679   9.064 -11.574  1.00  0.00           C  
ATOM   1626  C   ASP   213       1.951  10.574 -11.505  1.00  0.00           C  
ATOM   1627  O   ASP   213       1.062  11.394 -11.149  1.00  0.00           O  
ATOM   1628  CB  ASP   213       0.876   8.653 -12.813  1.00  0.00           C  
ATOM   1629  CG  ASP   213       0.026   9.811 -13.303  1.00  0.00           C  
ATOM   1630  OD1 ASP   213      -1.160  10.048 -12.907  1.00  0.00           O  
ATOM   1631  OD2 ASP   213       0.551  10.686 -14.010  1.00  0.00           O1-
ATOM   1632  N   ASN   214       3.202  10.851 -11.738  1.00  0.00           N  
ATOM   1633  CA  ASN   214       3.824  12.179 -11.582  1.00  0.00           C  
ATOM   1634  C   ASN   214       3.597  12.916 -12.914  1.00  0.00           C  
ATOM   1635  O   ASN   214       3.671  14.198 -12.917  1.00  0.00           O  
ATOM   1636  CB  ASN   214       5.312  12.004 -11.302  1.00  0.00           C  
ATOM   1637  CG  ASN   214       5.641  11.203 -10.102  1.00  0.00           C  
ATOM   1638  ND2 ASN   214       6.859  10.876  -9.811  1.00  0.00           N  
ATOM   1639  OD1 ASN   214       4.743  10.945  -9.343  1.00  0.00           O  
ATOM   1640  N   TRP   215       3.303  12.231 -13.979  1.00  0.00           N  
ATOM   1641  CA  TRP   215       3.236  12.877 -15.273  1.00  0.00           C  
ATOM   1642  C   TRP   215       1.817  13.514 -15.592  1.00  0.00           C  
ATOM   1643  O   TRP   215       0.936  13.543 -14.761  1.00  0.00           O  
ATOM   1644  CB  TRP   215       3.674  11.776 -16.347  1.00  0.00           C  
ATOM   1645  CG  TRP   215       3.671  12.010 -17.808  1.00  0.00           C  
ATOM   1646  CD1 TRP   215       4.587  12.607 -18.542  1.00  0.00           C  
ATOM   1647  CD2 TRP   215       2.575  11.665 -18.767  1.00  0.00           C  
ATOM   1648  CE2 TRP   215       2.898  12.244 -20.069  1.00  0.00           C  
ATOM   1649  CE3 TRP   215       1.337  10.956 -18.713  1.00  0.00           C  
ATOM   1650  NE1 TRP   215       4.102  12.912 -19.846  1.00  0.00           N  
ATOM   1651  CZ2 TRP   215       2.133  12.071 -21.237  1.00  0.00           C  
ATOM   1652  CZ3 TRP   215       0.582  10.772 -19.881  1.00  0.00           C  
ATOM   1653  CH2 TRP   215       0.915  11.339 -21.124  1.00  0.00           C  
ATOM   1654  N   HIE   216       1.609  14.006 -16.795  1.00  0.00           N  
ATOM   1655  CA  HIE   216       0.441  14.842 -17.273  1.00  0.00           C  
ATOM   1656  C   HIE   216      -0.884  14.070 -17.402  1.00  0.00           C  
ATOM   1657  O   HIE   216      -1.953  14.629 -17.741  1.00  0.00           O  
ATOM   1658  CB  HIE   216       0.794  15.473 -18.612  1.00  0.00           C  
ATOM   1659  CG  HIE   216       2.010  16.401 -18.627  1.00  0.00           C  
ATOM   1660  CD2 HIE   216       3.140  16.209 -19.362  1.00  0.00           C  
ATOM   1661  ND1 HIE   216       2.086  17.632 -17.941  1.00  0.00           N  
ATOM   1662  CE1 HIE   216       3.328  18.104 -18.276  1.00  0.00           C  
ATOM   1663  NE2 HIE   216       3.992  17.263 -19.116  1.00  0.00           N  
ATOM   1664  N   GLY   217      -0.841  12.788 -17.168  1.00  0.00           N  
ATOM   1665  CA  GLY   217      -2.077  11.921 -17.180  1.00  0.00           C  
ATOM   1666  C   GLY   217      -2.962  12.115 -16.001  1.00  0.00           C  
ATOM   1667  O   GLY   217      -2.497  12.429 -14.871  1.00  0.00           O  
ATOM   1668  N   SER   218      -4.289  11.886 -16.188  1.00  0.00           N  
ATOM   1669  CA  SER   218      -5.282  11.742 -15.075  1.00  0.00           C  
ATOM   1670  C   SER   218      -5.957  10.320 -14.915  1.00  0.00           C  
ATOM   1671  O   SER   218      -6.796  10.109 -14.073  1.00  0.00           O  
ATOM   1672  CB  SER   218      -6.386  12.822 -15.171  1.00  0.00           C  
ATOM   1673  OG  SER   218      -5.914  14.118 -15.008  1.00  0.00           O  
ATOM   1674  N   ASN   219      -5.532   9.328 -15.744  1.00  0.00           N  
ATOM   1675  CA  ASN   219      -5.789   7.942 -15.437  1.00  0.00           C  
ATOM   1676  C   ASN   219      -4.699   7.394 -14.457  1.00  0.00           C  
ATOM   1677  O   ASN   219      -3.612   7.966 -14.359  1.00  0.00           O  
ATOM   1678  CB  ASN   219      -5.989   7.167 -16.755  1.00  0.00           C  
ATOM   1679  CG  ASN   219      -4.857   7.137 -17.744  1.00  0.00           C  
ATOM   1680  ND2 ASN   219      -5.061   6.359 -18.751  1.00  0.00           N  
ATOM   1681  OD1 ASN   219      -3.842   7.746 -17.585  1.00  0.00           O  
ATOM   1682  N   ARG   220      -4.902   6.280 -13.728  1.00  0.00           N  
ATOM   1683  CA  ARG   220      -3.880   5.677 -12.851  1.00  0.00           C  
ATOM   1684  C   ARG   220      -3.135   4.543 -13.612  1.00  0.00           C  
ATOM   1685  O   ARG   220      -3.763   3.811 -14.342  1.00  0.00           O  
ATOM   1686  CB  ARG   220      -4.533   5.148 -11.590  1.00  0.00           C  
ATOM   1687  CG  ARG   220      -5.019   6.311 -10.775  1.00  0.00           C  
ATOM   1688  CD  ARG   220      -5.354   5.876  -9.346  1.00  0.00           C  
ATOM   1689  NE  ARG   220      -5.720   7.018  -8.490  1.00  0.00           N  
ATOM   1690  CZ  ARG   220      -4.890   7.881  -7.972  1.00  0.00           C  
ATOM   1691  NH1 ARG   220      -3.589   7.647  -7.956  1.00  0.00           N1+
ATOM   1692  NH2 ARG   220      -5.273   8.914  -7.380  1.00  0.00           N  
ATOM   1693  N   PRO   221      -1.867   4.329 -13.366  1.00  0.00           N  
ATOM   1694  CA  PRO   221      -1.257   3.002 -13.637  1.00  0.00           C  
ATOM   1695  C   PRO   221      -1.782   1.823 -12.814  1.00  0.00           C  
ATOM   1696  O   PRO   221      -2.256   1.951 -11.683  1.00  0.00           O  
ATOM   1697  CB  PRO   221       0.268   3.239 -13.358  1.00  0.00           C  
ATOM   1698  CG  PRO   221       0.465   4.679 -12.862  1.00  0.00           C  
ATOM   1699  CD  PRO   221      -0.970   5.275 -12.693  1.00  0.00           C  
ATOM   1700  N   TRP   222      -1.709   0.626 -13.356  1.00  0.00           N  
ATOM   1701  CA  TRP   222      -1.952  -0.599 -12.622  1.00  0.00           C  
ATOM   1702  C   TRP   222      -0.963  -1.679 -12.977  1.00  0.00           C  
ATOM   1703  O   TRP   222      -0.409  -1.739 -14.064  1.00  0.00           O  
ATOM   1704  CB  TRP   222      -3.469  -1.051 -12.760  1.00  0.00           C  
ATOM   1705  CG  TRP   222      -3.920  -1.680 -14.014  1.00  0.00           C  
ATOM   1706  CD1 TRP   222      -4.773  -1.066 -14.888  1.00  0.00           C  
ATOM   1707  CD2 TRP   222      -3.787  -3.026 -14.582  1.00  0.00           C  
ATOM   1708  CE2 TRP   222      -4.582  -3.201 -15.710  1.00  0.00           C  
ATOM   1709  CE3 TRP   222      -3.027  -4.122 -14.130  1.00  0.00           C  
ATOM   1710  NE1 TRP   222      -5.166  -1.975 -15.874  1.00  0.00           N  
ATOM   1711  CZ2 TRP   222      -4.588  -4.380 -16.442  1.00  0.00           C  
ATOM   1712  CZ3 TRP   222      -2.973  -5.311 -14.862  1.00  0.00           C  
ATOM   1713  CH2 TRP   222      -3.777  -5.403 -16.077  1.00  0.00           C  
ATOM   1714  N   VAL   223      -0.709  -2.588 -12.083  1.00  0.00           N  
ATOM   1715  CA  VAL   223       0.118  -3.819 -12.217  1.00  0.00           C  
ATOM   1716  C   VAL   223      -0.517  -4.929 -11.392  1.00  0.00           C  
ATOM   1717  O   VAL   223      -0.802  -4.681 -10.234  1.00  0.00           O  
ATOM   1718  CB  VAL   223       1.572  -3.560 -11.778  1.00  0.00           C  
ATOM   1719  CG1 VAL   223       1.883  -3.312 -10.322  1.00  0.00           C  
ATOM   1720  CG2 VAL   223       2.451  -4.825 -12.043  1.00  0.00           C  
ATOM   1721  N   SER   224      -0.615  -6.108 -11.916  1.00  0.00           N  
ATOM   1722  CA  SER   224      -1.117  -7.332 -11.214  1.00  0.00           C  
ATOM   1723  C   SER   224      -0.061  -8.402 -11.349  1.00  0.00           C  
ATOM   1724  O   SER   224       0.592  -8.475 -12.355  1.00  0.00           O  
ATOM   1725  CB  SER   224      -2.488  -7.813 -11.833  1.00  0.00           C  
ATOM   1726  OG  SER   224      -3.506  -6.860 -11.563  1.00  0.00           O  
ATOM   1727  N   PHE   225       0.131  -9.238 -10.292  1.00  0.00           N  
ATOM   1728  CA  PHE   225       1.235 -10.205 -10.241  1.00  0.00           C  
ATOM   1729  C   PHE   225       1.079 -11.439  -9.295  1.00  0.00           C  
ATOM   1730  O   PHE   225       0.336 -11.377  -8.281  1.00  0.00           O  
ATOM   1731  CB  PHE   225       2.557  -9.442  -9.901  1.00  0.00           C  
ATOM   1732  CG  PHE   225       2.717  -8.822  -8.491  1.00  0.00           C  
ATOM   1733  CD1 PHE   225       3.277  -9.536  -7.434  1.00  0.00           C  
ATOM   1734  CD2 PHE   225       2.478  -7.482  -8.275  1.00  0.00           C  
ATOM   1735  CE1 PHE   225       3.720  -8.933  -6.301  1.00  0.00           C  
ATOM   1736  CE2 PHE   225       2.779  -6.814  -7.030  1.00  0.00           C  
ATOM   1737  CZ  PHE   225       3.561  -7.531  -6.111  1.00  0.00           C  
ATOM   1738  N   ASN   226       1.808 -12.532  -9.605  1.00  0.00           N  
ATOM   1739  CA  ASN   226       1.715 -13.786  -8.860  1.00  0.00           C  
ATOM   1740  C   ASN   226       2.865 -14.133  -7.880  1.00  0.00           C  
ATOM   1741  O   ASN   226       3.840 -13.370  -7.825  1.00  0.00           O  
ATOM   1742  CB  ASN   226       1.443 -14.935  -9.864  1.00  0.00           C  
ATOM   1743  CG  ASN   226       2.605 -15.495 -10.646  1.00  0.00           C  
ATOM   1744  ND2 ASN   226       2.250 -16.256 -11.604  1.00  0.00           N  
ATOM   1745  OD1 ASN   226       3.781 -15.351 -10.365  1.00  0.00           O  
ATOM   1746  N   GLN   227       2.751 -15.237  -7.149  1.00  0.00           N  
ATOM   1747  CA  GLN   227       3.699 -15.519  -6.069  1.00  0.00           C  
ATOM   1748  C   GLN   227       5.185 -15.583  -6.494  1.00  0.00           C  
ATOM   1749  O   GLN   227       5.983 -14.949  -5.796  1.00  0.00           O  
ATOM   1750  CB  GLN   227       3.247 -16.802  -5.410  1.00  0.00           C  
ATOM   1751  CG  GLN   227       3.600 -16.883  -3.968  1.00  0.00           C  
ATOM   1752  CD  GLN   227       3.157 -18.148  -3.247  1.00  0.00           C  
ATOM   1753  NE2 GLN   227       3.211 -18.195  -1.928  1.00  0.00           N  
ATOM   1754  OE1 GLN   227       2.718 -19.127  -3.796  1.00  0.00           O  
ATOM   1755  N   ASN   228       5.501 -16.132  -7.636  1.00  0.00           N  
ATOM   1756  CA  ASN   228       6.798 -16.040  -8.217  1.00  0.00           C  
ATOM   1757  C   ASN   228       7.163 -14.809  -9.069  1.00  0.00           C  
ATOM   1758  O   ASN   228       8.308 -14.683  -9.530  1.00  0.00           O  
ATOM   1759  CB  ASN   228       6.955 -17.343  -9.063  1.00  0.00           C  
ATOM   1760  CG  ASN   228       8.352 -17.655  -9.540  1.00  0.00           C  
ATOM   1761  ND2 ASN   228       8.450 -17.968 -10.854  1.00  0.00           N  
ATOM   1762  OD1 ASN   228       9.414 -17.577  -8.913  1.00  0.00           O  
ATOM   1763  N   LEU   229       6.199 -13.818  -9.188  1.00  0.00           N  
ATOM   1764  CA  LEU   229       6.330 -12.450  -9.797  1.00  0.00           C  
ATOM   1765  C   LEU   229       6.088 -12.396 -11.279  1.00  0.00           C  
ATOM   1766  O   LEU   229       6.732 -11.594 -11.927  1.00  0.00           O  
ATOM   1767  CB  LEU   229       7.601 -11.674  -9.307  1.00  0.00           C  
ATOM   1768  CG  LEU   229       7.902 -11.678  -7.782  1.00  0.00           C  
ATOM   1769  CD1 LEU   229       9.346 -11.164  -7.472  1.00  0.00           C  
ATOM   1770  CD2 LEU   229       6.820 -10.895  -7.070  1.00  0.00           C  
ATOM   1771  N   GLU   230       5.311 -13.354 -11.911  1.00  0.00           N  
ATOM   1772  CA  GLU   230       4.817 -13.084 -13.326  1.00  0.00           C  
ATOM   1773  C   GLU   230       3.603 -12.158 -13.371  1.00  0.00           C  
ATOM   1774  O   GLU   230       2.722 -12.211 -12.493  1.00  0.00           O  
ATOM   1775  CB  GLU   230       4.491 -14.388 -13.998  1.00  0.00           C  
ATOM   1776  CG  GLU   230       5.477 -15.582 -14.038  1.00  0.00           C  
ATOM   1777  CD  GLU   230       4.748 -16.902 -14.395  1.00  0.00           C  
ATOM   1778  OE1 GLU   230       5.014 -17.433 -15.486  1.00  0.00           O  
ATOM   1779  OE2 GLU   230       3.861 -17.380 -13.636  1.00  0.00           O1-
ATOM   1780  N   TYR   231       3.669 -11.167 -14.268  1.00  0.00           N  
ATOM   1781  CA  TYR   231       2.802  -9.996 -14.157  1.00  0.00           C  
ATOM   1782  C   TYR   231       2.045  -9.625 -15.411  1.00  0.00           C  
ATOM   1783  O   TYR   231       2.391 -10.138 -16.460  1.00  0.00           O  
ATOM   1784  CB  TYR   231       3.660  -8.834 -13.605  1.00  0.00           C  
ATOM   1785  CG  TYR   231       4.759  -8.377 -14.543  1.00  0.00           C  
ATOM   1786  CD1 TYR   231       4.515  -7.348 -15.432  1.00  0.00           C  
ATOM   1787  CD2 TYR   231       6.059  -8.888 -14.379  1.00  0.00           C  
ATOM   1788  CE1 TYR   231       5.583  -6.946 -16.262  1.00  0.00           C  
ATOM   1789  CE2 TYR   231       7.156  -8.341 -15.083  1.00  0.00           C  
ATOM   1790  CZ  TYR   231       6.883  -7.438 -16.078  1.00  0.00           C  
ATOM   1791  OH  TYR   231       7.891  -6.979 -16.836  1.00  0.00           O  
ATOM   1792  N   GLN   232       1.059  -8.756 -15.255  1.00  0.00           N  
ATOM   1793  CA  GLN   232       0.479  -7.970 -16.368  1.00  0.00           C  
ATOM   1794  C   GLN   232       0.427  -6.476 -15.963  1.00  0.00           C  
ATOM   1795  O   GLN   232       0.361  -6.208 -14.781  1.00  0.00           O  
ATOM   1796  CB  GLN   232      -1.016  -8.295 -16.671  1.00  0.00           C  
ATOM   1797  CG  GLN   232      -1.701  -7.828 -18.040  1.00  0.00           C  
ATOM   1798  CD  GLN   232      -3.014  -8.602 -18.360  1.00  0.00           C  
ATOM   1799  NE2 GLN   232      -3.702  -8.327 -19.457  1.00  0.00           N  
ATOM   1800  OE1 GLN   232      -3.480  -9.420 -17.571  1.00  0.00           O  
ATOM   1801  N   ILE   233       0.384  -5.515 -16.883  1.00  0.00           N  
ATOM   1802  CA  ILE   233       0.274  -4.055 -16.650  1.00  0.00           C  
ATOM   1803  C   ILE   233      -0.930  -3.417 -17.417  1.00  0.00           C  
ATOM   1804  O   ILE   233      -1.365  -4.007 -18.409  1.00  0.00           O  
ATOM   1805  CB  ILE   233       1.554  -3.271 -17.011  1.00  0.00           C  
ATOM   1806  CG1 ILE   233       1.832  -3.144 -18.523  1.00  0.00           C  
ATOM   1807  CG2 ILE   233       2.717  -3.873 -16.152  1.00  0.00           C  
ATOM   1808  CD1 ILE   233       3.152  -2.385 -18.764  1.00  0.00           C  
ATOM   1809  N   GLY   234      -1.340  -2.192 -17.088  1.00  0.00           N  
ATOM   1810  CA  GLY   234      -2.214  -1.330 -17.922  1.00  0.00           C  
ATOM   1811  C   GLY   234      -2.239   0.031 -17.232  1.00  0.00           C  
ATOM   1812  O   GLY   234      -1.613   0.189 -16.187  1.00  0.00           O  
ATOM   1813  N   TYR   235      -3.066   0.923 -17.804  1.00  0.00           N  
ATOM   1814  CA  TYR   235      -3.691   2.018 -17.053  1.00  0.00           C  
ATOM   1815  C   TYR   235      -5.211   1.744 -16.933  1.00  0.00           C  
ATOM   1816  O   TYR   235      -5.798   1.127 -17.768  1.00  0.00           O  
ATOM   1817  CB  TYR   235      -3.460   3.396 -17.650  1.00  0.00           C  
ATOM   1818  CG  TYR   235      -2.107   3.989 -17.308  1.00  0.00           C  
ATOM   1819  CD1 TYR   235      -0.969   3.354 -17.742  1.00  0.00           C  
ATOM   1820  CD2 TYR   235      -2.012   5.177 -16.534  1.00  0.00           C  
ATOM   1821  CE1 TYR   235       0.275   3.856 -17.415  1.00  0.00           C  
ATOM   1822  CE2 TYR   235      -0.739   5.637 -16.128  1.00  0.00           C  
ATOM   1823  CZ  TYR   235       0.409   4.991 -16.563  1.00  0.00           C  
ATOM   1824  OH  TYR   235       1.674   5.374 -16.241  1.00  0.00           O  
ATOM   1825  N   ILE   236      -5.847   2.427 -15.910  1.00  0.00           N  
ATOM   1826  CA  ILE   236      -7.308   2.211 -15.736  1.00  0.00           C  
ATOM   1827  C   ILE   236      -8.156   2.750 -16.944  1.00  0.00           C  
ATOM   1828  O   ILE   236      -8.279   3.969 -17.143  1.00  0.00           O  
ATOM   1829  CB  ILE   236      -7.808   2.870 -14.372  1.00  0.00           C  
ATOM   1830  CG1 ILE   236      -7.051   2.399 -13.132  1.00  0.00           C  
ATOM   1831  CG2 ILE   236      -9.267   2.641 -14.350  1.00  0.00           C  
ATOM   1832  CD1 ILE   236      -7.361   1.053 -12.594  1.00  0.00           C  
ATOM   1833  N   CYX   237      -8.752   1.860 -17.721  1.00  0.00           N  
ATOM   1834  CA  CYX   237      -9.399   2.190 -18.946  1.00  0.00           C  
ATOM   1835  C   CYX   237     -10.476   3.371 -18.847  1.00  0.00           C  
ATOM   1836  O   CYX   237     -10.587   4.076 -19.869  1.00  0.00           O  
ATOM   1837  CB  CYX   237      -9.893   0.890 -19.729  1.00  0.00           C  
ATOM   1838  SG  CYX   237      -8.613  -0.248 -20.104  1.00  0.00           S  
ATOM   1839  N   SER   238     -11.250   3.510 -17.769  1.00  0.00           N  
ATOM   1840  CA  SER   238     -12.475   4.330 -17.658  1.00  0.00           C  
ATOM   1841  C   SER   238     -12.279   5.834 -17.920  1.00  0.00           C  
ATOM   1842  O   SER   238     -11.296   6.476 -17.610  1.00  0.00           O  
ATOM   1843  CB  SER   238     -13.002   4.205 -16.248  1.00  0.00           C  
ATOM   1844  OG  SER   238     -14.238   4.869 -16.024  1.00  0.00           O  
ATOM   1845  N   GLY   239     -13.214   6.427 -18.566  1.00  0.00           N  
ATOM   1846  CA  GLY   239     -13.561   7.856 -18.558  1.00  0.00           C  
ATOM   1847  C   GLY   239     -14.010   8.530 -17.293  1.00  0.00           C  
ATOM   1848  O   GLY   239     -14.087   9.757 -17.210  1.00  0.00           O  
ATOM   1849  N   ILE   240     -14.220   7.709 -16.180  1.00  0.00           N  
ATOM   1850  CA  ILE   240     -14.070   8.298 -14.741  1.00  0.00           C  
ATOM   1851  C   ILE   240     -12.605   8.451 -14.406  1.00  0.00           C  
ATOM   1852  O   ILE   240     -11.927   7.590 -13.865  1.00  0.00           O  
ATOM   1853  CB  ILE   240     -14.858   7.421 -13.788  1.00  0.00           C  
ATOM   1854  CG1 ILE   240     -16.310   7.107 -14.339  1.00  0.00           C  
ATOM   1855  CG2 ILE   240     -14.837   8.063 -12.438  1.00  0.00           C  
ATOM   1856  CD1 ILE   240     -17.198   8.197 -14.883  1.00  0.00           C  
ATOM   1857  N   PHE   241     -12.087   9.628 -14.699  1.00  0.00           N  
ATOM   1858  CA  PHE   241     -10.692   9.973 -14.417  1.00  0.00           C  
ATOM   1859  C   PHE   241     -10.309   9.832 -12.977  1.00  0.00           C  
ATOM   1860  O   PHE   241     -10.873  10.512 -12.123  1.00  0.00           O  
ATOM   1861  CB  PHE   241     -10.232  11.339 -14.932  1.00  0.00           C  
ATOM   1862  CG  PHE   241     -10.525  11.462 -16.411  1.00  0.00           C  
ATOM   1863  CD1 PHE   241     -11.313  12.532 -16.935  1.00  0.00           C  
ATOM   1864  CD2 PHE   241     -10.049  10.473 -17.300  1.00  0.00           C  
ATOM   1865  CE1 PHE   241     -11.518  12.689 -18.252  1.00  0.00           C  
ATOM   1866  CE2 PHE   241     -10.352  10.563 -18.721  1.00  0.00           C  
ATOM   1867  CZ  PHE   241     -11.172  11.627 -19.115  1.00  0.00           C  
ATOM   1868  N   GLY   242      -9.240   9.163 -12.653  1.00  0.00           N  
ATOM   1869  CA  GLY   242      -8.685   8.977 -11.303  1.00  0.00           C  
ATOM   1870  C   GLY   242      -8.061  10.125 -10.474  1.00  0.00           C  
ATOM   1871  O   GLY   242      -8.465  10.234  -9.353  1.00  0.00           O  
ATOM   1872  N   ASP   243      -7.158  10.894 -11.010  1.00  0.00           N  
ATOM   1873  CA  ASP   243      -6.180  11.690 -10.323  1.00  0.00           C  
ATOM   1874  C   ASP   243      -6.745  12.966  -9.593  1.00  0.00           C  
ATOM   1875  O   ASP   243      -7.946  13.365  -9.690  1.00  0.00           O  
ATOM   1876  CB  ASP   243      -5.079  12.092 -11.363  1.00  0.00           C  
ATOM   1877  CG  ASP   243      -3.708  12.280 -10.698  1.00  0.00           C  
ATOM   1878  OD1 ASP   243      -3.472  12.179  -9.498  1.00  0.00           O  
ATOM   1879  OD2 ASP   243      -2.770  12.560 -11.485  1.00  0.00           O1-
ATOM   1880  N   ASN   244      -5.816  13.603  -8.924  1.00  0.00           N  
ATOM   1881  CA  ASN   244      -5.816  14.973  -8.663  1.00  0.00           C  
ATOM   1882  C   ASN   244      -4.436  15.561  -8.901  1.00  0.00           C  
ATOM   1883  O   ASN   244      -3.452  15.138  -8.257  1.00  0.00           O  
ATOM   1884  CB  ASN   244      -6.414  15.169  -7.271  1.00  0.00           C  
ATOM   1885  CG  ASN   244      -6.805  16.635  -6.961  1.00  0.00           C  
ATOM   1886  ND2 ASN   244      -7.973  16.876  -6.444  1.00  0.00           N  
ATOM   1887  OD1 ASN   244      -6.047  17.610  -7.199  1.00  0.00           O  
ATOM   1888  N   PRO   245      -4.369  16.502  -9.820  1.00  0.00           N  
ATOM   1889  CA  PRO   245      -5.442  17.084 -10.659  1.00  0.00           C  
ATOM   1890  C   PRO   245      -5.994  16.238 -11.763  1.00  0.00           C  
ATOM   1891  O   PRO   245      -5.373  15.274 -12.309  1.00  0.00           O  
ATOM   1892  CB  PRO   245      -4.869  18.320 -11.378  1.00  0.00           C  
ATOM   1893  CG  PRO   245      -3.519  18.646 -10.677  1.00  0.00           C  
ATOM   1894  CD  PRO   245      -3.090  17.301 -10.070  1.00  0.00           C  
ATOM   1895  N   ARG   246      -7.170  16.603 -12.232  1.00  0.00           N  
ATOM   1896  CA  ARG   246      -7.854  16.160 -13.401  1.00  0.00           C  
ATOM   1897  C   ARG   246      -8.789  17.170 -14.179  1.00  0.00           C  
ATOM   1898  O   ARG   246      -9.272  18.130 -13.542  1.00  0.00           O  
ATOM   1899  CB  ARG   246      -8.602  14.850 -13.067  1.00  0.00           C  
ATOM   1900  CG  ARG   246      -9.765  15.052 -12.101  1.00  0.00           C  
ATOM   1901  CD  ARG   246     -10.512  13.805 -11.844  1.00  0.00           C  
ATOM   1902  NE  ARG   246     -11.714  14.082 -10.996  1.00  0.00           N  
ATOM   1903  CZ  ARG   246     -11.761  14.244  -9.658  1.00  0.00           C  
ATOM   1904  NH1 ARG   246     -10.739  14.037  -8.914  1.00  0.00           N1+
ATOM   1905  NH2 ARG   246     -12.830  14.469  -8.990  1.00  0.00           N  
ATOM   1906  N   PRO   247      -9.072  16.864 -15.467  1.00  0.00           N  
ATOM   1907  CA  PRO   247     -10.146  17.530 -16.181  1.00  0.00           C  
ATOM   1908  C   PRO   247     -11.568  16.976 -15.812  1.00  0.00           C  
ATOM   1909  O   PRO   247     -11.693  16.041 -15.054  1.00  0.00           O  
ATOM   1910  CB  PRO   247      -9.868  17.476 -17.662  1.00  0.00           C  
ATOM   1911  CG  PRO   247      -9.031  16.285 -17.784  1.00  0.00           C  
ATOM   1912  CD  PRO   247      -8.227  16.168 -16.388  1.00  0.00           C  
ATOM   1913  N   ASN   248     -12.626  17.612 -16.298  1.00  0.00           N  
ATOM   1914  CA  ASN   248     -14.023  17.056 -16.339  1.00  0.00           C  
ATOM   1915  C   ASN   248     -14.177  15.728 -17.110  1.00  0.00           C  
ATOM   1916  O   ASN   248     -13.374  15.471 -18.022  1.00  0.00           O  
ATOM   1917  CB  ASN   248     -14.810  18.191 -16.970  1.00  0.00           C  
ATOM   1918  CG  ASN   248     -16.288  18.018 -17.105  1.00  0.00           C  
ATOM   1919  ND2 ASN   248     -16.840  18.807 -18.048  1.00  0.00           N  
ATOM   1920  OD1 ASN   248     -16.912  17.216 -16.457  1.00  0.00           O  
ATOM   1921  N   ASP   249     -15.108  14.843 -16.669  1.00  0.00           N  
ATOM   1922  CA  ASP   249     -15.226  13.451 -17.142  1.00  0.00           C  
ATOM   1923  C   ASP   249     -15.707  13.382 -18.592  1.00  0.00           C  
ATOM   1924  O   ASP   249     -16.576  14.178 -19.058  1.00  0.00           O  
ATOM   1925  CB  ASP   249     -16.162  12.610 -16.329  1.00  0.00           C  
ATOM   1926  CG  ASP   249     -15.659  12.449 -14.879  1.00  0.00           C  
ATOM   1927  OD1 ASP   249     -16.421  12.541 -13.863  1.00  0.00           O  
ATOM   1928  OD2 ASP   249     -14.411  12.254 -14.622  1.00  0.00           O1-
ATOM   1929  N   LYS   250     -15.083  12.458 -19.366  1.00  0.00           N  
ATOM   1930  CA  LYS   250     -15.255  12.360 -20.804  1.00  0.00           C  
ATOM   1931  C   LYS   250     -14.933  10.942 -21.292  1.00  0.00           C  
ATOM   1932  O   LYS   250     -15.573   9.968 -20.862  1.00  0.00           O  
ATOM   1933  CB  LYS   250     -14.413  13.473 -21.426  1.00  0.00           C  
ATOM   1934  CG  LYS   250     -14.777  13.814 -22.867  1.00  0.00           C  
ATOM   1935  CD  LYS   250     -14.268  15.199 -23.360  1.00  0.00           C  
ATOM   1936  CE  LYS   250     -14.590  15.424 -24.876  1.00  0.00           C  
ATOM   1937  NZ  LYS   250     -13.777  16.517 -25.509  1.00  0.00           N1+
ATOM   1938  N   THR   251     -13.961  10.715 -22.171  1.00  0.00           N  
ATOM   1939  CA  THR   251     -13.319   9.426 -22.601  1.00  0.00           C  
ATOM   1940  C   THR   251     -11.865   9.209 -22.042  1.00  0.00           C  
ATOM   1941  O   THR   251     -11.060  10.121 -21.972  1.00  0.00           O  
ATOM   1942  CB  THR   251     -13.339   9.303 -24.158  1.00  0.00           C  
ATOM   1943  CG2 THR   251     -12.717   8.070 -24.725  1.00  0.00           C  
ATOM   1944  OG1 THR   251     -14.706   9.096 -24.383  1.00  0.00           O  
ATOM   1945  N   GLY   252     -11.465   8.000 -21.579  1.00  0.00           N  
ATOM   1946  CA  GLY   252     -10.209   7.500 -20.986  1.00  0.00           C  
ATOM   1947  C   GLY   252      -9.423   6.666 -21.974  1.00  0.00           C  
ATOM   1948  O   GLY   252      -9.719   6.758 -23.184  1.00  0.00           O  
ATOM   1949  N   SER   253      -8.485   5.891 -21.516  1.00  0.00           N  
ATOM   1950  CA  SER   253      -7.552   5.015 -22.203  1.00  0.00           C  
ATOM   1951  C   SER   253      -7.030   3.982 -21.191  1.00  0.00           C  
ATOM   1952  O   SER   253      -6.745   4.335 -20.051  1.00  0.00           O  
ATOM   1953  CB  SER   253      -6.391   5.871 -22.653  1.00  0.00           C  
ATOM   1954  OG  SER   253      -5.577   5.154 -23.535  1.00  0.00           O  
ATOM   1955  N   CYX   254      -6.537   2.849 -21.755  1.00  0.00           N  
ATOM   1956  CA  CYX   254      -5.820   1.723 -21.115  1.00  0.00           C  
ATOM   1957  C   CYX   254      -4.311   1.807 -21.023  1.00  0.00           C  
ATOM   1958  O   CYX   254      -3.701   0.813 -20.639  1.00  0.00           O  
ATOM   1959  CB  CYX   254      -6.275   0.419 -21.779  1.00  0.00           C  
ATOM   1960  SG  CYX   254      -8.080   0.040 -22.047  1.00  0.00           S  
ATOM   1961  N   GLY   255      -3.760   2.894 -21.540  1.00  0.00           N  
ATOM   1962  CA  GLY   255      -2.315   3.211 -21.278  1.00  0.00           C  
ATOM   1963  C   GLY   255      -2.136   4.687 -20.901  1.00  0.00           C  
ATOM   1964  O   GLY   255      -3.094   5.416 -20.531  1.00  0.00           O  
ATOM   1965  N   PRO   256      -0.910   5.189 -20.794  1.00  0.00           N  
ATOM   1966  CA  PRO   256      -0.664   6.474 -20.165  1.00  0.00           C  
ATOM   1967  C   PRO   256      -1.019   7.662 -21.058  1.00  0.00           C  
ATOM   1968  O   PRO   256      -0.574   7.595 -22.217  1.00  0.00           O  
ATOM   1969  CB  PRO   256       0.811   6.463 -19.727  1.00  0.00           C  
ATOM   1970  CG  PRO   256       1.456   5.297 -20.451  1.00  0.00           C  
ATOM   1971  CD  PRO   256       0.306   4.412 -20.954  1.00  0.00           C  
ATOM   1972  N   VAL   257      -1.848   8.600 -20.626  1.00  0.00           N  
ATOM   1973  CA  VAL   257      -2.481   9.470 -21.597  1.00  0.00           C  
ATOM   1974  C   VAL   257      -2.814  10.865 -21.049  1.00  0.00           C  
ATOM   1975  O   VAL   257      -3.100  10.971 -19.837  1.00  0.00           O  
ATOM   1976  CB  VAL   257      -3.770   8.882 -22.279  1.00  0.00           C  
ATOM   1977  CG1 VAL   257      -5.011   9.068 -21.415  1.00  0.00           C  
ATOM   1978  CG2 VAL   257      -4.045   9.452 -23.669  1.00  0.00           C  
ATOM   1979  N   SER   258      -2.669  11.922 -21.852  1.00  0.00           N  
ATOM   1980  CA  SER   258      -2.312  13.314 -21.357  1.00  0.00           C  
ATOM   1981  C   SER   258      -3.598  14.151 -21.195  1.00  0.00           C  
ATOM   1982  O   SER   258      -4.397  14.277 -22.131  1.00  0.00           O  
ATOM   1983  CB  SER   258      -1.334  14.062 -22.323  1.00  0.00           C  
ATOM   1984  OG  SER   258      -0.825  15.338 -21.921  1.00  0.00           O  
ATOM   1985  N   SER   259      -3.705  14.729 -20.020  1.00  0.00           N  
ATOM   1986  CA  SER   259      -4.924  15.374 -19.566  1.00  0.00           C  
ATOM   1987  C   SER   259      -4.569  16.718 -18.893  1.00  0.00           C  
ATOM   1988  O   SER   259      -5.449  17.204 -18.231  1.00  0.00           O  
ATOM   1989  CB  SER   259      -5.770  14.440 -18.696  1.00  0.00           C  
ATOM   1990  OG  SER   259      -6.106  13.288 -19.392  1.00  0.00           O  
ATOM   1991  N   ASN   260      -3.269  17.130 -18.999  1.00  0.00           N  
ATOM   1992  CA  ASN   260      -2.624  18.230 -18.222  1.00  0.00           C  
ATOM   1993  C   ASN   260      -2.643  18.000 -16.631  1.00  0.00           C  
ATOM   1994  O   ASN   260      -2.417  18.877 -15.819  1.00  0.00           O  
ATOM   1995  CB  ASN   260      -3.226  19.595 -18.610  1.00  0.00           C  
ATOM   1996  CG  ASN   260      -2.295  20.778 -18.317  1.00  0.00           C  
ATOM   1997  ND2 ASN   260      -2.827  21.833 -17.777  1.00  0.00           N  
ATOM   1998  OD1 ASN   260      -1.111  20.829 -18.631  1.00  0.00           O  
ATOM   1999  N   GLY   261      -2.953  16.766 -16.148  1.00  0.00           N  
ATOM   2000  CA  GLY   261      -2.878  16.374 -14.713  1.00  0.00           C  
ATOM   2001  C   GLY   261      -1.433  16.039 -14.210  1.00  0.00           C  
ATOM   2002  O   GLY   261      -1.255  14.962 -13.594  1.00  0.00           O  
ATOM   2003  N   ALA   262      -0.475  16.963 -14.378  1.00  0.00           N  
ATOM   2004  CA  ALA   262       0.778  16.792 -13.750  1.00  0.00           C  
ATOM   2005  C   ALA   262       0.728  17.005 -12.219  1.00  0.00           C  
ATOM   2006  O   ALA   262      -0.201  17.597 -11.694  1.00  0.00           O  
ATOM   2007  CB  ALA   262       1.851  17.724 -14.337  1.00  0.00           C  
ATOM   2008  N   ASN   263       1.833  16.593 -11.603  1.00  0.00           N  
ATOM   2009  CA  ASN   263       1.778  16.142 -10.212  1.00  0.00           C  
ATOM   2010  C   ASN   263       0.772  15.002 -10.134  1.00  0.00           C  
ATOM   2011  O   ASN   263       0.127  14.520 -11.104  1.00  0.00           O  
ATOM   2012  CB  ASN   263       1.589  17.264  -9.104  1.00  0.00           C  
ATOM   2013  CG  ASN   263       1.893  16.862  -7.667  1.00  0.00           C  
ATOM   2014  ND2 ASN   263       1.438  17.607  -6.669  1.00  0.00           N  
ATOM   2015  OD1 ASN   263       2.394  15.807  -7.287  1.00  0.00           O  
ATOM   2016  N   GLY   264       0.491  14.421  -9.012  1.00  0.00           N  
ATOM   2017  CA  GLY   264      -0.668  13.543  -8.754  1.00  0.00           C  
ATOM   2018  C   GLY   264      -0.966  13.456  -7.260  1.00  0.00           C  
ATOM   2019  O   GLY   264      -0.660  14.272  -6.430  1.00  0.00           O  
ATOM   2020  N   VAL   265      -1.614  12.357  -6.935  1.00  0.00           N  
ATOM   2021  CA  VAL   265      -1.990  12.044  -5.532  1.00  0.00           C  
ATOM   2022  C   VAL   265      -2.086  10.541  -5.289  1.00  0.00           C  
ATOM   2023  O   VAL   265      -2.511   9.797  -6.177  1.00  0.00           O  
ATOM   2024  CB  VAL   265      -3.289  12.726  -5.047  1.00  0.00           C  
ATOM   2025  CG1 VAL   265      -4.579  12.165  -5.648  1.00  0.00           C  
ATOM   2026  CG2 VAL   265      -3.219  12.798  -3.472  1.00  0.00           C  
ATOM   2027  N   LYN   266      -1.789  10.097  -4.023  1.00  0.00           N  
ATOM   2028  CA  LYN   266      -2.007   8.719  -3.666  1.00  0.00           C  
ATOM   2029  C   LYN   266      -3.504   8.469  -3.855  1.00  0.00           C  
ATOM   2030  O   LYN   266      -4.393   9.256  -3.431  1.00  0.00           O  
ATOM   2031  CB  LYN   266      -1.683   8.429  -2.263  1.00  0.00           C  
ATOM   2032  CG  LYN   266      -1.668   6.938  -2.048  1.00  0.00           C  
ATOM   2033  CD  LYN   266      -1.515   6.715  -0.584  1.00  0.00           C  
ATOM   2034  CE  LYN   266      -1.961   5.271  -0.342  1.00  0.00           C  
ATOM   2035  NZ  LYN   266      -1.129   4.231  -0.959  1.00  0.00           N  
ATOM   2036  N   GLY   267      -3.791   7.332  -4.449  1.00  0.00           N  
ATOM   2037  CA  GLY   267      -5.125   6.795  -4.698  1.00  0.00           C  
ATOM   2038  C   GLY   267      -5.143   5.311  -5.094  1.00  0.00           C  
ATOM   2039  O   GLY   267      -4.069   4.682  -5.219  1.00  0.00           O  
ATOM   2040  N   PHE   268      -6.329   4.741  -5.253  1.00  0.00           N  
ATOM   2041  CA  PHE   268      -6.510   3.276  -5.420  1.00  0.00           C  
ATOM   2042  C   PHE   268      -7.636   2.953  -6.418  1.00  0.00           C  
ATOM   2043  O   PHE   268      -8.406   3.875  -6.768  1.00  0.00           O  
ATOM   2044  CB  PHE   268      -6.934   2.704  -4.058  1.00  0.00           C  
ATOM   2045  CG  PHE   268      -8.322   3.014  -3.531  1.00  0.00           C  
ATOM   2046  CD1 PHE   268      -8.587   4.118  -2.715  1.00  0.00           C  
ATOM   2047  CD2 PHE   268      -9.375   2.067  -3.745  1.00  0.00           C  
ATOM   2048  CE1 PHE   268      -9.865   4.379  -2.209  1.00  0.00           C  
ATOM   2049  CE2 PHE   268     -10.661   2.393  -3.346  1.00  0.00           C  
ATOM   2050  CZ  PHE   268     -10.907   3.485  -2.500  1.00  0.00           C  
ATOM   2051  N   SER   269      -7.814   1.723  -6.925  1.00  0.00           N  
ATOM   2052  CA  SER   269      -9.104   1.242  -7.522  1.00  0.00           C  
ATOM   2053  C   SER   269      -9.219  -0.265  -7.409  1.00  0.00           C  
ATOM   2054  O   SER   269      -8.126  -0.860  -7.402  1.00  0.00           O  
ATOM   2055  CB  SER   269      -9.279   1.623  -8.929  1.00  0.00           C  
ATOM   2056  OG  SER   269      -9.394   3.060  -9.068  1.00  0.00           O  
ATOM   2057  N   PHE   270     -10.407  -0.815  -7.337  1.00  0.00           N  
ATOM   2058  CA  PHE   270     -10.501  -2.281  -7.253  1.00  0.00           C  
ATOM   2059  C   PHE   270     -10.902  -2.874  -8.605  1.00  0.00           C  
ATOM   2060  O   PHE   270     -11.765  -2.418  -9.306  1.00  0.00           O  
ATOM   2061  CB  PHE   270     -11.244  -2.851  -5.965  1.00  0.00           C  
ATOM   2062  CG  PHE   270     -10.743  -2.326  -4.645  1.00  0.00           C  
ATOM   2063  CD1 PHE   270      -9.586  -2.984  -4.109  1.00  0.00           C  
ATOM   2064  CD2 PHE   270     -11.417  -1.332  -3.869  1.00  0.00           C  
ATOM   2065  CE1 PHE   270      -9.124  -2.547  -2.813  1.00  0.00           C  
ATOM   2066  CE2 PHE   270     -10.985  -0.936  -2.565  1.00  0.00           C  
ATOM   2067  CZ  PHE   270      -9.848  -1.604  -2.040  1.00  0.00           C  
ATOM   2068  N   LYS   271     -10.311  -4.035  -8.989  1.00  0.00           N  
ATOM   2069  CA  LYS   271     -10.834  -4.737 -10.167  1.00  0.00           C  
ATOM   2070  C   LYS   271     -11.964  -5.701  -9.782  1.00  0.00           C  
ATOM   2071  O   LYS   271     -11.803  -6.394  -8.790  1.00  0.00           O  
ATOM   2072  CB  LYS   271      -9.663  -5.537 -10.728  1.00  0.00           C  
ATOM   2073  CG  LYS   271      -9.882  -6.147 -12.159  1.00  0.00           C  
ATOM   2074  CD  LYS   271      -8.675  -7.009 -12.433  1.00  0.00           C  
ATOM   2075  CE  LYS   271      -8.825  -7.835 -13.722  1.00  0.00           C  
ATOM   2076  NZ  LYS   271      -7.649  -8.641 -13.913  1.00  0.00           N1+
ATOM   2077  N   TYR   272     -12.993  -5.791 -10.599  1.00  0.00           N  
ATOM   2078  CA  TYR   272     -14.142  -6.728 -10.384  1.00  0.00           C  
ATOM   2079  C   TYR   272     -14.452  -7.431 -11.740  1.00  0.00           C  
ATOM   2080  O   TYR   272     -15.354  -7.043 -12.484  1.00  0.00           O  
ATOM   2081  CB  TYR   272     -15.314  -5.901  -9.731  1.00  0.00           C  
ATOM   2082  CG  TYR   272     -15.252  -5.977  -8.232  1.00  0.00           C  
ATOM   2083  CD1 TYR   272     -14.796  -4.803  -7.535  1.00  0.00           C  
ATOM   2084  CD2 TYR   272     -15.605  -7.111  -7.505  1.00  0.00           C  
ATOM   2085  CE1 TYR   272     -14.634  -4.806  -6.091  1.00  0.00           C  
ATOM   2086  CE2 TYR   272     -15.623  -7.053  -6.082  1.00  0.00           C  
ATOM   2087  CZ  TYR   272     -15.096  -5.949  -5.416  1.00  0.00           C  
ATOM   2088  OH  TYR   272     -14.913  -5.866  -4.079  1.00  0.00           O  
ATOM   2089  N   GLY   273     -13.513  -8.310 -12.107  1.00  0.00           N  
ATOM   2090  CA  GLY   273     -13.305  -8.956 -13.344  1.00  0.00           C  
ATOM   2091  C   GLY   273     -13.254  -8.062 -14.566  1.00  0.00           C  
ATOM   2092  O   GLY   273     -12.236  -8.018 -15.212  1.00  0.00           O  
ATOM   2093  N   ASN   274     -14.411  -7.507 -15.026  1.00  0.00           N  
ATOM   2094  CA  ASN   274     -14.582  -6.539 -16.117  1.00  0.00           C  
ATOM   2095  C   ASN   274     -14.695  -5.080 -15.634  1.00  0.00           C  
ATOM   2096  O   ASN   274     -14.311  -4.156 -16.330  1.00  0.00           O  
ATOM   2097  CB  ASN   274     -15.790  -6.981 -16.922  1.00  0.00           C  
ATOM   2098  CG  ASN   274     -16.056  -6.402 -18.301  1.00  0.00           C  
ATOM   2099  ND2 ASN   274     -16.979  -5.510 -18.443  1.00  0.00           N  
ATOM   2100  OD1 ASN   274     -15.472  -6.826 -19.283  1.00  0.00           O  
ATOM   2101  N   GLY   275     -15.360  -4.932 -14.504  1.00  0.00           N  
ATOM   2102  CA  GLY   275     -15.753  -3.680 -13.884  1.00  0.00           C  
ATOM   2103  C   GLY   275     -14.597  -3.165 -12.946  1.00  0.00           C  
ATOM   2104  O   GLY   275     -13.678  -3.877 -12.566  1.00  0.00           O  
ATOM   2105  N   VAL   276     -14.709  -1.933 -12.503  1.00  0.00           N  
ATOM   2106  CA  VAL   276     -13.793  -1.186 -11.619  1.00  0.00           C  
ATOM   2107  C   VAL   276     -14.569  -0.444 -10.605  1.00  0.00           C  
ATOM   2108  O   VAL   276     -15.398   0.391 -11.029  1.00  0.00           O  
ATOM   2109  CB  VAL   276     -12.887  -0.284 -12.449  1.00  0.00           C  
ATOM   2110  CG1 VAL   276     -13.442   0.740 -13.292  1.00  0.00           C  
ATOM   2111  CG2 VAL   276     -11.689   0.278 -11.670  1.00  0.00           C  
ATOM   2112  N   TRP   277     -14.264  -0.678  -9.330  1.00  0.00           N  
ATOM   2113  CA  TRP   277     -14.741   0.151  -8.198  1.00  0.00           C  
ATOM   2114  C   TRP   277     -13.658   1.242  -8.067  1.00  0.00           C  
ATOM   2115  O   TRP   277     -12.447   0.896  -8.028  1.00  0.00           O  
ATOM   2116  CB  TRP   277     -14.933  -0.666  -6.945  1.00  0.00           C  
ATOM   2117  CG  TRP   277     -16.417  -0.820  -6.589  1.00  0.00           C  
ATOM   2118  CD1 TRP   277     -17.081  -1.964  -6.587  1.00  0.00           C  
ATOM   2119  CD2 TRP   277     -17.368   0.194  -6.076  1.00  0.00           C  
ATOM   2120  CE2 TRP   277     -18.599  -0.467  -5.759  1.00  0.00           C  
ATOM   2121  CE3 TRP   277     -17.329   1.580  -5.724  1.00  0.00           C  
ATOM   2122  NE1 TRP   277     -18.358  -1.761  -6.123  1.00  0.00           N  
ATOM   2123  CZ2 TRP   277     -19.768   0.165  -5.255  1.00  0.00           C  
ATOM   2124  CZ3 TRP   277     -18.487   2.278  -5.347  1.00  0.00           C  
ATOM   2125  CH2 TRP   277     -19.647   1.568  -5.042  1.00  0.00           C  
ATOM   2126  N   ILE   278     -13.956   2.515  -7.925  1.00  0.00           N  
ATOM   2127  CA  ILE   278     -13.043   3.667  -7.834  1.00  0.00           C  
ATOM   2128  C   ILE   278     -13.332   4.483  -6.610  1.00  0.00           C  
ATOM   2129  O   ILE   278     -14.545   4.802  -6.491  1.00  0.00           O  
ATOM   2130  CB  ILE   278     -13.241   4.596  -9.177  1.00  0.00           C  
ATOM   2131  CG1 ILE   278     -12.901   3.812 -10.448  1.00  0.00           C  
ATOM   2132  CG2 ILE   278     -12.316   5.771  -9.154  1.00  0.00           C  
ATOM   2133  CD1 ILE   278     -13.448   4.447 -11.769  1.00  0.00           C  
ATOM   2134  N   GLY   279     -12.384   4.963  -5.807  1.00  0.00           N  
ATOM   2135  CA  GLY   279     -12.610   6.127  -4.968  1.00  0.00           C  
ATOM   2136  C   GLY   279     -11.778   7.327  -5.536  1.00  0.00           C  
ATOM   2137  O   GLY   279     -10.652   7.110  -5.932  1.00  0.00           O  
ATOM   2138  N   ARG   280     -12.256   8.560  -5.408  1.00  0.00           N  
ATOM   2139  CA  ARG   280     -11.397   9.781  -5.765  1.00  0.00           C  
ATOM   2140  C   ARG   280     -11.733  11.036  -4.963  1.00  0.00           C  
ATOM   2141  O   ARG   280     -12.762  11.109  -4.251  1.00  0.00           O  
ATOM   2142  CB  ARG   280     -11.570  10.076  -7.265  1.00  0.00           C  
ATOM   2143  CG  ARG   280     -12.967  10.388  -7.689  1.00  0.00           C  
ATOM   2144  CD  ARG   280     -13.019  10.564  -9.213  1.00  0.00           C  
ATOM   2145  NE  ARG   280     -14.285  11.080  -9.717  1.00  0.00           N  
ATOM   2146  CZ  ARG   280     -14.492  11.493 -10.942  1.00  0.00           C  
ATOM   2147  NH1 ARG   280     -13.699  11.340 -11.930  1.00  0.00           N1+
ATOM   2148  NH2 ARG   280     -15.692  11.955 -11.127  1.00  0.00           N  
ATOM   2149  N   THR   281     -10.966  12.129  -5.156  1.00  0.00           N  
ATOM   2150  CA  THR   281     -11.198  13.447  -4.641  1.00  0.00           C  
ATOM   2151  C   THR   281     -12.494  14.057  -5.240  1.00  0.00           C  
ATOM   2152  O   THR   281     -12.749  13.847  -6.434  1.00  0.00           O  
ATOM   2153  CB  THR   281     -10.090  14.444  -4.864  1.00  0.00           C  
ATOM   2154  CG2 THR   281      -8.909  14.040  -3.967  1.00  0.00           C  
ATOM   2155  OG1 THR   281      -9.604  14.456  -6.229  1.00  0.00           O  
ATOM   2156  N   LYS   282     -13.278  14.870  -4.473  1.00  0.00           N  
ATOM   2157  CA  LYS   282     -14.534  15.497  -4.992  1.00  0.00           C  
ATOM   2158  C   LYS   282     -14.383  16.848  -5.662  1.00  0.00           C  
ATOM   2159  O   LYS   282     -15.122  17.115  -6.600  1.00  0.00           O  
ATOM   2160  CB  LYS   282     -15.540  15.599  -3.798  1.00  0.00           C  
ATOM   2161  CG  LYS   282     -16.998  15.914  -4.082  1.00  0.00           C  
ATOM   2162  CD  LYS   282     -17.776  14.681  -4.586  1.00  0.00           C  
ATOM   2163  CE  LYS   282     -19.122  15.165  -5.072  1.00  0.00           C  
ATOM   2164  NZ  LYS   282     -19.851  13.969  -5.503  1.00  0.00           N1+
ATOM   2165  N   SER   283     -13.239  17.586  -5.455  1.00  0.00           N  
ATOM   2166  CA  SER   283     -12.682  18.569  -6.357  1.00  0.00           C  
ATOM   2167  C   SER   283     -11.806  17.981  -7.463  1.00  0.00           C  
ATOM   2168  O   SER   283     -11.203  16.916  -7.292  1.00  0.00           O  
ATOM   2169  CB  SER   283     -11.936  19.612  -5.621  1.00  0.00           C  
ATOM   2170  OG  SER   283     -11.121  20.541  -6.392  1.00  0.00           O  
ATOM   2171  N   ILE   284     -11.676  18.721  -8.560  1.00  0.00           N  
ATOM   2172  CA  ILE   284     -10.870  18.314  -9.699  1.00  0.00           C  
ATOM   2173  C   ILE   284      -9.430  18.839  -9.839  1.00  0.00           C  
ATOM   2174  O   ILE   284      -8.601  18.196 -10.388  1.00  0.00           O  
ATOM   2175  CB  ILE   284     -11.745  18.394 -10.948  1.00  0.00           C  
ATOM   2176  CG1 ILE   284     -12.048  19.859 -11.288  1.00  0.00           C  
ATOM   2177  CG2 ILE   284     -13.113  17.621 -10.828  1.00  0.00           C  
ATOM   2178  CD1 ILE   284     -12.691  20.028 -12.719  1.00  0.00           C  
ATOM   2179  N   SER   285      -9.224  20.034  -9.234  1.00  0.00           N  
ATOM   2180  CA  SER   285      -7.937  20.834  -9.283  1.00  0.00           C  
ATOM   2181  C   SER   285      -7.082  20.843  -8.011  1.00  0.00           C  
ATOM   2182  O   SER   285      -5.893  21.191  -8.042  1.00  0.00           O  
ATOM   2183  CB  SER   285      -8.206  22.311  -9.893  1.00  0.00           C  
ATOM   2184  OG  SER   285      -9.275  22.277 -10.848  1.00  0.00           O  
ATOM   2185  N   SER   286      -7.815  20.642  -6.938  1.00  0.00           N  
ATOM   2186  CA  SER   286      -7.432  20.793  -5.535  1.00  0.00           C  
ATOM   2187  C   SER   286      -7.836  19.637  -4.770  1.00  0.00           C  
ATOM   2188  O   SER   286      -8.820  18.941  -5.012  1.00  0.00           O  
ATOM   2189  CB  SER   286      -8.007  22.052  -4.866  1.00  0.00           C  
ATOM   2190  OG  SER   286      -9.447  22.117  -4.911  1.00  0.00           O  
ATOM   2191  N   ARG   287      -7.038  19.414  -3.709  1.00  0.00           N  
ATOM   2192  CA  ARG   287      -7.211  18.130  -2.966  1.00  0.00           C  
ATOM   2193  C   ARG   287      -8.375  18.217  -1.895  1.00  0.00           C  
ATOM   2194  O   ARG   287      -8.088  17.957  -0.732  1.00  0.00           O  
ATOM   2195  CB  ARG   287      -5.827  17.820  -2.363  1.00  0.00           C  
ATOM   2196  CG  ARG   287      -4.722  17.411  -3.388  1.00  0.00           C  
ATOM   2197  CD  ARG   287      -3.391  17.203  -2.590  1.00  0.00           C  
ATOM   2198  NE  ARG   287      -2.358  16.593  -3.405  1.00  0.00           N  
ATOM   2199  CZ  ARG   287      -1.230  16.033  -3.046  1.00  0.00           C  
ATOM   2200  NH1 ARG   287      -0.843  15.772  -1.842  1.00  0.00           N1+
ATOM   2201  NH2 ARG   287      -0.426  15.667  -3.973  1.00  0.00           N  
ATOM   2202  N   ASN   288      -9.601  18.470  -2.350  1.00  0.00           N  
ATOM   2203  CA  ASN   288     -10.802  18.617  -1.497  1.00  0.00           C  
ATOM   2204  C   ASN   288     -11.876  17.512  -1.548  1.00  0.00           C  
ATOM   2205  O   ASN   288     -12.371  17.269  -2.676  1.00  0.00           O  
ATOM   2206  CB  ASN   288     -11.355  20.016  -1.753  1.00  0.00           C  
ATOM   2207  CG  ASN   288     -10.670  21.098  -0.986  1.00  0.00           C  
ATOM   2208  ND2 ASN   288     -11.146  21.606   0.141  1.00  0.00           N  
ATOM   2209  OD1 ASN   288      -9.557  21.470  -1.347  1.00  0.00           O  
ATOM   2210  N   GLY   289     -12.408  17.029  -0.404  1.00  0.00           N  
ATOM   2211  CA  GLY   289     -13.504  16.040  -0.361  1.00  0.00           C  
ATOM   2212  C   GLY   289     -13.338  14.722  -1.097  1.00  0.00           C  
ATOM   2213  O   GLY   289     -12.300  14.423  -1.678  1.00  0.00           O  
ATOM   2214  N   PHE   290     -14.305  13.733  -1.022  1.00  0.00           N  
ATOM   2215  CA  PHE   290     -14.201  12.337  -1.602  1.00  0.00           C  
ATOM   2216  C   PHE   290     -15.442  11.580  -2.061  1.00  0.00           C  
ATOM   2217  O   PHE   290     -16.410  11.513  -1.335  1.00  0.00           O  
ATOM   2218  CB  PHE   290     -13.400  11.504  -0.538  1.00  0.00           C  
ATOM   2219  CG  PHE   290     -12.547  10.395  -1.157  1.00  0.00           C  
ATOM   2220  CD1 PHE   290     -11.249  10.682  -1.849  1.00  0.00           C  
ATOM   2221  CD2 PHE   290     -12.933   9.094  -0.978  1.00  0.00           C  
ATOM   2222  CE1 PHE   290     -10.557   9.661  -2.446  1.00  0.00           C  
ATOM   2223  CE2 PHE   290     -12.170   8.052  -1.565  1.00  0.00           C  
ATOM   2224  CZ  PHE   290     -10.972   8.352  -2.328  1.00  0.00           C  
ATOM   2225  N   GLU   291     -15.384  10.910  -3.211  1.00  0.00           N  
ATOM   2226  CA  GLU   291     -16.544  10.157  -3.758  1.00  0.00           C  
ATOM   2227  C   GLU   291     -16.091   8.770  -4.264  1.00  0.00           C  
ATOM   2228  O   GLU   291     -14.934   8.587  -4.748  1.00  0.00           O  
ATOM   2229  CB  GLU   291     -17.193  10.966  -4.942  1.00  0.00           C  
ATOM   2230  CG  GLU   291     -16.282  11.441  -6.091  1.00  0.00           C  
ATOM   2231  CD  GLU   291     -17.039  11.972  -7.338  1.00  0.00           C  
ATOM   2232  OE1 GLU   291     -18.064  12.682  -7.210  1.00  0.00           O  
ATOM   2233  OE2 GLU   291     -16.693  11.664  -8.499  1.00  0.00           O1-
ATOM   2234  N   MET   292     -16.957   7.842  -4.215  1.00  0.00           N  
ATOM   2235  CA  MET   292     -16.746   6.458  -4.583  1.00  0.00           C  
ATOM   2236  C   MET   292     -17.790   6.236  -5.807  1.00  0.00           C  
ATOM   2237  O   MET   292     -18.974   6.501  -5.609  1.00  0.00           O  
ATOM   2238  CB  MET   292     -17.176   5.554  -3.407  1.00  0.00           C  
ATOM   2239  CG  MET   292     -16.161   5.658  -2.239  1.00  0.00           C  
ATOM   2240  SD  MET   292     -14.475   5.161  -2.560  1.00  0.00           S  
ATOM   2241  CE  MET   292     -14.789   3.546  -3.215  1.00  0.00           C  
ATOM   2242  N   ILE   293     -17.294   5.748  -6.953  1.00  0.00           N  
ATOM   2243  CA  ILE   293     -17.916   5.373  -8.298  1.00  0.00           C  
ATOM   2244  C   ILE   293     -17.844   3.846  -8.625  1.00  0.00           C  
ATOM   2245  O   ILE   293     -16.784   3.291  -8.396  1.00  0.00           O  
ATOM   2246  CB  ILE   293     -17.315   6.217  -9.445  1.00  0.00           C  
ATOM   2247  CG1 ILE   293     -17.037   7.654  -9.079  1.00  0.00           C  
ATOM   2248  CG2 ILE   293     -18.180   6.137 -10.691  1.00  0.00           C  
ATOM   2249  CD1 ILE   293     -15.583   7.945  -8.698  1.00  0.00           C  
ATOM   2250  N   TRP   294     -18.855   3.162  -9.117  1.00  0.00           N  
ATOM   2251  CA  TRP   294     -18.791   1.809  -9.766  1.00  0.00           C  
ATOM   2252  C   TRP   294     -19.073   1.944 -11.275  1.00  0.00           C  
ATOM   2253  O   TRP   294     -20.191   2.473 -11.626  1.00  0.00           O  
ATOM   2254  CB  TRP   294     -19.844   0.916  -9.157  1.00  0.00           C  
ATOM   2255  CG  TRP   294     -20.139  -0.325  -9.876  1.00  0.00           C  
ATOM   2256  CD1 TRP   294     -21.384  -0.689 -10.177  1.00  0.00           C  
ATOM   2257  CD2 TRP   294     -19.250  -1.460 -10.135  1.00  0.00           C  
ATOM   2258  CE2 TRP   294     -20.078  -2.470 -10.720  1.00  0.00           C  
ATOM   2259  CE3 TRP   294     -17.870  -1.757 -10.061  1.00  0.00           C  
ATOM   2260  NE1 TRP   294     -21.291  -1.957 -10.712  1.00  0.00           N  
ATOM   2261  CZ2 TRP   294     -19.547  -3.698 -11.197  1.00  0.00           C  
ATOM   2262  CZ3 TRP   294     -17.318  -2.965 -10.508  1.00  0.00           C  
ATOM   2263  CH2 TRP   294     -18.167  -3.905 -11.110  1.00  0.00           C  
ATOM   2264  N   ASP   295     -18.170   1.415 -12.128  1.00  0.00           N  
ATOM   2265  CA  ASP   295     -18.282   1.448 -13.590  1.00  0.00           C  
ATOM   2266  C   ASP   295     -18.119  -0.063 -14.024  1.00  0.00           C  
ATOM   2267  O   ASP   295     -16.957  -0.447 -14.047  1.00  0.00           O  
ATOM   2268  CB  ASP   295     -17.189   2.349 -14.148  1.00  0.00           C  
ATOM   2269  CG  ASP   295     -17.060   2.359 -15.717  1.00  0.00           C  
ATOM   2270  OD1 ASP   295     -16.378   3.325 -16.227  1.00  0.00           O  
ATOM   2271  OD2 ASP   295     -17.488   1.433 -16.344  1.00  0.00           O1-
ATOM   2272  N   PRO   296     -19.223  -0.789 -14.280  1.00  0.00           N  
ATOM   2273  CA  PRO   296     -19.072  -2.154 -14.638  1.00  0.00           C  
ATOM   2274  C   PRO   296     -18.354  -2.575 -15.909  1.00  0.00           C  
ATOM   2275  O   PRO   296     -18.147  -3.748 -16.068  1.00  0.00           O  
ATOM   2276  CB  PRO   296     -20.499  -2.628 -14.716  1.00  0.00           C  
ATOM   2277  CG  PRO   296     -21.360  -1.448 -15.035  1.00  0.00           C  
ATOM   2278  CD  PRO   296     -20.593  -0.340 -14.407  1.00  0.00           C  
ATOM   2279  N   ASN   297     -17.709  -1.617 -16.670  1.00  0.00           N  
ATOM   2280  CA  ASN   297     -16.884  -1.934 -17.785  1.00  0.00           C  
ATOM   2281  C   ASN   297     -15.527  -1.186 -17.806  1.00  0.00           C  
ATOM   2282  O   ASN   297     -14.656  -1.549 -18.552  1.00  0.00           O  
ATOM   2283  CB  ASN   297     -17.749  -1.823 -19.072  1.00  0.00           C  
ATOM   2284  CG  ASN   297     -17.270  -2.435 -20.344  1.00  0.00           C  
ATOM   2285  ND2 ASN   297     -17.202  -1.580 -21.357  1.00  0.00           N  
ATOM   2286  OD1 ASN   297     -16.923  -3.628 -20.502  1.00  0.00           O  
ATOM   2287  N   GLY   298     -15.263  -0.263 -16.892  1.00  0.00           N  
ATOM   2288  CA  GLY   298     -14.146   0.608 -17.000  1.00  0.00           C  
ATOM   2289  C   GLY   298     -12.746   0.002 -16.699  1.00  0.00           C  
ATOM   2290  O   GLY   298     -11.788   0.764 -16.835  1.00  0.00           O  
ATOM   2291  N   TRP   299     -12.594  -1.261 -16.403  1.00  0.00           N  
ATOM   2292  CA  TRP   299     -11.301  -1.947 -16.367  1.00  0.00           C  
ATOM   2293  C   TRP   299     -10.891  -2.382 -17.812  1.00  0.00           C  
ATOM   2294  O   TRP   299      -9.756  -2.746 -18.045  1.00  0.00           O  
ATOM   2295  CB  TRP   299     -11.139  -3.074 -15.293  1.00  0.00           C  
ATOM   2296  CG  TRP   299      -9.742  -3.437 -14.832  1.00  0.00           C  
ATOM   2297  CD1 TRP   299      -8.891  -4.275 -15.469  1.00  0.00           C  
ATOM   2298  CD2 TRP   299      -9.079  -3.067 -13.596  1.00  0.00           C  
ATOM   2299  CE2 TRP   299      -7.777  -3.643 -13.526  1.00  0.00           C  
ATOM   2300  CE3 TRP   299      -9.467  -2.327 -12.477  1.00  0.00           C  
ATOM   2301  NE1 TRP   299      -7.780  -4.465 -14.653  1.00  0.00           N  
ATOM   2302  CZ2 TRP   299      -6.911  -3.435 -12.455  1.00  0.00           C  
ATOM   2303  CZ3 TRP   299      -8.651  -2.173 -11.320  1.00  0.00           C  
ATOM   2304  CH2 TRP   299      -7.389  -2.738 -11.289  1.00  0.00           C  
ATOM   2305  N   THR   300     -11.800  -2.274 -18.790  1.00  0.00           N  
ATOM   2306  CA  THR   300     -11.630  -2.813 -20.183  1.00  0.00           C  
ATOM   2307  C   THR   300     -12.110  -1.902 -21.390  1.00  0.00           C  
ATOM   2308  O   THR   300     -11.714  -2.139 -22.547  1.00  0.00           O  
ATOM   2309  CB  THR   300     -12.161  -4.228 -20.391  1.00  0.00           C  
ATOM   2310  CG2 THR   300     -11.588  -5.258 -19.418  1.00  0.00           C  
ATOM   2311  OG1 THR   300     -13.533  -4.111 -20.252  1.00  0.00           O  
ATOM   2312  N   GLY   301     -12.918  -0.848 -21.083  1.00  0.00           N  
ATOM   2313  CA  GLY   301     -13.450   0.095 -22.119  1.00  0.00           C  
ATOM   2314  C   GLY   301     -13.414   1.605 -21.613  1.00  0.00           C  
ATOM   2315  O   GLY   301     -13.230   1.873 -20.407  1.00  0.00           O  
ATOM   2316  N   THR   302     -13.356   2.518 -22.573  1.00  0.00           N  
ATOM   2317  CA  THR   302     -12.875   3.936 -22.455  1.00  0.00           C  
ATOM   2318  C   THR   302     -13.914   5.059 -22.158  1.00  0.00           C  
ATOM   2319  O   THR   302     -13.472   6.203 -21.933  1.00  0.00           O  
ATOM   2320  CB  THR   302     -12.041   4.306 -23.710  1.00  0.00           C  
ATOM   2321  CG2 THR   302     -10.688   3.591 -23.665  1.00  0.00           C  
ATOM   2322  OG1 THR   302     -12.693   3.928 -24.996  1.00  0.00           O  
ATOM   2323  N   ASP   303     -15.222   4.732 -22.158  1.00  0.00           N  
ATOM   2324  CA  ASP   303     -16.360   5.697 -21.929  1.00  0.00           C  
ATOM   2325  C   ASP   303     -16.500   6.080 -20.403  1.00  0.00           C  
ATOM   2326  O   ASP   303     -16.128   5.341 -19.490  1.00  0.00           O  
ATOM   2327  CB  ASP   303     -17.611   5.152 -22.449  1.00  0.00           C  
ATOM   2328  CG  ASP   303     -18.744   6.153 -22.589  1.00  0.00           C  
ATOM   2329  OD1 ASP   303     -19.869   5.895 -22.093  1.00  0.00           O  
ATOM   2330  OD2 ASP   303     -18.569   7.109 -23.366  1.00  0.00           O1-
ATOM   2331  N   ASN   304     -17.151   7.229 -19.980  1.00  0.00           N  
ATOM   2332  CA  ASN   304     -17.480   7.597 -18.606  1.00  0.00           C  
ATOM   2333  C   ASN   304     -18.813   6.946 -18.060  1.00  0.00           C  
ATOM   2334  O   ASN   304     -19.566   7.507 -17.254  1.00  0.00           O  
ATOM   2335  CB  ASN   304     -17.419   9.122 -18.449  1.00  0.00           C  
ATOM   2336  CG  ASN   304     -18.360   9.831 -19.440  1.00  0.00           C  
ATOM   2337  ND2 ASN   304     -18.104  11.104 -19.672  1.00  0.00           N  
ATOM   2338  OD1 ASN   304     -19.231   9.230 -19.978  1.00  0.00           O  
ATOM   2339  N   ASN   305     -19.063   5.710 -18.438  1.00  0.00           N  
ATOM   2340  CA  ASN   305     -20.362   5.115 -18.259  1.00  0.00           C  
ATOM   2341  C   ASN   305     -20.557   4.542 -16.855  1.00  0.00           C  
ATOM   2342  O   ASN   305     -20.603   3.323 -16.679  1.00  0.00           O  
ATOM   2343  CB  ASN   305     -20.834   4.221 -19.405  1.00  0.00           C  
ATOM   2344  CG  ASN   305     -22.224   3.635 -19.217  1.00  0.00           C  
ATOM   2345  ND2 ASN   305     -22.411   2.468 -19.781  1.00  0.00           N  
ATOM   2346  OD1 ASN   305     -23.075   4.250 -18.500  1.00  0.00           O  
ATOM   2347  N   PHE   306     -20.694   5.336 -15.801  1.00  0.00           N  
ATOM   2348  CA  PHE   306     -20.879   4.902 -14.381  1.00  0.00           C  
ATOM   2349  C   PHE   306     -22.330   4.372 -14.101  1.00  0.00           C  
ATOM   2350  O   PHE   306     -23.318   4.935 -14.509  1.00  0.00           O  
ATOM   2351  CB  PHE   306     -20.506   6.043 -13.406  1.00  0.00           C  
ATOM   2352  CG  PHE   306     -21.516   7.135 -13.090  1.00  0.00           C  
ATOM   2353  CD1 PHE   306     -22.436   6.917 -12.119  1.00  0.00           C  
ATOM   2354  CD2 PHE   306     -21.632   8.330 -13.880  1.00  0.00           C  
ATOM   2355  CE1 PHE   306     -23.287   7.925 -11.685  1.00  0.00           C  
ATOM   2356  CE2 PHE   306     -22.512   9.389 -13.483  1.00  0.00           C  
ATOM   2357  CZ  PHE   306     -23.404   9.177 -12.402  1.00  0.00           C  
ATOM   2358  N   SER   307     -22.475   3.365 -13.306  1.00  0.00           N  
ATOM   2359  CA  SER   307     -23.690   2.955 -12.768  1.00  0.00           C  
ATOM   2360  C   SER   307     -24.079   3.747 -11.477  1.00  0.00           C  
ATOM   2361  O   SER   307     -25.072   4.385 -11.521  1.00  0.00           O  
ATOM   2362  CB  SER   307     -23.648   1.527 -12.380  1.00  0.00           C  
ATOM   2363  OG  SER   307     -23.680   0.766 -13.525  1.00  0.00           O  
ATOM   2364  N   ILE   308     -23.312   3.705 -10.408  1.00  0.00           N  
ATOM   2365  CA  ILE   308     -23.752   4.274  -9.047  1.00  0.00           C  
ATOM   2366  C   ILE   308     -22.624   4.968  -8.303  1.00  0.00           C  
ATOM   2367  O   ILE   308     -21.439   4.848  -8.624  1.00  0.00           O  
ATOM   2368  CB  ILE   308     -24.248   3.138  -8.082  1.00  0.00           C  
ATOM   2369  CG1 ILE   308     -23.208   2.075  -7.686  1.00  0.00           C  
ATOM   2370  CG2 ILE   308     -25.538   2.495  -8.656  1.00  0.00           C  
ATOM   2371  CD1 ILE   308     -23.813   0.962  -6.791  1.00  0.00           C  
ATOM   2372  N   LYS   309     -22.990   5.741  -7.262  1.00  0.00           N  
ATOM   2373  CA  LYS   309     -22.094   6.664  -6.520  1.00  0.00           C  
ATOM   2374  C   LYS   309     -22.462   6.739  -5.060  1.00  0.00           C  
ATOM   2375  O   LYS   309     -23.627   6.816  -4.670  1.00  0.00           O  
ATOM   2376  CB  LYS   309     -22.163   8.102  -7.119  1.00  0.00           C  
ATOM   2377  CG  LYS   309     -21.585   8.040  -8.616  1.00  0.00           C  
ATOM   2378  CD  LYS   309     -21.227   9.521  -9.018  1.00  0.00           C  
ATOM   2379  CE  LYS   309     -19.886   9.912  -8.424  1.00  0.00           C  
ATOM   2380  NZ  LYS   309     -19.424  11.154  -9.055  1.00  0.00           N1+
ATOM   2381  N   GLN   310     -21.444   6.956  -4.167  1.00  0.00           N  
ATOM   2382  CA  GLN   310     -21.613   7.415  -2.788  1.00  0.00           C  
ATOM   2383  C   GLN   310     -20.522   8.438  -2.480  1.00  0.00           C  
ATOM   2384  O   GLN   310     -19.300   8.187  -2.546  1.00  0.00           O  
ATOM   2385  CB  GLN   310     -21.457   6.148  -1.951  1.00  0.00           C  
ATOM   2386  CG  GLN   310     -21.217   6.385  -0.466  1.00  0.00           C  
ATOM   2387  CD  GLN   310     -21.298   5.004   0.204  1.00  0.00           C  
ATOM   2388  NE2 GLN   310     -21.415   5.046   1.505  1.00  0.00           N  
ATOM   2389  OE1 GLN   310     -21.276   3.917  -0.354  1.00  0.00           O  
ATOM   2390  N   ASP   311     -20.953   9.649  -2.062  1.00  0.00           N  
ATOM   2391  CA  ASP   311     -20.055  10.699  -1.464  1.00  0.00           C  
ATOM   2392  C   ASP   311     -19.539  10.203  -0.148  1.00  0.00           C  
ATOM   2393  O   ASP   311     -20.273   9.460   0.501  1.00  0.00           O  
ATOM   2394  CB  ASP   311     -20.864  12.017  -1.266  1.00  0.00           C  
ATOM   2395  CG  ASP   311     -20.931  12.756  -2.616  1.00  0.00           C  
ATOM   2396  OD1 ASP   311     -20.234  13.809  -2.792  1.00  0.00           O  
ATOM   2397  OD2 ASP   311     -21.617  12.324  -3.584  1.00  0.00           O1-
ATOM   2398  N   ILE   312     -18.366  10.569   0.342  1.00  0.00           N  
ATOM   2399  CA  ILE   312     -17.751  10.224   1.666  1.00  0.00           C  
ATOM   2400  C   ILE   312     -17.286  11.443   2.446  1.00  0.00           C  
ATOM   2401  O   ILE   312     -17.471  11.398   3.683  1.00  0.00           O  
ATOM   2402  CB  ILE   312     -16.742   9.090   1.388  1.00  0.00           C  
ATOM   2403  CG1 ILE   312     -17.419   7.778   0.862  1.00  0.00           C  
ATOM   2404  CG2 ILE   312     -16.036   8.635   2.728  1.00  0.00           C  
ATOM   2405  CD1 ILE   312     -18.426   7.016   1.698  1.00  0.00           C  
ATOM   2406  N   VAL   313     -16.802  12.438   1.724  1.00  0.00           N  
ATOM   2407  CA  VAL   313     -16.286  13.653   2.394  1.00  0.00           C  
ATOM   2408  C   VAL   313     -16.700  14.803   1.449  1.00  0.00           C  
ATOM   2409  O   VAL   313     -16.574  14.637   0.232  1.00  0.00           O  
ATOM   2410  CB  VAL   313     -14.738  13.696   2.525  1.00  0.00           C  
ATOM   2411  CG1 VAL   313     -14.162  15.003   3.140  1.00  0.00           C  
ATOM   2412  CG2 VAL   313     -14.173  12.550   3.382  1.00  0.00           C  
ATOM   2413  N   GLY   314     -17.253  15.793   2.086  1.00  0.00           N  
ATOM   2414  CA  GLY   314     -17.711  16.959   1.471  1.00  0.00           C  
ATOM   2415  C   GLY   314     -16.675  17.749   0.697  1.00  0.00           C  
ATOM   2416  O   GLY   314     -15.521  17.805   1.154  1.00  0.00           O  
ATOM   2417  N   ILE   315     -16.985  18.446  -0.408  1.00  0.00           N  
ATOM   2418  CA  ILE   315     -16.012  19.369  -1.026  1.00  0.00           C  
ATOM   2419  C   ILE   315     -15.738  20.616  -0.207  1.00  0.00           C  
ATOM   2420  O   ILE   315     -14.777  21.314  -0.486  1.00  0.00           O  
ATOM   2421  CB  ILE   315     -16.657  19.786  -2.397  1.00  0.00           C  
ATOM   2422  CG1 ILE   315     -15.606  20.228  -3.456  1.00  0.00           C  
ATOM   2423  CG2 ILE   315     -17.684  20.866  -2.272  1.00  0.00           C  
ATOM   2424  CD1 ILE   315     -16.099  20.350  -4.918  1.00  0.00           C  
ATOM   2425  N   ASN   316     -16.472  20.856   0.855  1.00  0.00           N  
ATOM   2426  CA  ASN   316     -16.109  21.958   1.809  1.00  0.00           C  
ATOM   2427  C   ASN   316     -14.788  21.636   2.682  1.00  0.00           C  
ATOM   2428  O   ASN   316     -14.240  22.502   3.327  1.00  0.00           O  
ATOM   2429  CB  ASN   316     -17.320  22.062   2.700  1.00  0.00           C  
ATOM   2430  CG  ASN   316     -17.279  23.289   3.715  1.00  0.00           C  
ATOM   2431  ND2 ASN   316     -17.113  22.984   4.995  1.00  0.00           N  
ATOM   2432  OD1 ASN   316     -17.229  24.420   3.264  1.00  0.00           O  
ATOM   2433  N   GLU   317     -14.342  20.315   2.729  1.00  0.00           N  
ATOM   2434  CA  GLU   317     -13.210  19.843   3.603  1.00  0.00           C  
ATOM   2435  C   GLU   317     -11.989  19.597   2.736  1.00  0.00           C  
ATOM   2436  O   GLU   317     -11.982  19.086   1.593  1.00  0.00           O  
ATOM   2437  CB  GLU   317     -13.664  18.565   4.383  1.00  0.00           C  
ATOM   2438  CG  GLU   317     -15.103  18.668   5.050  1.00  0.00           C  
ATOM   2439  CD  GLU   317     -15.339  19.903   5.862  1.00  0.00           C  
ATOM   2440  OE1 GLU   317     -14.441  20.403   6.656  1.00  0.00           O  
ATOM   2441  OE2 GLU   317     -16.441  20.520   5.806  1.00  0.00           O1-
ATOM   2442  N   TRP   318     -10.817  19.869   3.303  1.00  0.00           N  
ATOM   2443  CA  TRP   318      -9.606  19.434   2.638  1.00  0.00           C  
ATOM   2444  C   TRP   318      -9.243  17.942   2.917  1.00  0.00           C  
ATOM   2445  O   TRP   318      -9.065  17.641   4.087  1.00  0.00           O  
ATOM   2446  CB  TRP   318      -8.476  20.392   3.064  1.00  0.00           C  
ATOM   2447  CG  TRP   318      -8.318  21.821   2.668  1.00  0.00           C  
ATOM   2448  CD1 TRP   318      -9.310  22.686   2.453  1.00  0.00           C  
ATOM   2449  CD2 TRP   318      -7.066  22.457   2.240  1.00  0.00           C  
ATOM   2450  CE2 TRP   318      -7.446  23.767   1.772  1.00  0.00           C  
ATOM   2451  CE3 TRP   318      -5.714  22.093   2.260  1.00  0.00           C  
ATOM   2452  NE1 TRP   318      -8.788  23.856   1.860  1.00  0.00           N  
ATOM   2453  CZ2 TRP   318      -6.476  24.640   1.382  1.00  0.00           C  
ATOM   2454  CZ3 TRP   318      -4.762  22.940   1.788  1.00  0.00           C  
ATOM   2455  CH2 TRP   318      -5.171  24.193   1.228  1.00  0.00           C  
ATOM   2456  N   SER   319      -8.956  17.107   1.903  1.00  0.00           N  
ATOM   2457  CA  SER   319      -8.670  15.653   1.993  1.00  0.00           C  
ATOM   2458  C   SER   319      -8.091  15.175   0.638  1.00  0.00           C  
ATOM   2459  O   SER   319      -8.849  14.807  -0.198  1.00  0.00           O  
ATOM   2460  CB  SER   319      -9.919  14.702   2.297  1.00  0.00           C  
ATOM   2461  OG  SER   319     -11.023  15.138   1.582  1.00  0.00           O  
ATOM   2462  N   GLY   320      -6.748  14.969   0.465  1.00  0.00           N  
ATOM   2463  CA  GLY   320      -6.141  14.515  -0.749  1.00  0.00           C  
ATOM   2464  C   GLY   320      -5.744  12.974  -0.712  1.00  0.00           C  
ATOM   2465  O   GLY   320      -6.200  12.219  -1.581  1.00  0.00           O  
ATOM   2466  N   TYR   321      -4.934  12.564   0.291  1.00  0.00           N  
ATOM   2467  CA  TYR   321      -4.397  11.178   0.247  1.00  0.00           C  
ATOM   2468  C   TYR   321      -5.515  10.151   0.469  1.00  0.00           C  
ATOM   2469  O   TYR   321      -6.297  10.246   1.415  1.00  0.00           O  
ATOM   2470  CB  TYR   321      -3.270  11.087   1.318  1.00  0.00           C  
ATOM   2471  CG  TYR   321      -1.903  11.119   0.745  1.00  0.00           C  
ATOM   2472  CD1 TYR   321      -1.471  12.310   0.122  1.00  0.00           C  
ATOM   2473  CD2 TYR   321      -1.049   9.985   0.926  1.00  0.00           C  
ATOM   2474  CE1 TYR   321      -0.193  12.282  -0.455  1.00  0.00           C  
ATOM   2475  CE2 TYR   321       0.219  10.010   0.282  1.00  0.00           C  
ATOM   2476  CZ  TYR   321       0.591  11.141  -0.375  1.00  0.00           C  
ATOM   2477  OH  TYR   321       1.847  11.249  -0.856  1.00  0.00           O  
ATOM   2478  N   SER   322      -5.649   9.218  -0.424  1.00  0.00           N  
ATOM   2479  CA  SER   322      -6.495   8.037  -0.296  1.00  0.00           C  
ATOM   2480  C   SER   322      -5.834   6.696  -0.687  1.00  0.00           C  
ATOM   2481  O   SER   322      -4.776   6.679  -1.306  1.00  0.00           O  
ATOM   2482  CB  SER   322      -7.848   8.239  -0.954  1.00  0.00           C  
ATOM   2483  OG  SER   322      -7.711   8.120  -2.329  1.00  0.00           O  
ATOM   2484  N   GLY   323      -6.435   5.602  -0.222  1.00  0.00           N  
ATOM   2485  CA  GLY   323      -5.689   4.262  -0.171  1.00  0.00           C  
ATOM   2486  C   GLY   323      -6.687   3.122   0.147  1.00  0.00           C  
ATOM   2487  O   GLY   323      -7.862   3.303   0.451  1.00  0.00           O  
ATOM   2488  N   SER   324      -6.168   1.935  -0.109  1.00  0.00           N  
ATOM   2489  CA  SER   324      -6.993   0.656  -0.044  1.00  0.00           C  
ATOM   2490  C   SER   324      -6.435  -0.156   1.198  1.00  0.00           C  
ATOM   2491  O   SER   324      -5.197  -0.109   1.425  1.00  0.00           O  
ATOM   2492  CB  SER   324      -6.874  -0.117  -1.348  1.00  0.00           C  
ATOM   2493  OG  SER   324      -5.577  -0.363  -1.734  1.00  0.00           O  
ATOM   2494  N   PHE   325      -7.331  -0.865   1.967  1.00  0.00           N  
ATOM   2495  CA  PHE   325      -6.964  -2.037   2.721  1.00  0.00           C  
ATOM   2496  C   PHE   325      -8.027  -3.186   2.548  1.00  0.00           C  
ATOM   2497  O   PHE   325      -9.039  -3.022   1.872  1.00  0.00           O  
ATOM   2498  CB  PHE   325      -6.905  -1.642   4.241  1.00  0.00           C  
ATOM   2499  CG  PHE   325      -8.206  -1.302   5.001  1.00  0.00           C  
ATOM   2500  CD1 PHE   325      -8.859  -0.115   4.784  1.00  0.00           C  
ATOM   2501  CD2 PHE   325      -8.665  -2.123   6.080  1.00  0.00           C  
ATOM   2502  CE1 PHE   325      -9.892   0.291   5.681  1.00  0.00           C  
ATOM   2503  CE2 PHE   325      -9.727  -1.762   6.874  1.00  0.00           C  
ATOM   2504  CZ  PHE   325     -10.321  -0.520   6.771  1.00  0.00           C  
ATOM   2505  N   VAL   326      -7.648  -4.409   3.099  1.00  0.00           N  
ATOM   2506  CA  VAL   326      -8.541  -5.541   2.999  1.00  0.00           C  
ATOM   2507  C   VAL   326      -8.846  -6.135   4.431  1.00  0.00           C  
ATOM   2508  O   VAL   326      -8.027  -6.100   5.333  1.00  0.00           O  
ATOM   2509  CB  VAL   326      -8.034  -6.588   2.049  1.00  0.00           C  
ATOM   2510  CG1 VAL   326      -8.278  -6.154   0.563  1.00  0.00           C  
ATOM   2511  CG2 VAL   326      -6.546  -6.911   2.293  1.00  0.00           C  
ATOM   2512  N   GLN   327     -10.046  -6.652   4.644  1.00  0.00           N  
ATOM   2513  CA  GLN   327     -10.345  -7.581   5.721  1.00  0.00           C  
ATOM   2514  C   GLN   327     -10.520  -8.973   5.027  1.00  0.00           C  
ATOM   2515  O   GLN   327     -11.297  -9.123   4.020  1.00  0.00           O  
ATOM   2516  CB  GLN   327     -11.664  -7.123   6.296  1.00  0.00           C  
ATOM   2517  CG  GLN   327     -11.652  -6.048   7.354  1.00  0.00           C  
ATOM   2518  CD  GLN   327     -12.961  -6.096   8.077  1.00  0.00           C  
ATOM   2519  NE2 GLN   327     -13.034  -6.512   9.339  1.00  0.00           N  
ATOM   2520  OE1 GLN   327     -14.015  -5.906   7.492  1.00  0.00           O  
ATOM   2521  N   HID   328      -9.730 -10.039   5.461  1.00  0.00           N  
ATOM   2522  CA  HID   328      -9.798 -11.421   5.009  1.00  0.00           C  
ATOM   2523  C   HID   328     -10.674 -12.304   5.871  1.00  0.00           C  
ATOM   2524  O   HID   328     -11.029 -11.985   7.002  1.00  0.00           O  
ATOM   2525  CB  HID   328      -8.397 -11.991   5.171  1.00  0.00           C  
ATOM   2526  CG  HID   328      -7.524 -11.708   4.063  1.00  0.00           C  
ATOM   2527  CD2 HID   328      -7.254 -10.484   3.579  1.00  0.00           C  
ATOM   2528  ND1 HID   328      -6.682 -12.594   3.384  1.00  0.00           N  
ATOM   2529  CE1 HID   328      -5.875 -11.944   2.571  1.00  0.00           C  
ATOM   2530  NE2 HID   328      -6.202 -10.668   2.643  1.00  0.00           N  
ATOM   2531  N   PRO   329     -11.052 -13.484   5.334  1.00  0.00           N  
ATOM   2532  CA  PRO   329     -12.373 -14.116   5.681  1.00  0.00           C  
ATOM   2533  C   PRO   329     -12.408 -14.598   7.081  1.00  0.00           C  
ATOM   2534  O   PRO   329     -13.485 -14.731   7.703  1.00  0.00           O  
ATOM   2535  CB  PRO   329     -12.745 -15.185   4.659  1.00  0.00           C  
ATOM   2536  CG  PRO   329     -11.454 -15.331   3.817  1.00  0.00           C  
ATOM   2537  CD  PRO   329     -10.663 -14.034   3.993  1.00  0.00           C  
ATOM   2538  N   GLU   330     -11.204 -14.817   7.646  1.00  0.00           N  
ATOM   2539  CA  GLU   330     -11.087 -15.375   8.975  1.00  0.00           C  
ATOM   2540  C   GLU   330     -11.046 -14.333  10.112  1.00  0.00           C  
ATOM   2541  O   GLU   330     -11.109 -14.654  11.268  1.00  0.00           O  
ATOM   2542  CB  GLU   330      -9.822 -16.226   8.903  1.00  0.00           C  
ATOM   2543  CG  GLU   330      -9.562 -17.196  10.075  1.00  0.00           C  
ATOM   2544  CD  GLU   330     -10.747 -18.245  10.105  1.00  0.00           C  
ATOM   2545  OE1 GLU   330     -11.638 -18.044  10.903  1.00  0.00           O  
ATOM   2546  OE2 GLU   330     -10.763 -19.242   9.330  1.00  0.00           O1-
ATOM   2547  N   LEU   331     -10.898 -13.046   9.780  1.00  0.00           N  
ATOM   2548  CA  LEU   331     -11.264 -11.863  10.608  1.00  0.00           C  
ATOM   2549  C   LEU   331     -12.757 -11.454  10.678  1.00  0.00           C  
ATOM   2550  O   LEU   331     -13.191 -10.662  11.508  1.00  0.00           O  
ATOM   2551  CB  LEU   331     -10.385 -10.680  10.210  1.00  0.00           C  
ATOM   2552  CG  LEU   331     -10.511  -9.363  10.967  1.00  0.00           C  
ATOM   2553  CD1 LEU   331     -10.299  -9.417  12.458  1.00  0.00           C  
ATOM   2554  CD2 LEU   331      -9.559  -8.305  10.464  1.00  0.00           C  
ATOM   2555  N   THR   332     -13.564 -12.054   9.871  1.00  0.00           N  
ATOM   2556  CA  THR   332     -14.923 -11.464   9.500  1.00  0.00           C  
ATOM   2557  C   THR   332     -16.027 -12.548   9.419  1.00  0.00           C  
ATOM   2558  O   THR   332     -17.230 -12.299   9.546  1.00  0.00           O  
ATOM   2559  CB  THR   332     -14.999 -10.834   8.115  1.00  0.00           C  
ATOM   2560  CG2 THR   332     -14.163  -9.561   7.951  1.00  0.00           C  
ATOM   2561  OG1 THR   332     -14.473 -11.782   7.199  1.00  0.00           O  
ATOM   2562  N   GLY   333     -15.656 -13.801   9.059  1.00  0.00           N  
ATOM   2563  CA  GLY   333     -16.617 -14.820   8.662  1.00  0.00           C  
ATOM   2564  C   GLY   333     -17.249 -14.689   7.199  1.00  0.00           C  
ATOM   2565  O   GLY   333     -18.426 -14.948   7.013  1.00  0.00           O  
ATOM   2566  N   LEU   334     -16.439 -14.301   6.204  1.00  0.00           N  
ATOM   2567  CA  LEU   334     -17.004 -14.046   4.877  1.00  0.00           C  
ATOM   2568  C   LEU   334     -16.666 -14.885   3.724  1.00  0.00           C  
ATOM   2569  O   LEU   334     -17.174 -14.630   2.647  1.00  0.00           O  
ATOM   2570  CB  LEU   334     -16.657 -12.618   4.544  1.00  0.00           C  
ATOM   2571  CG  LEU   334     -17.540 -11.540   5.181  1.00  0.00           C  
ATOM   2572  CD1 LEU   334     -17.082 -10.131   4.838  1.00  0.00           C  
ATOM   2573  CD2 LEU   334     -18.974 -11.708   4.736  1.00  0.00           C  
ATOM   2574  N   ASP   335     -15.923 -15.990   3.924  1.00  0.00           N  
ATOM   2575  CA  ASP   335     -15.316 -16.906   2.951  1.00  0.00           C  
ATOM   2576  C   ASP   335     -14.535 -16.239   1.768  1.00  0.00           C  
ATOM   2577  O   ASP   335     -13.517 -16.805   1.335  1.00  0.00           O  
ATOM   2578  CB  ASP   335     -16.316 -17.984   2.531  1.00  0.00           C  
ATOM   2579  CG  ASP   335     -15.701 -19.076   1.720  1.00  0.00           C  
ATOM   2580  OD1 ASP   335     -15.746 -19.021   0.451  1.00  0.00           O  
ATOM   2581  OD2 ASP   335     -15.053 -19.987   2.268  1.00  0.00           O1-
ATOM   2582  N   CYX   336     -14.885 -15.050   1.305  1.00  0.00           N  
ATOM   2583  CA  CYX   336     -14.129 -14.076   0.416  1.00  0.00           C  
ATOM   2584  C   CYX   336     -13.424 -12.895   1.197  1.00  0.00           C  
ATOM   2585  O   CYX   336     -13.690 -12.537   2.371  1.00  0.00           O  
ATOM   2586  CB  CYX   336     -15.010 -13.415  -0.607  1.00  0.00           C  
ATOM   2587  SG  CYX   336     -16.465 -12.654   0.340  1.00  0.00           S  
ATOM   2588  N   ILE   337     -12.448 -12.287   0.445  1.00  0.00           N  
ATOM   2589  CA  ILE   337     -11.709 -11.093   0.936  1.00  0.00           C  
ATOM   2590  C   ILE   337     -12.603  -9.807   0.721  1.00  0.00           C  
ATOM   2591  O   ILE   337     -13.010  -9.519  -0.422  1.00  0.00           O  
ATOM   2592  CB  ILE   337     -10.411 -11.025   0.224  1.00  0.00           C  
ATOM   2593  CG1 ILE   337      -9.647 -12.370   0.405  1.00  0.00           C  
ATOM   2594  CG2 ILE   337      -9.663  -9.834   0.786  1.00  0.00           C  
ATOM   2595  CD1 ILE   337      -8.160 -12.299  -0.115  1.00  0.00           C  
ATOM   2596  N   ARG   338     -12.889  -9.053   1.752  1.00  0.00           N  
ATOM   2597  CA  ARG   338     -13.745  -7.845   1.734  1.00  0.00           C  
ATOM   2598  C   ARG   338     -12.880  -6.546   1.662  1.00  0.00           C  
ATOM   2599  O   ARG   338     -12.253  -6.225   2.624  1.00  0.00           O  
ATOM   2600  CB  ARG   338     -14.491  -7.949   3.102  1.00  0.00           C  
ATOM   2601  CG  ARG   338     -15.351  -6.726   3.406  1.00  0.00           C  
ATOM   2602  CD  ARG   338     -15.889  -6.579   4.787  1.00  0.00           C  
ATOM   2603  NE  ARG   338     -16.736  -5.338   4.931  1.00  0.00           N  
ATOM   2604  CZ  ARG   338     -17.352  -4.990   6.040  1.00  0.00           C  
ATOM   2605  NH1 ARG   338     -16.815  -5.249   7.227  1.00  0.00           N1+
ATOM   2606  NH2 ARG   338     -18.455  -4.304   6.007  1.00  0.00           N  
ATOM   2607  N   PRO   339     -12.910  -5.827   0.551  1.00  0.00           N  
ATOM   2608  CA  PRO   339     -12.175  -4.579   0.475  1.00  0.00           C  
ATOM   2609  C   PRO   339     -12.801  -3.510   1.355  1.00  0.00           C  
ATOM   2610  O   PRO   339     -13.956  -3.443   1.754  1.00  0.00           O  
ATOM   2611  CB  PRO   339     -12.259  -4.235  -0.983  1.00  0.00           C  
ATOM   2612  CG  PRO   339     -13.498  -4.945  -1.609  1.00  0.00           C  
ATOM   2613  CD  PRO   339     -13.684  -6.120  -0.642  1.00  0.00           C  
ATOM   2614  N   CYX   340     -11.840  -2.640   1.725  1.00  0.00           N  
ATOM   2615  CA  CYX   340     -12.084  -1.308   2.381  1.00  0.00           C  
ATOM   2616  C   CYX   340     -11.113  -0.220   1.860  1.00  0.00           C  
ATOM   2617  O   CYX   340     -10.143  -0.402   1.123  1.00  0.00           O  
ATOM   2618  CB  CYX   340     -11.709  -1.709   3.799  1.00  0.00           C  
ATOM   2619  SG  CYX   340     -12.675  -2.996   4.732  1.00  0.00           S  
ATOM   2620  N   PHE   341     -11.175   0.977   2.422  1.00  0.00           N  
ATOM   2621  CA  PHE   341     -10.387   2.157   2.072  1.00  0.00           C  
ATOM   2622  C   PHE   341     -10.415   3.180   3.178  1.00  0.00           C  
ATOM   2623  O   PHE   341     -11.196   3.004   4.132  1.00  0.00           O  
ATOM   2624  CB  PHE   341     -10.914   2.793   0.753  1.00  0.00           C  
ATOM   2625  CG  PHE   341     -12.338   3.401   0.862  1.00  0.00           C  
ATOM   2626  CD1 PHE   341     -13.458   2.646   0.365  1.00  0.00           C  
ATOM   2627  CD2 PHE   341     -12.580   4.762   1.309  1.00  0.00           C  
ATOM   2628  CE1 PHE   341     -14.731   3.253   0.296  1.00  0.00           C  
ATOM   2629  CE2 PHE   341     -13.823   5.386   1.301  1.00  0.00           C  
ATOM   2630  CZ  PHE   341     -14.913   4.592   0.783  1.00  0.00           C  
ATOM   2631  N   TRP   342      -9.459   4.097   3.160  1.00  0.00           N  
ATOM   2632  CA  TRP   342      -9.316   5.208   4.081  1.00  0.00           C  
ATOM   2633  C   TRP   342      -9.032   6.424   3.327  1.00  0.00           C  
ATOM   2634  O   TRP   342      -8.568   6.426   2.191  1.00  0.00           O  
ATOM   2635  CB  TRP   342      -8.216   4.830   5.089  1.00  0.00           C  
ATOM   2636  CG  TRP   342      -6.848   4.502   4.520  1.00  0.00           C  
ATOM   2637  CD1 TRP   342      -6.283   3.277   4.663  1.00  0.00           C  
ATOM   2638  CD2 TRP   342      -5.804   5.345   3.909  1.00  0.00           C  
ATOM   2639  CE2 TRP   342      -4.815   4.467   3.492  1.00  0.00           C  
ATOM   2640  CE3 TRP   342      -5.648   6.728   3.651  1.00  0.00           C  
ATOM   2641  NE1 TRP   342      -5.065   3.264   3.977  1.00  0.00           N  
ATOM   2642  CZ2 TRP   342      -3.659   4.973   2.837  1.00  0.00           C  
ATOM   2643  CZ3 TRP   342      -4.600   7.187   2.903  1.00  0.00           C  
ATOM   2644  CH2 TRP   342      -3.532   6.336   2.578  1.00  0.00           C  
ATOM   2645  N   VAL   343      -9.286   7.645   3.988  1.00  0.00           N  
ATOM   2646  CA  VAL   343      -8.876   8.963   3.430  1.00  0.00           C  
ATOM   2647  C   VAL   343      -8.244   9.767   4.573  1.00  0.00           C  
ATOM   2648  O   VAL   343      -8.608   9.693   5.767  1.00  0.00           O  
ATOM   2649  CB  VAL   343     -10.002   9.723   2.849  1.00  0.00           C  
ATOM   2650  CG1 VAL   343      -9.668  10.923   1.994  1.00  0.00           C  
ATOM   2651  CG2 VAL   343     -10.736   8.861   1.871  1.00  0.00           C  
ATOM   2652  N   GLU   344      -7.254  10.596   4.271  1.00  0.00           N  
ATOM   2653  CA  GLU   344      -6.589  11.562   5.162  1.00  0.00           C  
ATOM   2654  C   GLU   344      -7.154  13.017   4.999  1.00  0.00           C  
ATOM   2655  O   GLU   344      -7.114  13.615   3.925  1.00  0.00           O  
ATOM   2656  CB  GLU   344      -5.085  11.523   4.859  1.00  0.00           C  
ATOM   2657  CG  GLU   344      -4.231  12.528   5.794  1.00  0.00           C  
ATOM   2658  CD  GLU   344      -2.886  12.951   5.208  1.00  0.00           C  
ATOM   2659  OE1 GLU   344      -2.696  13.508   4.163  1.00  0.00           O  
ATOM   2660  OE2 GLU   344      -1.894  12.845   5.916  1.00  0.00           O1-
ATOM   2661  N   LEU   345      -7.750  13.548   6.066  1.00  0.00           N  
ATOM   2662  CA  LEU   345      -8.247  14.904   6.120  1.00  0.00           C  
ATOM   2663  C   LEU   345      -7.188  15.919   6.627  1.00  0.00           C  
ATOM   2664  O   LEU   345      -6.631  15.794   7.720  1.00  0.00           O  
ATOM   2665  CB  LEU   345      -9.529  15.091   6.973  1.00  0.00           C  
ATOM   2666  CG  LEU   345     -10.869  14.690   6.349  1.00  0.00           C  
ATOM   2667  CD1 LEU   345     -11.018  13.153   6.010  1.00  0.00           C  
ATOM   2668  CD2 LEU   345     -12.052  15.146   7.225  1.00  0.00           C  
ATOM   2669  N   ILE   346      -6.915  17.041   5.939  1.00  0.00           N  
ATOM   2670  CA  ILE   346      -5.845  18.030   6.345  1.00  0.00           C  
ATOM   2671  C   ILE   346      -6.333  18.970   7.452  1.00  0.00           C  
ATOM   2672  O   ILE   346      -7.444  19.573   7.274  1.00  0.00           O  
ATOM   2673  CB  ILE   346      -5.233  18.739   5.082  1.00  0.00           C  
ATOM   2674  CG1 ILE   346      -4.448  17.728   4.277  1.00  0.00           C  
ATOM   2675  CG2 ILE   346      -4.304  19.863   5.603  1.00  0.00           C  
ATOM   2676  CD1 ILE   346      -3.521  16.734   4.905  1.00  0.00           C  
ATOM   2677  N   ARG   347      -5.587  19.106   8.558  1.00  0.00           N  
ATOM   2678  CA  ARG   347      -5.805  20.118   9.651  1.00  0.00           C  
ATOM   2679  C   ARG   347      -4.531  21.001   9.775  1.00  0.00           C  
ATOM   2680  O   ARG   347      -3.435  20.652   9.412  1.00  0.00           O  
ATOM   2681  CB  ARG   347      -6.128  19.378  10.976  1.00  0.00           C  
ATOM   2682  CG  ARG   347      -7.253  18.394  10.919  1.00  0.00           C  
ATOM   2683  CD  ARG   347      -8.612  18.969  10.647  1.00  0.00           C  
ATOM   2684  NE  ARG   347      -9.078  20.021  11.479  1.00  0.00           N  
ATOM   2685  CZ  ARG   347      -9.910  20.002  12.509  1.00  0.00           C  
ATOM   2686  NH1 ARG   347     -10.613  19.071  13.110  1.00  0.00           N1+
ATOM   2687  NH2 ARG   347     -10.072  21.097  13.075  1.00  0.00           N  
ATOM   2688  N   GLY   348      -4.813  22.248  10.296  1.00  0.00           N  
ATOM   2689  CA  GLY   348      -3.832  23.373  10.537  1.00  0.00           C  
ATOM   2690  C   GLY   348      -3.459  24.144   9.204  1.00  0.00           C  
ATOM   2691  O   GLY   348      -4.216  23.965   8.176  1.00  0.00           O  
ATOM   2692  N   ARG   349      -2.352  24.923   9.152  1.00  0.00           N  
ATOM   2693  CA  ARG   349      -1.941  25.658   7.957  1.00  0.00           C  
ATOM   2694  C   ARG   349      -1.911  24.823   6.690  1.00  0.00           C  
ATOM   2695  O   ARG   349      -1.445  23.686   6.646  1.00  0.00           O  
ATOM   2696  CB  ARG   349      -0.577  26.202   8.288  1.00  0.00           C  
ATOM   2697  CG  ARG   349       0.162  26.953   7.219  1.00  0.00           C  
ATOM   2698  CD  ARG   349       1.454  27.519   7.709  1.00  0.00           C  
ATOM   2699  NE  ARG   349       2.516  26.544   7.940  1.00  0.00           N  
ATOM   2700  CZ  ARG   349       3.697  26.753   8.554  1.00  0.00           C  
ATOM   2701  NH1 ARG   349       4.095  27.800   9.165  1.00  0.00           N1+
ATOM   2702  NH2 ARG   349       4.541  25.774   8.611  1.00  0.00           N  
ATOM   2703  N   PRO   350      -2.390  25.390   5.558  1.00  0.00           N  
ATOM   2704  CA  PRO   350      -2.835  26.828   5.355  1.00  0.00           C  
ATOM   2705  C   PRO   350      -4.310  26.965   5.714  1.00  0.00           C  
ATOM   2706  O   PRO   350      -4.720  28.025   6.146  1.00  0.00           O  
ATOM   2707  CB  PRO   350      -2.647  27.044   3.875  1.00  0.00           C  
ATOM   2708  CG  PRO   350      -2.783  25.700   3.224  1.00  0.00           C  
ATOM   2709  CD  PRO   350      -2.401  24.727   4.247  1.00  0.00           C  
ATOM   2710  N   LYS   351      -5.234  25.943   5.618  1.00  0.00           N  
ATOM   2711  CA  LYS   351      -6.698  26.125   5.848  1.00  0.00           C  
ATOM   2712  C   LYS   351      -7.098  26.773   7.233  1.00  0.00           C  
ATOM   2713  O   LYS   351      -8.151  27.376   7.287  1.00  0.00           O  
ATOM   2714  CB  LYS   351      -7.320  24.695   5.748  1.00  0.00           C  
ATOM   2715  CG  LYS   351      -8.842  24.577   5.985  1.00  0.00           C  
ATOM   2716  CD  LYS   351      -9.736  25.501   5.114  1.00  0.00           C  
ATOM   2717  CE  LYS   351     -11.218  25.291   5.377  1.00  0.00           C  
ATOM   2718  NZ  LYS   351     -11.797  24.034   4.975  1.00  0.00           N1+
ATOM   2719  N   GLU   352      -6.319  26.392   8.277  1.00  0.00           N  
ATOM   2720  CA  GLU   352      -6.498  26.739   9.692  1.00  0.00           C  
ATOM   2721  C   GLU   352      -5.256  27.671  10.048  1.00  0.00           C  
ATOM   2722  O   GLU   352      -4.258  27.758   9.333  1.00  0.00           O  
ATOM   2723  CB  GLU   352      -6.650  25.446  10.404  1.00  0.00           C  
ATOM   2724  CG  GLU   352      -8.107  24.930  10.354  1.00  0.00           C  
ATOM   2725  CD  GLU   352      -8.348  23.521  10.960  1.00  0.00           C  
ATOM   2726  OE1 GLU   352      -9.267  23.411  11.765  1.00  0.00           O  
ATOM   2727  OE2 GLU   352      -7.628  22.581  10.557  1.00  0.00           O1-
ATOM   2728  N   ASN   353      -5.384  28.217  11.291  1.00  0.00           N  
ATOM   2729  CA  ASN   353      -4.505  29.243  11.737  1.00  0.00           C  
ATOM   2730  C   ASN   353      -3.202  28.938  12.470  1.00  0.00           C  
ATOM   2731  O   ASN   353      -2.194  29.637  12.403  1.00  0.00           O  
ATOM   2732  CB  ASN   353      -5.329  30.317  12.475  1.00  0.00           C  
ATOM   2733  CG  ASN   353      -4.651  31.570  12.988  1.00  0.00           C  
ATOM   2734  ND2 ASN   353      -4.327  31.698  14.229  1.00  0.00           N  
ATOM   2735  OD1 ASN   353      -4.587  32.564  12.232  1.00  0.00           O  
ATOM   2736  N   THR   354      -3.203  27.702  13.027  1.00  0.00           N  
ATOM   2737  CA  THR   354      -1.998  27.129  13.687  1.00  0.00           C  
ATOM   2738  C   THR   354      -0.855  26.948  12.712  1.00  0.00           C  
ATOM   2739  O   THR   354      -1.039  26.475  11.598  1.00  0.00           O  
ATOM   2740  CB  THR   354      -2.299  25.728  14.333  1.00  0.00           C  
ATOM   2741  CG2 THR   354      -3.284  25.853  15.488  1.00  0.00           C  
ATOM   2742  OG1 THR   354      -2.884  24.732  13.461  1.00  0.00           O  
ATOM   2743  N   ILE   355       0.378  27.378  13.086  1.00  0.00           N  
ATOM   2744  CA  ILE   355       1.668  27.320  12.288  1.00  0.00           C  
ATOM   2745  C   ILE   355       2.280  25.828  11.920  1.00  0.00           C  
ATOM   2746  O   ILE   355       3.502  25.628  11.836  1.00  0.00           O  
ATOM   2747  CB  ILE   355       2.776  28.268  12.943  1.00  0.00           C  
ATOM   2748  CG1 ILE   355       3.092  27.648  14.352  1.00  0.00           C  
ATOM   2749  CG2 ILE   355       2.349  29.716  12.972  1.00  0.00           C  
ATOM   2750  CD1 ILE   355       4.067  28.433  15.279  1.00  0.00           C  
ATOM   2751  N   TRP   356       1.447  24.849  11.777  1.00  0.00           N  
ATOM   2752  CA  TRP   356       1.697  23.471  11.499  1.00  0.00           C  
ATOM   2753  C   TRP   356       0.528  22.732  10.852  1.00  0.00           C  
ATOM   2754  O   TRP   356      -0.593  23.252  10.741  1.00  0.00           O  
ATOM   2755  CB  TRP   356       2.053  22.743  12.863  1.00  0.00           C  
ATOM   2756  CG  TRP   356       1.059  22.918  13.990  1.00  0.00           C  
ATOM   2757  CD1 TRP   356       1.172  23.897  14.965  1.00  0.00           C  
ATOM   2758  CD2 TRP   356      -0.093  22.153  14.413  1.00  0.00           C  
ATOM   2759  CE2 TRP   356      -0.739  22.824  15.466  1.00  0.00           C  
ATOM   2760  CE3 TRP   356      -0.780  21.095  13.798  1.00  0.00           C  
ATOM   2761  NE1 TRP   356       0.162  23.773  15.858  1.00  0.00           N  
ATOM   2762  CZ2 TRP   356      -1.963  22.336  15.960  1.00  0.00           C  
ATOM   2763  CZ3 TRP   356      -1.954  20.627  14.284  1.00  0.00           C  
ATOM   2764  CH2 TRP   356      -2.611  21.236  15.384  1.00  0.00           C  
ATOM   2765  N   THR   357       0.821  21.588  10.265  1.00  0.00           N  
ATOM   2766  CA  THR   357      -0.135  20.749   9.426  1.00  0.00           C  
ATOM   2767  C   THR   357      -0.243  19.268   9.851  1.00  0.00           C  
ATOM   2768  O   THR   357       0.774  18.652  10.336  1.00  0.00           O  
ATOM   2769  CB  THR   357       0.282  20.855   7.964  1.00  0.00           C  
ATOM   2770  CG2 THR   357      -0.773  20.281   6.996  1.00  0.00           C  
ATOM   2771  OG1 THR   357       0.531  22.113   7.602  1.00  0.00           O  
ATOM   2772  N   SER   358      -1.431  18.599   9.907  1.00  0.00           N  
ATOM   2773  CA  SER   358      -1.640  17.195  10.394  1.00  0.00           C  
ATOM   2774  C   SER   358      -2.829  16.526   9.749  1.00  0.00           C  
ATOM   2775  O   SER   358      -3.829  17.175   9.445  1.00  0.00           O  
ATOM   2776  CB  SER   358      -1.889  17.268  11.905  1.00  0.00           C  
ATOM   2777  OG  SER   358      -1.481  16.090  12.570  1.00  0.00           O  
ATOM   2778  N   GLY   359      -2.730  15.175   9.531  1.00  0.00           N  
ATOM   2779  CA  GLY   359      -3.780  14.341   9.012  1.00  0.00           C  
ATOM   2780  C   GLY   359      -4.641  13.819  10.100  1.00  0.00           C  
ATOM   2781  O   GLY   359      -4.254  12.822  10.741  1.00  0.00           O  
ATOM   2782  N   SER   360      -5.883  14.273  10.085  1.00  0.00           N  
ATOM   2783  CA  SER   360      -7.055  13.476  10.556  1.00  0.00           C  
ATOM   2784  C   SER   360      -7.357  12.316   9.561  1.00  0.00           C  
ATOM   2785  O   SER   360      -6.834  12.286   8.495  1.00  0.00           O  
ATOM   2786  CB  SER   360      -8.271  14.446  10.654  1.00  0.00           C  
ATOM   2787  OG  SER   360      -8.219  15.204  11.869  1.00  0.00           O  
ATOM   2788  N   SER   361      -8.207  11.356   9.899  1.00  0.00           N  
ATOM   2789  CA  SER   361      -8.610  10.305   8.947  1.00  0.00           C  
ATOM   2790  C   SER   361      -9.911   9.600   9.331  1.00  0.00           C  
ATOM   2791  O   SER   361     -10.305   9.458  10.481  1.00  0.00           O  
ATOM   2792  CB  SER   361      -7.472   9.261   8.695  1.00  0.00           C  
ATOM   2793  OG  SER   361      -7.123   8.642   9.843  1.00  0.00           O  
ATOM   2794  N   ILE   362     -10.556   9.071   8.309  1.00  0.00           N  
ATOM   2795  CA  ILE   362     -11.733   8.180   8.406  1.00  0.00           C  
ATOM   2796  C   ILE   362     -11.615   6.974   7.384  1.00  0.00           C  
ATOM   2797  O   ILE   362     -10.854   7.130   6.409  1.00  0.00           O  
ATOM   2798  CB  ILE   362     -13.094   8.902   8.191  1.00  0.00           C  
ATOM   2799  CG1 ILE   362     -13.167  10.049   7.129  1.00  0.00           C  
ATOM   2800  CG2 ILE   362     -13.504   9.410   9.580  1.00  0.00           C  
ATOM   2801  CD1 ILE   362     -12.917   9.684   5.685  1.00  0.00           C  
ATOM   2802  N   SER   363     -12.213   5.726   7.682  1.00  0.00           N  
ATOM   2803  CA  SER   363     -12.029   4.504   7.050  1.00  0.00           C  
ATOM   2804  C   SER   363     -13.393   3.743   6.880  1.00  0.00           C  
ATOM   2805  O   SER   363     -14.254   3.701   7.729  1.00  0.00           O  
ATOM   2806  CB  SER   363     -10.972   3.584   7.613  1.00  0.00           C  
ATOM   2807  OG  SER   363     -11.279   2.647   8.620  1.00  0.00           O  
ATOM   2808  N   PHE   364     -13.516   3.103   5.700  1.00  0.00           N  
ATOM   2809  CA  PHE   364     -14.736   2.553   5.080  1.00  0.00           C  
ATOM   2810  C   PHE   364     -14.530   1.215   4.344  1.00  0.00           C  
ATOM   2811  O   PHE   364     -13.433   0.953   3.835  1.00  0.00           O  
ATOM   2812  CB  PHE   364     -15.288   3.546   4.066  1.00  0.00           C  
ATOM   2813  CG  PHE   364     -16.359   4.508   4.596  1.00  0.00           C  
ATOM   2814  CD1 PHE   364     -15.955   5.563   5.458  1.00  0.00           C  
ATOM   2815  CD2 PHE   364     -17.746   4.228   4.417  1.00  0.00           C  
ATOM   2816  CE1 PHE   364     -16.976   6.414   6.033  1.00  0.00           C  
ATOM   2817  CE2 PHE   364     -18.706   5.133   4.885  1.00  0.00           C  
ATOM   2818  CZ  PHE   364     -18.321   6.292   5.661  1.00  0.00           C  
ATOM   2819  N   CYX   365     -15.548   0.385   4.445  1.00  0.00           N  
ATOM   2820  CA  CYX   365     -15.537  -1.021   4.084  1.00  0.00           C  
ATOM   2821  C   CYX   365     -16.704  -1.388   3.183  1.00  0.00           C  
ATOM   2822  O   CYX   365     -17.768  -0.797   3.276  1.00  0.00           O  
ATOM   2823  CB  CYX   365     -15.569  -1.829   5.389  1.00  0.00           C  
ATOM   2824  SG  CYX   365     -13.887  -2.032   6.131  1.00  0.00           S  
ATOM   2825  N   GLY   366     -16.548  -2.348   2.271  1.00  0.00           N  
ATOM   2826  CA  GLY   366     -17.575  -2.631   1.276  1.00  0.00           C  
ATOM   2827  C   GLY   366     -18.687  -3.512   1.844  1.00  0.00           C  
ATOM   2828  O   GLY   366     -18.507  -4.168   2.909  1.00  0.00           O  
ATOM   2829  N   VAL   367     -19.840  -3.440   1.193  1.00  0.00           N  
ATOM   2830  CA  VAL   367     -21.021  -4.184   1.577  1.00  0.00           C  
ATOM   2831  C   VAL   367     -21.855  -4.414   0.325  1.00  0.00           C  
ATOM   2832  O   VAL   367     -21.937  -3.613  -0.602  1.00  0.00           O  
ATOM   2833  CB  VAL   367     -21.878  -3.545   2.665  1.00  0.00           C  
ATOM   2834  CG1 VAL   367     -21.195  -3.563   4.064  1.00  0.00           C  
ATOM   2835  CG2 VAL   367     -22.241  -2.031   2.337  1.00  0.00           C  
ATOM   2836  N   ASN   368     -22.509  -5.566   0.277  1.00  0.00           N  
ATOM   2837  CA  ASN   368     -23.342  -5.999  -0.923  1.00  0.00           C  
ATOM   2838  C   ASN   368     -24.775  -5.416  -0.925  1.00  0.00           C  
ATOM   2839  O   ASN   368     -25.522  -5.446  -1.936  1.00  0.00           O  
ATOM   2840  CB  ASN   368     -23.353  -7.554  -1.061  1.00  0.00           C  
ATOM   2841  CG  ASN   368     -23.864  -8.232  -2.339  1.00  0.00           C  
ATOM   2842  ND2 ASN   368     -23.616  -9.507  -2.451  1.00  0.00           N  
ATOM   2843  OD1 ASN   368     -24.415  -7.654  -3.261  1.00  0.00           O  
ATOM   2844  N   SER   369     -25.051  -4.652   0.116  1.00  0.00           N  
ATOM   2845  CA  SER   369     -26.278  -3.827   0.328  1.00  0.00           C  
ATOM   2846  C   SER   369     -26.329  -2.374  -0.180  1.00  0.00           C  
ATOM   2847  O   SER   369     -25.295  -1.865  -0.706  1.00  0.00           O  
ATOM   2848  CB  SER   369     -26.616  -3.844   1.814  1.00  0.00           C  
ATOM   2849  OG  SER   369     -25.448  -3.492   2.625  1.00  0.00           O  
ATOM   2850  N   ASP   370     -27.503  -1.725  -0.056  1.00  0.00           N  
ATOM   2851  CA  ASP   370     -27.643  -0.358  -0.648  1.00  0.00           C  
ATOM   2852  C   ASP   370     -27.260   0.793   0.308  1.00  0.00           C  
ATOM   2853  O   ASP   370     -27.685   0.931   1.450  1.00  0.00           O  
ATOM   2854  CB  ASP   370     -28.995  -0.298  -1.282  1.00  0.00           C  
ATOM   2855  CG  ASP   370     -29.189   0.886  -2.274  1.00  0.00           C  
ATOM   2856  OD1 ASP   370     -28.183   1.249  -2.907  1.00  0.00           O  
ATOM   2857  OD2 ASP   370     -30.380   1.315  -2.390  1.00  0.00           O1-
ATOM   2858  N   THR   371     -26.409   1.708  -0.142  1.00  0.00           N  
ATOM   2859  CA  THR   371     -25.924   2.867   0.665  1.00  0.00           C  
ATOM   2860  C   THR   371     -26.193   4.214   0.030  1.00  0.00           C  
ATOM   2861  O   THR   371     -26.590   4.311  -1.092  1.00  0.00           O  
ATOM   2862  CB  THR   371     -24.465   2.737   0.827  1.00  0.00           C  
ATOM   2863  CG2 THR   371     -23.987   1.430   1.476  1.00  0.00           C  
ATOM   2864  OG1 THR   371     -23.939   2.879  -0.522  1.00  0.00           O  
ATOM   2865  N   VAL   372     -26.016   5.307   0.710  1.00  0.00           N  
ATOM   2866  CA  VAL   372     -26.197   6.698   0.229  1.00  0.00           C  
ATOM   2867  C   VAL   372     -24.995   7.675   0.456  1.00  0.00           C  
ATOM   2868  O   VAL   372     -24.051   7.299   1.162  1.00  0.00           O  
ATOM   2869  CB  VAL   372     -27.645   7.262   0.656  1.00  0.00           C  
ATOM   2870  CG1 VAL   372     -28.783   6.518  -0.081  1.00  0.00           C  
ATOM   2871  CG2 VAL   372     -27.902   6.985   2.163  1.00  0.00           C  
ATOM   2872  N   GLY   373     -25.092   8.844  -0.175  1.00  0.00           N  
ATOM   2873  CA  GLY   373     -24.239  10.055  -0.081  1.00  0.00           C  
ATOM   2874  C   GLY   373     -24.109  10.534   1.353  1.00  0.00           C  
ATOM   2875  O   GLY   373     -25.148  10.539   2.031  1.00  0.00           O  
ATOM   2876  N   TRP   374     -22.887  10.837   1.901  1.00  0.00           N  
ATOM   2877  CA  TRP   374     -22.697  11.429   3.251  1.00  0.00           C  
ATOM   2878  C   TRP   374     -21.641  12.486   3.240  1.00  0.00           C  
ATOM   2879  O   TRP   374     -20.604  12.397   2.668  1.00  0.00           O  
ATOM   2880  CB  TRP   374     -22.295  10.423   4.333  1.00  0.00           C  
ATOM   2881  CG  TRP   374     -22.235  10.922   5.757  1.00  0.00           C  
ATOM   2882  CD1 TRP   374     -23.247  11.546   6.462  1.00  0.00           C  
ATOM   2883  CD2 TRP   374     -21.126  10.755   6.724  1.00  0.00           C  
ATOM   2884  CE2 TRP   374     -21.534  11.236   8.041  1.00  0.00           C  
ATOM   2885  CE3 TRP   374     -19.942   9.983   6.684  1.00  0.00           C  
ATOM   2886  NE1 TRP   374     -22.784  11.750   7.818  1.00  0.00           N  
ATOM   2887  CZ2 TRP   374     -20.767  11.061   9.174  1.00  0.00           C  
ATOM   2888  CZ3 TRP   374     -19.144   9.686   7.842  1.00  0.00           C  
ATOM   2889  CH2 TRP   374     -19.593  10.259   9.113  1.00  0.00           C  
ATOM   2890  N   SER   375     -21.907  13.499   4.092  1.00  0.00           N  
ATOM   2891  CA  SER   375     -20.885  14.544   4.340  1.00  0.00           C  
ATOM   2892  C   SER   375     -20.954  15.125   5.716  1.00  0.00           C  
ATOM   2893  O   SER   375     -21.822  15.947   6.042  1.00  0.00           O  
ATOM   2894  CB  SER   375     -20.987  15.631   3.285  1.00  0.00           C  
ATOM   2895  OG  SER   375     -20.908  15.182   1.895  1.00  0.00           O  
ATOM   2896  N   TRP   376     -19.973  14.812   6.585  1.00  0.00           N  
ATOM   2897  CA  TRP   376     -19.713  15.507   7.880  1.00  0.00           C  
ATOM   2898  C   TRP   376     -18.278  16.118   8.044  1.00  0.00           C  
ATOM   2899  O   TRP   376     -17.349  15.542   7.589  1.00  0.00           O  
ATOM   2900  CB  TRP   376     -20.072  14.516   8.993  1.00  0.00           C  
ATOM   2901  CG  TRP   376     -20.411  15.138  10.298  1.00  0.00           C  
ATOM   2902  CD1 TRP   376     -19.624  15.153  11.419  1.00  0.00           C  
ATOM   2903  CD2 TRP   376     -21.717  15.666  10.635  1.00  0.00           C  
ATOM   2904  CE2 TRP   376     -21.656  16.056  12.034  1.00  0.00           C  
ATOM   2905  CE3 TRP   376     -22.890  15.890   9.960  1.00  0.00           C  
ATOM   2906  NE1 TRP   376     -20.370  15.735  12.446  1.00  0.00           N  
ATOM   2907  CZ2 TRP   376     -22.766  16.523  12.662  1.00  0.00           C  
ATOM   2908  CZ3 TRP   376     -23.970  16.571  10.508  1.00  0.00           C  
ATOM   2909  CH2 TRP   376     -23.859  16.933  11.856  1.00  0.00           C  
ATOM   2910  N   PRO   377     -18.120  17.325   8.619  1.00  0.00           N  
ATOM   2911  CA  PRO   377     -16.798  17.894   9.050  1.00  0.00           C  
ATOM   2912  C   PRO   377     -16.077  17.040  10.133  1.00  0.00           C  
ATOM   2913  O   PRO   377     -16.723  16.363  10.876  1.00  0.00           O  
ATOM   2914  CB  PRO   377     -17.091  19.304   9.499  1.00  0.00           C  
ATOM   2915  CG  PRO   377     -18.507  19.264  10.021  1.00  0.00           C  
ATOM   2916  CD  PRO   377     -19.181  18.270   9.078  1.00  0.00           C  
ATOM   2917  N   ASP   378     -14.727  17.059  10.090  1.00  0.00           N  
ATOM   2918  CA  ASP   378     -13.865  16.392  11.022  1.00  0.00           C  
ATOM   2919  C   ASP   378     -14.146  16.774  12.547  1.00  0.00           C  
ATOM   2920  O   ASP   378     -13.781  15.870  13.363  1.00  0.00           O  
ATOM   2921  CB  ASP   378     -12.443  16.895  10.671  1.00  0.00           C  
ATOM   2922  CG  ASP   378     -11.367  15.981  11.344  1.00  0.00           C  
ATOM   2923  OD1 ASP   378     -10.468  16.565  12.062  1.00  0.00           O  
ATOM   2924  OD2 ASP   378     -11.248  14.739  11.141  1.00  0.00           O1-
ATOM   2925  N   GLY   379     -14.745  17.908  12.880  1.00  0.00           N  
ATOM   2926  CA  GLY   379     -15.034  18.174  14.299  1.00  0.00           C  
ATOM   2927  C   GLY   379     -13.846  18.797  15.081  1.00  0.00           C  
ATOM   2928  O   GLY   379     -12.632  18.473  14.862  1.00  0.00           O  
ATOM   2929  N   ALA   380     -14.202  19.664  16.036  1.00  0.00           N  
ATOM   2930  CA  ALA   380     -13.296  20.515  16.845  1.00  0.00           C  
ATOM   2931  C   ALA   380     -12.511  21.567  16.000  1.00  0.00           C  
ATOM   2932  O   ALA   380     -12.115  21.219  14.858  1.00  0.00           O  
ATOM   2933  CB  ALA   380     -12.503  19.658  17.758  1.00  0.00           C  
ATOM   2934  N   GLU   381     -12.173  22.675  16.563  1.00  0.00           N  
ATOM   2935  CA  GLU   381     -11.341  23.726  15.978  1.00  0.00           C  
ATOM   2936  C   GLU   381      -9.948  23.829  16.540  1.00  0.00           C  
ATOM   2937  O   GLU   381      -9.637  23.206  17.547  1.00  0.00           O  
ATOM   2938  CB  GLU   381     -12.099  25.016  16.155  1.00  0.00           C  
ATOM   2939  CG  GLU   381     -13.429  25.004  15.348  1.00  0.00           C  
ATOM   2940  CD  GLU   381     -14.420  26.132  15.756  1.00  0.00           C  
ATOM   2941  OE1 GLU   381     -15.472  26.174  15.114  1.00  0.00           O  
ATOM   2942  OE2 GLU   381     -14.074  27.028  16.600  1.00  0.00           O1-
ATOM   2943  N   LEU   382      -9.064  24.622  15.925  1.00  0.00           N  
ATOM   2944  CA  LEU   382      -7.670  24.831  16.331  1.00  0.00           C  
ATOM   2945  C   LEU   382      -7.407  26.356  16.291  1.00  0.00           C  
ATOM   2946  O   LEU   382      -7.961  27.048  15.513  1.00  0.00           O  
ATOM   2947  CB  LEU   382      -6.743  24.092  15.279  1.00  0.00           C  
ATOM   2948  CG  LEU   382      -6.707  22.568  15.333  1.00  0.00           C  
ATOM   2949  CD1 LEU   382      -5.919  21.953  14.144  1.00  0.00           C  
ATOM   2950  CD2 LEU   382      -6.092  22.303  16.670  1.00  0.00           C  
ATOM   2951  N   PRO   383      -6.480  26.905  17.137  1.00  0.00           N  
ATOM   2952  CA  PRO   383      -5.810  26.219  18.246  1.00  0.00           C  
ATOM   2953  C   PRO   383      -6.803  25.933  19.393  1.00  0.00           C  
ATOM   2954  O   PRO   383      -7.906  26.495  19.454  1.00  0.00           O  
ATOM   2955  CB  PRO   383      -4.720  27.228  18.654  1.00  0.00           C  
ATOM   2956  CG  PRO   383      -5.423  28.589  18.354  1.00  0.00           C  
ATOM   2957  CD  PRO   383      -6.135  28.271  17.051  1.00  0.00           C  
ATOM   2958  N   PHE   384      -6.290  25.104  20.334  1.00  0.00           N  
ATOM   2959  CA  PHE   384      -7.073  24.679  21.507  1.00  0.00           C  
ATOM   2960  C   PHE   384      -6.298  24.708  22.749  1.00  0.00           C  
ATOM   2961  O   PHE   384      -5.028  24.715  22.754  1.00  0.00           O  
ATOM   2962  CB  PHE   384      -7.652  23.280  21.148  1.00  0.00           C  
ATOM   2963  CG  PHE   384      -6.781  22.089  20.786  1.00  0.00           C  
ATOM   2964  CD1 PHE   384      -5.548  21.858  21.422  1.00  0.00           C  
ATOM   2965  CD2 PHE   384      -7.235  21.147  19.829  1.00  0.00           C  
ATOM   2966  CE1 PHE   384      -4.659  20.795  21.106  1.00  0.00           C  
ATOM   2967  CE2 PHE   384      -6.355  20.098  19.433  1.00  0.00           C  
ATOM   2968  CZ  PHE   384      -5.091  19.920  20.011  1.00  0.00           C  
ATOM   2969  N   THR   385      -6.992  24.776  23.874  1.00  0.00           N  
ATOM   2970  CA  THR   385      -6.359  25.013  25.174  1.00  0.00           C  
ATOM   2971  C   THR   385      -5.790  23.698  25.774  1.00  0.00           C  
ATOM   2972  O   THR   385      -6.573  22.920  26.301  1.00  0.00           O  
ATOM   2973  CB  THR   385      -7.373  25.741  26.024  1.00  0.00           C  
ATOM   2974  CG2 THR   385      -6.712  26.257  27.356  1.00  0.00           C  
ATOM   2975  OG1 THR   385      -7.811  26.959  25.362  1.00  0.00           O  
ATOM   2976  N   ILE   386      -4.516  23.344  25.553  1.00  0.00           N  
ATOM   2977  CA  ILE   386      -3.809  22.297  26.237  1.00  0.00           C  
ATOM   2978  C   ILE   386      -3.608  22.464  27.718  1.00  0.00           C  
ATOM   2979  O   ILE   386      -3.651  23.558  28.316  1.00  0.00           O  
ATOM   2980  CB  ILE   386      -2.469  22.056  25.512  1.00  0.00           C  
ATOM   2981  CG1 ILE   386      -1.486  23.197  25.634  1.00  0.00           C  
ATOM   2982  CG2 ILE   386      -2.779  21.506  24.082  1.00  0.00           C  
ATOM   2983  CD1 ILE   386      -0.236  23.034  24.931  1.00  0.00           C  
ATOM   2984  N   ASP   387      -3.330  21.288  28.311  1.00  0.00           N  
ATOM   2985  CA  ASP   387      -3.386  21.145  29.745  1.00  0.00           C  
ATOM   2986  C   ASP   387      -2.410  22.191  30.433  1.00  0.00           C  
ATOM   2987  O   ASP   387      -1.333  21.828  30.851  1.00  0.00           O  
ATOM   2988  CB  ASP   387      -3.204  19.728  30.136  1.00  0.00           C  
ATOM   2989  CG  ASP   387      -2.971  19.463  31.629  1.00  0.00           C  
ATOM   2990  OD1 ASP   387      -1.963  18.944  31.968  1.00  0.00           O  
ATOM   2991  OD2 ASP   387      -3.852  19.582  32.464  1.00  0.00           O1-
ATOM   2992  CA  Ca2   388      -0.663  12.629 -12.808  1.00  0.00           C  
END
ENDMDL
MODEL        2
ATOM      1  N   SER     1      -4.068 -23.702  11.402  1.00  0.00           N  
ATOM      2  CA  SER     1      -3.001 -22.965  10.678  1.00  0.00           C  
ATOM      3  C   SER     1      -2.815 -21.635  11.334  1.00  0.00           C  
ATOM      4  O   SER     1      -3.765 -21.058  11.860  1.00  0.00           O  
ATOM      5  CB  SER     1      -3.160 -22.830   9.128  1.00  0.00           C  
ATOM      6  OG  SER     1      -3.539 -24.105   8.721  1.00  0.00           O  
ATOM      7  N   VAL     2      -1.647 -21.039  11.300  1.00  0.00           N  
ATOM      8  CA  VAL     2      -1.221 -19.848  11.966  1.00  0.00           C  
ATOM      9  C   VAL     2      -0.711 -18.809  10.940  1.00  0.00           C  
ATOM     10  O   VAL     2      -0.879 -17.612  11.128  1.00  0.00           O  
ATOM     11  CB  VAL     2      -0.104 -20.090  12.967  1.00  0.00           C  
ATOM     12  CG1 VAL     2      -0.665 -21.031  14.054  1.00  0.00           C  
ATOM     13  CG2 VAL     2       1.275 -20.636  12.467  1.00  0.00           C  
ATOM     14  N   LYS     3      -0.253 -19.206   9.729  1.00  0.00           N  
ATOM     15  CA  LYS     3       0.208 -18.336   8.650  1.00  0.00           C  
ATOM     16  C   LYS     3      -1.013 -17.808   7.852  1.00  0.00           C  
ATOM     17  O   LYS     3      -2.050 -18.403   7.838  1.00  0.00           O  
ATOM     18  CB  LYS     3       1.116 -19.034   7.581  1.00  0.00           C  
ATOM     19  CG  LYS     3       0.442 -20.034   6.754  1.00  0.00           C  
ATOM     20  CD  LYS     3       1.152 -20.620   5.504  1.00  0.00           C  
ATOM     21  CE  LYS     3       2.610 -20.997   5.748  1.00  0.00           C  
ATOM     22  NZ  LYS     3       3.209 -21.716   4.624  1.00  0.00           N1+
ATOM     23  N   LEU     4      -0.828 -16.695   7.133  1.00  0.00           N  
ATOM     24  CA  LEU     4      -1.949 -16.117   6.357  1.00  0.00           C  
ATOM     25  C   LEU     4      -2.087 -16.845   5.002  1.00  0.00           C  
ATOM     26  O   LEU     4      -1.097 -17.009   4.303  1.00  0.00           O  
ATOM     27  CB  LEU     4      -1.782 -14.632   6.084  1.00  0.00           C  
ATOM     28  CG  LEU     4      -3.088 -13.929   5.588  1.00  0.00           C  
ATOM     29  CD1 LEU     4      -3.927 -13.514   6.853  1.00  0.00           C  
ATOM     30  CD2 LEU     4      -2.682 -12.693   4.774  1.00  0.00           C  
ATOM     31  N   ALA     5      -3.282 -17.215   4.690  1.00  0.00           N  
ATOM     32  CA  ALA     5      -3.381 -18.126   3.493  1.00  0.00           C  
ATOM     33  C   ALA     5      -3.416 -17.404   2.164  1.00  0.00           C  
ATOM     34  O   ALA     5      -2.642 -17.735   1.259  1.00  0.00           O  
ATOM     35  CB  ALA     5      -4.531 -19.075   3.751  1.00  0.00           C  
ATOM     36  N   GLY     6      -4.229 -16.305   2.031  1.00  0.00           N  
ATOM     37  CA  GLY     6      -4.197 -15.336   0.918  1.00  0.00           C  
ATOM     38  C   GLY     6      -4.575 -15.824  -0.516  1.00  0.00           C  
ATOM     39  O   GLY     6      -4.606 -14.999  -1.413  1.00  0.00           O  
ATOM     40  N   ASN     7      -4.757 -17.111  -0.710  1.00  0.00           N  
ATOM     41  CA  ASN     7      -4.957 -17.671  -1.993  1.00  0.00           C  
ATOM     42  C   ASN     7      -6.440 -17.688  -2.544  1.00  0.00           C  
ATOM     43  O   ASN     7      -6.752 -18.302  -3.608  1.00  0.00           O  
ATOM     44  CB  ASN     7      -4.190 -19.005  -2.134  1.00  0.00           C  
ATOM     45  CG  ASN     7      -4.832 -20.278  -1.565  1.00  0.00           C  
ATOM     46  ND2 ASN     7      -4.283 -21.400  -1.886  1.00  0.00           N  
ATOM     47  OD1 ASN     7      -5.764 -20.205  -0.776  1.00  0.00           O  
ATOM     48  N   SER     8      -7.392 -17.064  -1.826  1.00  0.00           N  
ATOM     49  CA  SER     8      -8.858 -16.905  -2.184  1.00  0.00           C  
ATOM     50  C   SER     8      -9.212 -15.713  -2.969  1.00  0.00           C  
ATOM     51  O   SER     8      -8.439 -14.902  -3.425  1.00  0.00           O  
ATOM     52  CB  SER     8      -9.655 -17.210  -0.899  1.00  0.00           C  
ATOM     53  OG  SER     8      -9.083 -18.192  -0.038  1.00  0.00           O  
ATOM     54  N   SER     9     -10.522 -15.376  -3.121  1.00  0.00           N  
ATOM     55  CA  SER     9     -11.145 -14.305  -3.922  1.00  0.00           C  
ATOM     56  C   SER     9     -11.880 -13.181  -3.193  1.00  0.00           C  
ATOM     57  O   SER     9     -12.524 -13.351  -2.135  1.00  0.00           O  
ATOM     58  CB  SER     9     -12.119 -14.802  -4.974  1.00  0.00           C  
ATOM     59  OG  SER     9     -13.133 -15.636  -4.432  1.00  0.00           O  
ATOM     60  N   LEU    10     -11.966 -12.010  -3.815  1.00  0.00           N  
ATOM     61  CA  LEU    10     -12.738 -10.872  -3.306  1.00  0.00           C  
ATOM     62  C   LEU    10     -14.289 -11.161  -3.192  1.00  0.00           C  
ATOM     63  O   LEU    10     -14.843 -11.647  -4.178  1.00  0.00           O  
ATOM     64  CB  LEU    10     -12.404  -9.558  -4.030  1.00  0.00           C  
ATOM     65  CG  LEU    10     -10.906  -9.193  -3.983  1.00  0.00           C  
ATOM     66  CD1 LEU    10     -10.682  -7.810  -4.687  1.00  0.00           C  
ATOM     67  CD2 LEU    10     -10.377  -8.984  -2.532  1.00  0.00           C  
ATOM     68  N   CYX    11     -14.916 -10.631  -2.152  1.00  0.00           N  
ATOM     69  CA  CYX    11     -16.369 -10.571  -1.931  1.00  0.00           C  
ATOM     70  C   CYX    11     -17.187  -9.916  -3.021  1.00  0.00           C  
ATOM     71  O   CYX    11     -16.691  -9.053  -3.700  1.00  0.00           O  
ATOM     72  CB  CYX    11     -16.640  -9.884  -0.623  1.00  0.00           C  
ATOM     73  SG  CYX    11     -16.046 -10.836   0.830  1.00  0.00           S  
ATOM     74  N   PRO    12     -18.462 -10.359  -3.237  1.00  0.00           N  
ATOM     75  CA  PRO    12     -19.435  -9.480  -3.985  1.00  0.00           C  
ATOM     76  C   PRO    12     -19.830  -8.203  -3.319  1.00  0.00           C  
ATOM     77  O   PRO    12     -20.018  -8.195  -2.031  1.00  0.00           O  
ATOM     78  CB  PRO    12     -20.698 -10.412  -4.219  1.00  0.00           C  
ATOM     79  CG  PRO    12     -20.684 -11.175  -2.871  1.00  0.00           C  
ATOM     80  CD  PRO    12     -19.186 -11.402  -2.604  1.00  0.00           C  
ATOM     81  N   VAL    13     -19.773  -7.119  -4.140  1.00  0.00           N  
ATOM     82  CA  VAL    13     -19.996  -5.728  -3.640  1.00  0.00           C  
ATOM     83  C   VAL    13     -21.057  -4.998  -4.483  1.00  0.00           C  
ATOM     84  O   VAL    13     -21.149  -5.188  -5.717  1.00  0.00           O  
ATOM     85  CB  VAL    13     -18.616  -4.998  -3.859  1.00  0.00           C  
ATOM     86  CG1 VAL    13     -18.686  -3.503  -3.575  1.00  0.00           C  
ATOM     87  CG2 VAL    13     -17.494  -5.687  -3.015  1.00  0.00           C  
ATOM     88  N   SER    14     -21.861  -4.174  -3.760  1.00  0.00           N  
ATOM     89  CA  SER    14     -22.877  -3.278  -4.339  1.00  0.00           C  
ATOM     90  C   SER    14     -23.034  -1.943  -3.518  1.00  0.00           C  
ATOM     91  O   SER    14     -23.833  -1.051  -3.815  1.00  0.00           O  
ATOM     92  CB  SER    14     -24.160  -4.019  -4.639  1.00  0.00           C  
ATOM     93  OG  SER    14     -24.845  -4.332  -3.433  1.00  0.00           O  
ATOM     94  N   GLY    15     -22.189  -1.706  -2.483  1.00  0.00           N  
ATOM     95  CA  GLY    15     -22.074  -0.498  -1.750  1.00  0.00           C  
ATOM     96  C   GLY    15     -20.857  -0.569  -0.775  1.00  0.00           C  
ATOM     97  O   GLY    15     -20.103  -1.506  -0.780  1.00  0.00           O  
ATOM     98  N   TRP    16     -20.652   0.500  -0.034  1.00  0.00           N  
ATOM     99  CA  TRP    16     -19.535   0.680   0.875  1.00  0.00           C  
ATOM    100  C   TRP    16     -20.016   1.306   2.169  1.00  0.00           C  
ATOM    101  O   TRP    16     -20.341   2.484   2.214  1.00  0.00           O  
ATOM    102  CB  TRP    16     -18.490   1.555   0.264  1.00  0.00           C  
ATOM    103  CG  TRP    16     -17.831   0.998  -0.957  1.00  0.00           C  
ATOM    104  CD1 TRP    16     -18.365   1.296  -2.169  1.00  0.00           C  
ATOM    105  CD2 TRP    16     -16.713   0.057  -1.217  1.00  0.00           C  
ATOM    106  CE2 TRP    16     -16.673  -0.119  -2.640  1.00  0.00           C  
ATOM    107  CE3 TRP    16     -15.711  -0.591  -0.464  1.00  0.00           C  
ATOM    108  NE1 TRP    16     -17.718   0.616  -3.192  1.00  0.00           N  
ATOM    109  CZ2 TRP    16     -15.751  -1.025  -3.222  1.00  0.00           C  
ATOM    110  CZ3 TRP    16     -14.828  -1.477  -1.107  1.00  0.00           C  
ATOM    111  CH2 TRP    16     -14.828  -1.794  -2.472  1.00  0.00           C  
ATOM    112  N   ALA    17     -19.798   0.589   3.250  1.00  0.00           N  
ATOM    113  CA  ALA    17     -20.179   1.044   4.653  1.00  0.00           C  
ATOM    114  C   ALA    17     -18.933   1.515   5.508  1.00  0.00           C  
ATOM    115  O   ALA    17     -17.830   0.991   5.435  1.00  0.00           O  
ATOM    116  CB  ALA    17     -20.913  -0.130   5.273  1.00  0.00           C  
ATOM    117  N   ILE    18     -19.230   2.418   6.440  1.00  0.00           N  
ATOM    118  CA  ILE    18     -18.226   2.966   7.433  1.00  0.00           C  
ATOM    119  C   ILE    18     -17.523   1.854   8.314  1.00  0.00           C  
ATOM    120  O   ILE    18     -18.092   0.808   8.539  1.00  0.00           O  
ATOM    121  CB  ILE    18     -18.972   3.979   8.290  1.00  0.00           C  
ATOM    122  CG1 ILE    18     -18.129   4.886   9.257  1.00  0.00           C  
ATOM    123  CG2 ILE    18     -20.101   3.340   9.124  1.00  0.00           C  
ATOM    124  CD1 ILE    18     -17.202   5.843   8.496  1.00  0.00           C  
ATOM    125  N   TYR    19     -16.290   2.123   8.736  1.00  0.00           N  
ATOM    126  CA  TYR    19     -15.416   1.194   9.462  1.00  0.00           C  
ATOM    127  C   TYR    19     -14.554   1.890  10.536  1.00  0.00           C  
ATOM    128  O   TYR    19     -14.347   1.353  11.640  1.00  0.00           O  
ATOM    129  CB  TYR    19     -14.500   0.424   8.532  1.00  0.00           C  
ATOM    130  CG  TYR    19     -13.685  -0.694   9.225  1.00  0.00           C  
ATOM    131  CD1 TYR    19     -14.436  -1.815   9.636  1.00  0.00           C  
ATOM    132  CD2 TYR    19     -12.256  -0.690   9.324  1.00  0.00           C  
ATOM    133  CE1 TYR    19     -13.812  -2.825  10.407  1.00  0.00           C  
ATOM    134  CE2 TYR    19     -11.670  -1.798   9.954  1.00  0.00           C  
ATOM    135  CZ  TYR    19     -12.435  -2.813  10.617  1.00  0.00           C  
ATOM    136  OH  TYR    19     -11.829  -3.860  11.218  1.00  0.00           O  
ATOM    137  N   SER    20     -14.226   3.155  10.322  1.00  0.00           N  
ATOM    138  CA  SER    20     -13.614   3.960  11.404  1.00  0.00           C  
ATOM    139  C   SER    20     -13.808   5.513  11.198  1.00  0.00           C  
ATOM    140  O   SER    20     -14.115   5.969  10.141  1.00  0.00           O  
ATOM    141  CB  SER    20     -12.094   3.695  11.491  1.00  0.00           C  
ATOM    142  OG  SER    20     -11.452   4.457  10.392  1.00  0.00           O  
ATOM    143  N   LYS    21     -13.726   6.195  12.300  1.00  0.00           N  
ATOM    144  CA  LYS    21     -13.195   7.604  12.491  1.00  0.00           C  
ATOM    145  C   LYS    21     -12.271   7.568  13.704  1.00  0.00           C  
ATOM    146  O   LYS    21     -12.309   6.623  14.558  1.00  0.00           O  
ATOM    147  CB  LYS    21     -14.319   8.609  12.523  1.00  0.00           C  
ATOM    148  CG  LYS    21     -15.149   8.803  13.845  1.00  0.00           C  
ATOM    149  CD  LYS    21     -16.260   9.792  13.636  1.00  0.00           C  
ATOM    150  CE  LYS    21     -16.891  10.036  15.052  1.00  0.00           C  
ATOM    151  NZ  LYS    21     -18.152  10.742  14.946  1.00  0.00           N1+
ATOM    152  N   ASP    22     -11.347   8.500  13.862  1.00  0.00           N  
ATOM    153  CA  ASP    22     -10.220   8.510  14.758  1.00  0.00           C  
ATOM    154  C   ASP    22     -10.098   9.725  15.691  1.00  0.00           C  
ATOM    155  O   ASP    22      -9.482   9.579  16.787  1.00  0.00           O  
ATOM    156  CB  ASP    22      -8.908   8.399  13.944  1.00  0.00           C  
ATOM    157  CG  ASP    22      -8.462   9.654  13.161  1.00  0.00           C  
ATOM    158  OD1 ASP    22      -7.325   9.708  12.658  1.00  0.00           O  
ATOM    159  OD2 ASP    22      -9.324  10.603  12.995  1.00  0.00           O1-
ATOM    160  N   ASN    23     -10.689  10.927  15.422  1.00  0.00           N  
ATOM    161  CA  ASN    23     -10.696  12.153  16.263  1.00  0.00           C  
ATOM    162  C   ASN    23      -9.271  12.715  16.512  1.00  0.00           C  
ATOM    163  O   ASN    23      -9.027  13.541  17.410  1.00  0.00           O  
ATOM    164  CB  ASN    23     -11.543  11.917  17.558  1.00  0.00           C  
ATOM    165  CG  ASN    23     -11.869  13.243  18.346  1.00  0.00           C  
ATOM    166  ND2 ASN    23     -11.486  13.315  19.553  1.00  0.00           N  
ATOM    167  OD1 ASN    23     -12.315  14.232  17.726  1.00  0.00           O  
ATOM    168  N   SER    24      -8.318  12.434  15.631  1.00  0.00           N  
ATOM    169  CA  SER    24      -6.932  12.867  15.807  1.00  0.00           C  
ATOM    170  C   SER    24      -6.637  14.320  15.745  1.00  0.00           C  
ATOM    171  O   SER    24      -5.586  14.776  16.258  1.00  0.00           O  
ATOM    172  CB  SER    24      -6.114  12.309  14.699  1.00  0.00           C  
ATOM    173  OG  SER    24      -6.097  10.911  14.615  1.00  0.00           O  
ATOM    174  N   VAL    25      -7.484  15.235  15.229  1.00  0.00           N  
ATOM    175  CA  VAL    25      -7.212  16.704  15.377  1.00  0.00           C  
ATOM    176  C   VAL    25      -8.354  17.478  16.025  1.00  0.00           C  
ATOM    177  O   VAL    25      -8.069  18.457  16.755  1.00  0.00           O  
ATOM    178  CB  VAL    25      -6.976  17.378  14.022  1.00  0.00           C  
ATOM    179  CG1 VAL    25      -5.647  16.952  13.493  1.00  0.00           C  
ATOM    180  CG2 VAL    25      -8.070  17.011  12.950  1.00  0.00           C  
ATOM    181  N   ARG    26      -9.590  17.086  15.821  1.00  0.00           N  
ATOM    182  CA  ARG    26     -10.704  17.728  16.597  1.00  0.00           C  
ATOM    183  C   ARG    26     -10.564  17.573  18.136  1.00  0.00           C  
ATOM    184  O   ARG    26     -11.227  18.298  18.840  1.00  0.00           O  
ATOM    185  CB  ARG    26     -12.012  17.123  15.968  1.00  0.00           C  
ATOM    186  CG  ARG    26     -13.264  17.335  16.705  1.00  0.00           C  
ATOM    187  CD  ARG    26     -14.412  16.600  16.067  1.00  0.00           C  
ATOM    188  NE  ARG    26     -15.624  16.530  16.949  1.00  0.00           N  
ATOM    189  CZ  ARG    26     -15.856  15.791  18.043  1.00  0.00           C  
ATOM    190  NH1 ARG    26     -14.999  14.917  18.491  1.00  0.00           N1+
ATOM    191  NH2 ARG    26     -16.936  16.025  18.683  1.00  0.00           N  
ATOM    192  N   ILE    27      -9.708  16.697  18.684  1.00  0.00           N  
ATOM    193  CA  ILE    27      -9.397  16.515  20.085  1.00  0.00           C  
ATOM    194  C   ILE    27      -8.840  17.788  20.664  1.00  0.00           C  
ATOM    195  O   ILE    27      -8.878  17.977  21.927  1.00  0.00           O  
ATOM    196  CB  ILE    27      -8.474  15.287  20.237  1.00  0.00           C  
ATOM    197  CG1 ILE    27      -8.111  14.885  21.616  1.00  0.00           C  
ATOM    198  CG2 ILE    27      -7.173  15.486  19.399  1.00  0.00           C  
ATOM    199  CD1 ILE    27      -9.341  14.496  22.413  1.00  0.00           C  
ATOM    200  N   GLY    28      -8.323  18.674  19.866  1.00  0.00           N  
ATOM    201  CA  GLY    28      -7.655  19.928  20.397  1.00  0.00           C  
ATOM    202  C   GLY    28      -6.396  19.850  21.233  1.00  0.00           C  
ATOM    203  O   GLY    28      -5.318  19.452  20.781  1.00  0.00           O  
ATOM    204  N   SER    29      -6.574  20.440  22.361  1.00  0.00           N  
ATOM    205  CA  SER    29      -5.497  20.550  23.258  1.00  0.00           C  
ATOM    206  C   SER    29      -5.611  19.729  24.482  1.00  0.00           C  
ATOM    207  O   SER    29      -4.784  19.817  25.426  1.00  0.00           O  
ATOM    208  CB  SER    29      -5.317  22.026  23.545  1.00  0.00           C  
ATOM    209  OG  SER    29      -6.488  22.521  24.147  1.00  0.00           O  
ATOM    210  N   LYS    30      -6.557  18.754  24.513  1.00  0.00           N  
ATOM    211  CA  LYS    30      -6.667  17.737  25.515  1.00  0.00           C  
ATOM    212  C   LYS    30      -5.610  16.543  25.379  1.00  0.00           C  
ATOM    213  O   LYS    30      -5.273  16.183  24.288  1.00  0.00           O  
ATOM    214  CB  LYS    30      -8.095  17.221  25.486  1.00  0.00           C  
ATOM    215  CG  LYS    30      -9.035  18.441  25.834  1.00  0.00           C  
ATOM    216  CD  LYS    30     -10.425  17.921  26.036  1.00  0.00           C  
ATOM    217  CE  LYS    30     -11.496  18.969  26.479  1.00  0.00           C  
ATOM    218  NZ  LYS    30     -12.777  18.269  26.750  1.00  0.00           N1+
ATOM    219  N   GLY    31      -5.103  16.078  26.439  1.00  0.00           N  
ATOM    220  CA  GLY    31      -4.080  15.040  26.585  1.00  0.00           C  
ATOM    221  C   GLY    31      -2.781  15.218  25.866  1.00  0.00           C  
ATOM    222  O   GLY    31      -2.343  16.353  25.661  1.00  0.00           O  
ATOM    223  N   ASP    32      -2.169  14.169  25.357  1.00  0.00           N  
ATOM    224  CA  ASP    32      -1.037  14.319  24.425  1.00  0.00           C  
ATOM    225  C   ASP    32      -1.276  13.418  23.206  1.00  0.00           C  
ATOM    226  O   ASP    32      -1.683  12.255  23.291  1.00  0.00           O  
ATOM    227  CB  ASP    32       0.334  14.093  25.160  1.00  0.00           C  
ATOM    228  CG  ASP    32       0.665  15.187  26.233  1.00  0.00           C  
ATOM    229  OD1 ASP    32       0.490  14.846  27.415  1.00  0.00           O  
ATOM    230  OD2 ASP    32       0.995  16.345  25.827  1.00  0.00           O1-
ATOM    231  N   VAL    33      -1.062  14.040  22.009  1.00  0.00           N  
ATOM    232  CA  VAL    33      -1.382  13.530  20.706  1.00  0.00           C  
ATOM    233  C   VAL    33      -0.258  13.753  19.635  1.00  0.00           C  
ATOM    234  O   VAL    33       0.309  14.827  19.531  1.00  0.00           O  
ATOM    235  CB  VAL    33      -2.867  13.972  20.213  1.00  0.00           C  
ATOM    236  CG1 VAL    33      -3.278  13.239  19.044  1.00  0.00           C  
ATOM    237  CG2 VAL    33      -3.983  13.947  21.377  1.00  0.00           C  
ATOM    238  N   PHE    34       0.106  12.746  18.943  1.00  0.00           N  
ATOM    239  CA  PHE    34       1.061  12.869  17.788  1.00  0.00           C  
ATOM    240  C   PHE    34       0.465  13.537  16.571  1.00  0.00           C  
ATOM    241  O   PHE    34      -0.699  13.418  16.232  1.00  0.00           O  
ATOM    242  CB  PHE    34       1.663  11.479  17.383  1.00  0.00           C  
ATOM    243  CG  PHE    34       2.702  10.937  18.328  1.00  0.00           C  
ATOM    244  CD1 PHE    34       4.010  11.533  18.346  1.00  0.00           C  
ATOM    245  CD2 PHE    34       2.516   9.813  19.107  1.00  0.00           C  
ATOM    246  CE1 PHE    34       4.969  11.163  19.193  1.00  0.00           C  
ATOM    247  CE2 PHE    34       3.557   9.324  19.903  1.00  0.00           C  
ATOM    248  CZ  PHE    34       4.763  10.038  20.022  1.00  0.00           C  
ATOM    249  N   VAL    35       1.325  14.125  15.732  1.00  0.00           N  
ATOM    250  CA  VAL    35       0.952  14.627  14.345  1.00  0.00           C  
ATOM    251  C   VAL    35       0.902  13.545  13.236  1.00  0.00           C  
ATOM    252  O   VAL    35       1.745  12.628  13.252  1.00  0.00           O  
ATOM    253  CB  VAL    35       1.672  15.877  13.926  1.00  0.00           C  
ATOM    254  CG1 VAL    35       1.412  16.877  15.069  1.00  0.00           C  
ATOM    255  CG2 VAL    35       3.196  15.777  13.725  1.00  0.00           C  
ATOM    256  N   ILE    36      -0.066  13.676  12.335  1.00  0.00           N  
ATOM    257  CA  ILE    36      -0.538  12.701  11.271  1.00  0.00           C  
ATOM    258  C   ILE    36      -0.321  13.315   9.894  1.00  0.00           C  
ATOM    259  O   ILE    36      -0.880  14.340   9.504  1.00  0.00           O  
ATOM    260  CB  ILE    36      -2.039  12.411  11.476  1.00  0.00           C  
ATOM    261  CG1 ILE    36      -2.296  11.657  12.870  1.00  0.00           C  
ATOM    262  CG2 ILE    36      -2.780  11.677  10.303  1.00  0.00           C  
ATOM    263  CD1 ILE    36      -1.740  10.198  12.903  1.00  0.00           C  
ATOM    264  N   ARG    37       0.562  12.651   9.165  1.00  0.00           N  
ATOM    265  CA  ARG    37       0.811  12.917   7.683  1.00  0.00           C  
ATOM    266  C   ARG    37       1.086  11.580   7.004  1.00  0.00           C  
ATOM    267  O   ARG    37       2.134  10.998   7.369  1.00  0.00           O  
ATOM    268  CB  ARG    37       1.841  13.997   7.375  1.00  0.00           C  
ATOM    269  CG  ARG    37       2.151  14.183   5.912  1.00  0.00           C  
ATOM    270  CD  ARG    37       1.080  14.883   5.009  1.00  0.00           C  
ATOM    271  NE  ARG    37       0.396  13.975   4.154  1.00  0.00           N  
ATOM    272  CZ  ARG    37       0.514  13.907   2.864  1.00  0.00           C  
ATOM    273  NH1 ARG    37       1.441  14.593   2.158  1.00  0.00           N1+
ATOM    274  NH2 ARG    37      -0.313  13.185   2.130  1.00  0.00           N  
ATOM    275  N   GLU    38       0.372  11.073   5.995  1.00  0.00           N  
ATOM    276  CA  GLU    38       0.555   9.682   5.494  1.00  0.00           C  
ATOM    277  C   GLU    38       0.225   8.613   6.522  1.00  0.00           C  
ATOM    278  O   GLU    38       1.067   7.725   6.669  1.00  0.00           O  
ATOM    279  CB  GLU    38       1.917   9.501   4.720  1.00  0.00           C  
ATOM    280  CG  GLU    38       2.157  10.550   3.661  1.00  0.00           C  
ATOM    281  CD  GLU    38       3.506  10.476   3.048  1.00  0.00           C  
ATOM    282  OE1 GLU    38       4.415  11.251   3.604  1.00  0.00           O  
ATOM    283  OE2 GLU    38       3.832   9.633   2.138  1.00  0.00           O1-
ATOM    284  N   PRO    39      -0.954   8.618   7.156  1.00  0.00           N  
ATOM    285  CA  PRO    39      -1.567   7.395   7.737  1.00  0.00           C  
ATOM    286  C   PRO    39      -1.887   6.452   6.617  1.00  0.00           C  
ATOM    287  O   PRO    39      -2.444   6.827   5.565  1.00  0.00           O  
ATOM    288  CB  PRO    39      -2.898   7.788   8.416  1.00  0.00           C  
ATOM    289  CG  PRO    39      -3.354   9.048   7.730  1.00  0.00           C  
ATOM    290  CD  PRO    39      -2.066   9.626   6.998  1.00  0.00           C  
ATOM    291  N   PHE    40      -1.636   5.189   6.889  1.00  0.00           N  
ATOM    292  CA  PHE    40      -2.443   4.186   6.251  1.00  0.00           C  
ATOM    293  C   PHE    40      -2.944   3.235   7.348  1.00  0.00           C  
ATOM    294  O   PHE    40      -2.560   3.318   8.485  1.00  0.00           O  
ATOM    295  CB  PHE    40      -1.595   3.366   5.219  1.00  0.00           C  
ATOM    296  CG  PHE    40      -0.288   2.674   5.675  1.00  0.00           C  
ATOM    297  CD1 PHE    40      -0.393   1.482   6.394  1.00  0.00           C  
ATOM    298  CD2 PHE    40       0.960   3.342   5.584  1.00  0.00           C  
ATOM    299  CE1 PHE    40       0.670   0.945   7.060  1.00  0.00           C  
ATOM    300  CE2 PHE    40       2.083   2.785   6.280  1.00  0.00           C  
ATOM    301  CZ  PHE    40       1.917   1.601   7.068  1.00  0.00           C  
ATOM    302  N   ILE    41      -3.875   2.427   6.972  1.00  0.00           N  
ATOM    303  CA  ILE    41      -4.484   1.429   7.847  1.00  0.00           C  
ATOM    304  C   ILE    41      -4.249   0.001   7.206  1.00  0.00           C  
ATOM    305  O   ILE    41      -4.551  -0.240   5.997  1.00  0.00           O  
ATOM    306  CB  ILE    41      -6.026   1.702   7.910  1.00  0.00           C  
ATOM    307  CG1 ILE    41      -6.374   2.914   8.856  1.00  0.00           C  
ATOM    308  CG2 ILE    41      -6.738   0.439   8.469  1.00  0.00           C  
ATOM    309  CD1 ILE    41      -7.827   3.528   8.866  1.00  0.00           C  
ATOM    310  N   SER    42      -3.887  -0.922   8.056  1.00  0.00           N  
ATOM    311  CA  SER    42      -3.326  -2.224   7.721  1.00  0.00           C  
ATOM    312  C   SER    42      -3.846  -3.243   8.747  1.00  0.00           C  
ATOM    313  O   SER    42      -3.695  -3.024   9.994  1.00  0.00           O  
ATOM    314  CB  SER    42      -1.796  -2.197   7.713  1.00  0.00           C  
ATOM    315  OG  SER    42      -1.186  -3.439   7.361  1.00  0.00           O  
ATOM    316  N   CYX    43      -4.516  -4.239   8.281  1.00  0.00           N  
ATOM    317  CA  CYX    43      -5.093  -5.355   9.105  1.00  0.00           C  
ATOM    318  C   CYX    43      -4.228  -6.573   9.176  1.00  0.00           C  
ATOM    319  O   CYX    43      -3.474  -6.813   8.213  1.00  0.00           O  
ATOM    320  CB  CYX    43      -6.525  -5.765   8.698  1.00  0.00           C  
ATOM    321  SG  CYX    43      -7.846  -4.618   9.119  1.00  0.00           S  
ATOM    322  N   SER    44      -4.410  -7.322  10.252  1.00  0.00           N  
ATOM    323  CA  SER    44      -4.068  -8.654  10.464  1.00  0.00           C  
ATOM    324  C   SER    44      -5.345  -9.511  10.542  1.00  0.00           C  
ATOM    325  O   SER    44      -6.459  -9.008  10.685  1.00  0.00           O  
ATOM    326  CB  SER    44      -3.345  -8.872  11.751  1.00  0.00           C  
ATOM    327  OG  SER    44      -4.092  -8.625  12.915  1.00  0.00           O  
ATOM    328  N   PRO    45      -5.280 -10.892  10.580  1.00  0.00           N  
ATOM    329  CA  PRO    45      -6.389 -11.809  10.749  1.00  0.00           C  
ATOM    330  C   PRO    45      -7.109 -11.676  12.152  1.00  0.00           C  
ATOM    331  O   PRO    45      -8.139 -12.284  12.347  1.00  0.00           O  
ATOM    332  CB  PRO    45      -5.890 -13.294  10.551  1.00  0.00           C  
ATOM    333  CG  PRO    45      -4.361 -13.109  10.625  1.00  0.00           C  
ATOM    334  CD  PRO    45      -4.190 -11.690  10.141  1.00  0.00           C  
ATOM    335  N   LEU    46      -6.614 -10.848  12.993  1.00  0.00           N  
ATOM    336  CA  LEU    46      -7.034 -10.643  14.411  1.00  0.00           C  
ATOM    337  C   LEU    46      -7.375  -9.150  14.751  1.00  0.00           C  
ATOM    338  O   LEU    46      -8.414  -8.924  15.321  1.00  0.00           O  
ATOM    339  CB  LEU    46      -5.865 -11.234  15.337  1.00  0.00           C  
ATOM    340  CG  LEU    46      -6.282 -11.729  16.713  1.00  0.00           C  
ATOM    341  CD1 LEU    46      -6.869 -10.657  17.653  1.00  0.00           C  
ATOM    342  CD2 LEU    46      -7.276 -12.902  16.630  1.00  0.00           C  
ATOM    343  N   GLU    47      -6.446  -8.203  14.540  1.00  0.00           N  
ATOM    344  CA  GLU    47      -6.587  -6.819  14.911  1.00  0.00           C  
ATOM    345  C   GLU    47      -6.154  -5.937  13.702  1.00  0.00           C  
ATOM    346  O   GLU    47      -5.380  -6.268  12.796  1.00  0.00           O  
ATOM    347  CB  GLU    47      -5.757  -6.588  16.257  1.00  0.00           C  
ATOM    348  CG  GLU    47      -4.178  -6.512  16.300  1.00  0.00           C  
ATOM    349  CD  GLU    47      -3.748  -6.575  17.805  1.00  0.00           C  
ATOM    350  OE1 GLU    47      -2.610  -6.985  18.094  1.00  0.00           O  
ATOM    351  OE2 GLU    47      -4.342  -5.750  18.551  1.00  0.00           O1-
ATOM    352  N   CYX    48      -6.719  -4.759  13.684  1.00  0.00           N  
ATOM    353  CA  CYX    48      -6.447  -3.829  12.583  1.00  0.00           C  
ATOM    354  C   CYX    48      -5.781  -2.556  13.153  1.00  0.00           C  
ATOM    355  O   CYX    48      -6.078  -2.095  14.257  1.00  0.00           O  
ATOM    356  CB  CYX    48      -7.749  -3.574  11.909  1.00  0.00           C  
ATOM    357  SG  CYX    48      -8.411  -5.012  11.015  1.00  0.00           S  
ATOM    358  N   ARG    49      -4.843  -1.950  12.466  1.00  0.00           N  
ATOM    359  CA  ARG    49      -3.955  -0.915  13.016  1.00  0.00           C  
ATOM    360  C   ARG    49      -3.796   0.192  12.027  1.00  0.00           C  
ATOM    361  O   ARG    49      -3.678   0.024  10.785  1.00  0.00           O  
ATOM    362  CB  ARG    49      -2.606  -1.623  13.273  1.00  0.00           C  
ATOM    363  CG  ARG    49      -2.541  -2.396  14.621  1.00  0.00           C  
ATOM    364  CD  ARG    49      -1.122  -2.974  14.891  1.00  0.00           C  
ATOM    365  NE  ARG    49      -0.276  -1.971  15.550  1.00  0.00           N  
ATOM    366  CZ  ARG    49      -0.325  -1.593  16.836  1.00  0.00           C  
ATOM    367  NH1 ARG    49      -1.164  -2.020  17.617  1.00  0.00           N1+
ATOM    368  NH2 ARG    49       0.545  -0.707  17.293  1.00  0.00           N  
ATOM    369  N   THR    50      -3.709   1.394  12.578  1.00  0.00           N  
ATOM    370  CA  THR    50      -3.244   2.578  11.864  1.00  0.00           C  
ATOM    371  C   THR    50      -1.757   2.701  12.057  1.00  0.00           C  
ATOM    372  O   THR    50      -1.283   2.614  13.212  1.00  0.00           O  
ATOM    373  CB  THR    50      -4.154   3.818  12.243  1.00  0.00           C  
ATOM    374  CG2 THR    50      -3.896   4.944  11.325  1.00  0.00           C  
ATOM    375  OG1 THR    50      -5.586   3.649  12.410  1.00  0.00           O  
ATOM    376  N   PHE    51      -0.952   2.813  10.980  1.00  0.00           N  
ATOM    377  CA  PHE    51       0.466   3.219  10.976  1.00  0.00           C  
ATOM    378  C   PHE    51       0.638   4.660  10.412  1.00  0.00           C  
ATOM    379  O   PHE    51      -0.070   4.923   9.447  1.00  0.00           O  
ATOM    380  CB  PHE    51       1.270   2.194  10.280  1.00  0.00           C  
ATOM    381  CG  PHE    51       1.338   0.774  10.877  1.00  0.00           C  
ATOM    382  CD1 PHE    51       0.233  -0.099  10.777  1.00  0.00           C  
ATOM    383  CD2 PHE    51       2.592   0.340  11.437  1.00  0.00           C  
ATOM    384  CE1 PHE    51       0.270  -1.399  11.346  1.00  0.00           C  
ATOM    385  CE2 PHE    51       2.558  -0.891  12.086  1.00  0.00           C  
ATOM    386  CZ  PHE    51       1.473  -1.754  11.967  1.00  0.00           C  
ATOM    387  N   PHE    52       1.487   5.454  10.958  1.00  0.00           N  
ATOM    388  CA  PHE    52       1.688   6.833  10.493  1.00  0.00           C  
ATOM    389  C   PHE    52       3.095   7.359  10.542  1.00  0.00           C  
ATOM    390  O   PHE    52       3.824   6.967  11.455  1.00  0.00           O  
ATOM    391  CB  PHE    52       0.725   7.829  11.097  1.00  0.00           C  
ATOM    392  CG  PHE    52       0.664   7.853  12.647  1.00  0.00           C  
ATOM    393  CD1 PHE    52      -0.222   7.028  13.301  1.00  0.00           C  
ATOM    394  CD2 PHE    52       1.711   8.496  13.342  1.00  0.00           C  
ATOM    395  CE1 PHE    52      -0.272   7.054  14.731  1.00  0.00           C  
ATOM    396  CE2 PHE    52       1.682   8.442  14.741  1.00  0.00           C  
ATOM    397  CZ  PHE    52       0.716   7.757  15.417  1.00  0.00           C  
ATOM    398  N   LEU    53       3.525   8.147   9.581  1.00  0.00           N  
ATOM    399  CA  LEU    53       4.915   8.695   9.459  1.00  0.00           C  
ATOM    400  C   LEU    53       4.879  10.154  10.133  1.00  0.00           C  
ATOM    401  O   LEU    53       4.293  11.051   9.580  1.00  0.00           O  
ATOM    402  CB  LEU    53       5.365   8.701   8.035  1.00  0.00           C  
ATOM    403  CG  LEU    53       5.668   7.392   7.437  1.00  0.00           C  
ATOM    404  CD1 LEU    53       5.590   7.317   5.894  1.00  0.00           C  
ATOM    405  CD2 LEU    53       7.075   6.962   7.799  1.00  0.00           C  
ATOM    406  N   THR    54       5.483  10.307  11.284  1.00  0.00           N  
ATOM    407  CA  THR    54       5.476  11.503  12.144  1.00  0.00           C  
ATOM    408  C   THR    54       6.858  11.902  12.590  1.00  0.00           C  
ATOM    409  O   THR    54       7.792  11.157  12.531  1.00  0.00           O  
ATOM    410  CB  THR    54       4.690  11.099  13.397  1.00  0.00           C  
ATOM    411  CG2 THR    54       5.271  10.115  14.349  1.00  0.00           C  
ATOM    412  OG1 THR    54       4.505  12.326  14.115  1.00  0.00           O  
ATOM    413  N   GLN    55       7.037  13.125  13.023  1.00  0.00           N  
ATOM    414  CA  GLN    55       8.310  13.746  13.342  1.00  0.00           C  
ATOM    415  C   GLN    55       8.721  13.694  14.767  1.00  0.00           C  
ATOM    416  O   GLN    55       9.471  14.539  15.231  1.00  0.00           O  
ATOM    417  CB  GLN    55       8.415  15.159  12.577  1.00  0.00           C  
ATOM    418  CG  GLN    55       8.407  15.095  11.035  1.00  0.00           C  
ATOM    419  CD  GLN    55       7.003  14.976  10.583  1.00  0.00           C  
ATOM    420  NE2 GLN    55       6.217  16.041  10.711  1.00  0.00           N  
ATOM    421  OE1 GLN    55       6.574  13.872  10.129  1.00  0.00           O  
ATOM    422  N   GLY    56       8.103  12.827  15.604  1.00  0.00           N  
ATOM    423  CA  GLY    56       8.243  12.833  17.046  1.00  0.00           C  
ATOM    424  C   GLY    56       7.538  14.039  17.737  1.00  0.00           C  
ATOM    425  O   GLY    56       7.961  14.473  18.810  1.00  0.00           O  
ATOM    426  N   ALA    57       6.676  14.668  16.975  1.00  0.00           N  
ATOM    427  CA  ALA    57       6.099  16.054  17.061  1.00  0.00           C  
ATOM    428  C   ALA    57       4.534  15.972  17.378  1.00  0.00           C  
ATOM    429  O   ALA    57       3.904  14.966  16.962  1.00  0.00           O  
ATOM    430  CB  ALA    57       6.393  16.907  15.809  1.00  0.00           C  
ATOM    431  N   LEU    58       4.108  16.895  18.278  1.00  0.00           N  
ATOM    432  CA  LEU    58       2.858  16.676  19.067  1.00  0.00           C  
ATOM    433  C   LEU    58       1.827  17.817  18.782  1.00  0.00           C  
ATOM    434  O   LEU    58       2.244  19.001  18.637  1.00  0.00           O  
ATOM    435  CB  LEU    58       3.047  16.722  20.581  1.00  0.00           C  
ATOM    436  CG  LEU    58       3.845  15.516  21.111  1.00  0.00           C  
ATOM    437  CD1 LEU    58       4.244  15.734  22.561  1.00  0.00           C  
ATOM    438  CD2 LEU    58       3.182  14.115  20.999  1.00  0.00           C  
ATOM    439  N   LEU    59       0.541  17.474  18.618  1.00  0.00           N  
ATOM    440  CA  LEU    59      -0.541  18.483  18.400  1.00  0.00           C  
ATOM    441  C   LEU    59      -0.601  19.615  19.489  1.00  0.00           C  
ATOM    442  O   LEU    59      -0.456  19.345  20.686  1.00  0.00           O  
ATOM    443  CB  LEU    59      -1.868  17.716  18.449  1.00  0.00           C  
ATOM    444  CG  LEU    59      -3.085  18.539  17.976  1.00  0.00           C  
ATOM    445  CD1 LEU    59      -2.946  18.854  16.513  1.00  0.00           C  
ATOM    446  CD2 LEU    59      -4.294  17.661  18.134  1.00  0.00           C  
ATOM    447  N   ASN    60      -0.950  20.840  19.084  1.00  0.00           N  
ATOM    448  CA  ASN    60      -1.157  22.076  19.902  1.00  0.00           C  
ATOM    449  C   ASN    60       0.161  22.589  20.619  1.00  0.00           C  
ATOM    450  O   ASN    60       0.292  23.815  20.912  1.00  0.00           O  
ATOM    451  CB  ASN    60      -2.329  21.864  20.853  1.00  0.00           C  
ATOM    452  CG  ASN    60      -2.426  23.050  21.722  1.00  0.00           C  
ATOM    453  ND2 ASN    60      -2.033  22.970  22.986  1.00  0.00           N  
ATOM    454  OD1 ASN    60      -2.904  24.085  21.292  1.00  0.00           O  
ATOM    455  N   ASP    61       1.142  21.730  20.838  1.00  0.00           N  
ATOM    456  CA  ASP    61       2.506  22.040  21.173  1.00  0.00           C  
ATOM    457  C   ASP    61       3.140  22.804  19.954  1.00  0.00           C  
ATOM    458  O   ASP    61       3.317  22.172  18.915  1.00  0.00           O  
ATOM    459  CB  ASP    61       3.307  20.778  21.492  1.00  0.00           C  
ATOM    460  CG  ASP    61       4.719  21.146  21.998  1.00  0.00           C  
ATOM    461  OD1 ASP    61       4.802  21.860  23.022  1.00  0.00           O  
ATOM    462  OD2 ASP    61       5.779  20.862  21.348  1.00  0.00           O1-
ATOM    463  N   LYS    62       3.383  24.113  20.069  1.00  0.00           N  
ATOM    464  CA  LYS    62       3.683  25.102  19.050  1.00  0.00           C  
ATOM    465  C   LYS    62       5.082  25.028  18.468  1.00  0.00           C  
ATOM    466  O   LYS    62       5.711  26.075  18.214  1.00  0.00           O  
ATOM    467  CB  LYS    62       3.369  26.471  19.618  1.00  0.00           C  
ATOM    468  CG  LYS    62       1.768  26.563  19.648  1.00  0.00           C  
ATOM    469  CD  LYS    62       1.465  27.913  20.207  1.00  0.00           C  
ATOM    470  CE  LYS    62       0.008  28.039  20.639  1.00  0.00           C  
ATOM    471  NZ  LYS    62      -0.419  26.902  21.524  1.00  0.00           N1+
ATOM    472  N   HIP    63       5.432  23.765  18.081  1.00  0.00           N  
ATOM    473  CA  HIP    63       6.596  23.395  17.211  1.00  0.00           C  
ATOM    474  C   HIP    63       6.208  22.857  15.796  1.00  0.00           C  
ATOM    475  O   HIP    63       5.111  22.334  15.692  1.00  0.00           O  
ATOM    476  CB  HIP    63       7.398  22.374  18.095  1.00  0.00           C  
ATOM    477  CG  HIP    63       7.959  22.986  19.323  1.00  0.00           C  
ATOM    478  CD2 HIP    63       8.675  24.110  19.282  1.00  0.00           C  
ATOM    479  ND1 HIP    63       7.912  22.584  20.606  1.00  0.00           N1+
ATOM    480  CE1 HIP    63       8.538  23.443  21.409  1.00  0.00           C  
ATOM    481  NE2 HIP    63       9.075  24.349  20.612  1.00  0.00           N  
ATOM    482  N   SER    64       7.031  23.077  14.781  1.00  0.00           N  
ATOM    483  CA  SER    64       6.671  23.060  13.335  1.00  0.00           C  
ATOM    484  C   SER    64       7.666  22.198  12.514  1.00  0.00           C  
ATOM    485  O   SER    64       7.813  22.360  11.259  1.00  0.00           O  
ATOM    486  CB  SER    64       6.440  24.505  12.976  1.00  0.00           C  
ATOM    487  OG  SER    64       7.690  25.154  12.804  1.00  0.00           O  
ATOM    488  N   ASN    65       8.371  21.220  13.198  1.00  0.00           N  
ATOM    489  CA  ASN    65       9.103  20.112  12.639  1.00  0.00           C  
ATOM    490  C   ASN    65       8.352  19.257  11.544  1.00  0.00           C  
ATOM    491  O   ASN    65       7.512  18.388  11.838  1.00  0.00           O  
ATOM    492  CB  ASN    65       9.571  19.144  13.830  1.00  0.00           C  
ATOM    493  CG  ASN    65      10.820  18.276  13.442  1.00  0.00           C  
ATOM    494  ND2 ASN    65      11.342  17.413  14.325  1.00  0.00           N  
ATOM    495  OD1 ASN    65      11.276  18.307  12.279  1.00  0.00           O  
ATOM    496  N   GLY    66       8.789  19.389  10.312  1.00  0.00           N  
ATOM    497  CA  GLY    66       8.349  18.618   9.083  1.00  0.00           C  
ATOM    498  C   GLY    66       6.993  19.080   8.612  1.00  0.00           C  
ATOM    499  O   GLY    66       6.264  18.266   8.078  1.00  0.00           O  
ATOM    500  N   THR    67       6.726  20.377   8.750  1.00  0.00           N  
ATOM    501  CA  THR    67       5.448  21.016   8.433  1.00  0.00           C  
ATOM    502  C   THR    67       5.436  21.461   6.960  1.00  0.00           C  
ATOM    503  O   THR    67       4.406  21.377   6.304  1.00  0.00           O  
ATOM    504  CB  THR    67       5.061  22.160   9.317  1.00  0.00           C  
ATOM    505  CG2 THR    67       4.853  21.665  10.746  1.00  0.00           C  
ATOM    506  OG1 THR    67       6.085  23.163   9.398  1.00  0.00           O  
ATOM    507  N   ILE    68       6.643  21.756   6.381  1.00  0.00           N  
ATOM    508  CA  ILE    68       6.922  22.051   4.940  1.00  0.00           C  
ATOM    509  C   ILE    68       8.202  21.325   4.455  1.00  0.00           C  
ATOM    510  O   ILE    68       8.429  21.367   3.209  1.00  0.00           O  
ATOM    511  CB  ILE    68       6.830  23.567   4.594  1.00  0.00           C  
ATOM    512  CG1 ILE    68       7.968  24.401   5.244  1.00  0.00           C  
ATOM    513  CG2 ILE    68       5.509  24.141   5.195  1.00  0.00           C  
ATOM    514  CD1 ILE    68       7.926  25.967   4.899  1.00  0.00           C  
ATOM    515  N   LYS    69       8.951  20.773   5.386  1.00  0.00           N  
ATOM    516  CA  LYS    69      10.318  20.203   5.106  1.00  0.00           C  
ATOM    517  C   LYS    69      10.087  18.736   4.858  1.00  0.00           C  
ATOM    518  O   LYS    69       9.477  18.098   5.769  1.00  0.00           O  
ATOM    519  CB  LYS    69      11.371  20.630   6.178  1.00  0.00           C  
ATOM    520  CG  LYS    69      12.685  19.756   6.181  1.00  0.00           C  
ATOM    521  CD  LYS    69      13.913  20.350   6.858  1.00  0.00           C  
ATOM    522  CE  LYS    69      14.505  21.631   6.338  1.00  0.00           C  
ATOM    523  NZ  LYS    69      15.712  21.983   7.150  1.00  0.00           N1+
ATOM    524  N   ASP    70      10.783  18.246   3.849  1.00  0.00           N  
ATOM    525  CA  ASP    70      10.626  16.883   3.364  1.00  0.00           C  
ATOM    526  C   ASP    70      11.884  16.033   3.737  1.00  0.00           C  
ATOM    527  O   ASP    70      12.969  16.563   3.991  1.00  0.00           O  
ATOM    528  CB  ASP    70      10.428  16.809   1.789  1.00  0.00           C  
ATOM    529  CG  ASP    70      11.647  17.308   0.954  1.00  0.00           C  
ATOM    530  OD1 ASP    70      12.546  16.558   0.604  1.00  0.00           O  
ATOM    531  OD2 ASP    70      11.804  18.541   0.827  1.00  0.00           O1-
ATOM    532  N   ARG    71      11.679  14.720   3.802  1.00  0.00           N  
ATOM    533  CA  ARG    71      12.740  13.732   4.000  1.00  0.00           C  
ATOM    534  C   ARG    71      13.592  13.975   5.236  1.00  0.00           C  
ATOM    535  O   ARG    71      14.812  14.131   5.186  1.00  0.00           O  
ATOM    536  CB  ARG    71      13.559  13.326   2.744  1.00  0.00           C  
ATOM    537  CG  ARG    71      12.758  12.722   1.573  1.00  0.00           C  
ATOM    538  CD  ARG    71      13.656  12.717   0.325  1.00  0.00           C  
ATOM    539  NE  ARG    71      14.085  14.106  -0.076  1.00  0.00           N  
ATOM    540  CZ  ARG    71      15.085  14.523  -0.855  1.00  0.00           C  
ATOM    541  NH1 ARG    71      16.004  13.674  -1.277  1.00  0.00           N1+
ATOM    542  NH2 ARG    71      15.173  15.779  -1.153  1.00  0.00           N  
ATOM    543  N   SER    72      12.926  14.043   6.379  1.00  0.00           N  
ATOM    544  CA  SER    72      13.576  14.233   7.741  1.00  0.00           C  
ATOM    545  C   SER    72      14.092  12.953   8.477  1.00  0.00           C  
ATOM    546  O   SER    72      13.437  11.931   8.411  1.00  0.00           O  
ATOM    547  CB  SER    72      12.561  14.913   8.659  1.00  0.00           C  
ATOM    548  OG  SER    72      13.092  15.114   9.940  1.00  0.00           O  
ATOM    549  N   PRO    73      15.242  13.086   9.165  1.00  0.00           N  
ATOM    550  CA  PRO    73      15.722  12.082  10.145  1.00  0.00           C  
ATOM    551  C   PRO    73      15.043  12.106  11.486  1.00  0.00           C  
ATOM    552  O   PRO    73      15.137  11.144  12.262  1.00  0.00           O  
ATOM    553  CB  PRO    73      17.190  12.477  10.232  1.00  0.00           C  
ATOM    554  CG  PRO    73      17.317  14.002   9.989  1.00  0.00           C  
ATOM    555  CD  PRO    73      16.137  14.260   9.177  1.00  0.00           C  
ATOM    556  N   TYR    74      14.304  13.158  11.824  1.00  0.00           N  
ATOM    557  CA  TYR    74      13.339  13.135  12.931  1.00  0.00           C  
ATOM    558  C   TYR    74      12.026  12.454  12.601  1.00  0.00           C  
ATOM    559  O   TYR    74      11.285  12.136  13.506  1.00  0.00           O  
ATOM    560  CB  TYR    74      13.037  14.586  13.371  1.00  0.00           C  
ATOM    561  CG  TYR    74      14.228  15.455  13.762  1.00  0.00           C  
ATOM    562  CD1 TYR    74      14.554  16.569  13.015  1.00  0.00           C  
ATOM    563  CD2 TYR    74      14.954  15.159  14.887  1.00  0.00           C  
ATOM    564  CE1 TYR    74      15.676  17.379  13.324  1.00  0.00           C  
ATOM    565  CE2 TYR    74      16.005  15.977  15.296  1.00  0.00           C  
ATOM    566  CZ  TYR    74      16.412  16.983  14.468  1.00  0.00           C  
ATOM    567  OH  TYR    74      17.494  17.732  14.836  1.00  0.00           O  
ATOM    568  N   ARG    75      11.725  12.315  11.304  1.00  0.00           N  
ATOM    569  CA  ARG    75      10.594  11.416  10.913  1.00  0.00           C  
ATOM    570  C   ARG    75      10.836   9.962  11.192  1.00  0.00           C  
ATOM    571  O   ARG    75      11.804   9.353  10.775  1.00  0.00           O  
ATOM    572  CB  ARG    75      10.294  11.660   9.413  1.00  0.00           C  
ATOM    573  CG  ARG    75       8.808  11.256   9.226  1.00  0.00           C  
ATOM    574  CD  ARG    75       8.262  11.995   7.990  1.00  0.00           C  
ATOM    575  NE  ARG    75       6.845  11.983   7.740  1.00  0.00           N  
ATOM    576  CZ  ARG    75       6.171  11.628   6.665  1.00  0.00           C  
ATOM    577  NH1 ARG    75       6.609  11.350   5.466  1.00  0.00           N1+
ATOM    578  NH2 ARG    75       4.862  11.532   6.675  1.00  0.00           N  
ATOM    579  N   THR    76       9.790   9.347  11.798  1.00  0.00           N  
ATOM    580  CA  THR    76       9.740   7.920  12.213  1.00  0.00           C  
ATOM    581  C   THR    76       8.346   7.469  11.916  1.00  0.00           C  
ATOM    582  O   THR    76       7.400   8.201  12.146  1.00  0.00           O  
ATOM    583  CB  THR    76       9.940   7.786  13.684  1.00  0.00           C  
ATOM    584  CG2 THR    76      11.424   8.126  14.080  1.00  0.00           C  
ATOM    585  OG1 THR    76       9.146   8.630  14.487  1.00  0.00           O  
ATOM    586  N   LEU    77       8.226   6.194  11.563  1.00  0.00           N  
ATOM    587  CA  LEU    77       6.908   5.517  11.654  1.00  0.00           C  
ATOM    588  C   LEU    77       6.508   5.260  13.134  1.00  0.00           C  
ATOM    589  O   LEU    77       7.308   4.909  13.979  1.00  0.00           O  
ATOM    590  CB  LEU    77       7.044   4.180  10.903  1.00  0.00           C  
ATOM    591  CG  LEU    77       5.661   3.539  10.583  1.00  0.00           C  
ATOM    592  CD1 LEU    77       4.772   4.262   9.543  1.00  0.00           C  
ATOM    593  CD2 LEU    77       5.763   2.077  10.110  1.00  0.00           C  
ATOM    594  N   MET    78       5.164   5.451  13.349  1.00  0.00           N  
ATOM    595  CA  MET    78       4.440   5.018  14.502  1.00  0.00           C  
ATOM    596  C   MET    78       3.248   4.088  14.180  1.00  0.00           C  
ATOM    597  O   MET    78       2.794   3.995  13.042  1.00  0.00           O  
ATOM    598  CB  MET    78       4.032   6.291  15.398  1.00  0.00           C  
ATOM    599  CG  MET    78       4.986   6.496  16.545  1.00  0.00           C  
ATOM    600  SD  MET    78       6.718   6.919  16.286  1.00  0.00           S  
ATOM    601  CE  MET    78       7.012   7.401  17.998  1.00  0.00           C  
ATOM    602  N   SER    79       2.627   3.478  15.211  1.00  0.00           N  
ATOM    603  CA  SER    79       1.473   2.627  14.971  1.00  0.00           C  
ATOM    604  C   SER    79       0.556   2.683  16.159  1.00  0.00           C  
ATOM    605  O   SER    79       1.020   3.007  17.242  1.00  0.00           O  
ATOM    606  CB  SER    79       1.991   1.141  14.843  1.00  0.00           C  
ATOM    607  OG  SER    79       2.546   0.662  16.113  1.00  0.00           O  
ATOM    608  N   CYS    80      -0.749   2.432  15.877  1.00  0.00           N  
ATOM    609  CA  CYS    80      -1.783   2.691  16.837  1.00  0.00           C  
ATOM    610  C   CYS    80      -2.915   1.651  16.564  1.00  0.00           C  
ATOM    611  O   CYS    80      -3.118   1.239  15.424  1.00  0.00           O  
ATOM    612  CB  CYS    80      -2.334   4.115  16.464  1.00  0.00           C  
ATOM    613  SG  CYS    80      -3.693   4.579  17.683  1.00  0.00           S  
ATOM    614  N   PRO    81      -3.708   1.250  17.597  1.00  0.00           N  
ATOM    615  CA  PRO    81      -4.982   0.527  17.407  1.00  0.00           C  
ATOM    616  C   PRO    81      -5.945   1.427  16.569  1.00  0.00           C  
ATOM    617  O   PRO    81      -6.196   2.528  17.054  1.00  0.00           O  
ATOM    618  CB  PRO    81      -5.381   0.171  18.836  1.00  0.00           C  
ATOM    619  CG  PRO    81      -3.990   0.065  19.574  1.00  0.00           C  
ATOM    620  CD  PRO    81      -3.308   1.318  19.004  1.00  0.00           C  
ATOM    621  N   ILE    82      -6.568   0.841  15.550  1.00  0.00           N  
ATOM    622  CA  ILE    82      -7.488   1.604  14.580  1.00  0.00           C  
ATOM    623  C   ILE    82      -8.581   2.357  15.278  1.00  0.00           C  
ATOM    624  O   ILE    82      -9.252   1.869  16.200  1.00  0.00           O  
ATOM    625  CB  ILE    82      -8.099   0.719  13.496  1.00  0.00           C  
ATOM    626  CG1 ILE    82      -8.918   1.483  12.438  1.00  0.00           C  
ATOM    627  CG2 ILE    82      -8.930  -0.522  13.944  1.00  0.00           C  
ATOM    628  CD1 ILE    82      -9.408   0.580  11.265  1.00  0.00           C  
ATOM    629  N   GLY    83      -8.752   3.662  14.967  1.00  0.00           N  
ATOM    630  CA  GLY    83      -9.813   4.548  15.508  1.00  0.00           C  
ATOM    631  C   GLY    83      -9.566   5.155  16.961  1.00  0.00           C  
ATOM    632  O   GLY    83     -10.466   5.772  17.520  1.00  0.00           O  
ATOM    633  N   GLU    84      -8.373   4.951  17.545  1.00  0.00           N  
ATOM    634  CA  GLU    84      -7.953   5.682  18.753  1.00  0.00           C  
ATOM    635  C   GLU    84      -7.275   7.050  18.465  1.00  0.00           C  
ATOM    636  O   GLU    84      -6.591   7.130  17.456  1.00  0.00           O  
ATOM    637  CB  GLU    84      -7.213   4.749  19.738  1.00  0.00           C  
ATOM    638  CG  GLU    84      -8.006   3.494  20.386  1.00  0.00           C  
ATOM    639  CD  GLU    84      -8.954   3.720  21.577  1.00  0.00           C  
ATOM    640  OE1 GLU    84      -8.650   4.467  22.484  1.00  0.00           O  
ATOM    641  OE2 GLU    84     -10.122   3.154  21.621  1.00  0.00           O  
ATOM    642  N   VAL    85      -7.371   7.975  19.360  1.00  0.00           N  
ATOM    643  CA  VAL    85      -6.596   9.229  19.351  1.00  0.00           C  
ATOM    644  C   VAL    85      -5.076   8.853  19.516  1.00  0.00           C  
ATOM    645  O   VAL    85      -4.787   8.137  20.498  1.00  0.00           O  
ATOM    646  CB  VAL    85      -7.094  10.310  20.333  1.00  0.00           C  
ATOM    647  CG1 VAL    85      -6.179  11.484  20.375  1.00  0.00           C  
ATOM    648  CG2 VAL    85      -8.584  10.736  20.189  1.00  0.00           C  
ATOM    649  N   PRO    86      -4.136   9.292  18.606  1.00  0.00           N  
ATOM    650  CA  PRO    86      -2.784   8.707  18.675  1.00  0.00           C  
ATOM    651  C   PRO    86      -1.892   9.393  19.749  1.00  0.00           C  
ATOM    652  O   PRO    86      -1.313  10.439  19.565  1.00  0.00           O  
ATOM    653  CB  PRO    86      -2.234   8.874  17.225  1.00  0.00           C  
ATOM    654  CG  PRO    86      -3.217   9.762  16.446  1.00  0.00           C  
ATOM    655  CD  PRO    86      -4.461   9.932  17.342  1.00  0.00           C  
ATOM    656  N   SER    87      -1.804   8.674  20.889  1.00  0.00           N  
ATOM    657  CA  SER    87      -1.153   9.208  22.057  1.00  0.00           C  
ATOM    658  C   SER    87       0.218   8.581  22.235  1.00  0.00           C  
ATOM    659  O   SER    87       0.547   7.468  21.891  1.00  0.00           O  
ATOM    660  CB  SER    87      -2.049   9.063  23.292  1.00  0.00           C  
ATOM    661  OG  SER    87      -2.009   7.706  23.690  1.00  0.00           O  
ATOM    662  N   PRO    88       1.063   9.250  23.078  1.00  0.00           N  
ATOM    663  CA  PRO    88       2.268   8.716  23.646  1.00  0.00           C  
ATOM    664  C   PRO    88       1.978   7.567  24.673  1.00  0.00           C  
ATOM    665  O   PRO    88       2.808   7.197  25.539  1.00  0.00           O  
ATOM    666  CB  PRO    88       3.003   9.837  24.395  1.00  0.00           C  
ATOM    667  CG  PRO    88       2.344  11.103  23.897  1.00  0.00           C  
ATOM    668  CD  PRO    88       0.902  10.653  23.470  1.00  0.00           C  
ATOM    669  N   TYR    89       0.679   7.050  24.756  1.00  0.00           N  
ATOM    670  CA  TYR    89       0.301   5.963  25.653  1.00  0.00           C  
ATOM    671  C   TYR    89      -0.354   4.793  24.914  1.00  0.00           C  
ATOM    672  O   TYR    89      -0.234   3.627  25.297  1.00  0.00           O  
ATOM    673  CB  TYR    89      -0.607   6.561  26.781  1.00  0.00           C  
ATOM    674  CG  TYR    89      -0.039   7.886  27.231  1.00  0.00           C  
ATOM    675  CD1 TYR    89      -0.851   9.016  27.009  1.00  0.00           C  
ATOM    676  CD2 TYR    89       1.191   8.080  27.882  1.00  0.00           C  
ATOM    677  CE1 TYR    89      -0.441  10.312  27.366  1.00  0.00           C  
ATOM    678  CE2 TYR    89       1.651   9.326  28.259  1.00  0.00           C  
ATOM    679  CZ  TYR    89       0.861  10.458  27.947  1.00  0.00           C  
ATOM    680  OH  TYR    89       1.335  11.760  27.975  1.00  0.00           O  
ATOM    681  N   ASN    90      -1.079   5.029  23.758  1.00  0.00           N  
ATOM    682  CA  ASN    90      -1.633   3.880  22.961  1.00  0.00           C  
ATOM    683  C   ASN    90      -0.715   3.674  21.750  1.00  0.00           C  
ATOM    684  O   ASN    90      -0.773   2.563  21.180  1.00  0.00           O  
ATOM    685  CB  ASN    90      -3.088   4.040  22.543  1.00  0.00           C  
ATOM    686  CG  ASN    90      -3.414   5.360  21.871  1.00  0.00           C  
ATOM    687  ND2 ASN    90      -4.620   5.870  22.143  1.00  0.00           N  
ATOM    688  OD1 ASN    90      -2.579   6.054  21.284  1.00  0.00           O  
ATOM    689  N   SER    91       0.186   4.635  21.358  1.00  0.00           N  
ATOM    690  CA  SER    91       0.955   4.519  20.067  1.00  0.00           C  
ATOM    691  C   SER    91       2.364   4.002  20.308  1.00  0.00           C  
ATOM    692  O   SER    91       2.968   4.397  21.323  1.00  0.00           O  
ATOM    693  CB  SER    91       0.950   5.853  19.289  1.00  0.00           C  
ATOM    694  OG  SER    91      -0.399   6.331  19.048  1.00  0.00           O  
ATOM    695  N   ARG    92       2.899   3.148  19.440  1.00  0.00           N  
ATOM    696  CA  ARG    92       4.181   2.452  19.566  1.00  0.00           C  
ATOM    697  C   ARG    92       5.056   2.806  18.344  1.00  0.00           C  
ATOM    698  O   ARG    92       4.622   2.803  17.208  1.00  0.00           O  
ATOM    699  CB  ARG    92       3.955   0.888  19.697  1.00  0.00           C  
ATOM    700  CG  ARG    92       5.192   0.096  20.171  1.00  0.00           C  
ATOM    701  CD  ARG    92       5.113  -1.369  19.795  1.00  0.00           C  
ATOM    702  NE  ARG    92       5.305  -1.673  18.342  1.00  0.00           N  
ATOM    703  CZ  ARG    92       5.517  -2.864  17.825  1.00  0.00           C  
ATOM    704  NH1 ARG    92       5.702  -3.915  18.540  1.00  0.00           N1+
ATOM    705  NH2 ARG    92       5.426  -3.143  16.569  1.00  0.00           N  
ATOM    706  N   PHE    93       6.302   3.148  18.557  1.00  0.00           N  
ATOM    707  CA  PHE    93       7.365   3.350  17.525  1.00  0.00           C  
ATOM    708  C   PHE    93       7.533   2.055  16.675  1.00  0.00           C  
ATOM    709  O   PHE    93       7.400   0.965  17.195  1.00  0.00           O  
ATOM    710  CB  PHE    93       8.634   3.895  18.182  1.00  0.00           C  
ATOM    711  CG  PHE    93       9.956   3.604  17.405  1.00  0.00           C  
ATOM    712  CD1 PHE    93      10.708   2.442  17.676  1.00  0.00           C  
ATOM    713  CD2 PHE    93      10.397   4.423  16.375  1.00  0.00           C  
ATOM    714  CE1 PHE    93      11.889   2.109  16.956  1.00  0.00           C  
ATOM    715  CE2 PHE    93      11.607   4.219  15.718  1.00  0.00           C  
ATOM    716  CZ  PHE    93      12.338   3.048  15.998  1.00  0.00           C  
ATOM    717  N   GLU    94       7.909   2.237  15.433  1.00  0.00           N  
ATOM    718  CA  GLU    94       8.187   1.205  14.470  1.00  0.00           C  
ATOM    719  C   GLU    94       9.634   1.299  13.971  1.00  0.00           C  
ATOM    720  O   GLU    94      10.412   0.397  14.327  1.00  0.00           O  
ATOM    721  CB  GLU    94       7.103   1.189  13.324  1.00  0.00           C  
ATOM    722  CG  GLU    94       5.726   0.903  13.890  1.00  0.00           C  
ATOM    723  CD  GLU    94       5.751  -0.500  14.687  1.00  0.00           C  
ATOM    724  OE1 GLU    94       4.869  -0.659  15.553  1.00  0.00           O  
ATOM    725  OE2 GLU    94       6.490  -1.481  14.331  1.00  0.00           O1-
ATOM    726  N   SER    95       9.949   2.373  13.263  1.00  0.00           N  
ATOM    727  CA  SER    95      11.258   2.600  12.545  1.00  0.00           C  
ATOM    728  C   SER    95      11.578   4.109  12.125  1.00  0.00           C  
ATOM    729  O   SER    95      10.669   4.821  11.774  1.00  0.00           O  
ATOM    730  CB  SER    95      11.440   1.834  11.194  1.00  0.00           C  
ATOM    731  OG  SER    95      11.741   0.439  11.545  1.00  0.00           O  
ATOM    732  N   VAL    96      12.826   4.445  12.117  1.00  0.00           N  
ATOM    733  CA  VAL    96      13.382   5.630  11.395  1.00  0.00           C  
ATOM    734  C   VAL    96      13.093   5.473   9.928  1.00  0.00           C  
ATOM    735  O   VAL    96      13.626   4.606   9.250  1.00  0.00           O  
ATOM    736  CB  VAL    96      14.886   5.950  11.741  1.00  0.00           C  
ATOM    737  CG1 VAL    96      15.298   7.322  11.180  1.00  0.00           C  
ATOM    738  CG2 VAL    96      15.184   5.866  13.304  1.00  0.00           C  
ATOM    739  N   ALA    97      12.175   6.316   9.499  1.00  0.00           N  
ATOM    740  CA  ALA    97      11.383   6.214   8.206  1.00  0.00           C  
ATOM    741  C   ALA    97      10.735   7.530   7.689  1.00  0.00           C  
ATOM    742  O   ALA    97       9.953   8.146   8.339  1.00  0.00           O  
ATOM    743  CB  ALA    97      10.244   5.175   8.453  1.00  0.00           C  
ATOM    744  N   TRP    98      10.912   7.883   6.367  1.00  0.00           N  
ATOM    745  CA  TRP    98      10.077   8.931   5.673  1.00  0.00           C  
ATOM    746  C   TRP    98       9.215   8.417   4.512  1.00  0.00           C  
ATOM    747  O   TRP    98       8.378   9.131   4.043  1.00  0.00           O  
ATOM    748  CB  TRP    98      10.806  10.230   5.345  1.00  0.00           C  
ATOM    749  CG  TRP    98      12.136   9.967   4.699  1.00  0.00           C  
ATOM    750  CD1 TRP    98      13.317  10.403   5.213  1.00  0.00           C  
ATOM    751  CD2 TRP    98      12.536   9.369   3.454  1.00  0.00           C  
ATOM    752  CE2 TRP    98      13.969   9.620   3.188  1.00  0.00           C  
ATOM    753  CE3 TRP    98      11.863   8.895   2.357  1.00  0.00           C  
ATOM    754  NE1 TRP    98      14.341  10.233   4.314  1.00  0.00           N  
ATOM    755  CZ2 TRP    98      14.687   9.152   2.060  1.00  0.00           C  
ATOM    756  CZ3 TRP    98      12.522   8.487   1.158  1.00  0.00           C  
ATOM    757  CH2 TRP    98      13.953   8.546   1.019  1.00  0.00           C  
ATOM    758  N   SER    99       9.376   7.164   4.104  1.00  0.00           N  
ATOM    759  CA  SER    99       8.532   6.276   3.187  1.00  0.00           C  
ATOM    760  C   SER    99       8.398   4.892   3.932  1.00  0.00           C  
ATOM    761  O   SER    99       9.350   4.465   4.608  1.00  0.00           O  
ATOM    762  CB  SER    99       9.023   6.112   1.730  1.00  0.00           C  
ATOM    763  OG  SER    99       8.236   5.290   1.046  1.00  0.00           O  
ATOM    764  N   ALA   100       7.302   4.149   3.834  1.00  0.00           N  
ATOM    765  CA  ALA   100       6.956   3.024   4.601  1.00  0.00           C  
ATOM    766  C   ALA   100       5.717   2.157   4.089  1.00  0.00           C  
ATOM    767  O   ALA   100       4.905   2.686   3.356  1.00  0.00           O  
ATOM    768  CB  ALA   100       6.484   3.508   6.033  1.00  0.00           C  
ATOM    769  N   SER   101       5.584   0.948   4.617  1.00  0.00           N  
ATOM    770  CA  SER   101       4.400   0.075   4.466  1.00  0.00           C  
ATOM    771  C   SER   101       4.336  -0.767   5.731  1.00  0.00           C  
ATOM    772  O   SER   101       5.388  -0.893   6.384  1.00  0.00           O  
ATOM    773  CB  SER   101       4.521  -0.864   3.262  1.00  0.00           C  
ATOM    774  OG  SER   101       4.323  -0.005   2.083  1.00  0.00           O  
ATOM    775  N   ALA   102       3.205  -1.446   6.004  1.00  0.00           N  
ATOM    776  CA  ALA   102       3.145  -2.444   7.037  1.00  0.00           C  
ATOM    777  C   ALA   102       1.983  -3.444   6.744  1.00  0.00           C  
ATOM    778  O   ALA   102       1.051  -3.116   6.027  1.00  0.00           O  
ATOM    779  CB  ALA   102       2.903  -1.868   8.424  1.00  0.00           C  
ATOM    780  N   CYX   103       2.193  -4.700   7.136  1.00  0.00           N  
ATOM    781  CA  CYX   103       1.261  -5.790   6.875  1.00  0.00           C  
ATOM    782  C   CYX   103       1.511  -6.887   7.940  1.00  0.00           C  
ATOM    783  O   CYX   103       2.166  -6.771   8.951  1.00  0.00           O  
ATOM    784  CB  CYX   103       1.553  -6.304   5.420  1.00  0.00           C  
ATOM    785  SG  CYX   103       3.222  -6.346   4.782  1.00  0.00           S  
ATOM    786  N   HIE   104       0.807  -8.048   7.801  1.00  0.00           N  
ATOM    787  CA  HIE   104       0.879  -9.164   8.763  1.00  0.00           C  
ATOM    788  C   HIE   104       0.884 -10.542   8.050  1.00  0.00           C  
ATOM    789  O   HIE   104       0.118 -10.679   7.077  1.00  0.00           O  
ATOM    790  CB  HIE   104      -0.237  -8.966   9.791  1.00  0.00           C  
ATOM    791  CG  HIE   104      -0.139  -9.926  10.987  1.00  0.00           C  
ATOM    792  CD2 HIE   104       0.302  -9.564  12.229  1.00  0.00           C  
ATOM    793  ND1 HIE   104      -0.684 -11.168  10.959  1.00  0.00           N  
ATOM    794  CE1 HIE   104      -0.600 -11.559  12.233  1.00  0.00           C  
ATOM    795  NE2 HIE   104       0.056 -10.668  12.988  1.00  0.00           N  
ATOM    796  N   ASP   105       1.632 -11.547   8.534  1.00  0.00           N  
ATOM    797  CA  ASP   105       1.857 -12.825   7.835  1.00  0.00           C  
ATOM    798  C   ASP   105       1.072 -13.959   8.505  1.00  0.00           C  
ATOM    799  O   ASP   105       1.270 -15.155   8.288  1.00  0.00           O  
ATOM    800  CB  ASP   105       3.321 -12.994   7.582  1.00  0.00           C  
ATOM    801  CG  ASP   105       4.117 -13.501   8.795  1.00  0.00           C  
ATOM    802  OD1 ASP   105       3.562 -13.682   9.925  1.00  0.00           O  
ATOM    803  OD2 ASP   105       5.321 -13.842   8.586  1.00  0.00           O1-
ATOM    804  N   GLY   106       0.089 -13.678   9.347  1.00  0.00           N  
ATOM    805  CA  GLY   106      -0.678 -14.595  10.151  1.00  0.00           C  
ATOM    806  C   GLY   106       0.005 -14.804  11.457  1.00  0.00           C  
ATOM    807  O   GLY   106      -0.700 -14.754  12.489  1.00  0.00           O  
ATOM    808  N   ILE   107       1.324 -14.859  11.514  1.00  0.00           N  
ATOM    809  CA  ILE   107       2.167 -14.986  12.784  1.00  0.00           C  
ATOM    810  C   ILE   107       2.633 -13.685  13.423  1.00  0.00           C  
ATOM    811  O   ILE   107       2.486 -13.545  14.623  1.00  0.00           O  
ATOM    812  CB  ILE   107       3.364 -16.039  12.633  1.00  0.00           C  
ATOM    813  CG1 ILE   107       2.899 -17.359  11.924  1.00  0.00           C  
ATOM    814  CG2 ILE   107       3.815 -16.331  14.075  1.00  0.00           C  
ATOM    815  CD1 ILE   107       4.106 -18.250  11.686  1.00  0.00           C  
ATOM    816  N   ASN   108       3.210 -12.749  12.666  1.00  0.00           N  
ATOM    817  CA  ASN   108       3.606 -11.457  13.233  1.00  0.00           C  
ATOM    818  C   ASN   108       3.605 -10.230  12.214  1.00  0.00           C  
ATOM    819  O   ASN   108       3.383 -10.480  11.006  1.00  0.00           O  
ATOM    820  CB  ASN   108       5.069 -11.590  13.822  1.00  0.00           C  
ATOM    821  CG  ASN   108       5.320 -10.446  14.864  1.00  0.00           C  
ATOM    822  ND2 ASN   108       4.714 -10.579  16.024  1.00  0.00           N  
ATOM    823  OD1 ASN   108       5.691  -9.358  14.488  1.00  0.00           O  
ATOM    824  N   TRP   109       3.724  -8.987  12.696  1.00  0.00           N  
ATOM    825  CA  TRP   109       3.702  -7.811  11.746  1.00  0.00           C  
ATOM    826  C   TRP   109       5.043  -7.822  10.944  1.00  0.00           C  
ATOM    827  O   TRP   109       6.098  -8.185  11.432  1.00  0.00           O  
ATOM    828  CB  TRP   109       3.425  -6.496  12.554  1.00  0.00           C  
ATOM    829  CG  TRP   109       2.096  -6.463  13.226  1.00  0.00           C  
ATOM    830  CD1 TRP   109       1.750  -6.875  14.485  1.00  0.00           C  
ATOM    831  CD2 TRP   109       0.792  -6.038  12.595  1.00  0.00           C  
ATOM    832  CE2 TRP   109      -0.270  -6.228  13.528  1.00  0.00           C  
ATOM    833  CE3 TRP   109       0.428  -5.498  11.329  1.00  0.00           C  
ATOM    834  NE1 TRP   109       0.368  -6.823  14.577  1.00  0.00           N  
ATOM    835  CZ2 TRP   109      -1.617  -5.848  13.176  1.00  0.00           C  
ATOM    836  CZ3 TRP   109      -0.909  -5.148  10.967  1.00  0.00           C  
ATOM    837  CH2 TRP   109      -1.921  -5.358  11.879  1.00  0.00           C  
ATOM    838  N   LEU   110       5.008  -7.312   9.752  1.00  0.00           N  
ATOM    839  CA  LEU   110       6.110  -7.051   8.781  1.00  0.00           C  
ATOM    840  C   LEU   110       5.936  -5.509   8.624  1.00  0.00           C  
ATOM    841  O   LEU   110       4.827  -5.000   8.408  1.00  0.00           O  
ATOM    842  CB  LEU   110       5.740  -7.782   7.533  1.00  0.00           C  
ATOM    843  CG  LEU   110       6.696  -7.628   6.399  1.00  0.00           C  
ATOM    844  CD1 LEU   110       8.094  -8.187   6.679  1.00  0.00           C  
ATOM    845  CD2 LEU   110       6.246  -8.410   5.189  1.00  0.00           C  
ATOM    846  N   THR   111       7.101  -4.896   8.781  1.00  0.00           N  
ATOM    847  CA  THR   111       7.085  -3.426   8.785  1.00  0.00           C  
ATOM    848  C   THR   111       8.263  -2.797   7.992  1.00  0.00           C  
ATOM    849  O   THR   111       9.389  -3.049   8.393  1.00  0.00           O  
ATOM    850  CB  THR   111       6.963  -2.850  10.204  1.00  0.00           C  
ATOM    851  CG2 THR   111       6.427  -1.352  10.191  1.00  0.00           C  
ATOM    852  OG1 THR   111       6.093  -3.479  11.071  1.00  0.00           O  
ATOM    853  N   ILE   112       7.966  -2.080   6.880  1.00  0.00           N  
ATOM    854  CA  ILE   112       8.907  -1.550   5.941  1.00  0.00           C  
ATOM    855  C   ILE   112       9.277  -0.103   6.211  1.00  0.00           C  
ATOM    856  O   ILE   112       8.304   0.654   6.170  1.00  0.00           O  
ATOM    857  CB  ILE   112       8.317  -1.719   4.540  1.00  0.00           C  
ATOM    858  CG1 ILE   112       8.228  -3.234   4.163  1.00  0.00           C  
ATOM    859  CG2 ILE   112       9.188  -0.968   3.494  1.00  0.00           C  
ATOM    860  CD1 ILE   112       6.974  -3.907   4.645  1.00  0.00           C  
ATOM    861  N   GLY   113      10.480   0.357   6.565  1.00  0.00           N  
ATOM    862  CA  GLY   113      10.710   1.833   6.873  1.00  0.00           C  
ATOM    863  C   GLY   113      11.967   2.360   6.199  1.00  0.00           C  
ATOM    864  O   GLY   113      13.038   1.833   6.275  1.00  0.00           O  
ATOM    865  N   ILE   114      11.872   3.551   5.528  1.00  0.00           N  
ATOM    866  CA  ILE   114      12.863   4.022   4.539  1.00  0.00           C  
ATOM    867  C   ILE   114      13.503   5.288   4.929  1.00  0.00           C  
ATOM    868  O   ILE   114      12.806   6.282   5.106  1.00  0.00           O  
ATOM    869  CB  ILE   114      12.093   4.022   3.118  1.00  0.00           C  
ATOM    870  CG1 ILE   114      11.334   2.695   2.755  1.00  0.00           C  
ATOM    871  CG2 ILE   114      13.217   4.185   2.066  1.00  0.00           C  
ATOM    872  CD1 ILE   114      10.984   2.427   1.326  1.00  0.00           C  
ATOM    873  N   SER   115      14.839   5.400   5.170  1.00  0.00           N  
ATOM    874  CA  SER   115      15.478   6.626   5.609  1.00  0.00           C  
ATOM    875  C   SER   115      16.884   6.740   5.130  1.00  0.00           C  
ATOM    876  O   SER   115      17.619   5.723   5.103  1.00  0.00           O  
ATOM    877  CB  SER   115      15.396   6.770   7.121  1.00  0.00           C  
ATOM    878  OG  SER   115      15.717   8.147   7.418  1.00  0.00           O  
ATOM    879  N   GLY   116      17.322   7.966   4.897  1.00  0.00           N  
ATOM    880  CA  GLY   116      18.697   8.269   4.481  1.00  0.00           C  
ATOM    881  C   GLY   116      18.891   9.661   3.807  1.00  0.00           C  
ATOM    882  O   GLY   116      17.871  10.381   3.585  1.00  0.00           O  
ATOM    883  N   PRO   117      20.142  10.141   3.562  1.00  0.00           N  
ATOM    884  CA  PRO   117      20.467  11.354   2.877  1.00  0.00           C  
ATOM    885  C   PRO   117      20.108  11.318   1.371  1.00  0.00           C  
ATOM    886  O   PRO   117      19.700  10.306   0.788  1.00  0.00           O  
ATOM    887  CB  PRO   117      21.994  11.488   3.070  1.00  0.00           C  
ATOM    888  CG  PRO   117      22.488  10.088   3.163  1.00  0.00           C  
ATOM    889  CD  PRO   117      21.361   9.411   3.877  1.00  0.00           C  
ATOM    890  N   ASP   118      20.212  12.489   0.722  1.00  0.00           N  
ATOM    891  CA  ASP   118      19.801  12.701  -0.711  1.00  0.00           C  
ATOM    892  C   ASP   118      20.529  11.812  -1.736  1.00  0.00           C  
ATOM    893  O   ASP   118      19.925  11.537  -2.799  1.00  0.00           O  
ATOM    894  CB  ASP   118      19.990  14.189  -1.093  1.00  0.00           C  
ATOM    895  CG  ASP   118      19.477  14.599  -2.444  1.00  0.00           C  
ATOM    896  OD1 ASP   118      20.196  15.237  -3.293  1.00  0.00           O  
ATOM    897  OD2 ASP   118      18.241  14.367  -2.665  1.00  0.00           O1-
ATOM    898  N   ASN   119      21.737  11.423  -1.486  1.00  0.00           N  
ATOM    899  CA  ASN   119      22.402  10.368  -2.244  1.00  0.00           C  
ATOM    900  C   ASN   119      22.733   9.203  -1.279  1.00  0.00           C  
ATOM    901  O   ASN   119      23.933   8.907  -1.168  1.00  0.00           O  
ATOM    902  CB  ASN   119      23.617  11.073  -2.806  1.00  0.00           C  
ATOM    903  CG  ASN   119      24.423  10.131  -3.671  1.00  0.00           C  
ATOM    904  ND2 ASN   119      25.691   9.883  -3.447  1.00  0.00           N  
ATOM    905  OD1 ASN   119      23.858   9.564  -4.578  1.00  0.00           O  
ATOM    906  N   GLY   120      21.768   8.479  -0.705  1.00  0.00           N  
ATOM    907  CA  GLY   120      22.190   7.425   0.224  1.00  0.00           C  
ATOM    908  C   GLY   120      21.012   6.818   0.948  1.00  0.00           C  
ATOM    909  O   GLY   120      21.159   6.340   2.082  1.00  0.00           O  
ATOM    910  N   ALA   121      19.810   6.822   0.371  1.00  0.00           N  
ATOM    911  CA  ALA   121      18.583   6.316   1.056  1.00  0.00           C  
ATOM    912  C   ALA   121      18.647   4.783   1.231  1.00  0.00           C  
ATOM    913  O   ALA   121      19.093   4.111   0.245  1.00  0.00           O  
ATOM    914  CB  ALA   121      17.401   6.833   0.278  1.00  0.00           C  
ATOM    915  N   VAL   122      18.333   4.172   2.367  1.00  0.00           N  
ATOM    916  CA  VAL   122      18.078   2.729   2.459  1.00  0.00           C  
ATOM    917  C   VAL   122      16.799   2.391   3.196  1.00  0.00           C  
ATOM    918  O   VAL   122      16.264   3.135   4.051  1.00  0.00           O  
ATOM    919  CB  VAL   122      19.304   1.945   3.013  1.00  0.00           C  
ATOM    920  CG1 VAL   122      20.555   2.054   2.212  1.00  0.00           C  
ATOM    921  CG2 VAL   122      19.662   2.252   4.503  1.00  0.00           C  
ATOM    922  N   ALA   123      16.129   1.275   2.798  1.00  0.00           N  
ATOM    923  CA  ALA   123      14.806   0.682   3.189  1.00  0.00           C  
ATOM    924  C   ALA   123      14.968  -0.563   4.151  1.00  0.00           C  
ATOM    925  O   ALA   123      15.438  -1.594   3.720  1.00  0.00           O  
ATOM    926  CB  ALA   123      14.025   0.340   1.913  1.00  0.00           C  
ATOM    927  N   VAL   124      14.510  -0.416   5.417  1.00  0.00           N  
ATOM    928  CA  VAL   124      14.780  -1.463   6.444  1.00  0.00           C  
ATOM    929  C   VAL   124      13.531  -2.261   6.623  1.00  0.00           C  
ATOM    930  O   VAL   124      12.427  -1.728   6.737  1.00  0.00           O  
ATOM    931  CB  VAL   124      15.370  -0.912   7.742  1.00  0.00           C  
ATOM    932  CG1 VAL   124      15.720  -1.988   8.809  1.00  0.00           C  
ATOM    933  CG2 VAL   124      16.651  -0.111   7.443  1.00  0.00           C  
ATOM    934  N   LEU   125      13.706  -3.541   6.664  1.00  0.00           N  
ATOM    935  CA  LEU   125      12.577  -4.459   6.833  1.00  0.00           C  
ATOM    936  C   LEU   125      12.728  -4.963   8.317  1.00  0.00           C  
ATOM    937  O   LEU   125      13.773  -5.338   8.855  1.00  0.00           O  
ATOM    938  CB  LEU   125      12.745  -5.632   5.856  1.00  0.00           C  
ATOM    939  CG  LEU   125      12.235  -5.450   4.381  1.00  0.00           C  
ATOM    940  CD1 LEU   125      12.840  -4.265   3.669  1.00  0.00           C  
ATOM    941  CD2 LEU   125      12.552  -6.725   3.574  1.00  0.00           C  
ATOM    942  N   LYS   126      11.588  -4.972   9.101  1.00  0.00           N  
ATOM    943  CA  LYS   126      11.429  -5.317  10.554  1.00  0.00           C  
ATOM    944  C   LYS   126      10.341  -6.435  10.730  1.00  0.00           C  
ATOM    945  O   LYS   126       9.309  -6.349  10.127  1.00  0.00           O  
ATOM    946  CB  LYS   126      11.082  -4.001  11.331  1.00  0.00           C  
ATOM    947  CG  LYS   126      11.534  -4.112  12.726  1.00  0.00           C  
ATOM    948  CD  LYS   126      11.307  -2.787  13.525  1.00  0.00           C  
ATOM    949  CE  LYS   126      11.457  -3.112  15.062  1.00  0.00           C  
ATOM    950  NZ  LYS   126      11.541  -1.854  15.825  1.00  0.00           N1+
ATOM    951  N   TYR   127      10.623  -7.408  11.618  1.00  0.00           N  
ATOM    952  CA  TYR   127       9.735  -8.546  11.817  1.00  0.00           C  
ATOM    953  C   TYR   127      10.020  -9.307  13.128  1.00  0.00           C  
ATOM    954  O   TYR   127      11.108  -9.827  13.434  1.00  0.00           O  
ATOM    955  CB  TYR   127       9.706  -9.434  10.531  1.00  0.00           C  
ATOM    956  CG  TYR   127       9.049 -10.761  10.730  1.00  0.00           C  
ATOM    957  CD1 TYR   127       7.745 -10.889  10.279  1.00  0.00           C  
ATOM    958  CD2 TYR   127       9.717 -11.956  11.199  1.00  0.00           C  
ATOM    959  CE1 TYR   127       7.030 -12.123  10.289  1.00  0.00           C  
ATOM    960  CE2 TYR   127       9.125 -13.216  11.010  1.00  0.00           C  
ATOM    961  CZ  TYR   127       7.751 -13.345  10.628  1.00  0.00           C  
ATOM    962  OH  TYR   127       6.997 -14.507  10.518  1.00  0.00           O  
ATOM    963  N   ASN   128       8.969  -9.465  13.961  1.00  0.00           N  
ATOM    964  CA  ASN   128       9.001  -9.899  15.395  1.00  0.00           C  
ATOM    965  C   ASN   128       9.915  -9.140  16.320  1.00  0.00           C  
ATOM    966  O   ASN   128      10.676  -9.670  17.102  1.00  0.00           O  
ATOM    967  CB  ASN   128       9.236 -11.369  15.433  1.00  0.00           C  
ATOM    968  CG  ASN   128       8.940 -11.983  16.809  1.00  0.00           C  
ATOM    969  ND2 ASN   128       9.685 -12.891  17.434  1.00  0.00           N  
ATOM    970  OD1 ASN   128       7.939 -11.568  17.452  1.00  0.00           O  
ATOM    971  N   GLY   129       9.890  -7.829  16.272  1.00  0.00           N  
ATOM    972  CA  GLY   129      10.674  -6.910  17.118  1.00  0.00           C  
ATOM    973  C   GLY   129      12.109  -6.657  16.692  1.00  0.00           C  
ATOM    974  O   GLY   129      12.617  -5.674  17.286  1.00  0.00           O  
ATOM    975  N   ILE   130      12.696  -7.327  15.669  1.00  0.00           N  
ATOM    976  CA  ILE   130      14.071  -7.034  15.233  1.00  0.00           C  
ATOM    977  C   ILE   130      14.089  -6.600  13.820  1.00  0.00           C  
ATOM    978  O   ILE   130      13.171  -6.921  13.072  1.00  0.00           O  
ATOM    979  CB  ILE   130      14.956  -8.311  15.313  1.00  0.00           C  
ATOM    980  CG1 ILE   130      14.341  -9.531  14.534  1.00  0.00           C  
ATOM    981  CG2 ILE   130      15.257  -8.725  16.791  1.00  0.00           C  
ATOM    982  CD1 ILE   130      15.481 -10.550  14.183  1.00  0.00           C  
ATOM    983  N   ILE   131      15.023  -5.858  13.345  1.00  0.00           N  
ATOM    984  CA  ILE   131      15.311  -5.613  11.943  1.00  0.00           C  
ATOM    985  C   ILE   131      15.876  -6.859  11.250  1.00  0.00           C  
ATOM    986  O   ILE   131      16.591  -7.616  11.867  1.00  0.00           O  
ATOM    987  CB  ILE   131      16.258  -4.387  11.826  1.00  0.00           C  
ATOM    988  CG1 ILE   131      17.681  -4.730  12.410  1.00  0.00           C  
ATOM    989  CG2 ILE   131      15.584  -3.150  12.448  1.00  0.00           C  
ATOM    990  CD1 ILE   131      18.677  -3.605  12.393  1.00  0.00           C  
ATOM    991  N   THR   132      15.505  -7.059   9.961  1.00  0.00           N  
ATOM    992  CA  THR   132      15.649  -8.337   9.291  1.00  0.00           C  
ATOM    993  C   THR   132      16.298  -8.292   7.920  1.00  0.00           C  
ATOM    994  O   THR   132      16.997  -9.233   7.554  1.00  0.00           O  
ATOM    995  CB  THR   132      14.273  -9.103   9.259  1.00  0.00           C  
ATOM    996  CG2 THR   132      13.845  -9.619  10.695  1.00  0.00           C  
ATOM    997  OG1 THR   132      13.304  -8.130   8.852  1.00  0.00           O  
ATOM    998  N   ASP   133      16.095  -7.229   7.095  1.00  0.00           N  
ATOM    999  CA  ASP   133      16.772  -7.054   5.817  1.00  0.00           C  
ATOM   1000  C   ASP   133      17.072  -5.596   5.436  1.00  0.00           C  
ATOM   1001  O   ASP   133      16.529  -4.710   6.103  1.00  0.00           O  
ATOM   1002  CB  ASP   133      16.050  -7.900   4.783  1.00  0.00           C  
ATOM   1003  CG  ASP   133      16.986  -8.600   3.824  1.00  0.00           C  
ATOM   1004  OD1 ASP   133      16.765  -9.847   3.560  1.00  0.00           O  
ATOM   1005  OD2 ASP   133      17.929  -7.990   3.447  1.00  0.00           O1-
ATOM   1006  N   THR   134      17.736  -5.265   4.330  1.00  0.00           N  
ATOM   1007  CA  THR   134      17.858  -3.945   3.774  1.00  0.00           C  
ATOM   1008  C   THR   134      18.039  -3.949   2.256  1.00  0.00           C  
ATOM   1009  O   THR   134      18.979  -4.425   1.671  1.00  0.00           O  
ATOM   1010  CB  THR   134      18.944  -3.232   4.531  1.00  0.00           C  
ATOM   1011  CG2 THR   134      19.243  -1.695   4.181  1.00  0.00           C  
ATOM   1012  OG1 THR   134      18.704  -3.137   5.940  1.00  0.00           O  
ATOM   1013  N   ILE   135      17.253  -3.042   1.670  1.00  0.00           N  
ATOM   1014  CA  ILE   135      17.141  -2.730   0.314  1.00  0.00           C  
ATOM   1015  C   ILE   135      17.818  -1.374   0.136  1.00  0.00           C  
ATOM   1016  O   ILE   135      17.345  -0.456   0.735  1.00  0.00           O  
ATOM   1017  CB  ILE   135      15.678  -2.657  -0.245  1.00  0.00           C  
ATOM   1018  CG1 ILE   135      15.166  -4.107  -0.377  1.00  0.00           C  
ATOM   1019  CG2 ILE   135      15.585  -2.054  -1.647  1.00  0.00           C  
ATOM   1020  CD1 ILE   135      13.626  -4.265  -0.331  1.00  0.00           C  
ATOM   1021  N   LYS   136      18.859  -1.335  -0.679  1.00  0.00           N  
ATOM   1022  CA  LYS   136      19.687  -0.137  -0.928  1.00  0.00           C  
ATOM   1023  C   LYS   136      19.182   0.532  -2.224  1.00  0.00           C  
ATOM   1024  O   LYS   136      18.698  -0.115  -3.132  1.00  0.00           O  
ATOM   1025  CB  LYS   136      21.169  -0.521  -0.934  1.00  0.00           C  
ATOM   1026  CG  LYS   136      21.696  -1.338   0.240  1.00  0.00           C  
ATOM   1027  CD  LYS   136      23.152  -1.758  -0.007  1.00  0.00           C  
ATOM   1028  CE  LYS   136      23.769  -2.574   1.138  1.00  0.00           C  
ATOM   1029  NZ  LYS   136      25.154  -2.724   0.875  1.00  0.00           N1+
ATOM   1030  N   SER   137      19.569   1.817  -2.387  1.00  0.00           N  
ATOM   1031  CA  SER   137      19.322   2.605  -3.538  1.00  0.00           C  
ATOM   1032  C   SER   137      20.022   2.049  -4.808  1.00  0.00           C  
ATOM   1033  O   SER   137      21.072   1.421  -4.634  1.00  0.00           O  
ATOM   1034  CB  SER   137      19.702   4.012  -3.229  1.00  0.00           C  
ATOM   1035  OG  SER   137      18.748   4.714  -2.440  1.00  0.00           O  
ATOM   1036  N   TRP   138      19.507   2.357  -5.990  1.00  0.00           N  
ATOM   1037  CA  TRP   138      20.117   1.981  -7.298  1.00  0.00           C  
ATOM   1038  C   TRP   138      20.038   3.030  -8.432  1.00  0.00           C  
ATOM   1039  O   TRP   138      20.534   2.740  -9.490  1.00  0.00           O  
ATOM   1040  CB  TRP   138      19.438   0.705  -7.719  1.00  0.00           C  
ATOM   1041  CG  TRP   138      18.035   0.697  -8.218  1.00  0.00           C  
ATOM   1042  CD1 TRP   138      17.602   0.717  -9.494  1.00  0.00           C  
ATOM   1043  CD2 TRP   138      16.894   0.439  -7.398  1.00  0.00           C  
ATOM   1044  CE2 TRP   138      15.736   0.558  -8.263  1.00  0.00           C  
ATOM   1045  CE3 TRP   138      16.636   0.234  -6.025  1.00  0.00           C  
ATOM   1046  NE1 TRP   138      16.283   0.601  -9.505  1.00  0.00           N  
ATOM   1047  CZ2 TRP   138      14.411   0.345  -7.864  1.00  0.00           C  
ATOM   1048  CZ3 TRP   138      15.310   0.221  -5.583  1.00  0.00           C  
ATOM   1049  CH2 TRP   138      14.183   0.161  -6.490  1.00  0.00           C  
ATOM   1050  N   ARG   139      19.310   4.153  -8.193  1.00  0.00           N  
ATOM   1051  CA  ARG   139      19.436   5.337  -9.001  1.00  0.00           C  
ATOM   1052  C   ARG   139      19.689   6.594  -8.107  1.00  0.00           C  
ATOM   1053  O   ARG   139      20.042   7.654  -8.644  1.00  0.00           O  
ATOM   1054  CB  ARG   139      18.137   5.465  -9.797  1.00  0.00           C  
ATOM   1055  CG  ARG   139      17.845   4.330 -10.791  1.00  0.00           C  
ATOM   1056  CD  ARG   139      18.892   4.173 -11.909  1.00  0.00           C  
ATOM   1057  NE  ARG   139      18.359   3.207 -12.863  1.00  0.00           N  
ATOM   1058  CZ  ARG   139      17.945   3.356 -14.096  1.00  0.00           C  
ATOM   1059  NH1 ARG   139      17.535   4.500 -14.423  1.00  0.00           N1+
ATOM   1060  NH2 ARG   139      17.932   2.350 -14.984  1.00  0.00           N  
ATOM   1061  N   ASN   140      19.581   6.521  -6.799  1.00  0.00           N  
ATOM   1062  CA  ASN   140      19.852   7.525  -5.768  1.00  0.00           C  
ATOM   1063  C   ASN   140      18.999   8.753  -5.859  1.00  0.00           C  
ATOM   1064  O   ASN   140      19.554   9.816  -5.864  1.00  0.00           O  
ATOM   1065  CB  ASN   140      21.371   7.812  -5.732  1.00  0.00           C  
ATOM   1066  CG  ASN   140      22.422   6.731  -5.456  1.00  0.00           C  
ATOM   1067  ND2 ASN   140      23.685   7.022  -5.744  1.00  0.00           N  
ATOM   1068  OD1 ASN   140      22.223   5.616  -5.187  1.00  0.00           O  
ATOM   1069  N   ASN   141      17.711   8.661  -6.039  1.00  0.00           N  
ATOM   1070  CA  ASN   141      16.848   9.809  -6.161  1.00  0.00           C  
ATOM   1071  C   ASN   141      15.483   9.324  -5.648  1.00  0.00           C  
ATOM   1072  O   ASN   141      14.595   8.873  -6.378  1.00  0.00           O  
ATOM   1073  CB  ASN   141      16.856  10.313  -7.593  1.00  0.00           C  
ATOM   1074  CG  ASN   141      15.834  11.393  -7.829  1.00  0.00           C  
ATOM   1075  ND2 ASN   141      15.550  11.752  -9.037  1.00  0.00           N  
ATOM   1076  OD1 ASN   141      15.239  12.025  -6.907  1.00  0.00           O  
ATOM   1077  N   ILE   142      15.394   9.382  -4.318  1.00  0.00           N  
ATOM   1078  CA  ILE   142      14.253   8.982  -3.440  1.00  0.00           C  
ATOM   1079  C   ILE   142      13.832   7.492  -3.591  1.00  0.00           C  
ATOM   1080  O   ILE   142      12.750   7.206  -4.091  1.00  0.00           O  
ATOM   1081  CB  ILE   142      13.119  10.068  -3.488  1.00  0.00           C  
ATOM   1082  CG1 ILE   142      13.685  11.522  -3.576  1.00  0.00           C  
ATOM   1083  CG2 ILE   142      12.073   9.893  -2.285  1.00  0.00           C  
ATOM   1084  CD1 ILE   142      12.700  12.648  -3.580  1.00  0.00           C  
ATOM   1085  N   LEU   143      14.608   6.506  -2.997  1.00  0.00           N  
ATOM   1086  CA  LEU   143      14.031   5.180  -2.837  1.00  0.00           C  
ATOM   1087  C   LEU   143      12.719   5.332  -2.053  1.00  0.00           C  
ATOM   1088  O   LEU   143      12.633   5.985  -1.063  1.00  0.00           O  
ATOM   1089  CB  LEU   143      15.025   4.262  -2.099  1.00  0.00           C  
ATOM   1090  CG  LEU   143      14.463   2.991  -1.588  1.00  0.00           C  
ATOM   1091  CD1 LEU   143      13.932   2.137  -2.710  1.00  0.00           C  
ATOM   1092  CD2 LEU   143      15.697   2.255  -0.903  1.00  0.00           C  
ATOM   1093  N   ARG   144      11.628   4.825  -2.526  1.00  0.00           N  
ATOM   1094  CA  ARG   144      10.318   5.038  -1.901  1.00  0.00           C  
ATOM   1095  C   ARG   144       9.346   3.908  -2.143  1.00  0.00           C  
ATOM   1096  O   ARG   144       9.433   3.235  -3.163  1.00  0.00           O  
ATOM   1097  CB  ARG   144       9.711   6.335  -2.467  1.00  0.00           C  
ATOM   1098  CG  ARG   144       9.561   6.440  -3.968  1.00  0.00           C  
ATOM   1099  CD  ARG   144       9.322   7.878  -4.497  1.00  0.00           C  
ATOM   1100  NE  ARG   144       9.262   7.952  -5.937  1.00  0.00           N  
ATOM   1101  CZ  ARG   144      10.252   8.260  -6.749  1.00  0.00           C  
ATOM   1102  NH1 ARG   144      11.489   8.111  -6.504  1.00  0.00           N1+
ATOM   1103  NH2 ARG   144       9.947   8.689  -7.986  1.00  0.00           N  
ATOM   1104  N   THR   145       8.454   3.558  -1.201  1.00  0.00           N  
ATOM   1105  CA  THR   145       7.520   2.435  -1.243  1.00  0.00           C  
ATOM   1106  C   THR   145       6.057   2.948  -1.224  1.00  0.00           C  
ATOM   1107  O   THR   145       5.747   4.073  -1.580  1.00  0.00           O  
ATOM   1108  CB  THR   145       7.820   1.299  -0.217  1.00  0.00           C  
ATOM   1109  CG2 THR   145       7.409   1.743   1.205  1.00  0.00           C  
ATOM   1110  OG1 THR   145       7.020   0.202  -0.627  1.00  0.00           O  
ATOM   1111  N   GLN   146       5.096   2.068  -0.892  1.00  0.00           N  
ATOM   1112  CA  GLN   146       3.649   2.236  -1.129  1.00  0.00           C  
ATOM   1113  C   GLN   146       2.862   3.217  -0.244  1.00  0.00           C  
ATOM   1114  O   GLN   146       1.826   3.670  -0.680  1.00  0.00           O  
ATOM   1115  CB  GLN   146       3.016   0.845  -1.262  1.00  0.00           C  
ATOM   1116  CG  GLN   146       3.456  -0.003  -2.460  1.00  0.00           C  
ATOM   1117  CD  GLN   146       3.130  -1.467  -2.319  1.00  0.00           C  
ATOM   1118  NE2 GLN   146       1.880  -1.795  -2.172  1.00  0.00           N  
ATOM   1119  OE1 GLN   146       4.090  -2.278  -2.059  1.00  0.00           O  
ATOM   1120  N   GLU   147       3.374   3.620   0.930  1.00  0.00           N  
ATOM   1121  CA  GLU   147       2.677   4.401   1.924  1.00  0.00           C  
ATOM   1122  C   GLU   147       1.344   3.738   2.305  1.00  0.00           C  
ATOM   1123  O   GLU   147       0.331   4.423   2.352  1.00  0.00           O  
ATOM   1124  CB  GLU   147       2.625   5.936   1.599  1.00  0.00           C  
ATOM   1125  CG  GLU   147       3.813   6.614   0.857  1.00  0.00           C  
ATOM   1126  CD  GLU   147       5.133   6.427   1.592  1.00  0.00           C  
ATOM   1127  OE1 GLU   147       5.707   5.368   1.662  1.00  0.00           O  
ATOM   1128  OE2 GLU   147       5.642   7.561   2.098  1.00  0.00           O  
ATOM   1129  N   SER   148       1.267   2.414   2.522  1.00  0.00           N  
ATOM   1130  CA  SER   148      -0.009   1.670   2.411  1.00  0.00           C  
ATOM   1131  C   SER   148       0.081   0.203   2.878  1.00  0.00           C  
ATOM   1132  O   SER   148       1.180  -0.286   3.085  1.00  0.00           O  
ATOM   1133  CB  SER   148      -0.437   1.533   0.923  1.00  0.00           C  
ATOM   1134  OG  SER   148      -1.846   1.288   0.869  1.00  0.00           O  
ATOM   1135  N   GLU   149      -1.000  -0.507   3.181  1.00  0.00           N  
ATOM   1136  CA  GLU   149      -0.919  -1.983   3.498  1.00  0.00           C  
ATOM   1137  C   GLU   149      -0.250  -2.842   2.442  1.00  0.00           C  
ATOM   1138  O   GLU   149      -0.745  -2.876   1.335  1.00  0.00           O  
ATOM   1139  CB  GLU   149      -2.352  -2.435   3.840  1.00  0.00           C  
ATOM   1140  CG  GLU   149      -2.472  -3.913   4.314  1.00  0.00           C  
ATOM   1141  CD  GLU   149      -3.882  -4.443   4.496  1.00  0.00           C  
ATOM   1142  OE1 GLU   149      -4.387  -4.503   5.558  1.00  0.00           O  
ATOM   1143  OE2 GLU   149      -4.444  -4.785   3.292  1.00  0.00           O  
ATOM   1144  N   CYX   150       0.818  -3.473   2.747  1.00  0.00           N  
ATOM   1145  CA  CYX   150       1.365  -4.555   1.846  1.00  0.00           C  
ATOM   1146  C   CYX   150       0.559  -5.851   1.963  1.00  0.00           C  
ATOM   1147  O   CYX   150      -0.202  -6.179   2.867  1.00  0.00           O  
ATOM   1148  CB  CYX   150       2.782  -4.855   2.180  1.00  0.00           C  
ATOM   1149  SG  CYX   150       3.429  -4.549   3.795  1.00  0.00           S  
ATOM   1150  N   ALA   151       0.647  -6.804   0.948  1.00  0.00           N  
ATOM   1151  CA  ALA   151      -0.247  -8.006   0.845  1.00  0.00           C  
ATOM   1152  C   ALA   151       0.517  -9.306   1.014  1.00  0.00           C  
ATOM   1153  O   ALA   151       1.691  -9.416   0.738  1.00  0.00           O  
ATOM   1154  CB  ALA   151      -1.059  -7.938  -0.465  1.00  0.00           C  
ATOM   1155  N   CYX   152      -0.165 -10.396   1.426  1.00  0.00           N  
ATOM   1156  CA  CYX   152       0.567 -11.657   1.685  1.00  0.00           C  
ATOM   1157  C   CYX   152      -0.192 -12.913   1.254  1.00  0.00           C  
ATOM   1158  O   CYX   152      -1.414 -12.972   1.436  1.00  0.00           O  
ATOM   1159  CB  CYX   152       1.038 -11.819   3.110  1.00  0.00           C  
ATOM   1160  SG  CYX   152       1.799 -10.452   4.083  1.00  0.00           S  
ATOM   1161  N   VAL   153       0.471 -13.881   0.657  1.00  0.00           N  
ATOM   1162  CA  VAL   153      -0.067 -15.165   0.157  1.00  0.00           C  
ATOM   1163  C   VAL   153       0.782 -16.439   0.608  1.00  0.00           C  
ATOM   1164  O   VAL   153       2.013 -16.322   0.507  1.00  0.00           O  
ATOM   1165  CB  VAL   153      -0.266 -15.140  -1.355  1.00  0.00           C  
ATOM   1166  CG1 VAL   153      -0.934 -16.375  -1.885  1.00  0.00           C  
ATOM   1167  CG2 VAL   153      -1.006 -13.896  -1.785  1.00  0.00           C  
ATOM   1168  N   ASN   154       0.168 -17.492   1.192  1.00  0.00           N  
ATOM   1169  CA  ASN   154       0.775 -18.729   1.780  1.00  0.00           C  
ATOM   1170  C   ASN   154       1.920 -18.351   2.782  1.00  0.00           C  
ATOM   1171  O   ASN   154       2.923 -19.046   2.794  1.00  0.00           O  
ATOM   1172  CB  ASN   154       1.154 -19.629   0.709  1.00  0.00           C  
ATOM   1173  CG  ASN   154       1.505 -21.044   1.091  1.00  0.00           C  
ATOM   1174  ND2 ASN   154       1.891 -21.898   0.181  1.00  0.00           N  
ATOM   1175  OD1 ASN   154       1.511 -21.444   2.234  1.00  0.00           O  
ATOM   1176  N   GLY   155       1.825 -17.193   3.510  1.00  0.00           N  
ATOM   1177  CA  GLY   155       2.830 -16.865   4.500  1.00  0.00           C  
ATOM   1178  C   GLY   155       4.063 -15.992   4.041  1.00  0.00           C  
ATOM   1179  O   GLY   155       4.870 -15.502   4.851  1.00  0.00           O  
ATOM   1180  N   SER   156       4.099 -15.700   2.767  1.00  0.00           N  
ATOM   1181  CA  SER   156       4.976 -14.754   2.044  1.00  0.00           C  
ATOM   1182  C   SER   156       4.344 -13.381   1.729  1.00  0.00           C  
ATOM   1183  O   SER   156       3.242 -13.386   1.123  1.00  0.00           O  
ATOM   1184  CB  SER   156       5.367 -15.299   0.660  1.00  0.00           C  
ATOM   1185  OG  SER   156       6.369 -16.288   0.828  1.00  0.00           O  
ATOM   1186  N   CYX   157       4.974 -12.225   2.137  1.00  0.00           N  
ATOM   1187  CA  CYX   157       4.413 -10.902   1.811  1.00  0.00           C  
ATOM   1188  C   CYX   157       5.048 -10.389   0.568  1.00  0.00           C  
ATOM   1189  O   CYX   157       6.038 -10.824  -0.015  1.00  0.00           O  
ATOM   1190  CB  CYX   157       4.561  -9.993   3.089  1.00  0.00           C  
ATOM   1191  SG  CYX   157       3.725 -10.719   4.445  1.00  0.00           S  
ATOM   1192  N   PHE   158       4.579  -9.193   0.122  1.00  0.00           N  
ATOM   1193  CA  PHE   158       4.863  -8.511  -1.123  1.00  0.00           C  
ATOM   1194  C   PHE   158       5.064  -7.034  -0.866  1.00  0.00           C  
ATOM   1195  O   PHE   158       4.667  -6.544   0.218  1.00  0.00           O  
ATOM   1196  CB  PHE   158       3.952  -8.824  -2.341  1.00  0.00           C  
ATOM   1197  CG  PHE   158       3.932 -10.310  -2.627  1.00  0.00           C  
ATOM   1198  CD1 PHE   158       3.065 -11.206  -1.913  1.00  0.00           C  
ATOM   1199  CD2 PHE   158       4.619 -10.798  -3.736  1.00  0.00           C  
ATOM   1200  CE1 PHE   158       2.886 -12.510  -2.308  1.00  0.00           C  
ATOM   1201  CE2 PHE   158       4.519 -12.134  -4.059  1.00  0.00           C  
ATOM   1202  CZ  PHE   158       3.693 -12.999  -3.365  1.00  0.00           C  
ATOM   1203  N   THR   159       5.893  -6.456  -1.705  1.00  0.00           N  
ATOM   1204  CA  THR   159       6.216  -5.056  -1.607  1.00  0.00           C  
ATOM   1205  C   THR   159       6.822  -4.581  -2.941  1.00  0.00           C  
ATOM   1206  O   THR   159       7.654  -5.278  -3.531  1.00  0.00           O  
ATOM   1207  CB  THR   159       7.269  -4.871  -0.469  1.00  0.00           C  
ATOM   1208  CG2 THR   159       8.286  -3.755  -0.526  1.00  0.00           C  
ATOM   1209  OG1 THR   159       6.571  -4.634   0.746  1.00  0.00           O  
ATOM   1210  N   VAL   160       6.434  -3.375  -3.396  1.00  0.00           N  
ATOM   1211  CA  VAL   160       7.038  -2.722  -4.587  1.00  0.00           C  
ATOM   1212  C   VAL   160       7.666  -1.346  -4.165  1.00  0.00           C  
ATOM   1213  O   VAL   160       7.071  -0.683  -3.322  1.00  0.00           O  
ATOM   1214  CB  VAL   160       6.074  -2.546  -5.817  1.00  0.00           C  
ATOM   1215  CG1 VAL   160       4.815  -1.717  -5.461  1.00  0.00           C  
ATOM   1216  CG2 VAL   160       6.739  -1.962  -7.089  1.00  0.00           C  
ATOM   1217  N   MET   161       8.833  -1.012  -4.743  1.00  0.00           N  
ATOM   1218  CA  MET   161       9.565   0.289  -4.601  1.00  0.00           C  
ATOM   1219  C   MET   161      10.021   0.944  -5.944  1.00  0.00           C  
ATOM   1220  O   MET   161      10.269   0.313  -6.992  1.00  0.00           O  
ATOM   1221  CB  MET   161      10.905  -0.009  -3.768  1.00  0.00           C  
ATOM   1222  CG  MET   161      10.647  -0.263  -2.355  1.00  0.00           C  
ATOM   1223  SD  MET   161      12.105  -0.704  -1.352  1.00  0.00           S  
ATOM   1224  CE  MET   161      11.230  -1.671   0.020  1.00  0.00           C  
ATOM   1225  N   THR   162      10.235   2.284  -5.889  1.00  0.00           N  
ATOM   1226  CA  THR   162      10.877   3.055  -6.967  1.00  0.00           C  
ATOM   1227  C   THR   162      12.178   3.773  -6.507  1.00  0.00           C  
ATOM   1228  O   THR   162      12.280   4.215  -5.358  1.00  0.00           O  
ATOM   1229  CB  THR   162       9.820   4.019  -7.466  1.00  0.00           C  
ATOM   1230  CG2 THR   162      10.176   4.663  -8.820  1.00  0.00           C  
ATOM   1231  OG1 THR   162       8.595   3.388  -7.703  1.00  0.00           O  
ATOM   1232  N   ASP   163      13.109   4.053  -7.420  1.00  0.00           N  
ATOM   1233  CA  ASP   163      14.264   4.997  -7.328  1.00  0.00           C  
ATOM   1234  C   ASP   163      14.509   5.710  -8.643  1.00  0.00           C  
ATOM   1235  O   ASP   163      14.576   5.117  -9.682  1.00  0.00           O  
ATOM   1236  CB  ASP   163      15.593   4.206  -6.973  1.00  0.00           C  
ATOM   1237  CG  ASP   163      16.578   5.067  -6.145  1.00  0.00           C  
ATOM   1238  OD1 ASP   163      16.289   6.191  -5.840  1.00  0.00           O  
ATOM   1239  OD2 ASP   163      17.686   4.577  -5.838  1.00  0.00           O1-
ATOM   1240  N   GLY   164      14.584   7.071  -8.659  1.00  0.00           N  
ATOM   1241  CA  GLY   164      14.677   7.931  -9.874  1.00  0.00           C  
ATOM   1242  C   GLY   164      13.532   8.996  -9.822  1.00  0.00           C  
ATOM   1243  O   GLY   164      12.847   9.056  -8.800  1.00  0.00           O  
ATOM   1244  N   PRO   165      13.523   9.894 -10.927  1.00  0.00           N  
ATOM   1245  CA  PRO   165      12.551  11.013 -11.082  1.00  0.00           C  
ATOM   1246  C   PRO   165      11.019  10.712 -10.848  1.00  0.00           C  
ATOM   1247  O   PRO   165      10.651   9.587 -10.652  1.00  0.00           O  
ATOM   1248  CB  PRO   165      12.837  11.566 -12.419  1.00  0.00           C  
ATOM   1249  CG  PRO   165      14.352  11.267 -12.683  1.00  0.00           C  
ATOM   1250  CD  PRO   165      14.480   9.888 -12.084  1.00  0.00           C  
ATOM   1251  N   SER   166      10.225  11.759 -10.891  1.00  0.00           N  
ATOM   1252  CA  SER   166       8.756  11.794 -10.971  1.00  0.00           C  
ATOM   1253  C   SER   166       8.227  12.721 -12.103  1.00  0.00           C  
ATOM   1254  O   SER   166       7.057  13.027 -12.164  1.00  0.00           O  
ATOM   1255  CB  SER   166       8.114  12.288  -9.551  1.00  0.00           C  
ATOM   1256  OG  SER   166       8.472  13.591  -9.054  1.00  0.00           O  
ATOM   1257  N   ASN   167       9.140  12.942 -13.097  1.00  0.00           N  
ATOM   1258  CA  ASN   167       8.846  13.492 -14.362  1.00  0.00           C  
ATOM   1259  C   ASN   167       9.912  12.872 -15.328  1.00  0.00           C  
ATOM   1260  O   ASN   167      11.077  13.053 -15.029  1.00  0.00           O  
ATOM   1261  CB  ASN   167       9.106  14.959 -14.144  1.00  0.00           C  
ATOM   1262  CG  ASN   167       8.852  15.710 -15.465  1.00  0.00           C  
ATOM   1263  ND2 ASN   167       7.730  16.427 -15.548  1.00  0.00           N  
ATOM   1264  OD1 ASN   167       9.576  15.570 -16.427  1.00  0.00           O  
ATOM   1265  N   GLY   168       9.529  12.097 -16.336  1.00  0.00           N  
ATOM   1266  CA  GLY   168      10.452  11.152 -16.990  1.00  0.00           C  
ATOM   1267  C   GLY   168      10.420   9.692 -16.404  1.00  0.00           C  
ATOM   1268  O   GLY   168      10.045   9.491 -15.233  1.00  0.00           O  
ATOM   1269  N   GLN   169      10.865   8.707 -17.195  1.00  0.00           N  
ATOM   1270  CA  GLN   169      10.852   7.347 -16.588  1.00  0.00           C  
ATOM   1271  C   GLN   169      11.908   7.173 -15.476  1.00  0.00           C  
ATOM   1272  O   GLN   169      12.864   7.926 -15.390  1.00  0.00           O  
ATOM   1273  CB  GLN   169      11.021   6.224 -17.605  1.00  0.00           C  
ATOM   1274  CG  GLN   169       9.925   6.106 -18.602  1.00  0.00           C  
ATOM   1275  CD  GLN   169       9.932   4.820 -19.424  1.00  0.00           C  
ATOM   1276  NE2 GLN   169       9.073   3.832 -19.222  1.00  0.00           N  
ATOM   1277  OE1 GLN   169      10.606   4.739 -20.396  1.00  0.00           O  
ATOM   1278  N   ALA   170      11.719   6.187 -14.585  1.00  0.00           N  
ATOM   1279  CA  ALA   170      12.503   6.059 -13.326  1.00  0.00           C  
ATOM   1280  C   ALA   170      13.079   4.612 -13.352  1.00  0.00           C  
ATOM   1281  O   ALA   170      13.286   4.080 -14.399  1.00  0.00           O  
ATOM   1282  CB  ALA   170      11.565   6.386 -12.163  1.00  0.00           C  
ATOM   1283  N   SER   171      13.207   3.914 -12.232  1.00  0.00           N  
ATOM   1284  CA  SER   171      13.510   2.542 -12.041  1.00  0.00           C  
ATOM   1285  C   SER   171      12.755   1.878 -10.822  1.00  0.00           C  
ATOM   1286  O   SER   171      12.678   2.479  -9.733  1.00  0.00           O  
ATOM   1287  CB  SER   171      15.018   2.305 -11.854  1.00  0.00           C  
ATOM   1288  OG  SER   171      15.347   0.941 -12.102  1.00  0.00           O  
ATOM   1289  N   TYR   172      12.322   0.648 -10.959  1.00  0.00           N  
ATOM   1290  CA  TYR   172      11.273   0.019 -10.074  1.00  0.00           C  
ATOM   1291  C   TYR   172      11.505  -1.436  -9.775  1.00  0.00           C  
ATOM   1292  O   TYR   172      11.930  -2.199 -10.662  1.00  0.00           O  
ATOM   1293  CB  TYR   172       9.840   0.172 -10.661  1.00  0.00           C  
ATOM   1294  CG  TYR   172       9.706   1.415 -11.482  1.00  0.00           C  
ATOM   1295  CD1 TYR   172       8.797   2.376 -11.128  1.00  0.00           C  
ATOM   1296  CD2 TYR   172      10.146   1.391 -12.887  1.00  0.00           C  
ATOM   1297  CE1 TYR   172       8.575   3.450 -12.044  1.00  0.00           C  
ATOM   1298  CE2 TYR   172      10.013   2.484 -13.720  1.00  0.00           C  
ATOM   1299  CZ  TYR   172       9.233   3.534 -13.303  1.00  0.00           C  
ATOM   1300  OH  TYR   172       9.110   4.668 -14.186  1.00  0.00           O  
ATOM   1301  N   LYS   173      11.219  -1.878  -8.536  1.00  0.00           N  
ATOM   1302  CA  LYS   173      11.478  -3.214  -8.075  1.00  0.00           C  
ATOM   1303  C   LYS   173      10.280  -3.762  -7.340  1.00  0.00           C  
ATOM   1304  O   LYS   173       9.796  -3.038  -6.524  1.00  0.00           O  
ATOM   1305  CB  LYS   173      12.868  -3.292  -7.267  1.00  0.00           C  
ATOM   1306  CG  LYS   173      14.051  -3.251  -8.230  1.00  0.00           C  
ATOM   1307  CD  LYS   173      15.413  -3.455  -7.584  1.00  0.00           C  
ATOM   1308  CE  LYS   173      16.703  -3.146  -8.411  1.00  0.00           C  
ATOM   1309  NZ  LYS   173      17.814  -3.615  -7.604  1.00  0.00           N1+
ATOM   1310  N   ILE   174      10.008  -5.071  -7.496  1.00  0.00           N  
ATOM   1311  CA  ILE   174       9.082  -5.937  -6.803  1.00  0.00           C  
ATOM   1312  C   ILE   174       9.856  -7.016  -6.040  1.00  0.00           C  
ATOM   1313  O   ILE   174      10.884  -7.515  -6.455  1.00  0.00           O  
ATOM   1314  CB  ILE   174       8.038  -6.545  -7.778  1.00  0.00           C  
ATOM   1315  CG1 ILE   174       8.396  -7.648  -8.742  1.00  0.00           C  
ATOM   1316  CG2 ILE   174       7.154  -5.486  -8.522  1.00  0.00           C  
ATOM   1317  CD1 ILE   174       7.372  -8.074  -9.813  1.00  0.00           C  
ATOM   1318  N   PHE   175       9.361  -7.438  -4.854  1.00  0.00           N  
ATOM   1319  CA  PHE   175      10.111  -8.251  -3.897  1.00  0.00           C  
ATOM   1320  C   PHE   175       9.268  -9.415  -3.328  1.00  0.00           C  
ATOM   1321  O   PHE   175       8.056  -9.271  -3.252  1.00  0.00           O  
ATOM   1322  CB  PHE   175      10.731  -7.519  -2.676  1.00  0.00           C  
ATOM   1323  CG  PHE   175      11.713  -6.477  -3.115  1.00  0.00           C  
ATOM   1324  CD1 PHE   175      12.989  -6.887  -3.394  1.00  0.00           C  
ATOM   1325  CD2 PHE   175      11.301  -5.135  -3.348  1.00  0.00           C  
ATOM   1326  CE1 PHE   175      13.942  -5.965  -3.846  1.00  0.00           C  
ATOM   1327  CE2 PHE   175      12.226  -4.210  -3.980  1.00  0.00           C  
ATOM   1328  CZ  PHE   175      13.611  -4.640  -4.198  1.00  0.00           C  
ATOM   1329  N   ARG   176       9.749 -10.608  -3.011  1.00  0.00           N  
ATOM   1330  CA  ARG   176       9.021 -11.526  -2.147  1.00  0.00           C  
ATOM   1331  C   ARG   176       9.835 -11.813  -0.890  1.00  0.00           C  
ATOM   1332  O   ARG   176      11.038 -12.145  -1.049  1.00  0.00           O  
ATOM   1333  CB  ARG   176       8.597 -12.744  -2.963  1.00  0.00           C  
ATOM   1334  CG  ARG   176       7.741 -13.750  -2.262  1.00  0.00           C  
ATOM   1335  CD  ARG   176       7.320 -14.916  -3.227  1.00  0.00           C  
ATOM   1336  NE  ARG   176       8.406 -15.908  -3.399  1.00  0.00           N  
ATOM   1337  CZ  ARG   176       8.923 -16.478  -4.452  1.00  0.00           C  
ATOM   1338  NH1 ARG   176       8.689 -16.069  -5.688  1.00  0.00           N1+
ATOM   1339  NH2 ARG   176       9.688 -17.485  -4.448  1.00  0.00           N  
ATOM   1340  N   ILE   177       9.188 -11.746   0.283  1.00  0.00           N  
ATOM   1341  CA  ILE   177       9.678 -11.687   1.691  1.00  0.00           C  
ATOM   1342  C   ILE   177       9.064 -12.922   2.382  1.00  0.00           C  
ATOM   1343  O   ILE   177       7.852 -12.989   2.504  1.00  0.00           O  
ATOM   1344  CB  ILE   177       9.232 -10.341   2.417  1.00  0.00           C  
ATOM   1345  CG1 ILE   177       9.717  -9.017   1.716  1.00  0.00           C  
ATOM   1346  CG2 ILE   177       9.964 -10.351   3.778  1.00  0.00           C  
ATOM   1347  CD1 ILE   177       9.193  -7.749   2.310  1.00  0.00           C  
ATOM   1348  N   GLU   178       9.919 -13.768   2.989  1.00  0.00           N  
ATOM   1349  CA  GLU   178       9.550 -14.816   3.967  1.00  0.00           C  
ATOM   1350  C   GLU   178      10.352 -14.764   5.229  1.00  0.00           C  
ATOM   1351  O   GLU   178      11.593 -14.597   5.149  1.00  0.00           O  
ATOM   1352  CB  GLU   178       9.554 -16.226   3.323  1.00  0.00           C  
ATOM   1353  CG  GLU   178       8.617 -17.183   4.124  1.00  0.00           C  
ATOM   1354  CD  GLU   178       8.592 -18.633   3.509  1.00  0.00           C  
ATOM   1355  OE1 GLU   178       7.487 -19.014   3.238  1.00  0.00           O  
ATOM   1356  OE2 GLU   178       9.578 -19.416   3.330  1.00  0.00           O1-
ATOM   1357  N   LYS   179       9.756 -14.937   6.438  1.00  0.00           N  
ATOM   1358  CA  LYS   179      10.457 -14.655   7.733  1.00  0.00           C  
ATOM   1359  C   LYS   179      11.149 -13.334   7.885  1.00  0.00           C  
ATOM   1360  O   LYS   179      12.294 -13.246   8.272  1.00  0.00           O  
ATOM   1361  CB  LYS   179      11.417 -15.797   8.107  1.00  0.00           C  
ATOM   1362  CG  LYS   179      10.599 -17.125   8.324  1.00  0.00           C  
ATOM   1363  CD  LYS   179      11.361 -18.096   9.178  1.00  0.00           C  
ATOM   1364  CE  LYS   179      10.810 -19.515   8.987  1.00  0.00           C  
ATOM   1365  NZ  LYS   179       9.727 -19.847  10.006  1.00  0.00           N1+
ATOM   1366  N   GLY   180      10.503 -12.307   7.283  1.00  0.00           N  
ATOM   1367  CA  GLY   180      10.937 -10.866   7.323  1.00  0.00           C  
ATOM   1368  C   GLY   180      12.139 -10.565   6.385  1.00  0.00           C  
ATOM   1369  O   GLY   180      12.546  -9.431   6.259  1.00  0.00           O  
ATOM   1370  N   LYS   181      12.703 -11.570   5.665  1.00  0.00           N  
ATOM   1371  CA  LYS   181      13.963 -11.512   4.913  1.00  0.00           C  
ATOM   1372  C   LYS   181      13.734 -11.839   3.485  1.00  0.00           C  
ATOM   1373  O   LYS   181      12.772 -12.568   3.179  1.00  0.00           O  
ATOM   1374  CB  LYS   181      14.898 -12.479   5.590  1.00  0.00           C  
ATOM   1375  CG  LYS   181      15.841 -11.722   6.586  1.00  0.00           C  
ATOM   1376  CD  LYS   181      16.767 -12.768   7.212  1.00  0.00           C  
ATOM   1377  CE  LYS   181      17.842 -12.149   8.127  1.00  0.00           C  
ATOM   1378  NZ  LYS   181      18.849 -11.362   7.404  1.00  0.00           N1+
ATOM   1379  N   ILE   182      14.556 -11.429   2.492  1.00  0.00           N  
ATOM   1380  CA  ILE   182      14.157 -11.537   1.055  1.00  0.00           C  
ATOM   1381  C   ILE   182      14.481 -12.876   0.467  1.00  0.00           C  
ATOM   1382  O   ILE   182      15.592 -13.382   0.544  1.00  0.00           O  
ATOM   1383  CB  ILE   182      14.774 -10.400   0.202  1.00  0.00           C  
ATOM   1384  CG1 ILE   182      14.583  -8.967   0.594  1.00  0.00           C  
ATOM   1385  CG2 ILE   182      14.266 -10.526  -1.317  1.00  0.00           C  
ATOM   1386  CD1 ILE   182      15.298  -7.881  -0.148  1.00  0.00           C  
ATOM   1387  N   VAL   183      13.544 -13.437  -0.326  1.00  0.00           N  
ATOM   1388  CA  VAL   183      13.679 -14.704  -1.045  1.00  0.00           C  
ATOM   1389  C   VAL   183      13.699 -14.559  -2.553  1.00  0.00           C  
ATOM   1390  O   VAL   183      14.093 -15.536  -3.244  1.00  0.00           O  
ATOM   1391  CB  VAL   183      12.826 -15.848  -0.476  1.00  0.00           C  
ATOM   1392  CG1 VAL   183      13.611 -16.304   0.727  1.00  0.00           C  
ATOM   1393  CG2 VAL   183      11.421 -15.408  -0.228  1.00  0.00           C  
ATOM   1394  N   LYS   184      13.371 -13.342  -3.027  1.00  0.00           N  
ATOM   1395  CA  LYS   184      13.430 -13.037  -4.502  1.00  0.00           C  
ATOM   1396  C   LYS   184      13.186 -11.556  -4.620  1.00  0.00           C  
ATOM   1397  O   LYS   184      12.382 -10.902  -3.850  1.00  0.00           O  
ATOM   1398  CB  LYS   184      12.384 -13.900  -5.241  1.00  0.00           C  
ATOM   1399  CG  LYS   184      12.406 -13.823  -6.830  1.00  0.00           C  
ATOM   1400  CD  LYS   184      11.409 -14.786  -7.500  1.00  0.00           C  
ATOM   1401  CE  LYS   184      11.699 -14.630  -9.013  1.00  0.00           C  
ATOM   1402  NZ  LYS   184      10.926 -15.578  -9.920  1.00  0.00           N1+
ATOM   1403  N   SER   185      13.837 -10.936  -5.611  1.00  0.00           N  
ATOM   1404  CA  SER   185      13.738  -9.599  -6.100  1.00  0.00           C  
ATOM   1405  C   SER   185      13.589  -9.694  -7.614  1.00  0.00           C  
ATOM   1406  O   SER   185      14.232 -10.521  -8.239  1.00  0.00           O  
ATOM   1407  CB  SER   185      14.868  -8.610  -5.678  1.00  0.00           C  
ATOM   1408  OG  SER   185      16.097  -8.977  -6.167  1.00  0.00           O  
ATOM   1409  N   VAL   186      12.663  -8.839  -8.113  1.00  0.00           N  
ATOM   1410  CA  VAL   186      12.453  -8.645  -9.613  1.00  0.00           C  
ATOM   1411  C   VAL   186      12.362  -7.178 -10.039  1.00  0.00           C  
ATOM   1412  O   VAL   186      11.859  -6.302  -9.331  1.00  0.00           O  
ATOM   1413  CB  VAL   186      11.193  -9.372 -10.162  1.00  0.00           C  
ATOM   1414  CG1 VAL   186      10.751  -8.990 -11.602  1.00  0.00           C  
ATOM   1415  CG2 VAL   186      11.519 -10.840 -10.173  1.00  0.00           C  
ATOM   1416  N   GLU   187      12.968  -6.936 -11.207  1.00  0.00           N  
ATOM   1417  CA  GLU   187      12.952  -5.655 -11.886  1.00  0.00           C  
ATOM   1418  C   GLU   187      11.591  -5.418 -12.631  1.00  0.00           C  
ATOM   1419  O   GLU   187      11.255  -6.287 -13.410  1.00  0.00           O  
ATOM   1420  CB  GLU   187      14.213  -5.494 -12.776  1.00  0.00           C  
ATOM   1421  CG  GLU   187      15.492  -5.423 -11.937  1.00  0.00           C  
ATOM   1422  CD  GLU   187      16.584  -5.051 -12.956  1.00  0.00           C  
ATOM   1423  OE1 GLU   187      16.989  -5.885 -13.765  1.00  0.00           O  
ATOM   1424  OE2 GLU   187      17.009  -3.919 -12.931  1.00  0.00           O1-
ATOM   1425  N   MET   188      10.894  -4.284 -12.482  1.00  0.00           N  
ATOM   1426  CA  MET   188       9.541  -4.049 -13.076  1.00  0.00           C  
ATOM   1427  C   MET   188       9.712  -2.980 -14.186  1.00  0.00           C  
ATOM   1428  O   MET   188       9.873  -1.845 -13.865  1.00  0.00           O  
ATOM   1429  CB  MET   188       8.653  -3.693 -11.912  1.00  0.00           C  
ATOM   1430  CG  MET   188       7.229  -3.410 -12.438  1.00  0.00           C  
ATOM   1431  SD  MET   188       6.138  -2.867 -11.103  1.00  0.00           S  
ATOM   1432  CE  MET   188       5.016  -4.250 -11.232  1.00  0.00           C  
ATOM   1433  N   ASN   189       9.581  -3.359 -15.455  1.00  0.00           N  
ATOM   1434  CA  ASN   189       9.703  -2.400 -16.577  1.00  0.00           C  
ATOM   1435  C   ASN   189       8.475  -2.300 -17.483  1.00  0.00           C  
ATOM   1436  O   ASN   189       7.722  -3.260 -17.689  1.00  0.00           O  
ATOM   1437  CB  ASN   189      11.073  -2.754 -17.175  1.00  0.00           C  
ATOM   1438  CG  ASN   189      12.279  -2.423 -16.312  1.00  0.00           C  
ATOM   1439  ND2 ASN   189      12.775  -1.210 -16.365  1.00  0.00           N  
ATOM   1440  OD1 ASN   189      12.794  -3.262 -15.629  1.00  0.00           O  
ATOM   1441  N   ALA   190       8.367  -1.062 -18.004  1.00  0.00           N  
ATOM   1442  CA  ALA   190       7.470  -0.678 -19.070  1.00  0.00           C  
ATOM   1443  C   ALA   190       8.161   0.273 -20.115  1.00  0.00           C  
ATOM   1444  O   ALA   190       9.002   1.071 -19.750  1.00  0.00           O  
ATOM   1445  CB  ALA   190       6.368   0.157 -18.451  1.00  0.00           C  
ATOM   1446  N   PRO   191       7.627   0.291 -21.342  1.00  0.00           N  
ATOM   1447  CA  PRO   191       7.816   1.398 -22.301  1.00  0.00           C  
ATOM   1448  C   PRO   191       6.876   2.538 -21.935  1.00  0.00           C  
ATOM   1449  O   PRO   191       5.878   2.313 -21.302  1.00  0.00           O  
ATOM   1450  CB  PRO   191       7.469   0.781 -23.757  1.00  0.00           C  
ATOM   1451  CG  PRO   191       7.560  -0.705 -23.390  1.00  0.00           C  
ATOM   1452  CD  PRO   191       6.931  -0.771 -22.010  1.00  0.00           C  
ATOM   1453  N   ASN   192       7.355   3.745 -22.208  1.00  0.00           N  
ATOM   1454  CA  ASN   192       6.695   5.067 -21.925  1.00  0.00           C  
ATOM   1455  C   ASN   192       6.164   5.411 -20.496  1.00  0.00           C  
ATOM   1456  O   ASN   192       5.786   6.576 -20.252  1.00  0.00           O  
ATOM   1457  CB  ASN   192       5.530   5.140 -22.990  1.00  0.00           C  
ATOM   1458  CG  ASN   192       4.874   6.538 -23.016  1.00  0.00           C  
ATOM   1459  ND2 ASN   192       5.545   7.557 -23.389  1.00  0.00           N  
ATOM   1460  OD1 ASN   192       3.717   6.766 -22.588  1.00  0.00           O  
ATOM   1461  N   TYR   193       6.055   4.495 -19.553  1.00  0.00           N  
ATOM   1462  CA  TYR   193       5.217   4.681 -18.351  1.00  0.00           C  
ATOM   1463  C   TYR   193       6.009   4.913 -17.086  1.00  0.00           C  
ATOM   1464  O   TYR   193       7.130   4.468 -17.048  1.00  0.00           O  
ATOM   1465  CB  TYR   193       4.210   3.604 -18.193  1.00  0.00           C  
ATOM   1466  CG  TYR   193       3.146   3.408 -19.301  1.00  0.00           C  
ATOM   1467  CD1 TYR   193       2.207   2.340 -19.102  1.00  0.00           C  
ATOM   1468  CD2 TYR   193       2.966   4.355 -20.368  1.00  0.00           C  
ATOM   1469  CE1 TYR   193       1.181   2.171 -20.039  1.00  0.00           C  
ATOM   1470  CE2 TYR   193       1.899   4.164 -21.226  1.00  0.00           C  
ATOM   1471  CZ  TYR   193       0.980   3.107 -21.016  1.00  0.00           C  
ATOM   1472  OH  TYR   193       0.075   2.899 -21.983  1.00  0.00           O  
ATOM   1473  N   HIE   194       5.412   5.383 -16.006  1.00  0.00           N  
ATOM   1474  CA  HIE   194       5.892   5.461 -14.608  1.00  0.00           C  
ATOM   1475  C   HIE   194       4.712   5.062 -13.770  1.00  0.00           C  
ATOM   1476  O   HIE   194       3.515   5.312 -14.073  1.00  0.00           O  
ATOM   1477  CB  HIE   194       6.443   6.840 -14.377  1.00  0.00           C  
ATOM   1478  CG  HIE   194       7.023   6.889 -12.938  1.00  0.00           C  
ATOM   1479  CD2 HIE   194       6.267   7.127 -11.824  1.00  0.00           C  
ATOM   1480  ND1 HIE   194       8.368   6.938 -12.548  1.00  0.00           N  
ATOM   1481  CE1 HIE   194       8.308   7.085 -11.176  1.00  0.00           C  
ATOM   1482  NE2 HIE   194       7.111   7.272 -10.719  1.00  0.00           N  
ATOM   1483  N   TYR   195       5.068   4.494 -12.585  1.00  0.00           N  
ATOM   1484  CA  TYR   195       4.184   4.122 -11.493  1.00  0.00           C  
ATOM   1485  C   TYR   195       4.815   4.101 -10.064  1.00  0.00           C  
ATOM   1486  O   TYR   195       5.954   3.592  -9.837  1.00  0.00           O  
ATOM   1487  CB  TYR   195       3.674   2.664 -11.774  1.00  0.00           C  
ATOM   1488  CG  TYR   195       4.680   1.802 -12.625  1.00  0.00           C  
ATOM   1489  CD1 TYR   195       5.695   1.036 -12.004  1.00  0.00           C  
ATOM   1490  CD2 TYR   195       4.649   1.846 -14.045  1.00  0.00           C  
ATOM   1491  CE1 TYR   195       6.697   0.423 -12.741  1.00  0.00           C  
ATOM   1492  CE2 TYR   195       5.653   1.193 -14.823  1.00  0.00           C  
ATOM   1493  CZ  TYR   195       6.677   0.507 -14.170  1.00  0.00           C  
ATOM   1494  OH  TYR   195       7.728  -0.159 -14.747  1.00  0.00           O  
ATOM   1495  N   GLU   196       4.099   4.732  -9.123  1.00  0.00           N  
ATOM   1496  CA  GLU   196       4.570   4.761  -7.736  1.00  0.00           C  
ATOM   1497  C   GLU   196       3.396   4.920  -6.789  1.00  0.00           C  
ATOM   1498  O   GLU   196       2.211   4.931  -7.195  1.00  0.00           O  
ATOM   1499  CB  GLU   196       5.613   5.892  -7.562  1.00  0.00           C  
ATOM   1500  CG  GLU   196       5.191   7.377  -7.913  1.00  0.00           C  
ATOM   1501  CD  GLU   196       6.332   8.325  -7.522  1.00  0.00           C  
ATOM   1502  OE1 GLU   196       6.384   8.897  -6.421  1.00  0.00           O  
ATOM   1503  OE2 GLU   196       7.224   8.484  -8.397  1.00  0.00           O1-
ATOM   1504  N   GLU   197       3.697   5.069  -5.482  1.00  0.00           N  
ATOM   1505  CA  GLU   197       2.781   5.106  -4.364  1.00  0.00           C  
ATOM   1506  C   GLU   197       1.638   4.003  -4.498  1.00  0.00           C  
ATOM   1507  O   GLU   197       0.452   4.303  -4.160  1.00  0.00           O  
ATOM   1508  CB  GLU   197       2.193   6.481  -4.179  1.00  0.00           C  
ATOM   1509  CG  GLU   197       2.071   6.896  -2.693  1.00  0.00           C  
ATOM   1510  CD  GLU   197       2.724   8.257  -2.591  1.00  0.00           C  
ATOM   1511  OE1 GLU   197       3.917   8.335  -2.134  1.00  0.00           O  
ATOM   1512  OE2 GLU   197       2.144   9.291  -2.952  1.00  0.00           O1-
ATOM   1513  N   CYX   198       1.891   2.834  -5.085  1.00  0.00           N  
ATOM   1514  CA  CYX   198       0.959   1.845  -5.374  1.00  0.00           C  
ATOM   1515  C   CYX   198       0.126   1.123  -4.278  1.00  0.00           C  
ATOM   1516  O   CYX   198       0.657   0.490  -3.391  1.00  0.00           O  
ATOM   1517  CB  CYX   198       1.646   0.823  -6.322  1.00  0.00           C  
ATOM   1518  SG  CYX   198       2.384   1.502  -7.801  1.00  0.00           S  
ATOM   1519  N   SER   199      -1.222   1.129  -4.406  1.00  0.00           N  
ATOM   1520  CA  SER   199      -2.112   0.339  -3.451  1.00  0.00           C  
ATOM   1521  C   SER   199      -2.669  -0.904  -4.030  1.00  0.00           C  
ATOM   1522  O   SER   199      -3.023  -0.785  -5.243  1.00  0.00           O  
ATOM   1523  CB  SER   199      -3.283   1.195  -2.953  1.00  0.00           C  
ATOM   1524  OG  SER   199      -2.982   1.867  -1.747  1.00  0.00           O  
ATOM   1525  N   CYX   200      -2.743  -2.076  -3.351  1.00  0.00           N  
ATOM   1526  CA  CYX   200      -3.019  -3.347  -3.996  1.00  0.00           C  
ATOM   1527  C   CYX   200      -3.728  -4.366  -3.053  1.00  0.00           C  
ATOM   1528  O   CYX   200      -3.976  -4.057  -1.851  1.00  0.00           O  
ATOM   1529  CB  CYX   200      -1.603  -4.017  -4.218  1.00  0.00           C  
ATOM   1530  SG  CYX   200      -0.266  -3.028  -4.983  1.00  0.00           S  
ATOM   1531  N   TYR   201      -4.136  -5.529  -3.598  1.00  0.00           N  
ATOM   1532  CA  TYR   201      -5.040  -6.522  -3.027  1.00  0.00           C  
ATOM   1533  C   TYR   201      -4.994  -7.900  -3.760  1.00  0.00           C  
ATOM   1534  O   TYR   201      -4.797  -7.899  -4.937  1.00  0.00           O  
ATOM   1535  CB  TYR   201      -6.433  -5.929  -2.986  1.00  0.00           C  
ATOM   1536  CG  TYR   201      -6.937  -5.369  -4.304  1.00  0.00           C  
ATOM   1537  CD1 TYR   201      -7.001  -3.958  -4.401  1.00  0.00           C  
ATOM   1538  CD2 TYR   201      -7.369  -6.224  -5.355  1.00  0.00           C  
ATOM   1539  CE1 TYR   201      -7.276  -3.408  -5.656  1.00  0.00           C  
ATOM   1540  CE2 TYR   201      -7.744  -5.624  -6.590  1.00  0.00           C  
ATOM   1541  CZ  TYR   201      -7.558  -4.231  -6.754  1.00  0.00           C  
ATOM   1542  OH  TYR   201      -7.873  -3.652  -7.959  1.00  0.00           O  
ATOM   1543  N   PRO   202      -4.960  -9.043  -2.968  1.00  0.00           N  
ATOM   1544  CA  PRO   202      -4.937 -10.445  -3.481  1.00  0.00           C  
ATOM   1545  C   PRO   202      -6.316 -10.820  -4.147  1.00  0.00           C  
ATOM   1546  O   PRO   202      -7.305 -10.372  -3.663  1.00  0.00           O  
ATOM   1547  CB  PRO   202      -4.519 -11.293  -2.320  1.00  0.00           C  
ATOM   1548  CG  PRO   202      -5.119 -10.565  -1.135  1.00  0.00           C  
ATOM   1549  CD  PRO   202      -5.109  -9.108  -1.531  1.00  0.00           C  
ATOM   1550  N   ASP   203      -6.318 -11.612  -5.200  1.00  0.00           N  
ATOM   1551  CA  ASP   203      -7.498 -12.349  -5.709  1.00  0.00           C  
ATOM   1552  C   ASP   203      -6.991 -13.563  -6.573  1.00  0.00           C  
ATOM   1553  O   ASP   203      -6.050 -13.454  -7.418  1.00  0.00           O  
ATOM   1554  CB  ASP   203      -8.390 -11.408  -6.596  1.00  0.00           C  
ATOM   1555  CG  ASP   203      -9.661 -12.187  -7.017  1.00  0.00           C  
ATOM   1556  OD1 ASP   203     -10.702 -12.103  -6.289  1.00  0.00           O  
ATOM   1557  OD2 ASP   203      -9.455 -13.041  -7.918  1.00  0.00           O1-
ATOM   1558  N   SER   204      -7.540 -14.750  -6.270  1.00  0.00           N  
ATOM   1559  CA  SER   204      -7.166 -15.988  -6.926  1.00  0.00           C  
ATOM   1560  C   SER   204      -5.686 -16.424  -6.783  1.00  0.00           C  
ATOM   1561  O   SER   204      -5.171 -17.167  -7.628  1.00  0.00           O  
ATOM   1562  CB  SER   204      -7.696 -15.936  -8.393  1.00  0.00           C  
ATOM   1563  OG  SER   204      -9.059 -15.533  -8.285  1.00  0.00           O  
ATOM   1564  N   SER   205      -4.993 -15.868  -5.764  1.00  0.00           N  
ATOM   1565  CA  SER   205      -3.506 -15.866  -5.483  1.00  0.00           C  
ATOM   1566  C   SER   205      -2.647 -14.947  -6.386  1.00  0.00           C  
ATOM   1567  O   SER   205      -1.398 -15.083  -6.281  1.00  0.00           O  
ATOM   1568  CB  SER   205      -2.945 -17.309  -5.170  1.00  0.00           C  
ATOM   1569  OG  SER   205      -2.924 -17.998  -6.411  1.00  0.00           O  
ATOM   1570  N   GLU   206      -3.242 -13.958  -7.068  1.00  0.00           N  
ATOM   1571  CA  GLU   206      -2.526 -12.982  -7.812  1.00  0.00           C  
ATOM   1572  C   GLU   206      -2.920 -11.563  -7.223  1.00  0.00           C  
ATOM   1573  O   GLU   206      -3.939 -11.398  -6.614  1.00  0.00           O  
ATOM   1574  CB  GLU   206      -2.965 -13.140  -9.261  1.00  0.00           C  
ATOM   1575  CG  GLU   206      -2.651 -14.499  -9.859  1.00  0.00           C  
ATOM   1576  CD  GLU   206      -2.820 -14.614 -11.384  1.00  0.00           C  
ATOM   1577  OE1 GLU   206      -3.289 -15.598 -11.877  1.00  0.00           O  
ATOM   1578  OE2 GLU   206      -2.392 -13.739 -12.154  1.00  0.00           O1-
ATOM   1579  N   ILE   207      -2.012 -10.597  -7.345  1.00  0.00           N  
ATOM   1580  CA  ILE   207      -2.117  -9.288  -6.694  1.00  0.00           C  
ATOM   1581  C   ILE   207      -2.295  -8.260  -7.819  1.00  0.00           C  
ATOM   1582  O   ILE   207      -1.701  -8.310  -8.872  1.00  0.00           O  
ATOM   1583  CB  ILE   207      -0.921  -9.170  -5.695  1.00  0.00           C  
ATOM   1584  CG1 ILE   207      -1.113 -10.120  -4.553  1.00  0.00           C  
ATOM   1585  CG2 ILE   207      -0.824  -7.747  -5.210  1.00  0.00           C  
ATOM   1586  CD1 ILE   207       0.137 -10.389  -3.710  1.00  0.00           C  
ATOM   1587  N   THR   208      -3.203  -7.339  -7.536  1.00  0.00           N  
ATOM   1588  CA  THR   208      -3.625  -6.256  -8.434  1.00  0.00           C  
ATOM   1589  C   THR   208      -3.471  -4.927  -7.690  1.00  0.00           C  
ATOM   1590  O   THR   208      -3.798  -4.848  -6.502  1.00  0.00           O  
ATOM   1591  CB  THR   208      -5.048  -6.514  -8.928  1.00  0.00           C  
ATOM   1592  CG2 THR   208      -5.456  -5.546 -10.068  1.00  0.00           C  
ATOM   1593  OG1 THR   208      -5.154  -7.805  -9.491  1.00  0.00           O  
ATOM   1594  N   CYX   209      -3.036  -3.894  -8.366  1.00  0.00           N  
ATOM   1595  CA  CYX   209      -2.699  -2.561  -7.829  1.00  0.00           C  
ATOM   1596  C   CYX   209      -3.172  -1.428  -8.697  1.00  0.00           C  
ATOM   1597  O   CYX   209      -3.194  -1.537  -9.969  1.00  0.00           O  
ATOM   1598  CB  CYX   209      -1.081  -2.445  -7.745  1.00  0.00           C  
ATOM   1599  SG  CYX   209      -0.118  -3.676  -6.832  1.00  0.00           S  
ATOM   1600  N   VAL   210      -3.426  -0.280  -8.041  1.00  0.00           N  
ATOM   1601  CA  VAL   210      -3.442   1.010  -8.680  1.00  0.00           C  
ATOM   1602  C   VAL   210      -2.465   1.994  -8.030  1.00  0.00           C  
ATOM   1603  O   VAL   210      -1.979   1.808  -6.956  1.00  0.00           O  
ATOM   1604  CB  VAL   210      -4.935   1.433  -8.623  1.00  0.00           C  
ATOM   1605  CG1 VAL   210      -4.974   2.852  -9.150  1.00  0.00           C  
ATOM   1606  CG2 VAL   210      -5.800   0.553  -9.480  1.00  0.00           C  
ATOM   1607  N   CYX   211      -1.959   3.029  -8.765  1.00  0.00           N  
ATOM   1608  CA  CYX   211      -0.827   3.849  -8.456  1.00  0.00           C  
ATOM   1609  C   CYX   211      -1.000   5.362  -8.703  1.00  0.00           C  
ATOM   1610  O   CYX   211      -1.963   5.789  -9.349  1.00  0.00           O  
ATOM   1611  CB  CYX   211       0.357   3.247  -9.270  1.00  0.00           C  
ATOM   1612  SG  CYX   211       0.741   1.494  -9.004  1.00  0.00           S  
ATOM   1613  N   ARG   212       0.042   6.181  -8.345  1.00  0.00           N  
ATOM   1614  CA  ARG   212       0.322   7.559  -8.748  1.00  0.00           C  
ATOM   1615  C   ARG   212       1.030   7.564 -10.058  1.00  0.00           C  
ATOM   1616  O   ARG   212       1.897   6.763 -10.360  1.00  0.00           O  
ATOM   1617  CB  ARG   212       1.044   8.184  -7.627  1.00  0.00           C  
ATOM   1618  CG  ARG   212       1.209   9.767  -7.778  1.00  0.00           C  
ATOM   1619  CD  ARG   212       1.216  10.293  -6.309  1.00  0.00           C  
ATOM   1620  NE  ARG   212       1.408  11.772  -6.171  1.00  0.00           N  
ATOM   1621  CZ  ARG   212       1.559  12.463  -5.008  1.00  0.00           C  
ATOM   1622  NH1 ARG   212       1.476  11.863  -3.868  1.00  0.00           N1+
ATOM   1623  NH2 ARG   212       1.813  13.773  -4.952  1.00  0.00           N  
ATOM   1624  N   ASP   213       0.864   8.694 -10.702  1.00  0.00           N  
ATOM   1625  CA  ASP   213       1.745   9.285 -11.680  1.00  0.00           C  
ATOM   1626  C   ASP   213       1.775  10.840 -11.383  1.00  0.00           C  
ATOM   1627  O   ASP   213       0.708  11.371 -11.089  1.00  0.00           O  
ATOM   1628  CB  ASP   213       1.357   8.987 -13.131  1.00  0.00           C  
ATOM   1629  CG  ASP   213       1.525  10.274 -14.097  1.00  0.00           C  
ATOM   1630  OD1 ASP   213       0.555  10.984 -14.328  1.00  0.00           O  
ATOM   1631  OD2 ASP   213       2.621  10.467 -14.579  1.00  0.00           O1-
ATOM   1632  N   ASN   214       2.975  11.429 -11.587  1.00  0.00           N  
ATOM   1633  CA  ASN   214       3.178  12.889 -11.540  1.00  0.00           C  
ATOM   1634  C   ASN   214       3.633  13.542 -12.793  1.00  0.00           C  
ATOM   1635  O   ASN   214       3.986  14.702 -12.658  1.00  0.00           O  
ATOM   1636  CB  ASN   214       4.060  13.243 -10.331  1.00  0.00           C  
ATOM   1637  CG  ASN   214       3.544  12.649  -9.018  1.00  0.00           C  
ATOM   1638  ND2 ASN   214       4.192  11.644  -8.566  1.00  0.00           N  
ATOM   1639  OD1 ASN   214       2.634  13.104  -8.403  1.00  0.00           O  
ATOM   1640  N   TRP   215       3.552  12.932 -13.964  1.00  0.00           N  
ATOM   1641  CA  TRP   215       4.117  13.435 -15.198  1.00  0.00           C  
ATOM   1642  C   TRP   215       3.071  13.507 -16.232  1.00  0.00           C  
ATOM   1643  O   TRP   215       2.832  14.654 -16.686  1.00  0.00           O  
ATOM   1644  CB  TRP   215       5.196  12.426 -15.570  1.00  0.00           C  
ATOM   1645  CG  TRP   215       6.003  12.640 -16.826  1.00  0.00           C  
ATOM   1646  CD1 TRP   215       6.285  13.900 -17.321  1.00  0.00           C  
ATOM   1647  CD2 TRP   215       6.629  11.647 -17.704  1.00  0.00           C  
ATOM   1648  CE2 TRP   215       7.369  12.437 -18.651  1.00  0.00           C  
ATOM   1649  CE3 TRP   215       6.638  10.281 -17.897  1.00  0.00           C  
ATOM   1650  NE1 TRP   215       7.120  13.741 -18.362  1.00  0.00           N  
ATOM   1651  CZ2 TRP   215       8.156  11.887 -19.660  1.00  0.00           C  
ATOM   1652  CZ3 TRP   215       7.414   9.660 -18.867  1.00  0.00           C  
ATOM   1653  CH2 TRP   215       8.163  10.499 -19.773  1.00  0.00           C  
ATOM   1654  N   HIE   216       2.523  12.384 -16.808  1.00  0.00           N  
ATOM   1655  CA  HIE   216       1.851  12.483 -18.116  1.00  0.00           C  
ATOM   1656  C   HIE   216       0.497  11.711 -18.348  1.00  0.00           C  
ATOM   1657  O   HIE   216      -0.047  11.757 -19.455  1.00  0.00           O  
ATOM   1658  CB  HIE   216       2.869  12.177 -19.278  1.00  0.00           C  
ATOM   1659  CG  HIE   216       3.257  10.701 -19.417  1.00  0.00           C  
ATOM   1660  CD2 HIE   216       4.280  10.249 -20.241  1.00  0.00           C  
ATOM   1661  ND1 HIE   216       2.623   9.558 -18.805  1.00  0.00           N  
ATOM   1662  CE1 HIE   216       3.294   8.519 -19.293  1.00  0.00           C  
ATOM   1663  NE2 HIE   216       4.206   8.868 -20.215  1.00  0.00           N  
ATOM   1664  N   GLY   217      -0.115  11.181 -17.325  1.00  0.00           N  
ATOM   1665  CA  GLY   217      -1.504  10.674 -17.243  1.00  0.00           C  
ATOM   1666  C   GLY   217      -2.431  11.423 -16.213  1.00  0.00           C  
ATOM   1667  O   GLY   217      -1.957  12.079 -15.285  1.00  0.00           O  
ATOM   1668  N   SER   218      -3.769  11.178 -16.305  1.00  0.00           N  
ATOM   1669  CA  SER   218      -4.685  11.728 -15.338  1.00  0.00           C  
ATOM   1670  C   SER   218      -5.807  10.836 -14.919  1.00  0.00           C  
ATOM   1671  O   SER   218      -6.373  10.874 -13.786  1.00  0.00           O  
ATOM   1672  CB  SER   218      -5.244  13.024 -15.805  1.00  0.00           C  
ATOM   1673  OG  SER   218      -5.847  12.951 -17.024  1.00  0.00           O  
ATOM   1674  N   ASN   219      -6.101   9.778 -15.731  1.00  0.00           N  
ATOM   1675  CA  ASN   219      -6.334   8.468 -15.186  1.00  0.00           C  
ATOM   1676  C   ASN   219      -5.101   7.892 -14.498  1.00  0.00           C  
ATOM   1677  O   ASN   219      -4.034   8.546 -14.453  1.00  0.00           O  
ATOM   1678  CB  ASN   219      -6.824   7.514 -16.299  1.00  0.00           C  
ATOM   1679  CG  ASN   219      -5.777   7.448 -17.486  1.00  0.00           C  
ATOM   1680  ND2 ASN   219      -5.872   6.421 -18.295  1.00  0.00           N  
ATOM   1681  OD1 ASN   219      -5.026   8.358 -17.820  1.00  0.00           O  
ATOM   1682  N   ARG   220      -5.256   6.828 -13.758  1.00  0.00           N  
ATOM   1683  CA  ARG   220      -4.194   6.161 -13.025  1.00  0.00           C  
ATOM   1684  C   ARG   220      -3.548   4.966 -13.766  1.00  0.00           C  
ATOM   1685  O   ARG   220      -4.277   4.273 -14.398  1.00  0.00           O  
ATOM   1686  CB  ARG   220      -4.661   5.756 -11.658  1.00  0.00           C  
ATOM   1687  CG  ARG   220      -4.879   6.989 -10.740  1.00  0.00           C  
ATOM   1688  CD  ARG   220      -5.416   6.615  -9.413  1.00  0.00           C  
ATOM   1689  NE  ARG   220      -5.512   7.720  -8.566  1.00  0.00           N  
ATOM   1690  CZ  ARG   220      -4.511   8.478  -8.139  1.00  0.00           C  
ATOM   1691  NH1 ARG   220      -3.248   8.296  -8.315  1.00  0.00           N1+
ATOM   1692  NH2 ARG   220      -4.766   9.484  -7.375  1.00  0.00           N  
ATOM   1693  N   PRO   221      -2.241   4.676 -13.453  1.00  0.00           N  
ATOM   1694  CA  PRO   221      -1.631   3.335 -13.807  1.00  0.00           C  
ATOM   1695  C   PRO   221      -2.348   2.237 -12.965  1.00  0.00           C  
ATOM   1696  O   PRO   221      -2.685   2.416 -11.786  1.00  0.00           O  
ATOM   1697  CB  PRO   221      -0.197   3.423 -13.345  1.00  0.00           C  
ATOM   1698  CG  PRO   221       0.104   4.963 -13.215  1.00  0.00           C  
ATOM   1699  CD  PRO   221      -1.264   5.459 -12.786  1.00  0.00           C  
ATOM   1700  N   TRP   222      -2.565   1.046 -13.538  1.00  0.00           N  
ATOM   1701  CA  TRP   222      -2.590  -0.167 -12.789  1.00  0.00           C  
ATOM   1702  C   TRP   222      -1.304  -1.008 -13.005  1.00  0.00           C  
ATOM   1703  O   TRP   222      -0.629  -0.968 -14.045  1.00  0.00           O  
ATOM   1704  CB  TRP   222      -3.851  -0.966 -13.210  1.00  0.00           C  
ATOM   1705  CG  TRP   222      -3.950  -1.413 -14.629  1.00  0.00           C  
ATOM   1706  CD1 TRP   222      -4.768  -0.919 -15.642  1.00  0.00           C  
ATOM   1707  CD2 TRP   222      -3.387  -2.671 -15.202  1.00  0.00           C  
ATOM   1708  CE2 TRP   222      -3.817  -2.800 -16.561  1.00  0.00           C  
ATOM   1709  CE3 TRP   222      -2.388  -3.603 -14.784  1.00  0.00           C  
ATOM   1710  NE1 TRP   222      -4.599  -1.669 -16.793  1.00  0.00           N  
ATOM   1711  CZ2 TRP   222      -3.341  -3.824 -17.382  1.00  0.00           C  
ATOM   1712  CZ3 TRP   222      -1.963  -4.668 -15.576  1.00  0.00           C  
ATOM   1713  CH2 TRP   222      -2.444  -4.798 -16.935  1.00  0.00           C  
ATOM   1714  N   VAL   223      -0.826  -1.634 -11.909  1.00  0.00           N  
ATOM   1715  CA  VAL   223       0.159  -2.700 -11.933  1.00  0.00           C  
ATOM   1716  C   VAL   223      -0.336  -3.994 -11.231  1.00  0.00           C  
ATOM   1717  O   VAL   223      -1.434  -3.999 -10.627  1.00  0.00           O  
ATOM   1718  CB  VAL   223       1.572  -2.340 -11.527  1.00  0.00           C  
ATOM   1719  CG1 VAL   223       2.137  -1.175 -12.270  1.00  0.00           C  
ATOM   1720  CG2 VAL   223       1.689  -1.975 -10.029  1.00  0.00           C  
ATOM   1721  N   SER   224       0.273  -5.147 -11.502  1.00  0.00           N  
ATOM   1722  CA  SER   224      -0.019  -6.457 -10.978  1.00  0.00           C  
ATOM   1723  C   SER   224       1.086  -7.421 -11.069  1.00  0.00           C  
ATOM   1724  O   SER   224       1.928  -7.262 -11.965  1.00  0.00           O  
ATOM   1725  CB  SER   224      -1.236  -7.111 -11.696  1.00  0.00           C  
ATOM   1726  OG  SER   224      -2.350  -6.235 -11.737  1.00  0.00           O  
ATOM   1727  N   PHE   225       1.197  -8.346 -10.143  1.00  0.00           N  
ATOM   1728  CA  PHE   225       2.082  -9.542 -10.131  1.00  0.00           C  
ATOM   1729  C   PHE   225       1.529 -10.856  -9.500  1.00  0.00           C  
ATOM   1730  O   PHE   225       0.519 -10.842  -8.794  1.00  0.00           O  
ATOM   1731  CB  PHE   225       3.451  -9.108  -9.445  1.00  0.00           C  
ATOM   1732  CG  PHE   225       3.230  -8.209  -8.202  1.00  0.00           C  
ATOM   1733  CD1 PHE   225       2.865  -8.752  -6.966  1.00  0.00           C  
ATOM   1734  CD2 PHE   225       3.058  -6.826  -8.441  1.00  0.00           C  
ATOM   1735  CE1 PHE   225       2.508  -7.910  -5.967  1.00  0.00           C  
ATOM   1736  CE2 PHE   225       2.619  -5.986  -7.383  1.00  0.00           C  
ATOM   1737  CZ  PHE   225       2.394  -6.518  -6.095  1.00  0.00           C  
ATOM   1738  N   ASN   226       2.217 -12.009  -9.750  1.00  0.00           N  
ATOM   1739  CA  ASN   226       1.974 -13.301  -9.095  1.00  0.00           C  
ATOM   1740  C   ASN   226       3.072 -13.762  -8.118  1.00  0.00           C  
ATOM   1741  O   ASN   226       4.048 -13.060  -8.012  1.00  0.00           O  
ATOM   1742  CB  ASN   226       1.714 -14.364 -10.207  1.00  0.00           C  
ATOM   1743  CG  ASN   226       2.907 -14.724 -11.057  1.00  0.00           C  
ATOM   1744  ND2 ASN   226       2.775 -15.578 -12.073  1.00  0.00           N  
ATOM   1745  OD1 ASN   226       3.992 -14.153 -10.862  1.00  0.00           O  
ATOM   1746  N   GLN   227       2.867 -14.876  -7.399  1.00  0.00           N  
ATOM   1747  CA  GLN   227       3.834 -15.289  -6.332  1.00  0.00           C  
ATOM   1748  C   GLN   227       5.213 -15.443  -6.916  1.00  0.00           C  
ATOM   1749  O   GLN   227       6.192 -14.990  -6.275  1.00  0.00           O  
ATOM   1750  CB  GLN   227       3.271 -16.582  -5.732  1.00  0.00           C  
ATOM   1751  CG  GLN   227       1.939 -16.401  -4.917  1.00  0.00           C  
ATOM   1752  CD  GLN   227       1.188 -17.692  -4.519  1.00  0.00           C  
ATOM   1753  NE2 GLN   227       0.625 -18.418  -5.479  1.00  0.00           N  
ATOM   1754  OE1 GLN   227       1.144 -18.091  -3.366  1.00  0.00           O  
ATOM   1755  N   ASN   228       5.302 -15.963  -8.114  1.00  0.00           N  
ATOM   1756  CA  ASN   228       6.572 -16.075  -8.838  1.00  0.00           C  
ATOM   1757  C   ASN   228       7.340 -14.728  -9.075  1.00  0.00           C  
ATOM   1758  O   ASN   228       8.487 -14.785  -9.520  1.00  0.00           O  
ATOM   1759  CB  ASN   228       6.214 -16.775 -10.165  1.00  0.00           C  
ATOM   1760  CG  ASN   228       7.387 -17.185 -11.036  1.00  0.00           C  
ATOM   1761  ND2 ASN   228       7.938 -18.348 -10.708  1.00  0.00           N  
ATOM   1762  OD1 ASN   228       7.838 -16.577 -11.990  1.00  0.00           O  
ATOM   1763  N   LEU   229       6.723 -13.573  -8.914  1.00  0.00           N  
ATOM   1764  CA  LEU   229       7.114 -12.253  -9.387  1.00  0.00           C  
ATOM   1765  C   LEU   229       7.164 -12.007 -10.922  1.00  0.00           C  
ATOM   1766  O   LEU   229       7.947 -11.226 -11.379  1.00  0.00           O  
ATOM   1767  CB  LEU   229       8.342 -11.760  -8.661  1.00  0.00           C  
ATOM   1768  CG  LEU   229       8.360 -11.635  -7.149  1.00  0.00           C  
ATOM   1769  CD1 LEU   229       9.723 -11.015  -6.779  1.00  0.00           C  
ATOM   1770  CD2 LEU   229       7.140 -10.819  -6.652  1.00  0.00           C  
ATOM   1771  N   GLU   230       6.197 -12.679 -11.667  1.00  0.00           N  
ATOM   1772  CA  GLU   230       5.894 -12.207 -13.054  1.00  0.00           C  
ATOM   1773  C   GLU   230       4.838 -11.124 -12.930  1.00  0.00           C  
ATOM   1774  O   GLU   230       4.045 -11.133 -11.981  1.00  0.00           O  
ATOM   1775  CB  GLU   230       5.302 -13.295 -13.960  1.00  0.00           C  
ATOM   1776  CG  GLU   230       6.280 -14.376 -14.215  1.00  0.00           C  
ATOM   1777  CD  GLU   230       5.665 -15.618 -14.915  1.00  0.00           C  
ATOM   1778  OE1 GLU   230       4.790 -16.320 -14.378  1.00  0.00           O  
ATOM   1779  OE2 GLU   230       5.882 -15.736 -16.164  1.00  0.00           O1-
ATOM   1780  N   TYR   231       5.035 -10.079 -13.760  1.00  0.00           N  
ATOM   1781  CA  TYR   231       4.219  -8.824 -13.660  1.00  0.00           C  
ATOM   1782  C   TYR   231       3.555  -8.385 -14.962  1.00  0.00           C  
ATOM   1783  O   TYR   231       4.031  -8.645 -16.050  1.00  0.00           O  
ATOM   1784  CB  TYR   231       4.985  -7.630 -13.069  1.00  0.00           C  
ATOM   1785  CG  TYR   231       6.216  -7.321 -13.898  1.00  0.00           C  
ATOM   1786  CD1 TYR   231       6.157  -6.393 -14.983  1.00  0.00           C  
ATOM   1787  CD2 TYR   231       7.436  -7.939 -13.701  1.00  0.00           C  
ATOM   1788  CE1 TYR   231       7.327  -6.094 -15.772  1.00  0.00           C  
ATOM   1789  CE2 TYR   231       8.576  -7.681 -14.491  1.00  0.00           C  
ATOM   1790  CZ  TYR   231       8.527  -6.763 -15.557  1.00  0.00           C  
ATOM   1791  OH  TYR   231       9.675  -6.557 -16.227  1.00  0.00           O  
ATOM   1792  N   GLN   232       2.459  -7.662 -14.795  1.00  0.00           N  
ATOM   1793  CA  GLN   232       1.801  -6.907 -15.862  1.00  0.00           C  
ATOM   1794  C   GLN   232       1.659  -5.444 -15.479  1.00  0.00           C  
ATOM   1795  O   GLN   232       1.312  -5.044 -14.357  1.00  0.00           O  
ATOM   1796  CB  GLN   232       0.479  -7.426 -16.309  1.00  0.00           C  
ATOM   1797  CG  GLN   232       0.515  -8.744 -17.041  1.00  0.00           C  
ATOM   1798  CD  GLN   232       0.905  -8.737 -18.516  1.00  0.00           C  
ATOM   1799  NE2 GLN   232       0.770  -9.766 -19.255  1.00  0.00           N  
ATOM   1800  OE1 GLN   232       1.408  -7.737 -18.982  1.00  0.00           O  
ATOM   1801  N   ILE   233       1.750  -4.596 -16.514  1.00  0.00           N  
ATOM   1802  CA  ILE   233       1.403  -3.170 -16.395  1.00  0.00           C  
ATOM   1803  C   ILE   233       0.436  -2.675 -17.530  1.00  0.00           C  
ATOM   1804  O   ILE   233       0.313  -3.188 -18.601  1.00  0.00           O  
ATOM   1805  CB  ILE   233       2.678  -2.315 -16.313  1.00  0.00           C  
ATOM   1806  CG1 ILE   233       3.446  -2.219 -17.661  1.00  0.00           C  
ATOM   1807  CG2 ILE   233       3.747  -2.947 -15.318  1.00  0.00           C  
ATOM   1808  CD1 ILE   233       3.171  -0.908 -18.413  1.00  0.00           C  
ATOM   1809  N   GLY   234      -0.403  -1.664 -17.215  1.00  0.00           N  
ATOM   1810  CA  GLY   234      -1.364  -0.884 -18.055  1.00  0.00           C  
ATOM   1811  C   GLY   234      -1.868   0.404 -17.430  1.00  0.00           C  
ATOM   1812  O   GLY   234      -1.345   0.768 -16.367  1.00  0.00           O  
ATOM   1813  N   TYR   235      -2.923   1.029 -18.004  1.00  0.00           N  
ATOM   1814  CA  TYR   235      -3.636   2.156 -17.445  1.00  0.00           C  
ATOM   1815  C   TYR   235      -5.126   1.979 -17.379  1.00  0.00           C  
ATOM   1816  O   TYR   235      -5.681   1.372 -18.297  1.00  0.00           O  
ATOM   1817  CB  TYR   235      -3.200   3.432 -18.228  1.00  0.00           C  
ATOM   1818  CG  TYR   235      -2.343   4.455 -17.579  1.00  0.00           C  
ATOM   1819  CD1 TYR   235      -0.990   4.323 -17.732  1.00  0.00           C  
ATOM   1820  CD2 TYR   235      -2.928   5.571 -16.878  1.00  0.00           C  
ATOM   1821  CE1 TYR   235      -0.162   5.368 -17.183  1.00  0.00           C  
ATOM   1822  CE2 TYR   235      -2.040   6.534 -16.259  1.00  0.00           C  
ATOM   1823  CZ  TYR   235      -0.666   6.475 -16.511  1.00  0.00           C  
ATOM   1824  OH  TYR   235       0.134   7.411 -16.085  1.00  0.00           O  
ATOM   1825  N   ILE   236      -5.793   2.458 -16.320  1.00  0.00           N  
ATOM   1826  CA  ILE   236      -7.313   2.411 -16.291  1.00  0.00           C  
ATOM   1827  C   ILE   236      -7.879   3.129 -17.507  1.00  0.00           C  
ATOM   1828  O   ILE   236      -7.570   4.235 -17.755  1.00  0.00           O  
ATOM   1829  CB  ILE   236      -7.803   3.008 -15.028  1.00  0.00           C  
ATOM   1830  CG1 ILE   236      -7.386   2.129 -13.827  1.00  0.00           C  
ATOM   1831  CG2 ILE   236      -9.353   3.313 -15.124  1.00  0.00           C  
ATOM   1832  CD1 ILE   236      -7.807   2.726 -12.512  1.00  0.00           C  
ATOM   1833  N   CYX   237      -8.685   2.409 -18.321  1.00  0.00           N  
ATOM   1834  CA  CYX   237      -9.169   2.918 -19.609  1.00  0.00           C  
ATOM   1835  C   CYX   237     -10.207   4.041 -19.435  1.00  0.00           C  
ATOM   1836  O   CYX   237     -10.162   5.073 -20.107  1.00  0.00           O  
ATOM   1837  CB  CYX   237      -9.895   1.757 -20.309  1.00  0.00           C  
ATOM   1838  SG  CYX   237      -8.783   0.399 -20.737  1.00  0.00           S  
ATOM   1839  N   SER   238     -11.061   4.051 -18.436  1.00  0.00           N  
ATOM   1840  CA  SER   238     -12.298   4.791 -18.161  1.00  0.00           C  
ATOM   1841  C   SER   238     -12.143   6.293 -18.233  1.00  0.00           C  
ATOM   1842  O   SER   238     -11.253   6.898 -17.711  1.00  0.00           O  
ATOM   1843  CB  SER   238     -12.826   4.475 -16.743  1.00  0.00           C  
ATOM   1844  OG  SER   238     -14.003   5.245 -16.456  1.00  0.00           O  
ATOM   1845  N   GLY   239     -13.188   6.928 -18.797  1.00  0.00           N  
ATOM   1846  CA  GLY   239     -13.223   8.409 -18.853  1.00  0.00           C  
ATOM   1847  C   GLY   239     -13.555   9.104 -17.475  1.00  0.00           C  
ATOM   1848  O   GLY   239     -13.681  10.343 -17.416  1.00  0.00           O  
ATOM   1849  N   ILE   240     -13.668   8.405 -16.348  1.00  0.00           N  
ATOM   1850  CA  ILE   240     -13.828   8.882 -15.022  1.00  0.00           C  
ATOM   1851  C   ILE   240     -12.538   8.825 -14.275  1.00  0.00           C  
ATOM   1852  O   ILE   240     -11.865   7.777 -14.194  1.00  0.00           O  
ATOM   1853  CB  ILE   240     -14.905   8.055 -14.291  1.00  0.00           C  
ATOM   1854  CG1 ILE   240     -16.256   8.281 -15.026  1.00  0.00           C  
ATOM   1855  CG2 ILE   240     -14.967   8.550 -12.833  1.00  0.00           C  
ATOM   1856  CD1 ILE   240     -17.376   7.361 -14.737  1.00  0.00           C  
ATOM   1857  N   PHE   241     -12.067  10.043 -13.988  1.00  0.00           N  
ATOM   1858  CA  PHE   241     -10.691  10.165 -13.757  1.00  0.00           C  
ATOM   1859  C   PHE   241     -10.422  10.040 -12.225  1.00  0.00           C  
ATOM   1860  O   PHE   241     -11.186  10.332 -11.311  1.00  0.00           O  
ATOM   1861  CB  PHE   241     -10.085  11.350 -14.509  1.00  0.00           C  
ATOM   1862  CG  PHE   241     -10.424  11.233 -15.986  1.00  0.00           C  
ATOM   1863  CD1 PHE   241     -11.110  12.261 -16.618  1.00  0.00           C  
ATOM   1864  CD2 PHE   241      -9.920  10.147 -16.678  1.00  0.00           C  
ATOM   1865  CE1 PHE   241     -11.061  12.314 -17.997  1.00  0.00           C  
ATOM   1866  CE2 PHE   241     -10.061  10.129 -18.050  1.00  0.00           C  
ATOM   1867  CZ  PHE   241     -10.596  11.229 -18.749  1.00  0.00           C  
ATOM   1868  N   GLY   242      -9.254   9.440 -11.889  1.00  0.00           N  
ATOM   1869  CA  GLY   242      -8.931   8.988 -10.512  1.00  0.00           C  
ATOM   1870  C   GLY   242      -7.925   9.911  -9.792  1.00  0.00           C  
ATOM   1871  O   GLY   242      -7.740   9.682  -8.633  1.00  0.00           O  
ATOM   1872  N   ASP   243      -7.269  10.875 -10.467  1.00  0.00           N  
ATOM   1873  CA  ASP   243      -6.170  11.641  -9.909  1.00  0.00           C  
ATOM   1874  C   ASP   243      -6.661  13.042  -9.522  1.00  0.00           C  
ATOM   1875  O   ASP   243      -7.801  13.410  -9.682  1.00  0.00           O  
ATOM   1876  CB  ASP   243      -4.997  11.682 -10.852  1.00  0.00           C  
ATOM   1877  CG  ASP   243      -3.635  11.959 -10.319  1.00  0.00           C  
ATOM   1878  OD1 ASP   243      -3.421  11.749  -9.109  1.00  0.00           O  
ATOM   1879  OD2 ASP   243      -2.766  12.346 -11.121  1.00  0.00           O1-
ATOM   1880  N   ASN   244      -5.733  13.776  -8.907  1.00  0.00           N  
ATOM   1881  CA  ASN   244      -6.053  15.200  -8.607  1.00  0.00           C  
ATOM   1882  C   ASN   244      -4.697  15.925  -8.527  1.00  0.00           C  
ATOM   1883  O   ASN   244      -3.970  15.782  -7.569  1.00  0.00           O  
ATOM   1884  CB  ASN   244      -6.832  15.334  -7.276  1.00  0.00           C  
ATOM   1885  CG  ASN   244      -7.153  16.747  -6.896  1.00  0.00           C  
ATOM   1886  ND2 ASN   244      -7.710  16.865  -5.732  1.00  0.00           N  
ATOM   1887  OD1 ASN   244      -6.918  17.739  -7.547  1.00  0.00           O  
ATOM   1888  N   PRO   245      -4.286  16.724  -9.578  1.00  0.00           N  
ATOM   1889  CA  PRO   245      -5.012  17.310 -10.738  1.00  0.00           C  
ATOM   1890  C   PRO   245      -5.655  16.313 -11.644  1.00  0.00           C  
ATOM   1891  O   PRO   245      -5.137  15.230 -11.935  1.00  0.00           O  
ATOM   1892  CB  PRO   245      -4.036  18.287 -11.448  1.00  0.00           C  
ATOM   1893  CG  PRO   245      -2.992  18.614 -10.408  1.00  0.00           C  
ATOM   1894  CD  PRO   245      -2.958  17.310  -9.590  1.00  0.00           C  
ATOM   1895  N   ARG   246      -6.818  16.598 -12.265  1.00  0.00           N  
ATOM   1896  CA  ARG   246      -7.310  15.824 -13.365  1.00  0.00           C  
ATOM   1897  C   ARG   246      -8.220  16.706 -14.323  1.00  0.00           C  
ATOM   1898  O   ARG   246      -8.571  17.847 -13.879  1.00  0.00           O  
ATOM   1899  CB  ARG   246      -8.082  14.571 -12.817  1.00  0.00           C  
ATOM   1900  CG  ARG   246      -9.305  14.962 -11.997  1.00  0.00           C  
ATOM   1901  CD  ARG   246     -10.275  13.772 -11.660  1.00  0.00           C  
ATOM   1902  NE  ARG   246     -11.360  14.061 -10.700  1.00  0.00           N  
ATOM   1903  CZ  ARG   246     -11.289  14.250  -9.396  1.00  0.00           C  
ATOM   1904  NH1 ARG   246     -10.237  13.922  -8.677  1.00  0.00           N1+
ATOM   1905  NH2 ARG   246     -12.279  14.816  -8.840  1.00  0.00           N  
ATOM   1906  N   PRO   247      -8.672  16.193 -15.479  1.00  0.00           N  
ATOM   1907  CA  PRO   247      -9.685  16.902 -16.241  1.00  0.00           C  
ATOM   1908  C   PRO   247     -11.099  16.498 -15.817  1.00  0.00           C  
ATOM   1909  O   PRO   247     -11.345  15.565 -15.076  1.00  0.00           O  
ATOM   1910  CB  PRO   247      -9.403  16.567 -17.693  1.00  0.00           C  
ATOM   1911  CG  PRO   247      -8.769  15.147 -17.538  1.00  0.00           C  
ATOM   1912  CD  PRO   247      -8.178  15.027 -16.161  1.00  0.00           C  
ATOM   1913  N   ASN   248     -12.074  17.154 -16.380  1.00  0.00           N  
ATOM   1914  CA  ASN   248     -13.472  16.788 -16.385  1.00  0.00           C  
ATOM   1915  C   ASN   248     -13.747  15.408 -17.092  1.00  0.00           C  
ATOM   1916  O   ASN   248     -13.122  15.107 -18.099  1.00  0.00           O  
ATOM   1917  CB  ASN   248     -14.199  18.015 -17.005  1.00  0.00           C  
ATOM   1918  CG  ASN   248     -14.115  19.232 -16.223  1.00  0.00           C  
ATOM   1919  ND2 ASN   248     -15.117  19.545 -15.431  1.00  0.00           N  
ATOM   1920  OD1 ASN   248     -13.179  20.066 -16.186  1.00  0.00           O  
ATOM   1921  N   ASP   249     -14.661  14.585 -16.568  1.00  0.00           N  
ATOM   1922  CA  ASP   249     -14.758  13.263 -17.072  1.00  0.00           C  
ATOM   1923  C   ASP   249     -15.298  13.124 -18.492  1.00  0.00           C  
ATOM   1924  O   ASP   249     -16.485  13.233 -18.747  1.00  0.00           O  
ATOM   1925  CB  ASP   249     -15.689  12.432 -16.059  1.00  0.00           C  
ATOM   1926  CG  ASP   249     -15.288  12.410 -14.663  1.00  0.00           C  
ATOM   1927  OD1 ASP   249     -14.032  12.361 -14.377  1.00  0.00           O  
ATOM   1928  OD2 ASP   249     -16.181  12.361 -13.766  1.00  0.00           O1-
ATOM   1929  N   LYS   250     -14.453  12.874 -19.465  1.00  0.00           N  
ATOM   1930  CA  LYS   250     -14.613  12.918 -20.957  1.00  0.00           C  
ATOM   1931  C   LYS   250     -13.312  12.394 -21.548  1.00  0.00           C  
ATOM   1932  O   LYS   250     -12.199  12.803 -21.195  1.00  0.00           O  
ATOM   1933  CB  LYS   250     -14.934  14.383 -21.317  1.00  0.00           C  
ATOM   1934  CG  LYS   250     -15.324  14.506 -22.800  1.00  0.00           C  
ATOM   1935  CD  LYS   250     -15.543  15.934 -23.280  1.00  0.00           C  
ATOM   1936  CE  LYS   250     -15.773  15.968 -24.793  1.00  0.00           C  
ATOM   1937  NZ  LYS   250     -16.461  17.163 -25.282  1.00  0.00           N1+
ATOM   1938  N   THR   251     -13.455  11.520 -22.555  1.00  0.00           N  
ATOM   1939  CA  THR   251     -12.262  10.927 -23.288  1.00  0.00           C  
ATOM   1940  C   THR   251     -11.300  10.088 -22.479  1.00  0.00           C  
ATOM   1941  O   THR   251     -10.193  10.491 -22.347  1.00  0.00           O  
ATOM   1942  CB  THR   251     -11.693  11.967 -24.273  1.00  0.00           C  
ATOM   1943  CG2 THR   251     -10.806  11.338 -25.312  1.00  0.00           C  
ATOM   1944  OG1 THR   251     -12.765  12.544 -25.009  1.00  0.00           O  
ATOM   1945  N   GLY   252     -11.641   8.929 -22.043  1.00  0.00           N
[truncated: 9,295,182 more chars]
