# Supplementary material for: The Influence of 150-Cavity Binders on the Dynamics of Influenza A Neuraminidases as Revealed by Molecular Dynamics Simulations and Combined Clustering
Source: PLoS One. 2013 Mar 27;8(3):e59873. doi: 10.1371/journal.pone.0059873 (PMC3609799; doi:10.1371/journal.pone.0059873)
Supplement: Structures S1 — The coordinates of the top 20 most populated ligand and top 40 most populated enzyme clusters in PDB format. (ZIP) [file pone.0059873.s011.zip › N2_1.pdb]

MODEL        1
ATOM      1  NE  LIG1     1       5.938  12.894   0.967  1.00  0.00           N  
ATOM      2  CZ  LIG1     1       6.432  11.931   1.781  1.00  0.00           C  
ATOM      3  NH1 LIG1     1       5.838  10.711   1.873  1.00  0.00           N  
ATOM      4  NH2 LIG1     1       7.471  12.119   2.482  1.00  0.00           N  
ATOM      5  C1  LIG1     1       2.683  15.005  -2.058  1.00  0.00           C  
ATOM      6  O1A LIG1     1       2.454  15.233  -3.259  1.00  0.00           O  
ATOM      7  O1B LIG1     1       1.897  15.312  -1.097  1.00  0.00           O  
ATOM      8  C2  LIG1     1       3.876  14.198  -1.720  1.00  0.00           C  
ATOM      9  C3  LIG1     1       4.174  13.729  -0.491  1.00  0.00           C  
ATOM     10  C4  LIG1     1       5.278  12.724  -0.277  1.00  0.00           C  
ATOM     11  C5  LIG1     1       6.258  12.599  -1.443  1.00  0.00           C  
ATOM     12  N5  LIG1     1       7.094  11.426  -1.326  1.00  0.00           N  
ATOM     13  C6  LIG1     1       5.419  12.529  -2.718  1.00  0.00           C  
ATOM     14  O6  LIG1     1       4.604  13.733  -2.844  1.00  0.00           O  
ATOM     15  C7  LIG1     1       6.401  12.527  -4.012  1.00  0.00           C  
ATOM     16  O7  LIG1     1       7.292  13.704  -3.920  1.00  0.00           O  
ATOM     17  C8  LIG1     1       5.664  12.638  -5.373  1.00  0.00           C  
ATOM     18  O8  LIG1     1       4.962  11.380  -5.414  1.00  0.00           O  
ATOM     19  C9  LIG1     1       6.546  12.814  -6.606  1.00  0.00           C  
ATOM     20  O9  LIG1     1       7.655  11.863  -6.651  1.00  0.00           O  
ATOM     21  C10 LIG1     1       8.436  11.465  -1.423  1.00  0.00           C  
ATOM     22  O10 LIG1     1       9.112  12.457  -1.647  1.00  0.00           O  
ATOM     23  C11 LIG1     1       8.935  10.107  -0.984  1.00  0.00           C  
END
ENDMDL
