# Supplementary material for: The Influence of 150-Cavity Binders on the Dynamics of Influenza A Neuraminidases as Revealed by Molecular Dynamics Simulations and Combined Clustering
Source: PLoS One. 2013 Mar 27;8(3):e59873. doi: 10.1371/journal.pone.0059873 (PMC3609799; doi:10.1371/journal.pone.0059873)
Supplement: Structures S1 — The coordinates of the top 20 most populated ligand and top 40 most populated enzyme clusters in PDB format. (ZIP) [file pone.0059873.s011.zip › N2_2.pdb]

MODEL        1
ATOM      1  C1  LIG2     1       2.463  15.281  -2.324  1.00  0.00           C  
ATOM      2  O1A LIG2     1       2.085  15.318  -3.465  1.00  0.00           O  
ATOM      3  O1B LIG2     1       1.744  15.809  -1.462  1.00  0.00           O  
ATOM      4  C2  LIG2     1       3.561  14.430  -1.868  1.00  0.00           C  
ATOM      5  C3  LIG2     1       3.835  14.424  -0.328  1.00  0.00           C  
ATOM      6  C4  LIG2     1       4.726  13.192   0.007  1.00  0.00           C  
ATOM      7  N4  LIG2     1       5.363  13.332   1.382  1.00  0.00           N  
ATOM      8  C5  LIG2     1       5.948  13.113  -0.993  1.00  0.00           C  
ATOM      9  N5  LIG2     1       6.943  12.113  -0.636  1.00  0.00           N  
ATOM     10  C6  LIG2     1       5.416  12.857  -2.411  1.00  0.00           C  
ATOM     11  C7  LIG2     1       4.305  13.724  -2.767  1.00  0.00           C  
ATOM     12  O7  LIG2     1       6.509  13.114  -3.360  1.00  0.00           O  
ATOM     13  C8  LIG2     1       7.019  12.007  -4.142  1.00  0.00           C  
ATOM     14  C9  LIG2     1       5.861  11.364  -5.053  1.00  0.00           C  
ATOM     15  C10 LIG2     1       8.261  12.237  -0.643  1.00  0.00           C  
ATOM     16  O10 LIG2     1       8.832  13.301  -0.853  1.00  0.00           O  
ATOM     17  C11 LIG2     1       9.034  10.994  -0.372  1.00  0.00           C  
ATOM     18  C81 LIG2     1       8.263  12.473  -4.979  1.00  0.00           C  
ATOM     19  C82 LIG2     1       9.576  12.613  -4.134  1.00  0.00           C  
ATOM     20  C91 LIG2     1       5.479  12.127  -6.314  1.00  0.00           C  
END
ENDMDL
