# Supplementary material for: The Influence of 150-Cavity Binders on the Dynamics of Influenza A Neuraminidases as Revealed by Molecular Dynamics Simulations and Combined Clustering
Source: PLoS One. 2013 Mar 27;8(3):e59873. doi: 10.1371/journal.pone.0059873 (PMC3609799; doi:10.1371/journal.pone.0059873)
Supplement: Structures S1 — The coordinates of the top 20 most populated ligand and top 40 most populated enzyme clusters in PDB format. (ZIP) [file pone.0059873.s011.zip › N2_3.pdb]

MODEL        1
ATOM      1  C1  LIG3     1       2.762  14.779  -2.258  1.00  0.00           C  
ATOM      2  O1A LIG3     1       2.117  15.457  -1.460  1.00  0.00           O  
ATOM      3  O1B LIG3     1       2.326  14.820  -3.430  1.00  0.00           O  
ATOM      4  C2  LIG3     1       3.982  13.972  -1.875  1.00  0.00           C  
ATOM      5  C3  LIG3     1       4.388  13.731  -0.634  1.00  0.00           C  
ATOM      6  C4  LIG3     1       5.579  12.853  -0.331  1.00  0.00           C  
ATOM      7  N4  LIG3     1       6.294  13.434   0.823  1.00  0.00           N  
ATOM      8  C5  LIG3     1       6.574  12.687  -1.467  1.00  0.00           C  
ATOM      9  N5  LIG3     1       7.605  11.609  -1.175  1.00  0.00           N  
ATOM     10  C6  LIG3     1       5.779  12.337  -2.741  1.00  0.00           C  
ATOM     11  O6  LIG3     1       6.693  12.381  -3.917  1.00  0.00           O  
ATOM     12  C7  LIG3     1       4.748  13.495  -3.093  1.00  0.00           C  
ATOM     13  C10 LIG3     1       8.904  11.842  -0.960  1.00  0.00           C  
ATOM     14  O10 LIG3     1       9.402  12.943  -1.157  1.00  0.00           O  
ATOM     15  C11 LIG3     1       9.615  10.673  -0.439  1.00  0.00           C  
ATOM     16  C16 LIG3     1       7.028  11.042  -4.458  1.00  0.00           C  
ATOM     17  C17 LIG3     1       8.231  11.176  -5.413  1.00  0.00           C  
ATOM     18  C18 LIG3     1       5.822  10.300  -5.083  1.00  0.00           C  
ATOM     19  C19 LIG3     1       5.214  11.210  -6.184  1.00  0.00           C  
ATOM     20  C20 LIG3     1       9.418  11.808  -4.778  1.00  0.00           C  
ATOM     21  C21 LIG3     1       7.173  12.795   1.455  1.00  0.00           C  
ATOM     22  N22 LIG3     1       8.220  13.377   1.960  1.00  0.00           N  
ATOM     23  N23 LIG3     1       6.693  11.833   2.212  1.00  0.00           N  
END
ENDMDL
MODEL        2
ATOM      1  C1  LIG3     1       2.456  14.862  -2.035  1.00  0.00           C  
ATOM      2  O1A LIG3     1       1.710  15.359  -1.179  1.00  0.00           O  
ATOM      3  O1B LIG3     1       1.886  14.681  -3.132  1.00  0.00           O  
ATOM      4  C2  LIG3     1       3.833  14.427  -1.795  1.00  0.00           C  
ATOM      5  C3  LIG3     1       4.373  14.628  -0.609  1.00  0.00           C  
ATOM      6  C4  LIG3     1       5.718  14.082  -0.220  1.00  0.00           C  
ATOM      7  N4  LIG3     1       6.505  15.196   0.364  1.00  0.00           N  
ATOM      8  C5  LIG3     1       6.507  13.437  -1.387  1.00  0.00           C  
ATOM      9  N5  LIG3     1       7.319  12.382  -0.896  1.00  0.00           N  
ATOM     10  C6  LIG3     1       5.625  12.797  -2.519  1.00  0.00           C  
ATOM     11  O6  LIG3     1       6.445  12.522  -3.713  1.00  0.00           O  
ATOM     12  C7  LIG3     1       4.622  13.832  -2.942  1.00  0.00           C  
ATOM     13  C10 LIG3     1       8.617  12.426  -0.614  1.00  0.00           C  
ATOM     14  O10 LIG3     1       9.272  13.456  -0.821  1.00  0.00           O  
ATOM     15  C11 LIG3     1       9.197  11.181   0.024  1.00  0.00           C  
ATOM     16  C16 LIG3     1       6.564  11.073  -4.031  1.00  0.00           C  
ATOM     17  C17 LIG3     1       7.881  10.854  -4.760  1.00  0.00           C  
ATOM     18  C18 LIG3     1       5.371  10.522  -4.926  1.00  0.00           C  
ATOM     19  C19 LIG3     1       5.286  11.171  -6.352  1.00  0.00           C  
ATOM     20  C20 LIG3     1       9.174  11.136  -3.967  1.00  0.00           C  
ATOM     21  C21 LIG3     1       7.649  15.149   1.045  1.00  0.00           C  
ATOM     22  N22 LIG3     1       8.119  16.295   1.386  1.00  0.00           N  
ATOM     23  N23 LIG3     1       7.819  14.303   1.921  1.00  0.00           N  
END
ENDMDL
MODEL        3
ATOM      1  C1  LIG3     1       2.885  14.475  -2.484  1.00  0.00           C  
ATOM      2  O1A LIG3     1       2.276  14.885  -1.525  1.00  0.00           O  
ATOM      3  O1B LIG3     1       2.409  14.713  -3.596  1.00  0.00           O  
ATOM      4  C2  LIG3     1       4.198  13.764  -2.329  1.00  0.00           C  
ATOM      5  C3  LIG3     1       4.721  13.254  -1.149  1.00  0.00           C  
ATOM      6  C4  LIG3     1       5.965  12.375  -1.057  1.00  0.00           C  
ATOM      7  N4  LIG3     1       6.631  12.672   0.255  1.00  0.00           N  
ATOM      8  C5  LIG3     1       6.929  12.485  -2.254  1.00  0.00           C  
ATOM      9  N5  LIG3     1       8.011  11.466  -2.126  1.00  0.00           N  
ATOM     10  C6  LIG3     1       6.064  12.399  -3.596  1.00  0.00           C  
ATOM     11  O6  LIG3     1       6.987  12.449  -4.725  1.00  0.00           O  
ATOM     12  C7  LIG3     1       5.002  13.587  -3.632  1.00  0.00           C  
ATOM     13  C10 LIG3     1       9.251  11.815  -1.917  1.00  0.00           C  
ATOM     14  O10 LIG3     1       9.617  12.942  -1.817  1.00  0.00           O  
ATOM     15  C11 LIG3     1      10.191  10.666  -1.712  1.00  0.00           C  
ATOM     16  C16 LIG3     1       7.091  11.371  -5.668  1.00  0.00           C  
ATOM     17  C17 LIG3     1       8.253  11.576  -6.592  1.00  0.00           C  
ATOM     18  C18 LIG3     1       5.820  11.202  -6.576  1.00  0.00           C  
ATOM     19  C19 LIG3     1       4.957  10.051  -6.121  1.00  0.00           C  
ATOM     20  C20 LIG3     1       9.596  11.857  -5.813  1.00  0.00           C  
ATOM     21  C21 LIG3     1       7.266  11.787   1.060  1.00  0.00           C  
ATOM     22  N22 LIG3     1       8.090  12.260   1.897  1.00  0.00           N  
ATOM     23  N23 LIG3     1       6.634  10.695   1.528  1.00  0.00           N  
END
ENDMDL
MODEL        4
ATOM      1  C1  LIG3     1       2.237  14.949  -1.153  1.00  0.00           C  
ATOM      2  O1A LIG3     1       1.658  15.475  -0.221  1.00  0.00           O  
ATOM      3  O1B LIG3     1       1.855  15.301  -2.232  1.00  0.00           O  
ATOM      4  C2  LIG3     1       3.450  14.042  -0.965  1.00  0.00           C  
ATOM      5  C3  LIG3     1       3.961  13.679   0.255  1.00  0.00           C  
ATOM      6  C4  LIG3     1       5.063  12.690   0.502  1.00  0.00           C  
ATOM      7  N4  LIG3     1       5.853  13.090   1.653  1.00  0.00           N  
ATOM      8  C5  LIG3     1       5.934  12.569  -0.753  1.00  0.00           C  
ATOM      9  N5  LIG3     1       6.838  11.361  -0.631  1.00  0.00           N  
ATOM     10  C6  LIG3     1       5.135  12.381  -2.032  1.00  0.00           C  
ATOM     11  O6  LIG3     1       6.173  12.489  -3.112  1.00  0.00           O  
ATOM     12  C7  LIG3     1       4.141  13.540  -2.206  1.00  0.00           C  
ATOM     13  C10 LIG3     1       8.198  11.448  -0.769  1.00  0.00           C  
ATOM     14  O10 LIG3     1       8.734  12.550  -0.751  1.00  0.00           O  
ATOM     15  C11 LIG3     1       8.923  10.161  -0.719  1.00  0.00           C  
ATOM     16  C16 LIG3     1       5.763  12.623  -4.434  1.00  0.00           C  
ATOM     17  C17 LIG3     1       5.222  11.277  -4.955  1.00  0.00           C  
ATOM     18  C18 LIG3     1       6.956  13.287  -5.207  1.00  0.00           C  
ATOM     19  C19 LIG3     1       6.556  13.774  -6.674  1.00  0.00           C  
ATOM     20  C20 LIG3     1       6.316  10.222  -4.959  1.00  0.00           C  
ATOM     21  C21 LIG3     1       6.832  12.327   2.161  1.00  0.00           C  
ATOM     22  N22 LIG3     1       7.938  13.001   2.258  1.00  0.00           N  
ATOM     23  N23 LIG3     1       6.724  11.882   3.345  1.00  0.00           N  
END
ENDMDL
MODEL        5
ATOM      1  C1  LIG3     1       1.973  14.556  -1.823  1.00  0.00           C  
ATOM      2  O1A LIG3     1       1.286  15.045  -0.922  1.00  0.00           O  
ATOM      3  O1B LIG3     1       1.705  14.626  -3.015  1.00  0.00           O  
ATOM      4  C2  LIG3     1       3.307  14.045  -1.448  1.00  0.00           C  
ATOM      5  C3  LIG3     1       3.674  14.013  -0.134  1.00  0.00           C  
ATOM      6  C4  LIG3     1       4.957  13.340   0.368  1.00  0.00           C  
ATOM      7  N4  LIG3     1       5.619  14.051   1.445  1.00  0.00           N  
ATOM      8  C5  LIG3     1       6.037  13.104  -0.815  1.00  0.00           C  
ATOM      9  N5  LIG3     1       7.100  12.154  -0.450  1.00  0.00           N  
ATOM     10  C6  LIG3     1       5.316  12.475  -2.012  1.00  0.00           C  
ATOM     11  O6  LIG3     1       6.205  12.068  -3.080  1.00  0.00           O  
ATOM     12  C7  LIG3     1       4.215  13.448  -2.558  1.00  0.00           C  
ATOM     13  C10 LIG3     1       8.348  12.592  -0.031  1.00  0.00           C  
ATOM     14  O10 LIG3     1       8.705  13.725  -0.270  1.00  0.00           O  
ATOM     15  C11 LIG3     1       9.256  11.576   0.743  1.00  0.00           C  
ATOM     16  C16 LIG3     1       6.304  10.726  -3.630  1.00  0.00           C  
ATOM     17  C17 LIG3     1       7.758  10.468  -4.130  1.00  0.00           C  
ATOM     18  C18 LIG3     1       5.225  10.568  -4.763  1.00  0.00           C  
ATOM     19  C19 LIG3     1       5.230  11.595  -5.887  1.00  0.00           C  
ATOM     20  C20 LIG3     1       8.697  10.525  -2.920  1.00  0.00           C  
ATOM     21  C21 LIG3     1       5.066  14.971   2.184  1.00  0.00           C  
ATOM     22  N22 LIG3     1       4.903  14.653   3.388  1.00  0.00           N  
ATOM     23  N23 LIG3     1       5.492  16.220   2.148  1.00  0.00           N  
END
ENDMDL
