# Supplementary material for: The Influence of 150-Cavity Binders on the Dynamics of Influenza A Neuraminidases as Revealed by Molecular Dynamics Simulations and Combined Clustering
Source: PLoS One. 2013 Mar 27;8(3):e59873. doi: 10.1371/journal.pone.0059873 (PMC3609799; doi:10.1371/journal.pone.0059873)
Supplement: Structures S1 — The coordinates of the top 20 most populated ligand and top 40 most populated enzyme clusters in PDB format. (ZIP) [file pone.0059873.s011.zip › N2_4.pdb]

MODEL        1
ATOM      1  CAA LIG4     1       4.694  16.669   0.506  1.00  0.00           C  
ATOM      2  CAB LIG4     1       9.323  10.676  -0.067  1.00  0.00           C  
ATOM      3  CAJ LIG4     1       3.893  15.882   1.184  1.00  0.00           C  
ATOM      4  CAK LIG4     1       5.953  11.536  -6.018  1.00  0.00           C  
ATOM      5  CAL LIG4     1       3.367  14.632   0.514  1.00  0.00           C  
ATOM      6  CAO LIG4     1       8.554  11.668  -0.873  1.00  0.00           C  
ATOM      7  CAP LIG4     1       2.790  14.912  -2.518  1.00  0.00           C  
ATOM      8  CAQ LIG4     1       4.211  14.040  -0.588  1.00  0.00           C  
ATOM      9  CAR LIG4     1       3.871  14.130  -1.932  1.00  0.00           C  
ATOM     10  CAS LIG4     1       5.637  11.016  -4.585  1.00  0.00           C  
ATOM     11  CAT LIG4     1       5.413  13.222  -0.111  1.00  0.00           C  
ATOM     12  CAU LIG4     1       6.402  11.891  -3.591  1.00  0.00           C  
ATOM     13  CAV LIG4     1       6.366  12.781  -1.228  1.00  0.00           C  
ATOM     14  CAW LIG4     1       5.488  12.319  -2.364  1.00  0.00           C  
ATOM     15  NAM LIG4     1       7.240  11.747  -0.691  1.00  0.00           N  
ATOM     16  OAC LIG4     1       9.072  12.198  -1.823  1.00  0.00           O  
ATOM     17  OAD LIG4     1       2.590  14.800  -3.725  1.00  0.00           O  
ATOM     18  OAE LIG4     1       5.267  10.731  -6.939  1.00  0.00           O  
ATOM     19  OAF LIG4     1       1.973  15.577  -1.914  1.00  0.00           O  
ATOM     20  OAG LIG4     1       6.180   9.758  -4.429  1.00  0.00           O  
ATOM     21  OAH LIG4     1       6.242  14.124   0.605  1.00  0.00           O  
ATOM     22  OAI LIG4     1       6.917  13.122  -4.163  1.00  0.00           O  
ATOM     23  OAN LIG4     1       4.614  13.392  -2.890  1.00  0.00           O  
END
ENDMDL
MODEL        2
ATOM      1  CAA LIG4     1       4.182  17.191   0.290  1.00  0.00           C  
ATOM      2  CAB LIG4     1       9.226  10.718  -1.254  1.00  0.00           C  
ATOM      3  CAJ LIG4     1       3.683  16.119   0.952  1.00  0.00           C  
ATOM      4  CAK LIG4     1       5.563   9.874  -4.601  1.00  0.00           C  
ATOM      5  CAL LIG4     1       3.493  14.734   0.522  1.00  0.00           C  
ATOM      6  CAO LIG4     1       8.462  11.938  -1.583  1.00  0.00           C  
ATOM      7  CAP LIG4     1       2.551  15.209  -2.428  1.00  0.00           C  
ATOM      8  CAQ LIG4     1       4.234  14.255  -0.759  1.00  0.00           C  
ATOM      9  CAR LIG4     1       3.762  14.411  -2.061  1.00  0.00           C  
ATOM     10  CAS LIG4     1       6.606  10.976  -4.339  1.00  0.00           C  
ATOM     11  CAT LIG4     1       5.347  13.297  -0.485  1.00  0.00           C  
ATOM     12  CAU LIG4     1       5.938  12.392  -4.244  1.00  0.00           C  
ATOM     13  CAV LIG4     1       6.128  12.949  -1.765  1.00  0.00           C  
ATOM     14  CAW LIG4     1       5.138  12.580  -2.937  1.00  0.00           C  
ATOM     15  NAM LIG4     1       7.131  11.899  -1.432  1.00  0.00           N  
ATOM     16  OAC LIG4     1       9.051  12.848  -2.066  1.00  0.00           O  
ATOM     17  OAD LIG4     1       2.169  15.214  -3.611  1.00  0.00           O  
ATOM     18  OAE LIG4     1       6.200   8.518  -4.625  1.00  0.00           O  
ATOM     19  OAF LIG4     1       1.912  15.866  -1.653  1.00  0.00           O  
ATOM     20  OAG LIG4     1       7.493  11.015  -5.372  1.00  0.00           O  
ATOM     21  OAH LIG4     1       6.349  13.810   0.419  1.00  0.00           O  
ATOM     22  OAI LIG4     1       5.025  12.572  -5.388  1.00  0.00           O  
ATOM     23  OAN LIG4     1       4.293  13.768  -3.136  1.00  0.00           O  
END
ENDMDL
MODEL        3
ATOM      1  CAA LIG4     1       2.801  16.128   1.825  1.00  0.00           C  
ATOM      2  CAB LIG4     1       9.584  10.955   0.279  1.00  0.00           C  
ATOM      3  CAJ LIG4     1       2.986  15.952   0.502  1.00  0.00           C  
ATOM      4  CAK LIG4     1       8.041  12.051  -5.786  1.00  0.00           C  
ATOM      5  CAL LIG4     1       3.018  14.553  -0.083  1.00  0.00           C  
ATOM      6  CAO LIG4     1       8.986  12.230  -0.259  1.00  0.00           C  
ATOM      7  CAP LIG4     1       3.479  15.366  -2.878  1.00  0.00           C  
ATOM      8  CAQ LIG4     1       4.382  14.315  -0.774  1.00  0.00           C  
ATOM      9  CAR LIG4     1       4.542  14.669  -2.047  1.00  0.00           C  
ATOM     10  CAS LIG4     1       6.876  12.445  -4.802  1.00  0.00           C  
ATOM     11  CAT LIG4     1       5.505  13.581  -0.064  1.00  0.00           C  
ATOM     12  CAU LIG4     1       7.371  12.603  -3.347  1.00  0.00           C  
ATOM     13  CAV LIG4     1       6.779  13.355  -0.895  1.00  0.00           C  
ATOM     14  CAW LIG4     1       6.305  13.066  -2.302  1.00  0.00           C  
ATOM     15  NAM LIG4     1       7.626  12.261  -0.302  1.00  0.00           N  
ATOM     16  OAC LIG4     1       9.650  13.152  -0.672  1.00  0.00           O  
ATOM     17  OAD LIG4     1       3.573  15.318  -4.089  1.00  0.00           O  
ATOM     18  OAE LIG4     1       7.506  11.931  -7.140  1.00  0.00           O  
ATOM     19  OAF LIG4     1       2.583  16.001  -2.419  1.00  0.00           O  
ATOM     20  OAG LIG4     1       5.893  11.406  -4.722  1.00  0.00           O  
ATOM     21  OAH LIG4     1       5.958  14.153   1.117  1.00  0.00           O  
ATOM     22  OAI LIG4     1       8.454  13.561  -3.368  1.00  0.00           O  
ATOM     23  OAN LIG4     1       5.667  14.320  -2.741  1.00  0.00           O  
END
ENDMDL
MODEL        4
ATOM      1  CAA LIG4     1       4.991  16.093   0.070  1.00  0.00           C  
ATOM      2  CAB LIG4     1       9.567  10.137   0.249  1.00  0.00           C  
ATOM      3  CAJ LIG4     1       4.373  15.526   1.096  1.00  0.00           C  
ATOM      4  CAK LIG4     1       6.514  11.067  -5.811  1.00  0.00           C  
ATOM      5  CAL LIG4     1       3.842  14.127   1.069  1.00  0.00           C  
ATOM      6  CAO LIG4     1       8.785  11.003  -0.683  1.00  0.00           C  
ATOM      7  CAP LIG4     1       2.956  13.966  -1.931  1.00  0.00           C  
ATOM      8  CAQ LIG4     1       4.511  13.294  -0.039  1.00  0.00           C  
ATOM      9  CAR LIG4     1       4.051  13.195  -1.325  1.00  0.00           C  
ATOM     10  CAS LIG4     1       5.714  11.225  -4.464  1.00  0.00           C  
ATOM     11  CAT LIG4     1       5.686  12.426   0.466  1.00  0.00           C  
ATOM     12  CAU LIG4     1       6.634  11.294  -3.186  1.00  0.00           C  
ATOM     13  CAV LIG4     1       6.596  12.185  -0.751  1.00  0.00           C  
ATOM     14  CAW LIG4     1       5.804  11.563  -1.887  1.00  0.00           C  
ATOM     15  NAM LIG4     1       7.581  11.236  -0.249  1.00  0.00           N  
ATOM     16  OAC LIG4     1       9.272  11.508  -1.631  1.00  0.00           O  
ATOM     17  OAD LIG4     1       2.655  13.874  -3.095  1.00  0.00           O  
ATOM     18  OAE LIG4     1       7.543  10.104  -5.658  1.00  0.00           O  
ATOM     19  OAF LIG4     1       2.311  14.785  -1.262  1.00  0.00           O  
ATOM     20  OAG LIG4     1       4.792  10.132  -4.279  1.00  0.00           O  
ATOM     21  OAH LIG4     1       6.448  13.028   1.552  1.00  0.00           O  
ATOM     22  OAI LIG4     1       7.577  12.378  -3.431  1.00  0.00           O  
ATOM     23  OAN LIG4     1       4.687  12.410  -2.272  1.00  0.00           O  
END
ENDMDL
