# Supplementary material for: The Influence of 150-Cavity Binders on the Dynamics of Influenza A Neuraminidases as Revealed by Molecular Dynamics Simulations and Combined Clustering
Source: PLoS One. 2013 Mar 27;8(3):e59873. doi: 10.1371/journal.pone.0059873 (PMC3609799; doi:10.1371/journal.pone.0059873)
Supplement: Structures S1 — The coordinates of the top 20 most populated ligand and top 40 most populated enzyme clusters in PDB format. (ZIP) [file pone.0059873.s011.zip › N2_5.pdb]

MODEL        1
ATOM      1  CAB LIG5     1      10.202  15.019  -5.175  1.00  0.00           C  
ATOM      2  CAI LIG5     1       3.222  18.614  -2.585  1.00  0.00           C  
ATOM      3  CAJ LIG5     1       1.914  18.855  -2.375  1.00  0.00           C  
ATOM      4  CAK LIG5     1       5.657  10.654  -5.721  1.00  0.00           C  
ATOM      5  CAL LIG5     1      -1.214  20.396  -3.829  1.00  0.00           C  
ATOM      6  CAM LIG5     1       0.721  21.036  -5.162  1.00  0.00           C  
ATOM      7  CAN LIG5     1      -0.309  19.721  -3.017  1.00  0.00           C  
ATOM      8  CAO LIG5     1       8.807  15.580  -5.217  1.00  0.00           C  
ATOM      9  CAP LIG5     1       2.425  15.269  -2.814  1.00  0.00           C  
ATOM     10  CAQ LIG5     1       4.625  16.532  -2.679  1.00  0.00           C  
ATOM     11  CAR LIG5     1       3.847  15.536  -3.185  1.00  0.00           C  
ATOM     12  CAS LIG5     1       5.286  11.850  -4.724  1.00  0.00           C  
ATOM     13  CAT LIG5     1       6.056  16.629  -3.069  1.00  0.00           C  
ATOM     14  CAU LIG5     1       6.167  13.112  -4.998  1.00  0.00           C  
ATOM     15  CAV LIG5     1       6.537  15.582  -4.096  1.00  0.00           C  
ATOM     16  CAW LIG5     1       5.796  14.228  -3.952  1.00  0.00           C  
ATOM     17  CAX LIG5     1       1.081  19.699  -3.218  1.00  0.00           C  
ATOM     18  NAM LIG5     1       8.015  15.330  -4.116  1.00  0.00           N  
ATOM     19  OAC LIG5     1       8.472  16.210  -6.199  1.00  0.00           O  
ATOM     20  OAD LIG5     1       1.650  14.753  -3.622  1.00  0.00           O  
ATOM     21  OAE LIG5     1       6.942  10.104  -5.619  1.00  0.00           O  
ATOM     22  OAF LIG5     1       1.948  15.706  -1.785  1.00  0.00           O  
ATOM     23  OAG LIG5     1       5.543  11.402  -3.333  1.00  0.00           O  
ATOM     24  OAH LIG5     1       6.187  17.966  -3.664  1.00  0.00           O  
ATOM     25  OAI LIG5     1       5.870  13.510  -6.350  1.00  0.00           O  
ATOM     26  OAN LIG5     1       4.409  14.649  -4.043  1.00  0.00           O  
ATOM     27  CBD LIG5     1      -1.623  21.803  -5.833  1.00  0.00           C  
ATOM     28  C01 LIG5     1      -0.679  21.078  -4.911  1.00  0.00           C  
ATOM     29  C02 LIG5     1       1.586  20.402  -4.320  1.00  0.00           C  
ATOM     30  C03 LIG5     1       4.104  17.649  -1.772  1.00  0.00           C  
END
ENDMDL
MODEL        2
ATOM      1  CAB LIG5     1       8.823  10.003  -0.363  1.00  0.00           C  
ATOM      2  CAI LIG5     1       3.241  15.579   0.920  1.00  0.00           C  
ATOM      3  CAJ LIG5     1       3.651  15.846   2.189  1.00  0.00           C  
ATOM      4  CAK LIG5     1       6.298  12.220  -6.646  1.00  0.00           C  
ATOM      5  CAL LIG5     1       4.084  18.579   4.782  1.00  0.00           C  
ATOM      6  CAM LIG5     1       3.793  19.628   2.638  1.00  0.00           C  
ATOM      7  CAN LIG5     1       4.027  17.300   4.178  1.00  0.00           C  
ATOM      8  CAO LIG5     1       8.250  11.384  -0.904  1.00  0.00           C  
ATOM      9  CAP LIG5     1       2.599  14.864  -2.649  1.00  0.00           C  
ATOM     10  CAQ LIG5     1       3.872  13.697  -0.729  1.00  0.00           C  
ATOM     11  CAR LIG5     1       3.633  13.982  -2.056  1.00  0.00           C  
ATOM     12  CAS LIG5     1       5.586  11.767  -5.310  1.00  0.00           C  
ATOM     13  CAT LIG5     1       5.017  12.847  -0.274  1.00  0.00           C  
ATOM     14  CAU LIG5     1       6.296  12.101  -3.928  1.00  0.00           C  
ATOM     15  CAV LIG5     1       6.065  12.595  -1.340  1.00  0.00           C  
ATOM     16  CAW LIG5     1       5.346  12.280  -2.692  1.00  0.00           C  
ATOM     17  CAX LIG5     1       3.808  17.215   2.805  1.00  0.00           C  
ATOM     18  NAM LIG5     1       6.890  11.466  -0.893  1.00  0.00           N  
ATOM     19  OAC LIG5     1       8.923  12.348  -1.181  1.00  0.00           O  
ATOM     20  OAD LIG5     1       2.449  14.965  -3.848  1.00  0.00           O  
ATOM     21  OAE LIG5     1       7.498  11.450  -6.780  1.00  0.00           O  
ATOM     22  OAF LIG5     1       1.955  15.653  -2.010  1.00  0.00           O  
ATOM     23  OAG LIG5     1       5.145  10.429  -5.397  1.00  0.00           O  
ATOM     24  OAH LIG5     1       5.708  13.527   0.834  1.00  0.00           O  
ATOM     25  OAI LIG5     1       7.149  13.233  -4.120  1.00  0.00           O  
ATOM     26  OAN LIG5     1       4.560  13.447  -2.988  1.00  0.00           O  
ATOM     27  CBD LIG5     1       4.298  20.950   4.716  1.00  0.00           C  
ATOM     28  C01 LIG5     1       4.132  19.693   4.012  1.00  0.00           C  
ATOM     29  C02 LIG5     1       3.797  18.369   1.995  1.00  0.00           C  
ATOM     30  C03 LIG5     1       2.923  14.189   0.393  1.00  0.00           C  
END
ENDMDL
MODEL        3
ATOM      1  CAB LIG5     1      10.146  14.652  -5.346  1.00  0.00           C  
ATOM      2  CAI LIG5     1       3.691  18.936  -3.751  1.00  0.00           C  
ATOM      3  CAJ LIG5     1       4.007  20.190  -4.072  1.00  0.00           C  
ATOM      4  CAK LIG5     1       5.415  10.198  -5.196  1.00  0.00           C  
ATOM      5  CAL LIG5     1       3.393  23.041  -6.417  1.00  0.00           C  
ATOM      6  CAM LIG5     1       1.349  21.715  -6.280  1.00  0.00           C  
ATOM      7  CAN LIG5     1       3.922  22.305  -5.313  1.00  0.00           C  
ATOM      8  CAO LIG5     1       8.732  14.899  -5.600  1.00  0.00           C  
ATOM      9  CAP LIG5     1       2.335  15.735  -3.120  1.00  0.00           C  
ATOM     10  CAQ LIG5     1       4.717  16.680  -3.370  1.00  0.00           C  
ATOM     11  CAR LIG5     1       3.839  15.658  -3.452  1.00  0.00           C  
ATOM     12  CAS LIG5     1       5.174  11.423  -4.315  1.00  0.00           C  
ATOM     13  CAT LIG5     1       6.197  16.420  -3.525  1.00  0.00           C  
ATOM     14  CAU LIG5     1       5.980  12.694  -4.700  1.00  0.00           C  
ATOM     15  CAV LIG5     1       6.527  15.133  -4.335  1.00  0.00           C  
ATOM     16  CAW LIG5     1       5.650  13.950  -3.840  1.00  0.00           C  
ATOM     17  CAX LIG5     1       3.327  21.025  -5.046  1.00  0.00           C  
ATOM     18  NAM LIG5     1       7.976  14.873  -4.461  1.00  0.00           N  
ATOM     19  OAC LIG5     1       8.278  15.143  -6.652  1.00  0.00           O  
ATOM     20  OAD LIG5     1       1.758  14.722  -3.268  1.00  0.00           O  
ATOM     21  OAE LIG5     1       6.699   9.723  -5.017  1.00  0.00           O  
ATOM     22  OAF LIG5     1       1.778  16.712  -2.709  1.00  0.00           O  
ATOM     23  OAG LIG5     1       5.493  11.044  -2.978  1.00  0.00           O  
ATOM     24  OAH LIG5     1       6.935  17.537  -4.164  1.00  0.00           O  
ATOM     25  OAI LIG5     1       5.692  13.073  -6.097  1.00  0.00           O  
ATOM     26  OAN LIG5     1       4.243  14.333  -3.892  1.00  0.00           O  
ATOM     27  CBD LIG5     1       1.226  23.596  -7.806  1.00  0.00           C  
ATOM     28  C01 LIG5     1       2.065  22.838  -6.709  1.00  0.00           C  
ATOM     29  C02 LIG5     1       2.011  20.785  -5.529  1.00  0.00           C  
ATOM     30  C03 LIG5     1       4.421  18.080  -2.747  1.00  0.00           C  
END
ENDMDL
MODEL        4
ATOM      1  CAB LIG5     1      10.648  15.721  -3.290  1.00  0.00           C  
ATOM      2  CAI LIG5     1       3.424  18.179  -0.719  1.00  0.00           C  
ATOM      3  CAJ LIG5     1       3.954  19.332  -0.441  1.00  0.00           C  
ATOM      4  CAK LIG5     1       5.004  11.876  -4.989  1.00  0.00           C  
ATOM      5  CAL LIG5     1       3.743  23.007  -0.962  1.00  0.00           C  
ATOM      6  CAM LIG5     1       1.897  22.013  -2.203  1.00  0.00           C  
ATOM      7  CAN LIG5     1       4.089  21.751  -0.448  1.00  0.00           C  
ATOM      8  CAO LIG5     1       9.192  16.106  -3.452  1.00  0.00           C  
ATOM      9  CAP LIG5     1       2.609  15.156  -2.369  1.00  0.00           C  
ATOM     10  CAQ LIG5     1       4.814  16.038  -1.317  1.00  0.00           C  
ATOM     11  CAR LIG5     1       4.109  15.280  -2.203  1.00  0.00           C  
ATOM     12  CAS LIG5     1       6.332  11.899  -4.305  1.00  0.00           C  
ATOM     13  CAT LIG5     1       6.324  15.993  -1.242  1.00  0.00           C  
ATOM     14  CAU LIG5     1       6.827  13.393  -4.095  1.00  0.00           C  
ATOM     15  CAV LIG5     1       6.873  15.475  -2.583  1.00  0.00           C  
ATOM     16  CAW LIG5     1       6.160  14.103  -2.863  1.00  0.00           C  
ATOM     17  CAX LIG5     1       3.398  20.590  -0.836  1.00  0.00           C  
ATOM     18  NAM LIG5     1       8.342  15.390  -2.689  1.00  0.00           N  
ATOM     19  OAC LIG5     1       8.853  17.024  -4.188  1.00  0.00           O  
ATOM     20  OAD LIG5     1       2.066  14.617  -3.344  1.00  0.00           O  
ATOM     21  OAE LIG5     1       4.662  10.542  -5.408  1.00  0.00           O  
ATOM     22  OAF LIG5     1       1.810  15.539  -1.529  1.00  0.00           O  
ATOM     23  OAG LIG5     1       7.378  11.213  -5.075  1.00  0.00           O  
ATOM     24  OAH LIG5     1       6.935  17.224  -0.833  1.00  0.00           O  
ATOM     25  OAI LIG5     1       6.619  14.242  -5.271  1.00  0.00           O  
ATOM     26  OAN LIG5     1       4.765  14.549  -3.175  1.00  0.00           O  
ATOM     27  CBD LIG5     1       2.332  24.479  -2.368  1.00  0.00           C  
ATOM     28  C01 LIG5     1       2.697  23.093  -1.885  1.00  0.00           C  
ATOM     29  C02 LIG5     1       2.343  20.746  -1.749  1.00  0.00           C  
ATOM     30  C03 LIG5     1       4.140  16.919  -0.284  1.00  0.00           C  
END
ENDMDL
MODEL        5
ATOM      1  CAB LIG5     1       9.109  17.250  -7.138  1.00  0.00           C  
ATOM      2  CAI LIG5     1       2.572  18.990  -3.683  1.00  0.00           C  
ATOM      3  CAJ LIG5     1       1.325  19.195  -3.217  1.00  0.00           C  
ATOM      4  CAK LIG5     1       5.198  12.047  -4.164  1.00  0.00           C  
ATOM      5  CAL LIG5     1      -2.039  20.600  -4.007  1.00  0.00           C  
ATOM      6  CAM LIG5     1      -0.592  21.132  -5.799  1.00  0.00           C  
ATOM      7  CAN LIG5     1      -0.961  19.920  -3.365  1.00  0.00           C  
ATOM      8  CAO LIG5     1       7.628  16.908  -6.944  1.00  0.00           C  
ATOM      9  CAP LIG5     1       2.472  15.227  -3.025  1.00  0.00           C  
ATOM     10  CAQ LIG5     1       4.181  17.109  -3.550  1.00  0.00           C  
ATOM     11  CAR LIG5     1       3.663  15.813  -3.656  1.00  0.00           C  
ATOM     12  CAS LIG5     1       6.500  12.621  -4.645  1.00  0.00           C  
ATOM     13  CAT LIG5     1       5.491  17.486  -4.283  1.00  0.00           C  
ATOM     14  CAU LIG5     1       6.284  13.898  -5.557  1.00  0.00           C  
ATOM     15  CAV LIG5     1       5.861  16.449  -5.330  1.00  0.00           C  
ATOM     16  CAW LIG5     1       5.744  15.026  -4.688  1.00  0.00           C  
ATOM     17  CAX LIG5     1       0.267  19.916  -3.919  1.00  0.00           C  
ATOM     18  NAM LIG5     1       7.271  16.703  -5.714  1.00  0.00           N  
ATOM     19  OAC LIG5     1       6.893  16.708  -7.893  1.00  0.00           O  
ATOM     20  OAD LIG5     1       2.064  14.121  -3.390  1.00  0.00           O  
ATOM     21  OAE LIG5     1       5.425  10.910  -3.251  1.00  0.00           O  
ATOM     22  OAF LIG5     1       1.908  15.665  -2.040  1.00  0.00           O  
ATOM     23  OAG LIG5     1       7.221  11.631  -5.414  1.00  0.00           O  
ATOM     24  OAH LIG5     1       5.296  18.711  -5.035  1.00  0.00           O  
ATOM     25  OAI LIG5     1       5.379  13.680  -6.595  1.00  0.00           O  
ATOM     26  OAN LIG5     1       4.284  14.884  -4.464  1.00  0.00           O  
ATOM     27  CBD LIG5     1      -2.906  22.176  -5.734  1.00  0.00           C  
ATOM     28  C01 LIG5     1      -1.789  21.365  -5.123  1.00  0.00           C  
ATOM     29  C02 LIG5     1       0.425  20.412  -5.207  1.00  0.00           C  
ATOM     30  C03 LIG5     1       3.541  18.179  -2.801  1.00  0.00           C  
END
ENDMDL
MODEL        6
ATOM      1  CAB LIG5     1       9.094  10.456  -0.738  1.00  0.00           C  
ATOM      2  CAI LIG5     1       3.103  15.199   0.976  1.00  0.00           C  
ATOM      3  CAJ LIG5     1       3.681  15.067   2.170  1.00  0.00           C  
ATOM      4  CAK LIG5     1       6.817  12.684  -6.671  1.00  0.00           C  
ATOM      5  CAL LIG5     1       4.712  16.746   5.347  1.00  0.00           C  
ATOM      6  CAM LIG5     1       4.161  18.502   3.747  1.00  0.00           C  
ATOM      7  CAN LIG5     1       4.451  15.816   4.345  1.00  0.00           C  
ATOM      8  CAO LIG5     1       8.321  11.602  -1.275  1.00  0.00           C  
ATOM      9  CAP LIG5     1       2.559  14.913  -2.603  1.00  0.00           C  
ATOM     10  CAQ LIG5     1       3.829  13.684  -0.831  1.00  0.00           C  
ATOM     11  CAR LIG5     1       3.723  14.066  -2.099  1.00  0.00           C  
ATOM     12  CAS LIG5     1       5.864  12.454  -5.492  1.00  0.00           C  
ATOM     13  CAT LIG5     1       4.904  12.699  -0.399  1.00  0.00           C  
ATOM     14  CAU LIG5     1       6.470  12.411  -4.096  1.00  0.00           C  
ATOM     15  CAV LIG5     1       6.004  12.587  -1.479  1.00  0.00           C  
ATOM     16  CAW LIG5     1       5.388  12.471  -2.887  1.00  0.00           C  
ATOM     17  CAX LIG5     1       3.963  16.208   3.124  1.00  0.00           C  
ATOM     18  NAM LIG5     1       6.969  11.532  -1.119  1.00  0.00           N  
ATOM     19  OAC LIG5     1       8.797  12.596  -1.771  1.00  0.00           O  
ATOM     20  OAD LIG5     1       2.491  15.094  -3.802  1.00  0.00           O  
ATOM     21  OAE LIG5     1       7.597  11.515  -6.884  1.00  0.00           O  
ATOM     22  OAF LIG5     1       1.852  15.577  -1.854  1.00  0.00           O  
ATOM     23  OAG LIG5     1       5.045  11.318  -5.731  1.00  0.00           O  
ATOM     24  OAH LIG5     1       5.653  13.197   0.723  1.00  0.00           O  
ATOM     25  OAI LIG5     1       7.359  13.487  -3.798  1.00  0.00           O  
ATOM     26  OAN LIG5     1       4.572  13.694  -3.084  1.00  0.00           O  
ATOM     27  CBD LIG5     1       4.979  19.130   6.041  1.00  0.00           C  
ATOM     28  C01 LIG5     1       4.647  18.090   5.008  1.00  0.00           C  
ATOM     29  C02 LIG5     1       3.748  17.551   2.844  1.00  0.00           C  
ATOM     30  C03 LIG5     1       2.840  13.967   0.172  1.00  0.00           C  
END
ENDMDL
MODEL        7
ATOM      1  CAB LIG5     1       9.144  10.302  -0.382  1.00  0.00           C  
ATOM      2  CAI LIG5     1       4.408  16.513   0.433  1.00  0.00           C  
ATOM      3  CAJ LIG5     1       4.505  17.381   1.474  1.00  0.00           C  
ATOM      4  CAK LIG5     1       4.676  10.849  -5.301  1.00  0.00           C  
ATOM      5  CAL LIG5     1       5.460  20.905   2.440  1.00  0.00           C  
ATOM      6  CAM LIG5     1       5.082  20.806   0.054  1.00  0.00           C  
ATOM      7  CAN LIG5     1       5.175  19.550   2.568  1.00  0.00           C  
ATOM      8  CAO LIG5     1       8.593  11.581  -0.889  1.00  0.00           C  
ATOM      9  CAP LIG5     1       2.550  14.651  -2.195  1.00  0.00           C  
ATOM     10  CAQ LIG5     1       4.407  14.193  -0.508  1.00  0.00           C  
ATOM     11  CAR LIG5     1       3.769  13.986  -1.689  1.00  0.00           C  
ATOM     12  CAS LIG5     1       5.948  10.787  -4.461  1.00  0.00           C  
ATOM     13  CAT LIG5     1       5.637  13.418  -0.034  1.00  0.00           C  
ATOM     14  CAU LIG5     1       6.225  12.041  -3.661  1.00  0.00           C  
ATOM     15  CAV LIG5     1       6.361  12.809  -1.292  1.00  0.00           C  
ATOM     16  CAW LIG5     1       5.383  12.248  -2.363  1.00  0.00           C  
ATOM     17  CAX LIG5     1       4.889  18.805   1.388  1.00  0.00           C  
ATOM     18  NAM LIG5     1       7.221  11.671  -0.759  1.00  0.00           N  
ATOM     19  OAC LIG5     1       9.253  12.475  -1.354  1.00  0.00           O  
ATOM     20  OAD LIG5     1       2.141  14.393  -3.265  1.00  0.00           O  
ATOM     21  OAE LIG5     1       4.891  11.755  -6.399  1.00  0.00           O  
ATOM     22  OAF LIG5     1       1.951  15.556  -1.630  1.00  0.00           O  
ATOM     23  OAG LIG5     1       7.107  10.380  -5.250  1.00  0.00           O  
ATOM     24  OAH LIG5     1       6.526  14.297   0.703  1.00  0.00           O  
ATOM     25  OAI LIG5     1       6.137  13.239  -4.485  1.00  0.00           O  
ATOM     26  OAN LIG5     1       4.261  13.118  -2.594  1.00  0.00           O  
ATOM     27  CBD LIG5     1       5.391  23.132   1.198  1.00  0.00           C  
ATOM     28  C01 LIG5     1       5.368  21.562   1.193  1.00  0.00           C  
ATOM     29  C02 LIG5     1       4.897  19.453   0.112  1.00  0.00           C  
ATOM     30  C03 LIG5     1       3.814  15.108   0.527  1.00  0.00           C  
END
ENDMDL
MODEL        8
ATOM      1  CAB LIG5     1      10.723  14.884  -3.075  1.00  0.00           C  
ATOM      2  CAI LIG5     1       3.325  18.022  -1.787  1.00  0.00           C  
ATOM      3  CAJ LIG5     1       2.038  18.181  -2.017  1.00  0.00           C  
ATOM      4  CAK LIG5     1       5.018  11.866  -5.168  1.00  0.00           C  
ATOM      5  CAL LIG5     1      -0.666  20.136  -3.809  1.00  0.00           C  
ATOM      6  CAM LIG5     1       1.387  20.641  -4.903  1.00  0.00           C  
ATOM      7  CAN LIG5     1       0.022  19.362  -2.912  1.00  0.00           C  
ATOM      8  CAO LIG5     1       9.308  15.275  -3.414  1.00  0.00           C  
ATOM      9  CAP LIG5     1       2.679  14.906  -2.683  1.00  0.00           C  
ATOM     10  CAQ LIG5     1       4.763  15.963  -1.579  1.00  0.00           C  
ATOM     11  CAR LIG5     1       4.188  15.146  -2.465  1.00  0.00           C  
ATOM     12  CAS LIG5     1       6.280  11.889  -4.256  1.00  0.00           C  
ATOM     13  CAT LIG5     1       6.302  16.043  -1.373  1.00  0.00           C  
ATOM     14  CAU LIG5     1       6.825  13.305  -4.103  1.00  0.00           C  
ATOM     15  CAV LIG5     1       6.949  15.314  -2.526  1.00  0.00           C  
ATOM     16  CAW LIG5     1       6.266  13.972  -2.859  1.00  0.00           C  
ATOM     17  CAX LIG5     1       1.421  19.116  -2.972  1.00  0.00           C  
ATOM     18  NAM LIG5     1       8.418  15.256  -2.422  1.00  0.00           N  
ATOM     19  OAC LIG5     1       9.020  15.530  -4.553  1.00  0.00           O  
ATOM     20  OAD LIG5     1       2.297  14.451  -3.752  1.00  0.00           O  
ATOM     21  OAE LIG5     1       4.443  10.541  -5.331  1.00  0.00           O  
ATOM     22  OAF LIG5     1       1.890  14.908  -1.780  1.00  0.00           O  
ATOM     23  OAG LIG5     1       7.291  11.042  -4.837  1.00  0.00           O  
ATOM     24  OAH LIG5     1       6.747  17.440  -1.301  1.00  0.00           O  
ATOM     25  OAI LIG5     1       6.660  14.189  -5.203  1.00  0.00           O  
ATOM     26  OAN LIG5     1       4.931  14.242  -3.209  1.00  0.00           O  
ATOM     27  CBD LIG5     1      -0.659  21.722  -5.840  1.00  0.00           C  
ATOM     28  C01 LIG5     1      -0.013  20.766  -4.845  1.00  0.00           C  
ATOM     29  C02 LIG5     1       2.115  19.776  -4.027  1.00  0.00           C  
ATOM     30  C03 LIG5     1       4.011  17.017  -0.833  1.00  0.00           C  
END
ENDMDL
MODEL        9
ATOM      1  CAB LIG5     1      10.548  13.680  -4.209  1.00  0.00           C  
ATOM      2  CAI LIG5     1       4.538  18.237  -1.533  1.00  0.00           C  
ATOM      3  CAJ LIG5     1       4.840  18.629  -2.763  1.00  0.00           C  
ATOM      4  CAK LIG5     1       5.148  10.476  -5.832  1.00  0.00           C  
ATOM      5  CAL LIG5     1       4.286  21.188  -5.538  1.00  0.00           C  
ATOM      6  CAM LIG5     1       3.177  22.016  -3.539  1.00  0.00           C  
ATOM      7  CAN LIG5     1       4.674  20.051  -4.817  1.00  0.00           C  
ATOM      8  CAO LIG5     1       9.264  14.451  -4.343  1.00  0.00           C  
ATOM      9  CAP LIG5     1       2.746  15.237  -2.545  1.00  0.00           C  
ATOM     10  CAQ LIG5     1       5.196  15.872  -2.045  1.00  0.00           C  
ATOM     11  CAR LIG5     1       4.228  15.283  -2.814  1.00  0.00           C  
ATOM     12  CAS LIG5     1       5.144  11.311  -4.565  1.00  0.00           C  
ATOM     13  CAT LIG5     1       6.697  15.629  -2.379  1.00  0.00           C  
ATOM     14  CAU LIG5     1       5.905  12.640  -4.774  1.00  0.00           C  
ATOM     15  CAV LIG5     1       6.880  14.721  -3.585  1.00  0.00           C  
ATOM     16  CAW LIG5     1       5.773  13.648  -3.555  1.00  0.00           C  
ATOM     17  CAX LIG5     1       4.323  19.817  -3.484  1.00  0.00           C  
ATOM     18  NAM LIG5     1       8.245  14.101  -3.498  1.00  0.00           N  
ATOM     19  OAC LIG5     1       9.106  15.330  -5.238  1.00  0.00           O  
ATOM     20  OAD LIG5     1       2.036  14.515  -3.225  1.00  0.00           O  
ATOM     21  OAE LIG5     1       6.402  10.460  -6.443  1.00  0.00           O  
ATOM     22  OAF LIG5     1       2.174  15.915  -1.696  1.00  0.00           O  
ATOM     23  OAG LIG5     1       5.782  10.488  -3.597  1.00  0.00           O  
ATOM     24  OAH LIG5     1       7.477  16.769  -2.651  1.00  0.00           O  
ATOM     25  OAI LIG5     1       5.688  13.238  -6.094  1.00  0.00           O  
ATOM     26  OAN LIG5     1       4.559  14.360  -3.780  1.00  0.00           O  
ATOM     27  CBD LIG5     1       2.991  23.240  -5.707  1.00  0.00           C  
ATOM     28  C01 LIG5     1       3.538  22.149  -4.834  1.00  0.00           C  
ATOM     29  C02 LIG5     1       3.595  20.820  -2.879  1.00  0.00           C  
ATOM     30  C03 LIG5     1       4.965  16.922  -0.946  1.00  0.00           C  
END
ENDMDL
MODEL       10
ATOM      1  CAB LIG5     1      10.280  13.491  -3.758  1.00  0.00           C  
ATOM      2  CAI LIG5     1       4.687  18.151  -0.976  1.00  0.00           C  
ATOM      3  CAJ LIG5     1       5.329  19.086  -0.241  1.00  0.00           C  
ATOM      4  CAK LIG5     1       5.295  10.581  -5.974  1.00  0.00           C  
ATOM      5  CAL LIG5     1       5.794  22.771   0.412  1.00  0.00           C  
ATOM      6  CAM LIG5     1       4.543  22.576  -1.648  1.00  0.00           C  
ATOM      7  CAN LIG5     1       5.862  21.370   0.503  1.00  0.00           C  
ATOM      8  CAO LIG5     1       9.091  14.314  -4.022  1.00  0.00           C  
ATOM      9  CAP LIG5     1       2.603  15.395  -2.732  1.00  0.00           C  
ATOM     10  CAQ LIG5     1       4.984  15.826  -1.881  1.00  0.00           C  
ATOM     11  CAR LIG5     1       4.103  15.183  -2.754  1.00  0.00           C  
ATOM     12  CAS LIG5     1       5.417  11.242  -4.560  1.00  0.00           C  
ATOM     13  CAT LIG5     1       6.453  15.465  -1.904  1.00  0.00           C  
ATOM     14  CAU LIG5     1       6.298  12.502  -4.602  1.00  0.00           C  
ATOM     15  CAV LIG5     1       6.812  14.672  -3.159  1.00  0.00           C  
ATOM     16  CAW LIG5     1       5.790  13.565  -3.505  1.00  0.00           C  
ATOM     17  CAX LIG5     1       5.241  20.547  -0.441  1.00  0.00           C  
ATOM     18  NAM LIG5     1       8.181  14.180  -3.123  1.00  0.00           N  
ATOM     19  OAC LIG5     1       8.971  15.200  -4.887  1.00  0.00           O  
ATOM     20  OAD LIG5     1       1.892  14.891  -3.625  1.00  0.00           O  
ATOM     21  OAE LIG5     1       6.574  10.243  -6.427  1.00  0.00           O  
ATOM     22  OAF LIG5     1       1.984  16.081  -2.007  1.00  0.00           O  
ATOM     23  OAG LIG5     1       5.906  10.266  -3.596  1.00  0.00           O  
ATOM     24  OAH LIG5     1       7.225  16.673  -1.827  1.00  0.00           O  
ATOM     25  OAI LIG5     1       6.238  13.150  -5.928  1.00  0.00           O  
ATOM     26  OAN LIG5     1       4.521  14.248  -3.700  1.00  0.00           O  
ATOM     27  CBD LIG5     1       5.036  24.850  -0.844  1.00  0.00           C  
ATOM     28  C01 LIG5     1       5.174  23.369  -0.714  1.00  0.00           C  
ATOM     29  C02 LIG5     1       4.551  21.205  -1.537  1.00  0.00           C  
ATOM     30  C03 LIG5     1       4.546  16.710  -0.725  1.00  0.00           C  
END
ENDMDL
MODEL       11
ATOM      1  CAB LIG5     1      10.514  14.982  -4.716  1.00  0.00           C  
ATOM      2  CAI LIG5     1       3.804  18.984  -2.730  1.00  0.00           C  
ATOM      3  CAJ LIG5     1       3.276  20.066  -2.152  1.00  0.00           C  
ATOM      4  CAK LIG5     1       5.501  10.611  -5.496  1.00  0.00           C  
ATOM      5  CAL LIG5     1       2.094  23.599  -2.591  1.00  0.00           C  
ATOM      6  CAM LIG5     1       2.540  22.728  -4.817  1.00  0.00           C  
ATOM      7  CAN LIG5     1       2.380  22.353  -2.073  1.00  0.00           C  
ATOM      8  CAO LIG5     1       8.987  15.162  -4.980  1.00  0.00           C  
ATOM      9  CAP LIG5     1       2.443  15.573  -2.898  1.00  0.00           C  
ATOM     10  CAQ LIG5     1       4.817  16.574  -2.599  1.00  0.00           C  
ATOM     11  CAR LIG5     1       3.964  15.588  -3.041  1.00  0.00           C  
ATOM     12  CAS LIG5     1       5.307  11.697  -4.385  1.00  0.00           C  
ATOM     13  CAT LIG5     1       6.340  16.420  -2.834  1.00  0.00           C  
ATOM     14  CAU LIG5     1       5.988  13.053  -4.750  1.00  0.00           C  
ATOM     15  CAV LIG5     1       6.685  15.375  -3.943  1.00  0.00           C  
ATOM     16  CAW LIG5     1       5.834  14.129  -3.648  1.00  0.00           C  
ATOM     17  CAX LIG5     1       2.811  21.264  -2.862  1.00  0.00           C  
ATOM     18  NAM LIG5     1       8.165  15.007  -3.911  1.00  0.00           N  
ATOM     19  OAC LIG5     1       8.550  15.106  -6.146  1.00  0.00           O  
ATOM     20  OAD LIG5     1       1.890  14.628  -3.396  1.00  0.00           O  
ATOM     21  OAE LIG5     1       6.762   9.914  -5.471  1.00  0.00           O  
ATOM     22  OAF LIG5     1       1.834  16.324  -2.235  1.00  0.00           O  
ATOM     23  OAG LIG5     1       5.965  11.244  -3.213  1.00  0.00           O  
ATOM     24  OAH LIG5     1       6.962  17.687  -3.231  1.00  0.00           O  
ATOM     25  OAI LIG5     1       5.331  13.518  -6.012  1.00  0.00           O  
ATOM     26  OAN LIG5     1       4.425  14.518  -3.799  1.00  0.00           O  
ATOM     27  CBD LIG5     1       1.742  25.202  -4.505  1.00  0.00           C  
ATOM     28  C01 LIG5     1       2.119  23.757  -3.999  1.00  0.00           C  
ATOM     29  C02 LIG5     1       2.836  21.461  -4.240  1.00  0.00           C  
ATOM     30  C03 LIG5     1       4.397  17.834  -1.847  1.00  0.00           C  
END
ENDMDL
MODEL       12
ATOM      1  CAB LIG5     1      10.420  16.515  -2.893  1.00  0.00           C  
ATOM      2  CAI LIG5     1       2.645  17.934  -1.730  1.00  0.00           C  
ATOM      3  CAJ LIG5     1       1.620  18.679  -1.323  1.00  0.00           C  
ATOM      4  CAK LIG5     1       4.959  11.890  -4.933  1.00  0.00           C  
ATOM      5  CAL LIG5     1      -1.600  20.394  -2.365  1.00  0.00           C  
ATOM      6  CAM LIG5     1      -0.361  19.883  -4.345  1.00  0.00           C  
ATOM      7  CAN LIG5     1      -0.613  19.789  -1.609  1.00  0.00           C  
ATOM      8  CAO LIG5     1       8.996  16.644  -3.273  1.00  0.00           C  
ATOM      9  CAP LIG5     1       2.482  14.979  -2.671  1.00  0.00           C  
ATOM     10  CAQ LIG5     1       4.488  16.206  -1.539  1.00  0.00           C  
ATOM     11  CAR LIG5     1       3.978  15.201  -2.414  1.00  0.00           C  
ATOM     12  CAS LIG5     1       6.391  12.138  -4.397  1.00  0.00           C  
ATOM     13  CAT LIG5     1       6.008  16.472  -1.502  1.00  0.00           C  
ATOM     14  CAU LIG5     1       6.793  13.645  -4.226  1.00  0.00           C  
ATOM     15  CAV LIG5     1       6.645  15.791  -2.723  1.00  0.00           C  
ATOM     16  CAW LIG5     1       6.145  14.366  -2.994  1.00  0.00           C  
ATOM     17  CAX LIG5     1       0.565  19.256  -2.190  1.00  0.00           C  
ATOM     18  NAM LIG5     1       8.123  15.835  -2.600  1.00  0.00           N  
ATOM     19  OAC LIG5     1       8.652  17.330  -4.198  1.00  0.00           O  
ATOM     20  OAD LIG5     1       2.188  14.498  -3.793  1.00  0.00           O  
ATOM     21  OAE LIG5     1       4.619  10.505  -5.191  1.00  0.00           O  
ATOM     22  OAF LIG5     1       1.668  15.166  -1.780  1.00  0.00           O  
ATOM     23  OAG LIG5     1       7.324  11.561  -5.303  1.00  0.00           O  
ATOM     24  OAH LIG5     1       6.284  17.894  -1.654  1.00  0.00           O  
ATOM     25  OAI LIG5     1       6.563  14.325  -5.429  1.00  0.00           O  
ATOM     26  OAN LIG5     1       4.798  14.402  -3.194  1.00  0.00           O  
ATOM     27  CBD LIG5     1      -2.625  21.072  -4.520  1.00  0.00           C  
ATOM     28  C01 LIG5     1      -1.439  20.526  -3.710  1.00  0.00           C  
ATOM     29  C02 LIG5     1       0.636  19.259  -3.579  1.00  0.00           C  
ATOM     30  C03 LIG5     1       3.579  17.166  -0.807  1.00  0.00           C  
END
ENDMDL
MODEL       13
ATOM      1  CAB LIG5     1      10.260  15.183  -6.467  1.00  0.00           C  
ATOM      2  CAI LIG5     1       3.840  19.450  -4.935  1.00  0.00           C  
ATOM      3  CAJ LIG5     1       4.278  20.028  -6.084  1.00  0.00           C  
ATOM      4  CAK LIG5     1       5.290  10.525  -5.141  1.00  0.00           C  
ATOM      5  CAL LIG5     1       3.389  21.790  -9.351  1.00  0.00           C  
ATOM      6  CAM LIG5     1       1.361  21.419  -8.121  1.00  0.00           C  
ATOM      7  CAN LIG5     1       4.113  21.158  -8.337  1.00  0.00           C  
ATOM      8  CAO LIG5     1       8.864  15.531  -6.652  1.00  0.00           C  
ATOM      9  CAP LIG5     1       2.726  16.184  -3.557  1.00  0.00           C  
ATOM     10  CAQ LIG5     1       5.001  17.210  -4.308  1.00  0.00           C  
ATOM     11  CAR LIG5     1       4.173  16.181  -4.078  1.00  0.00           C  
ATOM     12  CAS LIG5     1       5.119  11.941  -4.581  1.00  0.00           C  
ATOM     13  CAT LIG5     1       6.408  16.928  -4.892  1.00  0.00           C  
ATOM     14  CAU LIG5     1       5.964  13.003  -5.291  1.00  0.00           C  
ATOM     15  CAV LIG5     1       6.629  15.472  -5.522  1.00  0.00           C  
ATOM     16  CAW LIG5     1       5.893  14.438  -4.660  1.00  0.00           C  
ATOM     17  CAX LIG5     1       3.396  20.672  -7.210  1.00  0.00           C  
ATOM     18  NAM LIG5     1       8.099  15.026  -5.676  1.00  0.00           N  
ATOM     19  OAC LIG5     1       8.460  16.161  -7.622  1.00  0.00           O  
ATOM     20  OAD LIG5     1       2.122  15.147  -3.623  1.00  0.00           O  
ATOM     21  OAE LIG5     1       6.728  10.148  -5.175  1.00  0.00           O  
ATOM     22  OAF LIG5     1       2.117  17.174  -3.226  1.00  0.00           O  
ATOM     23  OAG LIG5     1       5.291  11.938  -3.189  1.00  0.00           O  
ATOM     24  OAH LIG5     1       6.786  17.795  -5.970  1.00  0.00           O  
ATOM     25  OAI LIG5     1       5.503  13.067  -6.727  1.00  0.00           O  
ATOM     26  OAN LIG5     1       4.513  14.923  -4.504  1.00  0.00           O  
ATOM     27  CBD LIG5     1       1.175  22.609 -10.274  1.00  0.00           C  
ATOM     28  C01 LIG5     1       1.998  21.886  -9.249  1.00  0.00           C  
ATOM     29  C02 LIG5     1       2.025  20.857  -7.067  1.00  0.00           C  
ATOM     30  C03 LIG5     1       4.724  18.708  -3.959  1.00  0.00           C  
END
ENDMDL
MODEL       14
ATOM      1  CAB LIG5     1       9.679  15.246  -5.065  1.00  0.00           C  
ATOM      2  CAI LIG5     1       2.167  18.736  -2.482  1.00  0.00           C  
ATOM      3  CAJ LIG5     1       1.957  19.508  -3.585  1.00  0.00           C  
ATOM      4  CAK LIG5     1       5.112  10.783  -5.083  1.00  0.00           C  
ATOM      5  CAL LIG5     1      -0.723  20.966  -5.755  1.00  0.00           C  
ATOM      6  CAM LIG5     1      -1.678  20.162  -3.718  1.00  0.00           C  
ATOM      7  CAN LIG5     1       0.513  20.623  -5.242  1.00  0.00           C  
ATOM      8  CAO LIG5     1       8.192  15.398  -5.342  1.00  0.00           C  
ATOM      9  CAP LIG5     1       1.928  15.361  -2.806  1.00  0.00           C  
ATOM     10  CAQ LIG5     1       3.980  16.992  -3.179  1.00  0.00           C  
ATOM     11  CAR LIG5     1       3.264  15.808  -3.374  1.00  0.00           C  
ATOM     12  CAS LIG5     1       4.926  12.077  -4.262  1.00  0.00           C  
ATOM     13  CAT LIG5     1       5.432  17.017  -3.611  1.00  0.00           C  
ATOM     14  CAU LIG5     1       5.685  13.227  -4.796  1.00  0.00           C  
ATOM     15  CAV LIG5     1       5.950  15.862  -4.449  1.00  0.00           C  
ATOM     16  CAW LIG5     1       5.210  14.573  -4.016  1.00  0.00           C  
ATOM     17  CAX LIG5     1       0.622  19.990  -3.998  1.00  0.00           C  
ATOM     18  NAM LIG5     1       7.448  15.752  -4.292  1.00  0.00           N  
ATOM     19  OAC LIG5     1       7.725  15.011  -6.398  1.00  0.00           O  
ATOM     20  OAD LIG5     1       1.345  14.429  -3.338  1.00  0.00           O  
ATOM     21  OAE LIG5     1       6.286  10.142  -4.603  1.00  0.00           O  
ATOM     22  OAF LIG5     1       1.366  15.915  -1.843  1.00  0.00           O  
ATOM     23  OAG LIG5     1       5.247  11.861  -2.902  1.00  0.00           O  
ATOM     24  OAH LIG5     1       5.743  18.292  -4.267  1.00  0.00           O  
ATOM     25  OAI LIG5     1       5.414  13.343  -6.197  1.00  0.00           O  
ATOM     26  OAN LIG5     1       3.812  14.813  -4.221  1.00  0.00           O  
ATOM     27  CBD LIG5     1      -3.122  21.388  -5.474  1.00  0.00           C  
ATOM     28  C01 LIG5     1      -1.868  20.685  -4.974  1.00  0.00           C  
ATOM     29  C02 LIG5     1      -0.483  19.799  -3.185  1.00  0.00           C  
ATOM     30  C03 LIG5     1       3.521  18.025  -2.171  1.00  0.00           C  
END
ENDMDL
MODEL       15
ATOM      1  CAB LIG5     1      10.893  14.387  -4.752  1.00  0.00           C  
ATOM      2  CAI LIG5     1       4.696  18.730  -3.076  1.00  0.00           C  
ATOM      3  CAJ LIG5     1       4.708  18.675  -4.466  1.00  0.00           C  
ATOM      4  CAK LIG5     1       5.303  10.563  -5.635  1.00  0.00           C  
ATOM      5  CAL LIG5     1       3.780  20.558  -7.557  1.00  0.00           C  
ATOM      6  CAM LIG5     1       3.699  22.058  -5.761  1.00  0.00           C  
ATOM      7  CAN LIG5     1       4.330  19.563  -6.697  1.00  0.00           C  
ATOM      8  CAO LIG5     1       9.539  15.031  -5.028  1.00  0.00           C  
ATOM      9  CAP LIG5     1       2.929  15.505  -3.165  1.00  0.00           C  
ATOM     10  CAQ LIG5     1       5.395  16.251  -2.812  1.00  0.00           C  
ATOM     11  CAR LIG5     1       4.459  15.364  -3.254  1.00  0.00           C  
ATOM     12  CAS LIG5     1       5.508  11.488  -4.455  1.00  0.00           C  
ATOM     13  CAT LIG5     1       6.934  16.021  -3.092  1.00  0.00           C  
ATOM     14  CAU LIG5     1       6.429  12.615  -4.850  1.00  0.00           C  
ATOM     15  CAV LIG5     1       7.157  14.931  -4.143  1.00  0.00           C  
ATOM     16  CAW LIG5     1       6.307  13.804  -3.807  1.00  0.00           C  
ATOM     17  CAX LIG5     1       4.389  19.768  -5.335  1.00  0.00           C  
ATOM     18  NAM LIG5     1       8.584  14.570  -4.185  1.00  0.00           N  
ATOM     19  OAC LIG5     1       9.387  15.743  -6.010  1.00  0.00           O  
ATOM     20  OAD LIG5     1       2.254  14.697  -3.765  1.00  0.00           O  
ATOM     21  OAE LIG5     1       6.501  10.130  -6.328  1.00  0.00           O  
ATOM     22  OAF LIG5     1       2.396  16.444  -2.686  1.00  0.00           O  
ATOM     23  OAG LIG5     1       6.231  10.771  -3.491  1.00  0.00           O  
ATOM     24  OAH LIG5     1       7.585  17.201  -3.567  1.00  0.00           O  
ATOM     25  OAI LIG5     1       6.105  13.063  -6.236  1.00  0.00           O  
ATOM     26  OAN LIG5     1       4.880  14.207  -3.886  1.00  0.00           O  
ATOM     27  CBD LIG5     1       3.020  22.830  -8.114  1.00  0.00           C  
ATOM     28  C01 LIG5     1       3.529  21.835  -7.134  1.00  0.00           C  
ATOM     29  C02 LIG5     1       4.079  21.025  -4.842  1.00  0.00           C  
ATOM     30  C03 LIG5     1       5.105  17.605  -2.057  1.00  0.00           C  
END
ENDMDL
MODEL       16
ATOM      1  CAB LIG5     1      10.014  15.959  -4.987  1.00  0.00           C  
ATOM      2  CAI LIG5     1       3.520  19.112  -3.034  1.00  0.00           C  
ATOM      3  CAJ LIG5     1       3.193  20.321  -2.549  1.00  0.00           C  
ATOM      4  CAK LIG5     1       5.599  10.676  -5.542  1.00  0.00           C  
ATOM      5  CAL LIG5     1       1.674  23.732  -3.018  1.00  0.00           C  
ATOM      6  CAM LIG5     1       1.369  22.536  -5.116  1.00  0.00           C  
ATOM      7  CAN LIG5     1       2.335  22.625  -2.450  1.00  0.00           C  
ATOM      8  CAO LIG5     1       8.644  15.649  -5.366  1.00  0.00           C  
ATOM      9  CAP LIG5     1       2.200  15.529  -2.963  1.00  0.00           C  
ATOM     10  CAQ LIG5     1       4.537  16.797  -3.022  1.00  0.00           C  
ATOM     11  CAR LIG5     1       3.713  15.703  -3.273  1.00  0.00           C  
ATOM     12  CAS LIG5     1       5.269  11.791  -4.498  1.00  0.00           C  
ATOM     13  CAT LIG5     1       6.020  16.841  -3.414  1.00  0.00           C  
ATOM     14  CAU LIG5     1       5.988  13.089  -4.806  1.00  0.00           C  
ATOM     15  CAV LIG5     1       6.338  15.625  -4.339  1.00  0.00           C  
ATOM     16  CAW LIG5     1       5.649  14.346  -3.951  1.00  0.00           C  
ATOM     17  CAX LIG5     1       2.443  21.439  -3.177  1.00  0.00           C  
ATOM     18  NAM LIG5     1       7.798  15.437  -4.362  1.00  0.00           N  
ATOM     19  OAC LIG5     1       8.160  15.508  -6.470  1.00  0.00           O  
ATOM     20  OAD LIG5     1       1.628  14.605  -3.511  1.00  0.00           O  
ATOM     21  OAE LIG5     1       7.018  10.339  -5.696  1.00  0.00           O  
ATOM     22  OAF LIG5     1       1.581  16.358  -2.321  1.00  0.00           O  
ATOM     23  OAG LIG5     1       5.540  11.452  -3.148  1.00  0.00           O  
ATOM     24  OAH LIG5     1       6.310  18.064  -4.175  1.00  0.00           O  
ATOM     25  OAI LIG5     1       5.677  13.449  -6.196  1.00  0.00           O  
ATOM     26  OAN LIG5     1       4.271  14.624  -3.957  1.00  0.00           O  
ATOM     27  CBD LIG5     1       0.541  24.949  -4.837  1.00  0.00           C  
ATOM     28  C01 LIG5     1       1.191  23.702  -4.311  1.00  0.00           C  
ATOM     29  C02 LIG5     1       1.879  21.379  -4.430  1.00  0.00           C  
ATOM     30  C03 LIG5     1       4.119  18.044  -2.167  1.00  0.00           C  
END
ENDMDL
MODEL       17
ATOM      1  CAB LIG5     1      10.778  16.820  -3.128  1.00  0.00           C  
ATOM      2  CAI LIG5     1       3.488  18.629  -1.185  1.00  0.00           C  
ATOM      3  CAJ LIG5     1       3.426  18.949  -2.506  1.00  0.00           C  
ATOM      4  CAK LIG5     1       4.949  12.518  -5.319  1.00  0.00           C  
ATOM      5  CAL LIG5     1       2.428  21.138  -5.358  1.00  0.00           C  
ATOM      6  CAM LIG5     1       2.515  22.557  -3.296  1.00  0.00           C  
ATOM      7  CAN LIG5     1       2.861  20.095  -4.583  1.00  0.00           C  
ATOM      8  CAO LIG5     1       9.292  16.932  -3.416  1.00  0.00           C  
ATOM      9  CAP LIG5     1       2.702  15.475  -2.765  1.00  0.00           C  
ATOM     10  CAQ LIG5     1       4.765  16.388  -1.630  1.00  0.00           C  
ATOM     11  CAR LIG5     1       4.190  15.583  -2.527  1.00  0.00           C  
ATOM     12  CAS LIG5     1       6.319  12.577  -4.473  1.00  0.00           C  
ATOM     13  CAT LIG5     1       6.337  16.556  -1.611  1.00  0.00           C  
ATOM     14  CAU LIG5     1       6.969  13.951  -4.405  1.00  0.00           C  
ATOM     15  CAV LIG5     1       7.038  16.080  -2.893  1.00  0.00           C  
ATOM     16  CAW LIG5     1       6.391  14.776  -3.171  1.00  0.00           C  
ATOM     17  CAX LIG5     1       3.095  20.222  -3.200  1.00  0.00           C  
ATOM     18  NAM LIG5     1       8.547  16.038  -2.825  1.00  0.00           N  
ATOM     19  OAC LIG5     1       8.847  17.796  -4.141  1.00  0.00           O  
ATOM     20  OAD LIG5     1       2.140  15.050  -3.772  1.00  0.00           O  
ATOM     21  OAE LIG5     1       4.590  11.151  -5.524  1.00  0.00           O  
ATOM     22  OAF LIG5     1       1.883  15.752  -1.845  1.00  0.00           O  
ATOM     23  OAG LIG5     1       7.210  11.690  -5.172  1.00  0.00           O  
ATOM     24  OAH LIG5     1       6.736  17.922  -1.446  1.00  0.00           O  
ATOM     25  OAI LIG5     1       6.801  14.703  -5.667  1.00  0.00           O  
ATOM     26  OAN LIG5     1       4.964  14.887  -3.368  1.00  0.00           O  
ATOM     27  CBD LIG5     1       1.497  23.516  -5.348  1.00  0.00           C  
ATOM     28  C01 LIG5     1       2.149  22.361  -4.631  1.00  0.00           C  
ATOM     29  C02 LIG5     1       3.008  21.433  -2.610  1.00  0.00           C  
ATOM     30  C03 LIG5     1       3.991  17.284  -0.649  1.00  0.00           C  
END
ENDMDL
MODEL       18
ATOM      1  CAB LIG5     1       8.723  10.332  -0.824  1.00  0.00           C  
ATOM      2  CAI LIG5     1       3.474  15.276   0.760  1.00  0.00           C  
ATOM      3  CAJ LIG5     1       3.928  15.058   2.033  1.00  0.00           C  
ATOM      4  CAK LIG5     1       7.185  12.756  -7.135  1.00  0.00           C  
ATOM      5  CAL LIG5     1       5.008  16.583   5.315  1.00  0.00           C  
ATOM      6  CAM LIG5     1       4.517  18.354   3.760  1.00  0.00           C  
ATOM      7  CAN LIG5     1       4.794  15.626   4.311  1.00  0.00           C  
ATOM      8  CAO LIG5     1       8.288  11.622  -1.424  1.00  0.00           C  
ATOM      9  CAP LIG5     1       2.992  15.504  -3.023  1.00  0.00           C  
ATOM     10  CAQ LIG5     1       4.061  13.877  -1.349  1.00  0.00           C  
ATOM     11  CAR LIG5     1       3.970  14.442  -2.574  1.00  0.00           C  
ATOM     12  CAS LIG5     1       6.200  12.808  -5.936  1.00  0.00           C  
ATOM     13  CAT LIG5     1       4.971  12.739  -1.092  1.00  0.00           C  
ATOM     14  CAU LIG5     1       6.804  12.888  -4.528  1.00  0.00           C  
ATOM     15  CAV LIG5     1       6.283  12.742  -2.076  1.00  0.00           C  
ATOM     16  CAW LIG5     1       5.710  12.862  -3.441  1.00  0.00           C  
ATOM     17  CAX LIG5     1       4.321  16.024   3.070  1.00  0.00           C  
ATOM     18  NAM LIG5     1       7.084  11.536  -1.950  1.00  0.00           N  
ATOM     19  OAC LIG5     1       8.946  12.619  -1.525  1.00  0.00           O  
ATOM     20  OAD LIG5     1       3.018  15.818  -4.260  1.00  0.00           O  
ATOM     21  OAE LIG5     1       8.007  11.601  -7.069  1.00  0.00           O  
ATOM     22  OAF LIG5     1       2.195  15.970  -2.278  1.00  0.00           O  
ATOM     23  OAG LIG5     1       5.266  11.746  -6.110  1.00  0.00           O  
ATOM     24  OAH LIG5     1       5.595  12.739   0.226  1.00  0.00           O  
ATOM     25  OAI LIG5     1       7.840  14.011  -4.482  1.00  0.00           O  
ATOM     26  OAN LIG5     1       4.939  14.077  -3.507  1.00  0.00           O  
ATOM     27  CBD LIG5     1       5.062  18.823   6.122  1.00  0.00           C  
ATOM     28  C01 LIG5     1       4.829  17.908   5.018  1.00  0.00           C  
ATOM     29  C02 LIG5     1       4.234  17.418   2.735  1.00  0.00           C  
ATOM     30  C03 LIG5     1       3.098  14.109  -0.168  1.00  0.00           C  
END
ENDMDL
MODEL       19
ATOM      1  CAB LIG5     1       8.726  15.995  -8.556  1.00  0.00           C  
ATOM      2  CAI LIG5     1       3.112  19.452  -4.465  1.00  0.00           C  
ATOM      3  CAJ LIG5     1       1.888  19.532  -3.912  1.00  0.00           C  
ATOM      4  CAK LIG5     1       5.496  12.083  -3.431  1.00  0.00           C  
ATOM      5  CAL LIG5     1      -1.633  20.641  -4.577  1.00  0.00           C  
ATOM      6  CAM LIG5     1      -0.148  21.678  -6.148  1.00  0.00           C  
ATOM      7  CAN LIG5     1      -0.539  20.041  -3.975  1.00  0.00           C  
ATOM      8  CAO LIG5     1       7.344  16.216  -8.053  1.00  0.00           C  
ATOM      9  CAP LIG5     1       2.851  16.013  -3.366  1.00  0.00           C  
ATOM     10  CAQ LIG5     1       4.684  17.425  -4.411  1.00  0.00           C  
ATOM     11  CAR LIG5     1       4.216  16.233  -4.004  1.00  0.00           C  
ATOM     12  CAS LIG5     1       6.804  12.625  -4.197  1.00  0.00           C  
ATOM     13  CAT LIG5     1       5.791  17.480  -5.533  1.00  0.00           C  
ATOM     14  CAU LIG5     1       6.526  13.626  -5.421  1.00  0.00           C  
ATOM     15  CAV LIG5     1       6.049  16.033  -6.004  1.00  0.00           C  
ATOM     16  CAW LIG5     1       6.198  15.053  -4.871  1.00  0.00           C  
ATOM     17  CAX LIG5     1       0.765  20.211  -4.514  1.00  0.00           C  
ATOM     18  NAM LIG5     1       7.245  16.105  -6.765  1.00  0.00           N  
ATOM     19  OAC LIG5     1       6.339  16.335  -8.729  1.00  0.00           O  
ATOM     20  OAD LIG5     1       2.396  14.854  -3.328  1.00  0.00           O  
ATOM     21  OAE LIG5     1       4.609  11.254  -4.284  1.00  0.00           O  
ATOM     22  OAF LIG5     1       2.122  16.883  -2.993  1.00  0.00           O  
ATOM     23  OAG LIG5     1       7.512  11.446  -4.662  1.00  0.00           O  
ATOM     24  OAH LIG5     1       5.382  18.281  -6.589  1.00  0.00           O  
ATOM     25  OAI LIG5     1       5.539  13.057  -6.272  1.00  0.00           O  
ATOM     26  OAN LIG5     1       4.854  15.043  -4.300  1.00  0.00           O  
ATOM     27  CBD LIG5     1      -2.655  22.229  -6.281  1.00  0.00           C  
ATOM     28  C01 LIG5     1      -1.463  21.429  -5.659  1.00  0.00           C  
ATOM     29  C02 LIG5     1       0.906  21.040  -5.627  1.00  0.00           C  
ATOM     30  C03 LIG5     1       4.355  18.791  -3.832  1.00  0.00           C  
END
ENDMDL
MODEL       20
ATOM      1  CAB LIG5     1      10.323  14.135  -3.436  1.00  0.00           C  
ATOM      2  CAI LIG5     1       3.500  17.845  -0.655  1.00  0.00           C  
ATOM      3  CAJ LIG5     1       2.289  18.201  -0.155  1.00  0.00           C  
ATOM      4  CAK LIG5     1       4.893  11.012  -5.535  1.00  0.00           C  
ATOM      5  CAL LIG5     1      -0.486  20.923   0.179  1.00  0.00           C  
ATOM      6  CAM LIG5     1       1.430  21.823  -0.943  1.00  0.00           C  
ATOM      7  CAN LIG5     1       0.241  19.691   0.226  1.00  0.00           C  
ATOM      8  CAO LIG5     1       9.144  15.046  -3.309  1.00  0.00           C  
ATOM      9  CAP LIG5     1       2.410  15.007  -2.264  1.00  0.00           C  
ATOM     10  CAQ LIG5     1       4.648  15.801  -1.326  1.00  0.00           C  
ATOM     11  CAR LIG5     1       3.870  15.113  -2.188  1.00  0.00           C  
ATOM     12  CAS LIG5     1       5.120  11.675  -4.186  1.00  0.00           C  
ATOM     13  CAT LIG5     1       6.179  15.839  -1.480  1.00  0.00           C  
ATOM     14  CAU LIG5     1       6.123  12.924  -4.227  1.00  0.00           C  
ATOM     15  CAV LIG5     1       6.692  15.025  -2.798  1.00  0.00           C  
ATOM     16  CAW LIG5     1       5.730  13.820  -3.057  1.00  0.00           C  
ATOM     17  CAX LIG5     1       1.572  19.514  -0.261  1.00  0.00           C  
ATOM     18  NAM LIG5     1       8.090  14.560  -2.639  1.00  0.00           N  
ATOM     19  OAC LIG5     1       9.148  16.182  -3.805  1.00  0.00           O  
ATOM     20  OAD LIG5     1       1.893  14.571  -3.272  1.00  0.00           O  
ATOM     21  OAE LIG5     1       6.155  10.768  -6.193  1.00  0.00           O  
ATOM     22  OAF LIG5     1       1.737  15.357  -1.342  1.00  0.00           O  
ATOM     23  OAG LIG5     1       5.684  10.752  -3.265  1.00  0.00           O  
ATOM     24  OAH LIG5     1       6.692  17.189  -1.561  1.00  0.00           O  
ATOM     25  OAI LIG5     1       6.029  13.590  -5.549  1.00  0.00           O  
ATOM     26  OAN LIG5     1       4.422  14.375  -3.245  1.00  0.00           O  
ATOM     27  CBD LIG5     1      -0.548  23.314  -0.622  1.00  0.00           C  
ATOM     28  C01 LIG5     1       0.148  21.990  -0.456  1.00  0.00           C  
ATOM     29  C02 LIG5     1       2.167  20.670  -0.804  1.00  0.00           C  
ATOM     30  C03 LIG5     1       4.106  16.588  -0.218  1.00  0.00           C  
END
ENDMDL
