# Supplementary material for: The Influence of 150-Cavity Binders on the Dynamics of Influenza A Neuraminidases as Revealed by Molecular Dynamics Simulations and Combined Clustering
Source: PLoS One. 2013 Mar 27;8(3):e59873. doi: 10.1371/journal.pone.0059873 (PMC3609799; doi:10.1371/journal.pone.0059873)
Supplement: Structures S1 — The coordinates of the top 20 most populated ligand and top 40 most populated enzyme clusters in PDB format. (ZIP) [file pone.0059873.s011.zip › N2_6.pdb]

MODEL        1
ATOM      1  N   LIG6     1       7.864  14.968   1.512  1.00  0.00           N  
ATOM      2  C   LIG6     1       7.912  12.467   5.705  1.00  0.00           C  
ATOM      3  O   LIG6     1       9.473  13.463  -1.271  1.00  0.00           O  
ATOM      4  C1  LIG6     1       5.095  11.181  -6.693  1.00  0.00           C  
ATOM      5  N1  LIG6     1       7.050  15.087   0.530  1.00  0.00           N  
ATOM      6  O1  LIG6     1       2.184  14.945  -3.618  1.00  0.00           O  
ATOM      7  C2  LIG6     1       9.178  11.973  -5.096  1.00  0.00           C  
ATOM      8  N2  LIG6     1       7.656  12.137  -1.678  1.00  0.00           N  
ATOM      9  O2  LIG6     1       2.199  15.747  -1.662  1.00  0.00           O  
ATOM     10  C3  LIG6     1       9.763  11.046  -1.253  1.00  0.00           C  
ATOM     11  N3  LIG6     1       6.498  13.882   0.377  1.00  0.00           N  
ATOM     12  O3  LIG6     1       9.416  12.252   2.846  1.00  0.00           O  
ATOM     13  C4  LIG6     1       4.508  14.285  -1.070  1.00  0.00           C  
ATOM     14  O4  LIG6     1       6.477  12.412  -4.234  1.00  0.00           O  
ATOM     15  C5  LIG6     1       6.911  13.078   1.358  1.00  0.00           C  
ATOM     16  C6  LIG6     1       7.457  12.489   4.267  1.00  0.00           C  
ATOM     17  C7  LIG6     1       5.591  10.522  -5.387  1.00  0.00           C  
ATOM     18  C8  LIG6     1       7.988  11.270  -5.741  1.00  0.00           C  
ATOM     19  C9  LIG6     1       4.540  13.573  -3.545  1.00  0.00           C  
ATOM     20  C10 LIG6     1       8.969  12.359  -1.431  1.00  0.00           C  
ATOM     21  C11 LIG6     1       2.723  15.051  -2.537  1.00  0.00           C  
ATOM     22  C12 LIG6     1       3.999  14.283  -2.320  1.00  0.00           C  
ATOM     23  C13 LIG6     1       7.718  13.783   2.166  1.00  0.00           C  
ATOM     24  C14 LIG6     1       8.454  13.229   3.379  1.00  0.00           C  
ATOM     25  C15 LIG6     1       6.851  11.135  -4.673  1.00  0.00           C  
ATOM     26  C16 LIG6     1       5.763  13.384  -0.706  1.00  0.00           C  
ATOM     27  C17 LIG6     1       5.694  12.579  -3.064  1.00  0.00           C  
ATOM     28  C18 LIG6     1       6.638  13.210  -1.985  1.00  0.00           C  
END
ENDMDL
MODEL        2
ATOM      1  N   LIG6     1       8.383  12.560  -3.174  1.00  0.00           N  
ATOM      2  C   LIG6     1       7.804   9.517  -0.127  1.00  0.00           C  
ATOM      3  O   LIG6     1       9.460  16.577  -2.449  1.00  0.00           O  
ATOM      4  C1  LIG6     1       5.337  21.536  -3.067  1.00  0.00           C  
ATOM      5  N1  LIG6     1       7.958  13.306  -4.128  1.00  0.00           N  
ATOM      6  O1  LIG6     1       1.942  16.653  -2.760  1.00  0.00           O  
ATOM      7  C2  LIG6     1       8.798  20.258  -5.465  1.00  0.00           C  
ATOM      8  N2  LIG6     1       8.280  16.733  -4.282  1.00  0.00           N  
ATOM      9  O2  LIG6     1       1.911  14.935  -3.898  1.00  0.00           O  
ATOM     10  C3  LIG6     1      10.659  16.609  -4.414  1.00  0.00           C  
ATOM     11  N3  LIG6     1       6.997  14.105  -3.564  1.00  0.00           N  
ATOM     12  O3  LIG6     1       8.666  12.381   0.256  1.00  0.00           O  
ATOM     13  C4  LIG6     1       4.855  15.113  -4.134  1.00  0.00           C  
ATOM     14  O4  LIG6     1       6.551  18.925  -3.768  1.00  0.00           O  
ATOM     15  C5  LIG6     1       6.717  13.776  -2.289  1.00  0.00           C  
ATOM     16  C6  LIG6     1       8.023  10.456  -1.247  1.00  0.00           C  
ATOM     17  C7  LIG6     1       6.548  21.357  -3.993  1.00  0.00           C  
ATOM     18  C8  LIG6     1       7.334  19.874  -5.885  1.00  0.00           C  
ATOM     19  C9  LIG6     1       4.637  17.470  -3.431  1.00  0.00           C  
ATOM     20  C10 LIG6     1       9.406  16.600  -3.659  1.00  0.00           C  
ATOM     21  C11 LIG6     1       2.593  15.880  -3.445  1.00  0.00           C  
ATOM     22  C12 LIG6     1       4.078  16.100  -3.697  1.00  0.00           C  
ATOM     23  C13 LIG6     1       7.642  12.809  -2.015  1.00  0.00           C  
ATOM     24  C14 LIG6     1       7.722  11.885  -0.723  1.00  0.00           C  
ATOM     25  C15 LIG6     1       6.400  19.966  -4.708  1.00  0.00           C  
ATOM     26  C16 LIG6     1       6.377  15.192  -4.276  1.00  0.00           C  
ATOM     27  C17 LIG6     1       6.053  17.675  -4.093  1.00  0.00           C  
ATOM     28  C18 LIG6     1       6.994  16.496  -3.660  1.00  0.00           C  
END
ENDMDL
MODEL        3
ATOM      1  N   LIG6     1       7.187  14.112   0.492  1.00  0.00           N  
ATOM      2  C   LIG6     1       5.292  10.333   2.526  1.00  0.00           C  
ATOM      3  O   LIG6     1       9.121  13.592  -3.069  1.00  0.00           O  
ATOM      4  C1  LIG6     1       6.744  16.132  -8.069  1.00  0.00           C  
ATOM      5  N1  LIG6     1       6.590  14.543  -0.611  1.00  0.00           N  
ATOM      6  O1  LIG6     1       2.658  17.039  -4.534  1.00  0.00           O  
ATOM      7  C2  LIG6     1       7.857  11.775  -6.981  1.00  0.00           C  
ATOM      8  N2  LIG6     1       7.203  12.595  -3.539  1.00  0.00           N  
ATOM      9  O2  LIG6     1       2.313  16.640  -2.513  1.00  0.00           O  
ATOM     10  C3  LIG6     1       8.986  11.241  -3.102  1.00  0.00           C  
ATOM     11  N3  LIG6     1       5.812  13.483  -1.026  1.00  0.00           N  
ATOM     12  O3  LIG6     1       7.846  10.745   1.366  1.00  0.00           O  
ATOM     13  C4  LIG6     1       4.105  14.541  -2.436  1.00  0.00           C  
ATOM     14  O4  LIG6     1       6.647  14.123  -5.897  1.00  0.00           O  
ATOM     15  C5  LIG6     1       5.846  12.512  -0.128  1.00  0.00           C  
ATOM     16  C6  LIG6     1       6.089  11.603   2.904  1.00  0.00           C  
ATOM     17  C7  LIG6     1       7.046  14.646  -8.205  1.00  0.00           C  
ATOM     18  C8  LIG6     1       6.490  12.262  -7.424  1.00  0.00           C  
ATOM     19  C9  LIG6     1       4.813  15.307  -4.797  1.00  0.00           C  
ATOM     20  C10 LIG6     1       8.489  12.590  -3.221  1.00  0.00           C  
ATOM     21  C11 LIG6     1       2.948  16.488  -3.527  1.00  0.00           C  
ATOM     22  C12 LIG6     1       3.984  15.434  -3.506  1.00  0.00           C  
ATOM     23  C13 LIG6     1       6.751  12.835   0.799  1.00  0.00           C  
ATOM     24  C14 LIG6     1       7.271  11.954   1.885  1.00  0.00           C  
ATOM     25  C15 LIG6     1       6.227  13.818  -7.237  1.00  0.00           C  
ATOM     26  C16 LIG6     1       5.181  13.497  -2.405  1.00  0.00           C  
ATOM     27  C17 LIG6     1       5.663  14.033  -4.862  1.00  0.00           C  
ATOM     28  C18 LIG6     1       6.295  13.759  -3.506  1.00  0.00           C  
END
ENDMDL
MODEL        4
ATOM      1  N   LIG6     1       7.844  14.388   0.286  1.00  0.00           N  
ATOM      2  C   LIG6     1       5.372  10.487   1.924  1.00  0.00           C  
ATOM      3  O   LIG6     1       9.855  13.436  -2.539  1.00  0.00           O  
ATOM      4  C1  LIG6     1       5.890  11.077  -6.715  1.00  0.00           C  
ATOM      5  N1  LIG6     1       7.497  14.885  -0.901  1.00  0.00           N  
ATOM      6  O1  LIG6     1       5.102  18.008  -5.692  1.00  0.00           O  
ATOM      7  C2  LIG6     1      10.644  12.175  -6.569  1.00  0.00           C  
ATOM      8  N2  LIG6     1       8.039  12.547  -3.537  1.00  0.00           N  
ATOM      9  O2  LIG6     1       3.886  17.642  -4.067  1.00  0.00           O  
ATOM     10  C3  LIG6     1       9.715  10.999  -2.712  1.00  0.00           C  
ATOM     11  N3  LIG6     1       6.617  14.026  -1.440  1.00  0.00           N  
ATOM     12  O3  LIG6     1       8.002  11.046   1.104  1.00  0.00           O  
ATOM     13  C4  LIG6     1       5.499  15.414  -3.242  1.00  0.00           C  
ATOM     14  O4  LIG6     1       8.047  13.721  -6.162  1.00  0.00           O  
ATOM     15  C5  LIG6     1       6.375  13.015  -0.515  1.00  0.00           C  
ATOM     16  C6  LIG6     1       5.926  11.901   2.217  1.00  0.00           C  
ATOM     17  C7  LIG6     1       6.872  12.034  -7.534  1.00  0.00           C  
ATOM     18  C8  LIG6     1       9.442  12.222  -7.499  1.00  0.00           C  
ATOM     19  C9  LIG6     1       6.569  15.509  -5.491  1.00  0.00           C  
ATOM     20  C10 LIG6     1       9.253  12.423  -2.898  1.00  0.00           C  
ATOM     21  C11 LIG6     1       4.861  17.307  -4.763  1.00  0.00           C  
ATOM     22  C12 LIG6     1       5.682  16.099  -4.401  1.00  0.00           C  
ATOM     23  C13 LIG6     1       7.147  13.228   0.505  1.00  0.00           C  
ATOM     24  C14 LIG6     1       7.342  12.232   1.684  1.00  0.00           C  
ATOM     25  C15 LIG6     1       8.106  12.348  -6.709  1.00  0.00           C  
ATOM     26  C16 LIG6     1       6.200  14.106  -2.862  1.00  0.00           C  
ATOM     27  C17 LIG6     1       7.000  14.063  -5.176  1.00  0.00           C  
ATOM     28  C18 LIG6     1       7.437  13.923  -3.784  1.00  0.00           C  
END
ENDMDL
MODEL        5
ATOM      1  N   LIG6     1       8.169  13.430  -0.127  1.00  0.00           N  
ATOM      2  C   LIG6     1       5.784  10.186   2.994  1.00  0.00           C  
ATOM      3  O   LIG6     1       9.591  15.636  -3.765  1.00  0.00           O  
ATOM      4  C1  LIG6     1       5.757  18.858  -7.141  1.00  0.00           C  
ATOM      5  N1  LIG6     1       7.893  13.982  -1.313  1.00  0.00           N  
ATOM      6  O1  LIG6     1       2.156  16.726  -3.715  1.00  0.00           O  
ATOM      7  C2  LIG6     1       7.573  15.671  -9.447  1.00  0.00           C  
ATOM      8  N2  LIG6     1       8.061  14.148  -4.540  1.00  0.00           N  
ATOM      9  O2  LIG6     1       1.872  14.651  -3.319  1.00  0.00           O  
ATOM     10  C3  LIG6     1      10.325  13.560  -4.774  1.00  0.00           C  
ATOM     11  N3  LIG6     1       6.667  13.501  -1.635  1.00  0.00           N  
ATOM     12  O3  LIG6     1       8.291  10.784   1.364  1.00  0.00           O  
ATOM     13  C4  LIG6     1       4.560  14.386  -2.817  1.00  0.00           C  
ATOM     14  O4  LIG6     1       6.710  16.317  -5.824  1.00  0.00           O  
ATOM     15  C5  LIG6     1       6.185  12.668  -0.687  1.00  0.00           C  
ATOM     16  C6  LIG6     1       5.838  10.961   1.643  1.00  0.00           C  
ATOM     17  C7  LIG6     1       6.705  17.758  -7.728  1.00  0.00           C  
ATOM     18  C8  LIG6     1       7.355  15.383  -7.891  1.00  0.00           C  
ATOM     19  C9  LIG6     1       4.822  16.205  -4.436  1.00  0.00           C  
ATOM     20  C10 LIG6     1       9.318  14.602  -4.388  1.00  0.00           C  
ATOM     21  C11 LIG6     1       2.579  15.625  -3.475  1.00  0.00           C  
ATOM     22  C12 LIG6     1       4.040  15.371  -3.519  1.00  0.00           C  
ATOM     23  C13 LIG6     1       7.170  12.582   0.248  1.00  0.00           C  
ATOM     24  C14 LIG6     1       7.186  11.708   1.498  1.00  0.00           C  
ATOM     25  C15 LIG6     1       6.408  16.332  -7.246  1.00  0.00           C  
ATOM     26  C16 LIG6     1       5.993  13.882  -2.905  1.00  0.00           C  
ATOM     27  C17 LIG6     1       5.949  15.356  -5.049  1.00  0.00           C  
ATOM     28  C18 LIG6     1       6.855  14.747  -3.890  1.00  0.00           C  
END
ENDMDL
MODEL        6
ATOM      1  N   LIG6     1       7.331  14.113   0.846  1.00  0.00           N  
ATOM      2  C   LIG6     1       5.519  10.050   2.399  1.00  0.00           C  
ATOM      3  O   LIG6     1       9.382  13.672  -2.750  1.00  0.00           O  
ATOM      4  C1  LIG6     1       5.097  11.433  -6.844  1.00  0.00           C  
ATOM      5  N1  LIG6     1       6.830  14.512  -0.275  1.00  0.00           N  
ATOM      6  O1  LIG6     1       2.597  16.425  -4.636  1.00  0.00           O  
ATOM      7  C2  LIG6     1       9.741  12.229  -7.419  1.00  0.00           C  
ATOM      8  N2  LIG6     1       7.526  12.525  -3.245  1.00  0.00           N  
ATOM      9  O2  LIG6     1       2.020  15.969  -2.614  1.00  0.00           O  
ATOM     10  C3  LIG6     1       9.545  11.255  -3.128  1.00  0.00           C  
ATOM     11  N3  LIG6     1       6.145  13.455  -0.759  1.00  0.00           N  
ATOM     12  O3  LIG6     1       8.164  10.846   1.767  1.00  0.00           O  
ATOM     13  C4  LIG6     1       4.436  14.456  -2.186  1.00  0.00           C  
ATOM     14  O4  LIG6     1       6.687  13.745  -5.713  1.00  0.00           O  
ATOM     15  C5  LIG6     1       6.208  12.369   0.013  1.00  0.00           C  
ATOM     16  C6  LIG6     1       6.054  11.426   2.884  1.00  0.00           C  
ATOM     17  C7  LIG6     1       6.461  11.887  -7.339  1.00  0.00           C  
ATOM     18  C8  LIG6     1       8.657  13.195  -6.980  1.00  0.00           C  
ATOM     19  C9  LIG6     1       4.996  14.965  -4.547  1.00  0.00           C  
ATOM     20  C10 LIG6     1       8.844  12.624  -2.973  1.00  0.00           C  
ATOM     21  C11 LIG6     1       2.847  15.976  -3.527  1.00  0.00           C  
ATOM     22  C12 LIG6     1       4.146  15.145  -3.333  1.00  0.00           C  
ATOM     23  C13 LIG6     1       6.970  12.771   1.042  1.00  0.00           C  
ATOM     24  C14 LIG6     1       7.350  11.872   2.189  1.00  0.00           C  
ATOM     25  C15 LIG6     1       7.382  12.580  -6.336  1.00  0.00           C  
ATOM     26  C16 LIG6     1       5.596  13.516  -2.093  1.00  0.00           C  
ATOM     27  C17 LIG6     1       5.817  13.705  -4.570  1.00  0.00           C  
ATOM     28  C18 LIG6     1       6.606  13.625  -3.284  1.00  0.00           C  
END
ENDMDL
MODEL        7
ATOM      1  N   LIG6     1       8.587  13.996   0.257  1.00  0.00           N  
ATOM      2  C   LIG6     1       5.282  11.038   1.864  1.00  0.00           C  
ATOM      3  O   LIG6     1      10.379  13.623  -3.024  1.00  0.00           O  
ATOM      4  C1  LIG6     1       7.832  16.588  -8.840  1.00  0.00           C  
ATOM      5  N1  LIG6     1       8.412  14.723  -0.829  1.00  0.00           N  
ATOM      6  O1  LIG6     1       6.087  19.173  -4.344  1.00  0.00           O  
ATOM      7  C2  LIG6     1       6.326  12.159  -6.541  1.00  0.00           C  
ATOM      8  N2  LIG6     1       8.366  13.205  -3.890  1.00  0.00           N  
ATOM      9  O2  LIG6     1       5.494  18.838  -2.350  1.00  0.00           O  
ATOM     10  C3  LIG6     1      10.018  11.397  -3.682  1.00  0.00           C  
ATOM     11  N3  LIG6     1       7.196  14.264  -1.291  1.00  0.00           N  
ATOM     12  O3  LIG6     1       7.879  10.659   0.969  1.00  0.00           O  
ATOM     13  C4  LIG6     1       6.161  16.101  -2.555  1.00  0.00           C  
ATOM     14  O4  LIG6     1       8.028  14.860  -6.191  1.00  0.00           O  
ATOM     15  C5  LIG6     1       6.714  13.178  -0.641  1.00  0.00           C  
ATOM     16  C6  LIG6     1       6.417  12.057   2.259  1.00  0.00           C  
ATOM     17  C7  LIG6     1       8.064  15.067  -8.649  1.00  0.00           C  
ATOM     18  C8  LIG6     1       7.271  13.007  -7.489  1.00  0.00           C  
ATOM     19  C9  LIG6     1       6.816  16.539  -4.947  1.00  0.00           C  
ATOM     20  C10 LIG6     1       9.604  12.824  -3.475  1.00  0.00           C  
ATOM     21  C11 LIG6     1       5.812  18.406  -3.461  1.00  0.00           C  
ATOM     22  C12 LIG6     1       6.226  16.988  -3.598  1.00  0.00           C  
ATOM     23  C13 LIG6     1       7.628  13.013   0.354  1.00  0.00           C  
ATOM     24  C14 LIG6     1       7.713  11.966   1.417  1.00  0.00           C  
ATOM     25  C15 LIG6     1       7.257  14.526  -7.359  1.00  0.00           C  
ATOM     26  C16 LIG6     1       6.704  14.702  -2.601  1.00  0.00           C  
ATOM     27  C17 LIG6     1       7.110  15.020  -5.036  1.00  0.00           C  
ATOM     28  C18 LIG6     1       7.802  14.623  -3.764  1.00  0.00           C  
END
ENDMDL
MODEL        8
ATOM      1  N   LIG6     1       8.701  12.633  -2.923  1.00  0.00           N  
ATOM      2  C   LIG6     1       7.751   9.283  -0.203  1.00  0.00           C  
ATOM      3  O   LIG6     1       9.851  16.738  -2.332  1.00  0.00           O  
ATOM      4  C1  LIG6     1       5.445  20.640   0.162  1.00  0.00           C  
ATOM      5  N1  LIG6     1       8.265  13.615  -3.726  1.00  0.00           N  
ATOM      6  O1  LIG6     1       1.820  16.458  -2.519  1.00  0.00           O  
ATOM      7  C2  LIG6     1       7.243  21.395  -3.846  1.00  0.00           C  
ATOM      8  N2  LIG6     1       8.166  17.384  -3.519  1.00  0.00           N  
ATOM      9  O2  LIG6     1       2.323  14.724  -3.582  1.00  0.00           O  
ATOM     10  C3  LIG6     1      10.309  18.222  -4.164  1.00  0.00           C  
ATOM     11  N3  LIG6     1       7.326  14.316  -3.007  1.00  0.00           N  
ATOM     12  O3  LIG6     1       8.872  12.377   0.467  1.00  0.00           O  
ATOM     13  C4  LIG6     1       5.057  15.161  -3.556  1.00  0.00           C  
ATOM     14  O4  LIG6     1       6.179  19.037  -2.128  1.00  0.00           O  
ATOM     15  C5  LIG6     1       7.262  13.843  -1.732  1.00  0.00           C  
ATOM     16  C6  LIG6     1       8.417  10.376  -1.047  1.00  0.00           C  
ATOM     17  C7  LIG6     1       5.691  21.252  -1.230  1.00  0.00           C  
ATOM     18  C8  LIG6     1       5.778  20.927  -3.723  1.00  0.00           C  
ATOM     19  C9  LIG6     1       4.546  17.263  -2.349  1.00  0.00           C  
ATOM     20  C10 LIG6     1       9.494  17.380  -3.259  1.00  0.00           C  
ATOM     21  C11 LIG6     1       2.637  15.685  -2.970  1.00  0.00           C  
ATOM     22  C12 LIG6     1       4.140  16.003  -2.985  1.00  0.00           C  
ATOM     23  C13 LIG6     1       7.982  12.658  -1.788  1.00  0.00           C  
ATOM     24  C14 LIG6     1       8.045  11.815  -0.556  1.00  0.00           C  
ATOM     25  C15 LIG6     1       5.462  20.286  -2.362  1.00  0.00           C  
ATOM     26  C16 LIG6     1       6.550  15.438  -3.542  1.00  0.00           C  
ATOM     27  C17 LIG6     1       5.865  17.847  -2.883  1.00  0.00           C  
ATOM     28  C18 LIG6     1       7.046  16.777  -2.854  1.00  0.00           C  
END
ENDMDL
MODEL        9
ATOM      1  N   LIG6     1       8.001  14.083  -0.359  1.00  0.00           N  
ATOM      2  C   LIG6     1       5.808  11.099   2.882  1.00  0.00           C  
ATOM      3  O   LIG6     1      10.707  13.757  -3.321  1.00  0.00           O  
ATOM      4  C1  LIG6     1       8.592  13.247  -9.730  1.00  0.00           C  
ATOM      5  N1  LIG6     1       7.839  14.468  -1.644  1.00  0.00           N  
ATOM      6  O1  LIG6     1       5.125  16.407  -7.321  1.00  0.00           O  
ATOM      7  C2  LIG6     1      12.115  12.207  -6.871  1.00  0.00           C  
ATOM      8  N2  LIG6     1       9.064  12.575  -4.164  1.00  0.00           N  
ATOM      9  O2  LIG6     1       4.387  16.848  -5.394  1.00  0.00           O  
ATOM     10  C3  LIG6     1      11.053  11.450  -3.344  1.00  0.00           C  
ATOM     11  N3  LIG6     1       6.990  13.562  -2.278  1.00  0.00           N  
ATOM     12  O3  LIG6     1       7.776  10.824   0.878  1.00  0.00           O  
ATOM     13  C4  LIG6     1       5.923  14.694  -4.373  1.00  0.00           C  
ATOM     14  O4  LIG6     1       9.229  13.452  -6.774  1.00  0.00           O  
ATOM     15  C5  LIG6     1       6.636  12.599  -1.394  1.00  0.00           C  
ATOM     16  C6  LIG6     1       5.759  12.035   1.650  1.00  0.00           C  
ATOM     17  C7  LIG6     1       8.518  12.074  -8.696  1.00  0.00           C  
ATOM     18  C8  LIG6     1      11.005  12.238  -8.030  1.00  0.00           C  
ATOM     19  C9  LIG6     1       7.053  14.614  -6.616  1.00  0.00           C  
ATOM     20  C10 LIG6     1      10.294  12.698  -3.621  1.00  0.00           C  
ATOM     21  C11 LIG6     1       5.097  16.192  -6.146  1.00  0.00           C  
ATOM     22  C12 LIG6     1       5.981  15.131  -5.653  1.00  0.00           C  
ATOM     23  C13 LIG6     1       7.221  12.921  -0.197  1.00  0.00           C  
ATOM     24  C14 LIG6     1       7.188  12.133   1.096  1.00  0.00           C  
ATOM     25  C15 LIG6     1       9.547  12.202  -7.575  1.00  0.00           C  
ATOM     26  C16 LIG6     1       6.825  13.591  -3.761  1.00  0.00           C  
ATOM     27  C17 LIG6     1       7.946  13.461  -6.015  1.00  0.00           C  
ATOM     28  C18 LIG6     1       8.218  13.613  -4.517  1.00  0.00           C  
END
ENDMDL
MODEL       10
ATOM      1  N   LIG6     1       8.056  14.047   0.841  1.00  0.00           N  
ATOM      2  C   LIG6     1       5.490  10.031   1.899  1.00  0.00           C  
ATOM      3  O   LIG6     1      10.828  12.541  -1.678  1.00  0.00           O  
ATOM      4  C1  LIG6     1      13.771  16.304  -5.077  1.00  0.00           C  
ATOM      5  N1  LIG6     1       8.172  14.896  -0.142  1.00  0.00           N  
ATOM      6  O1  LIG6     1       8.986  19.650  -3.612  1.00  0.00           O  
ATOM      7  C2  LIG6     1      11.741  12.736  -6.833  1.00  0.00           C  
ATOM      8  N2  LIG6     1       9.638  13.113  -3.475  1.00  0.00           N  
ATOM      9  O2  LIG6     1       7.209  19.166  -2.766  1.00  0.00           O  
ATOM     10  C3  LIG6     1      10.438  10.786  -3.277  1.00  0.00           C  
ATOM     11  N3  LIG6     1       7.895  14.255  -1.298  1.00  0.00           N  
ATOM     12  O3  LIG6     1       8.072  10.396   0.843  1.00  0.00           O  
ATOM     13  C4  LIG6     1       7.792  16.438  -2.569  1.00  0.00           C  
ATOM     14  O4  LIG6     1      11.167  15.051  -4.697  1.00  0.00           O  
ATOM     15  C5  LIG6     1       7.543  12.985  -0.987  1.00  0.00           C  
ATOM     16  C6  LIG6     1       5.829  11.299   1.098  1.00  0.00           C  
ATOM     17  C7  LIG6     1      13.164  15.285  -6.005  1.00  0.00           C  
ATOM     18  C8  LIG6     1      11.120  14.144  -7.056  1.00  0.00           C  
ATOM     19  C9  LIG6     1       9.721  16.856  -4.104  1.00  0.00           C  
ATOM     20  C10 LIG6     1      10.356  12.196  -2.742  1.00  0.00           C  
ATOM     21  C11 LIG6     1       8.239  18.806  -3.259  1.00  0.00           C  
ATOM     22  C12 LIG6     1       8.524  17.338  -3.262  1.00  0.00           C  
ATOM     23  C13 LIG6     1       7.675  12.832   0.353  1.00  0.00           C  
ATOM     24  C14 LIG6     1       7.336  11.604   1.135  1.00  0.00           C  
ATOM     25  C15 LIG6     1      11.644  15.291  -6.046  1.00  0.00           C  
ATOM     26  C16 LIG6     1       8.038  14.881  -2.595  1.00  0.00           C  
ATOM     27  C17 LIG6     1       9.750  15.331  -4.372  1.00  0.00           C  
ATOM     28  C18 LIG6     1       9.489  14.504  -3.071  1.00  0.00           C  
END
ENDMDL
MODEL       11
ATOM      1  N   LIG6     1       8.735  12.572  -3.163  1.00  0.00           N  
ATOM      2  C   LIG6     1       8.607   9.214  -0.243  1.00  0.00           C  
ATOM      3  O   LIG6     1       9.233  16.685  -2.802  1.00  0.00           O  
ATOM      4  C1  LIG6     1       4.438  20.405  -6.935  1.00  0.00           C  
ATOM      5  N1  LIG6     1       8.311  13.510  -4.013  1.00  0.00           N  
ATOM      6  O1  LIG6     1       1.862  16.647  -3.178  1.00  0.00           O  
ATOM      7  C2  LIG6     1       8.272  20.561  -7.502  1.00  0.00           C  
ATOM      8  N2  LIG6     1       8.172  16.542  -4.663  1.00  0.00           N  
ATOM      9  O2  LIG6     1       2.039  14.614  -3.528  1.00  0.00           O  
ATOM     10  C3  LIG6     1      10.534  16.593  -4.901  1.00  0.00           C  
ATOM     11  N3  LIG6     1       7.211  14.098  -3.474  1.00  0.00           N  
ATOM     12  O3  LIG6     1       8.328  12.289   0.277  1.00  0.00           O  
ATOM     13  C4  LIG6     1       4.852  14.797  -3.975  1.00  0.00           C  
ATOM     14  O4  LIG6     1       6.118  18.657  -5.004  1.00  0.00           O  
ATOM     15  C5  LIG6     1       6.960  13.542  -2.214  1.00  0.00           C  
ATOM     16  C6  LIG6     1       8.657  10.383  -1.213  1.00  0.00           C  
ATOM     17  C7  LIG6     1       5.379  19.259  -7.315  1.00  0.00           C  
ATOM     18  C8  LIG6     1       7.556  20.283  -6.143  1.00  0.00           C  
ATOM     19  C9  LIG6     1       4.433  17.235  -4.176  1.00  0.00           C  
ATOM     20  C10 LIG6     1       9.294  16.654  -4.022  1.00  0.00           C  
ATOM     21  C11 LIG6     1       2.527  15.736  -3.617  1.00  0.00           C  
ATOM     22  C12 LIG6     1       4.000  15.842  -3.846  1.00  0.00           C  
ATOM     23  C13 LIG6     1       7.874  12.577  -2.063  1.00  0.00           C  
ATOM     24  C14 LIG6     1       7.867  11.626  -0.883  1.00  0.00           C  
ATOM     25  C15 LIG6     1       6.556  19.070  -6.334  1.00  0.00           C  
ATOM     26  C16 LIG6     1       6.335  14.943  -4.224  1.00  0.00           C  
ATOM     27  C17 LIG6     1       5.785  17.282  -4.895  1.00  0.00           C  
ATOM     28  C18 LIG6     1       6.789  16.395  -4.154  1.00  0.00           C  
END
ENDMDL
MODEL       12
ATOM      1  N   LIG6     1       8.670  13.210  -0.513  1.00  0.00           N  
ATOM      2  C   LIG6     1       5.780  10.414   2.650  1.00  0.00           C  
ATOM      3  O   LIG6     1       9.669  16.863  -3.352  1.00  0.00           O  
ATOM      4  C1  LIG6     1       4.595  20.255  -4.311  1.00  0.00           C  
ATOM      5  N1  LIG6     1       8.459  13.827  -1.679  1.00  0.00           N  
ATOM      6  O1  LIG6     1       2.016  16.394  -2.924  1.00  0.00           O  
ATOM      7  C2  LIG6     1       8.716  19.114  -6.018  1.00  0.00           C  
ATOM      8  N2  LIG6     1       8.300  15.400  -4.342  1.00  0.00           N  
ATOM      9  O2  LIG6     1       2.075  14.355  -3.313  1.00  0.00           O  
ATOM     10  C3  LIG6     1      10.507  15.563  -5.223  1.00  0.00           C  
ATOM     11  N3  LIG6     1       7.076  13.602  -1.983  1.00  0.00           N  
ATOM     12  O3  LIG6     1       8.285  10.696   1.208  1.00  0.00           O  
ATOM     13  C4  LIG6     1       4.976  14.286  -3.049  1.00  0.00           C  
ATOM     14  O4  LIG6     1       6.765  17.974  -4.132  1.00  0.00           O  
ATOM     15  C5  LIG6     1       6.447  13.083  -0.862  1.00  0.00           C  
ATOM     16  C6  LIG6     1       5.924  11.407   1.494  1.00  0.00           C  
ATOM     17  C7  LIG6     1       5.890  20.136  -5.038  1.00  0.00           C  
ATOM     18  C8  LIG6     1       7.388  18.548  -6.423  1.00  0.00           C  
ATOM     19  C9  LIG6     1       4.878  16.748  -3.267  1.00  0.00           C  
ATOM     20  C10 LIG6     1       9.476  16.029  -4.225  1.00  0.00           C  
ATOM     21  C11 LIG6     1       2.676  15.378  -3.012  1.00  0.00           C  
ATOM     22  C12 LIG6     1       4.206  15.404  -3.110  1.00  0.00           C  
ATOM     23  C13 LIG6     1       7.447  12.660  -0.069  1.00  0.00           C  
ATOM     24  C14 LIG6     1       7.396  11.805   1.258  1.00  0.00           C  
ATOM     25  C15 LIG6     1       6.285  18.674  -5.347  1.00  0.00           C  
ATOM     26  C16 LIG6     1       6.474  14.163  -3.167  1.00  0.00           C  
ATOM     27  C17 LIG6     1       6.172  16.579  -4.095  1.00  0.00           C  
ATOM     28  C18 LIG6     1       7.116  15.608  -3.504  1.00  0.00           C  
END
ENDMDL
MODEL       13
ATOM      1  N   LIG6     1       9.135  12.474   1.298  1.00  0.00           N  
ATOM      2  C   LIG6     1       5.076   9.781   1.552  1.00  0.00           C  
ATOM      3  O   LIG6     1      10.221  11.769  -2.644  1.00  0.00           O  
ATOM      4  C1  LIG6     1      14.313  16.064  -5.198  1.00  0.00           C  
ATOM      5  N1  LIG6     1       9.678  13.573   0.874  1.00  0.00           N  
ATOM      6  O1  LIG6     1      12.686  18.666  -0.558  1.00  0.00           O  
ATOM      7  C2  LIG6     1       9.902  15.144  -6.746  1.00  0.00           C  
ATOM      8  N2  LIG6     1       9.344  13.747  -3.187  1.00  0.00           N  
ATOM      9  O2  LIG6     1      11.209  18.596   0.915  1.00  0.00           O  
ATOM     10  C3  LIG6     1       8.288  11.692  -4.108  1.00  0.00           C  
ATOM     11  N3  LIG6     1       8.940  14.022  -0.236  1.00  0.00           N  
ATOM     12  O3  LIG6     1       7.371  10.296  -0.633  1.00  0.00           O  
ATOM     13  C4  LIG6     1       9.948  16.287  -0.393  1.00  0.00           C  
ATOM     14  O4  LIG6     1      11.542  15.379  -4.112  1.00  0.00           O  
ATOM     15  C5  LIG6     1       7.863  13.214  -0.433  1.00  0.00           C  
ATOM     16  C6  LIG6     1       5.937  11.118   1.286  1.00  0.00           C  
ATOM     17  C7  LIG6     1      12.973  15.907  -6.017  1.00  0.00           C  
ATOM     18  C8  LIG6     1      10.422  16.453  -6.066  1.00  0.00           C  
ATOM     19  C9  LIG6     1      11.716  16.632  -2.067  1.00  0.00           C  
ATOM     20  C10 LIG6     1       9.417  12.399  -3.291  1.00  0.00           C  
ATOM     21  C11 LIG6     1      11.631  18.205  -0.088  1.00  0.00           C  
ATOM     22  C12 LIG6     1      11.021  17.027  -0.787  1.00  0.00           C  
ATOM     23  C13 LIG6     1       7.994  12.246   0.530  1.00  0.00           C  
ATOM     24  C14 LIG6     1       7.365  10.853   0.627  1.00  0.00           C  
ATOM     25  C15 LIG6     1      11.703  16.300  -5.224  1.00  0.00           C  
ATOM     26  C16 LIG6     1       9.258  15.129  -1.102  1.00  0.00           C  
ATOM     27  C17 LIG6     1      10.778  15.836  -2.972  1.00  0.00           C  
ATOM     28  C18 LIG6     1      10.162  14.622  -2.272  1.00  0.00           C  
END
ENDMDL
MODEL       14
ATOM      1  N   LIG6     1       8.216  16.376   0.902  1.00  0.00           N  
ATOM      2  C   LIG6     1      11.091  14.444   4.524  1.00  0.00           C  
ATOM      3  O   LIG6     1       9.877  14.175  -2.032  1.00  0.00           O  
ATOM      4  C1  LIG6     1       5.125  10.862  -5.972  1.00  0.00           C  
ATOM      5  N1  LIG6     1       7.201  15.991   0.157  1.00  0.00           N  
ATOM      6  O1  LIG6     1       2.466  14.521  -3.437  1.00  0.00           O  
ATOM      7  C2  LIG6     1       9.688  11.704  -5.013  1.00  0.00           C  
ATOM      8  N2  LIG6     1       8.264  12.695  -1.593  1.00  0.00           N  
ATOM      9  O2  LIG6     1       2.123  15.302  -1.493  1.00  0.00           O  
ATOM     10  C3  LIG6     1      10.389  12.012  -0.891  1.00  0.00           C  
ATOM     11  N3  LIG6     1       6.970  14.645   0.408  1.00  0.00           N  
ATOM     12  O3  LIG6     1      11.133  14.857   1.361  1.00  0.00           O  
ATOM     13  C4  LIG6     1       4.788  14.469  -0.821  1.00  0.00           C  
ATOM     14  O4  LIG6     1       6.851  12.594  -4.045  1.00  0.00           O  
ATOM     15  C5  LIG6     1       7.984  14.150   1.185  1.00  0.00           C  
ATOM     16  C6  LIG6     1       9.898  14.304   3.522  1.00  0.00           C  
ATOM     17  C7  LIG6     1       5.946  10.438  -4.755  1.00  0.00           C  
ATOM     18  C8  LIG6     1       8.282  11.143  -5.494  1.00  0.00           C  
ATOM     19  C9  LIG6     1       4.915  13.626  -3.188  1.00  0.00           C  
ATOM     20  C10 LIG6     1       9.524  13.056  -1.607  1.00  0.00           C  
ATOM     21  C11 LIG6     1       2.879  14.748  -2.309  1.00  0.00           C  
ATOM     22  C12 LIG6     1       4.156  14.232  -1.980  1.00  0.00           C  
ATOM     23  C13 LIG6     1       8.732  15.233   1.562  1.00  0.00           C  
ATOM     24  C14 LIG6     1      10.037  15.229   2.251  1.00  0.00           C  
ATOM     25  C15 LIG6     1       7.194  11.241  -4.390  1.00  0.00           C  
ATOM     26  C16 LIG6     1       6.207  13.875  -0.583  1.00  0.00           C  
ATOM     27  C17 LIG6     1       6.143  12.780  -2.836  1.00  0.00           C  
ATOM     28  C18 LIG6     1       7.066  13.510  -1.845  1.00  0.00           C  
END
ENDMDL
MODEL       15
ATOM      1  N   LIG6     1       6.608  14.184   0.774  1.00  0.00           N  
ATOM      2  C   LIG6     1       5.206  10.208   2.034  1.00  0.00           C  
ATOM      3  O   LIG6     1       9.383  13.976  -3.747  1.00  0.00           O  
ATOM      4  C1  LIG6     1       7.396  12.398  -7.278  1.00  0.00           C  
ATOM      5  N1  LIG6     1       6.129  14.553  -0.418  1.00  0.00           N  
ATOM      6  O1  LIG6     1       2.505  16.967  -4.393  1.00  0.00           O  
ATOM      7  C2  LIG6     1       7.416  17.409  -7.292  1.00  0.00           C  
ATOM      8  N2  LIG6     1       7.430  12.848  -3.602  1.00  0.00           N  
ATOM      9  O2  LIG6     1       1.684  15.447  -3.229  1.00  0.00           O  
ATOM     10  C3  LIG6     1       9.496  11.630  -4.132  1.00  0.00           C  
ATOM     11  N3  LIG6     1       5.917  13.409  -1.143  1.00  0.00           N  
ATOM     12  O3  LIG6     1       7.907  10.977   1.363  1.00  0.00           O  
ATOM     13  C4  LIG6     1       4.227  14.322  -2.682  1.00  0.00           C  
ATOM     14  O4  LIG6     1       7.137  14.888  -5.663  1.00  0.00           O  
ATOM     15  C5  LIG6     1       6.117  12.333  -0.432  1.00  0.00           C  
ATOM     16  C6  LIG6     1       5.918  11.336   2.795  1.00  0.00           C  
ATOM     17  C7  LIG6     1       6.691  13.708  -7.791  1.00  0.00           C  
ATOM     18  C8  LIG6     1       6.571  16.217  -7.775  1.00  0.00           C  
ATOM     19  C9  LIG6     1       4.991  15.491  -4.731  1.00  0.00           C  
ATOM     20  C10 LIG6     1       8.723  12.942  -3.916  1.00  0.00           C  
ATOM     21  C11 LIG6     1       2.685  16.010  -3.662  1.00  0.00           C  
ATOM     22  C12 LIG6     1       3.990  15.281  -3.635  1.00  0.00           C  
ATOM     23  C13 LIG6     1       6.508  12.832   0.838  1.00  0.00           C  
ATOM     24  C14 LIG6     1       7.043  11.994   1.915  1.00  0.00           C  
ATOM     25  C15 LIG6     1       7.193  15.005  -7.151  1.00  0.00           C  
ATOM     26  C16 LIG6     1       5.453  13.461  -2.568  1.00  0.00           C  
ATOM     27  C17 LIG6     1       5.993  14.341  -4.892  1.00  0.00           C  
ATOM     28  C18 LIG6     1       6.529  13.970  -3.490  1.00  0.00           C  
END
ENDMDL
MODEL       16
ATOM      1  N   LIG6     1       7.824  14.829   0.857  1.00  0.00           N  
ATOM      2  C   LIG6     1       5.175  11.179   2.000  1.00  0.00           C  
ATOM      3  O   LIG6     1       9.581  13.283  -2.269  1.00  0.00           O  
ATOM      4  C1  LIG6     1       5.257  10.741  -6.261  1.00  0.00           C  
ATOM      5  N1  LIG6     1       7.551  15.323  -0.368  1.00  0.00           N  
ATOM      6  O1  LIG6     1       5.683  18.267  -5.397  1.00  0.00           O  
ATOM      7  C2  LIG6     1       9.949  11.743  -6.057  1.00  0.00           C  
ATOM      8  N2  LIG6     1       7.565  12.625  -2.914  1.00  0.00           N  
ATOM      9  O2  LIG6     1       5.400  18.705  -3.422  1.00  0.00           O  
ATOM     10  C3  LIG6     1       8.984  11.097  -1.694  1.00  0.00           C  
ATOM     11  N3  LIG6     1       6.623  14.458  -0.880  1.00  0.00           N  
ATOM     12  O3  LIG6     1       8.277  11.602   1.747  1.00  0.00           O  
ATOM     13  C4  LIG6     1       5.762  15.989  -2.612  1.00  0.00           C  
ATOM     14  O4  LIG6     1       7.504  13.523  -5.728  1.00  0.00           O  
ATOM     15  C5  LIG6     1       6.397  13.390  -0.106  1.00  0.00           C  
ATOM     16  C6  LIG6     1       6.068  12.229   2.776  1.00  0.00           C  
ATOM     17  C7  LIG6     1       6.050  11.918  -6.844  1.00  0.00           C  
ATOM     18  C8  LIG6     1       8.601  11.551  -6.782  1.00  0.00           C  
ATOM     19  C9  LIG6     1       6.064  15.463  -5.109  1.00  0.00           C  
ATOM     20  C10 LIG6     1       8.705  12.427  -2.241  1.00  0.00           C  
ATOM     21  C11 LIG6     1       5.538  17.863  -4.267  1.00  0.00           C  
ATOM     22  C12 LIG6     1       5.740  16.426  -3.894  1.00  0.00           C  
ATOM     23  C13 LIG6     1       7.158  13.632   1.012  1.00  0.00           C  
ATOM     24  C14 LIG6     1       7.415  12.689   2.146  1.00  0.00           C  
ATOM     25  C15 LIG6     1       7.365  12.067  -5.970  1.00  0.00           C  
ATOM     26  C16 LIG6     1       6.104  14.594  -2.276  1.00  0.00           C  
ATOM     27  C17 LIG6     1       6.495  14.027  -4.722  1.00  0.00           C  
ATOM     28  C18 LIG6     1       7.094  13.981  -3.314  1.00  0.00           C  
END
ENDMDL
MODEL       17
ATOM      1  N   LIG6     1       8.309  13.272   0.975  1.00  0.00           N  
ATOM      2  C   LIG6     1       5.533   9.289   1.638  1.00  0.00           C  
ATOM      3  O   LIG6     1      10.798  12.702  -1.883  1.00  0.00           O  
ATOM      4  C1  LIG6     1       8.603  15.685  -8.820  1.00  0.00           C  
ATOM      5  N1  LIG6     1       8.276  14.258   0.103  1.00  0.00           N  
ATOM      6  O1  LIG6     1       8.396  19.589  -3.088  1.00  0.00           O  
ATOM      7  C2  LIG6     1      11.371  13.036  -6.755  1.00  0.00           C  
ATOM      8  N2  LIG6     1       9.352  13.262  -3.530  1.00  0.00           N  
ATOM      9  O2  LIG6     1       6.853  19.015  -1.846  1.00  0.00           O  
ATOM     10  C3  LIG6     1      10.227  11.017  -3.448  1.00  0.00           C  
ATOM     11  N3  LIG6     1       7.926  13.757  -1.088  1.00  0.00           N  
ATOM     12  O3  LIG6     1       7.979   9.811  -0.231  1.00  0.00           O  
ATOM     13  C4  LIG6     1       7.653  16.274  -2.053  1.00  0.00           C  
ATOM     14  O4  LIG6     1      10.066  15.461  -5.306  1.00  0.00           O  
ATOM     15  C5  LIG6     1       7.605  12.413  -1.005  1.00  0.00           C  
ATOM     16  C6  LIG6     1       6.007  10.595   0.984  1.00  0.00           C  
ATOM     17  C7  LIG6     1       9.102  16.214  -7.468  1.00  0.00           C  
ATOM     18  C8  LIG6     1      11.093  14.454  -7.270  1.00  0.00           C  
ATOM     19  C9  LIG6     1       8.998  17.038  -3.932  1.00  0.00           C  
ATOM     20  C10 LIG6     1      10.175  12.397  -2.902  1.00  0.00           C  
ATOM     21  C11 LIG6     1       7.749  18.745  -2.577  1.00  0.00           C  
ATOM     22  C12 LIG6     1       8.060  17.280  -2.792  1.00  0.00           C  
ATOM     23  C13 LIG6     1       7.810  12.180   0.322  1.00  0.00           C  
ATOM     24  C14 LIG6     1       7.557  10.769   0.825  1.00  0.00           C  
ATOM     25  C15 LIG6     1       9.816  15.024  -6.656  1.00  0.00           C  
ATOM     26  C16 LIG6     1       7.865  14.719  -2.271  1.00  0.00           C  
ATOM     27  C17 LIG6     1       8.930  15.565  -4.350  1.00  0.00           C  
ATOM     28  C18 LIG6     1       9.150  14.663  -3.105  1.00  0.00           C  
END
ENDMDL
MODEL       18
ATOM      1  N   LIG6     1       8.284  14.208   0.371  1.00  0.00           N  
ATOM      2  C   LIG6     1       5.787  11.030   2.479  1.00  0.00           C  
ATOM      3  O   LIG6     1      10.493  14.666  -3.738  1.00  0.00           O  
ATOM      4  C1  LIG6     1       6.690  11.456  -7.787  1.00  0.00           C  
ATOM      5  N1  LIG6     1       7.929  14.430  -0.881  1.00  0.00           N  
ATOM      6  O1  LIG6     1       3.266  15.649  -5.046  1.00  0.00           O  
ATOM      7  C2  LIG6     1      11.108  12.489  -7.814  1.00  0.00           C  
ATOM      8  N2  LIG6     1       9.007  12.942  -3.724  1.00  0.00           N  
ATOM      9  O2  LIG6     1       2.589  14.480  -3.425  1.00  0.00           O  
ATOM     10  C3  LIG6     1      11.301  12.531  -3.950  1.00  0.00           C  
ATOM     11  N3  LIG6     1       7.157  13.312  -1.302  1.00  0.00           N  
ATOM     12  O3  LIG6     1       8.754  11.123   1.975  1.00  0.00           O  
ATOM     13  C4  LIG6     1       5.305  13.693  -2.881  1.00  0.00           C  
ATOM     14  O4  LIG6     1       7.974  13.903  -6.147  1.00  0.00           O  
ATOM     15  C5  LIG6     1       7.036  12.520  -0.201  1.00  0.00           C  
ATOM     16  C6  LIG6     1       6.779  12.138   2.952  1.00  0.00           C  
ATOM     17  C7  LIG6     1       7.893  12.344  -8.184  1.00  0.00           C  
ATOM     18  C8  LIG6     1      10.058  13.470  -7.226  1.00  0.00           C  
ATOM     19  C9  LIG6     1       5.731  14.418  -5.238  1.00  0.00           C  
ATOM     20  C10 LIG6     1      10.257  13.516  -3.773  1.00  0.00           C  
ATOM     21  C11 LIG6     1       3.517  14.850  -4.131  1.00  0.00           C  
ATOM     22  C12 LIG6     1       4.887  14.253  -3.990  1.00  0.00           C  
ATOM     23  C13 LIG6     1       7.742  13.032   0.792  1.00  0.00           C  
ATOM     24  C14 LIG6     1       8.099  12.400   2.080  1.00  0.00           C  
ATOM     25  C15 LIG6     1       8.676  12.894  -6.949  1.00  0.00           C  
ATOM     26  C16 LIG6     1       6.734  13.145  -2.709  1.00  0.00           C  
ATOM     27  C17 LIG6     1       7.042  13.590  -5.091  1.00  0.00           C  
ATOM     28  C18 LIG6     1       7.745  13.758  -3.701  1.00  0.00           C  
END
ENDMDL
MODEL       19
ATOM      1  N   LIG6     1       8.365  14.241   0.735  1.00  0.00           N  
ATOM      2  C   LIG6     1       5.155  10.879   2.616  1.00  0.00           C  
ATOM      3  O   LIG6     1      10.053  12.083  -2.166  1.00  0.00           O  
ATOM      4  C1  LIG6     1      11.711  12.787  -7.373  1.00  0.00           C  
ATOM      5  N1  LIG6     1       8.296  14.970  -0.357  1.00  0.00           N  
ATOM      6  O1  LIG6     1       8.927  18.679  -4.971  1.00  0.00           O  
ATOM      7  C2  LIG6     1       7.186  11.760  -6.543  1.00  0.00           C  
ATOM      8  N2  LIG6     1       8.259  12.490  -3.455  1.00  0.00           N  
ATOM      9  O2  LIG6     1       7.705  19.032  -3.260  1.00  0.00           O  
ATOM     10  C3  LIG6     1       8.510  10.371  -2.286  1.00  0.00           C  
ATOM     11  N3  LIG6     1       7.446  14.335  -1.248  1.00  0.00           N  
ATOM     12  O3  LIG6     1       7.759  10.903   1.157  1.00  0.00           O  
ATOM     13  C4  LIG6     1       7.575  16.189  -2.867  1.00  0.00           C  
ATOM     14  O4  LIG6     1       9.354  13.699  -5.656  1.00  0.00           O  
ATOM     15  C5  LIG6     1       6.927  13.264  -0.664  1.00  0.00           C  
ATOM     16  C6  LIG6     1       5.561  11.940   1.620  1.00  0.00           C  
ATOM     17  C7  LIG6     1      10.277  12.386  -7.517  1.00  0.00           C  
ATOM     18  C8  LIG6     1       7.782  12.841  -7.475  1.00  0.00           C  
ATOM     19  C9  LIG6     1       8.755  15.890  -5.108  1.00  0.00           C  
ATOM     20  C10 LIG6     1       9.003  11.735  -2.632  1.00  0.00           C  
ATOM     21  C11 LIG6     1       8.255  18.268  -4.052  1.00  0.00           C  
ATOM     22  C12 LIG6     1       8.068  16.763  -3.965  1.00  0.00           C  
ATOM     23  C13 LIG6     1       7.437  13.226   0.574  1.00  0.00           C  
ATOM     24  C14 LIG6     1       7.121  12.107   1.559  1.00  0.00           C  
ATOM     25  C15 LIG6     1       9.210  13.455  -7.096  1.00  0.00           C  
ATOM     26  C16 LIG6     1       7.476  14.692  -2.659  1.00  0.00           C  
ATOM     27  C17 LIG6     1       8.377  14.402  -4.983  1.00  0.00           C  
ATOM     28  C18 LIG6     1       8.457  13.954  -3.503  1.00  0.00           C  
END
ENDMDL
MODEL       20
ATOM      1  N   LIG6     1       8.603  13.823   0.631  1.00  0.00           N  
ATOM      2  C   LIG6     1       5.272  10.555   2.481  1.00  0.00           C  
ATOM      3  O   LIG6     1      11.312  14.215  -3.605  1.00  0.00           O  
ATOM      4  C1  LIG6     1      10.213  18.166  -7.077  1.00  0.00           C  
ATOM      5  N1  LIG6     1       8.747  14.412  -0.537  1.00  0.00           N  
ATOM      6  O1  LIG6     1       5.821  18.990  -3.776  1.00  0.00           O  
ATOM      7  C2  LIG6     1      10.192  13.613  -7.541  1.00  0.00           C  
ATOM      8  N2  LIG6     1       9.250  13.470  -3.936  1.00  0.00           N  
ATOM      9  O2  LIG6     1       5.088  18.177  -1.929  1.00  0.00           O  
ATOM     10  C3  LIG6     1      11.084  11.956  -4.355  1.00  0.00           C  
ATOM     11  N3  LIG6     1       7.781  13.911  -1.370  1.00  0.00           N  
ATOM     12  O3  LIG6     1       8.049  10.608   1.301  1.00  0.00           O  
ATOM     13  C4  LIG6     1       6.656  15.821  -2.365  1.00  0.00           C  
ATOM     14  O4  LIG6     1       9.275  15.749  -5.729  1.00  0.00           O  
ATOM     15  C5  LIG6     1       7.077  12.957  -0.755  1.00  0.00           C  
ATOM     16  C6  LIG6     1       5.705  11.416   1.321  1.00  0.00           C  
ATOM     17  C7  LIG6     1      10.180  16.757  -7.781  1.00  0.00           C  
ATOM     18  C8  LIG6     1       9.032  14.543  -7.923  1.00  0.00           C  
ATOM     19  C9  LIG6     1       7.442  16.910  -4.506  1.00  0.00           C  
ATOM     20  C10 LIG6     1      10.591  13.307  -3.940  1.00  0.00           C  
ATOM     21  C11 LIG6     1       5.842  18.146  -2.889  1.00  0.00           C  
ATOM     22  C12 LIG6     1       6.622  16.904  -3.168  1.00  0.00           C  
ATOM     23  C13 LIG6     1       7.579  12.889   0.501  1.00  0.00           C  
ATOM     24  C14 LIG6     1       7.201  11.781   1.488  1.00  0.00           C  
ATOM     25  C15 LIG6     1       9.045  15.922  -7.210  1.00  0.00           C  
ATOM     26  C16 LIG6     1       7.426  14.569  -2.634  1.00  0.00           C  
ATOM     27  C17 LIG6     1       8.064  15.530  -4.910  1.00  0.00           C  
ATOM     28  C18 LIG6     1       8.570  14.772  -3.645  1.00  0.00           C  
END
ENDMDL
