# Supplementary material for: The Influence of 150-Cavity Binders on the Dynamics of Influenza A Neuraminidases as Revealed by Molecular Dynamics Simulations and Combined Clustering
Source: PLoS One. 2013 Mar 27;8(3):e59873. doi: 10.1371/journal.pone.0059873 (PMC3609799; doi:10.1371/journal.pone.0059873)
Supplement: Structures S1 — The coordinates of the top 20 most populated ligand and top 40 most populated enzyme clusters in PDB format. (ZIP) [file pone.0059873.s011.zip › N2_7.pdb]

MODEL        1
ATOM      1  N   LIG7     1       6.802  16.518   2.212  1.00  0.00           N  
ATOM      2  C   LIG7     1       5.480  10.780  -5.706  1.00  0.00           C  
ATOM      3  O   LIG7     1       9.304  14.012  -1.206  1.00  0.00           O  
ATOM      4  C1  LIG7     1       9.487  11.885  -3.839  1.00  0.00           C  
ATOM      5  N1  LIG7     1       6.748  15.866   1.048  1.00  0.00           N  
ATOM      6  O1  LIG7     1       2.116  14.800  -2.950  1.00  0.00           O  
ATOM      7  C2  LIG7     1       9.873  12.496   0.406  1.00  0.00           C  
ATOM      8  N2  LIG7     1       7.648  12.814  -0.308  1.00  0.00           N  
ATOM      9  O2  LIG7     1       4.682  16.731   7.198  1.00  0.00           O  
ATOM     10  C3  LIG7     1       4.235  14.450  -0.147  1.00  0.00           C  
ATOM     11  N3  LIG7     1       6.085  14.761   1.330  1.00  0.00           N  
ATOM     12  O3  LIG7     1       1.707  15.362  -0.958  1.00  0.00           O  
ATOM     13  C4  LIG7     1       5.782  14.727   2.629  1.00  0.00           C  
ATOM     14  O4  LIG7     1       6.535  12.733  -3.181  1.00  0.00           O  
ATOM     15  C5  LIG7     1       4.505  17.669   6.143  1.00  0.00           C  
ATOM     16  C6  LIG7     1       5.684  10.629  -4.216  1.00  0.00           C  
ATOM     17  C7  LIG7     1       8.145  11.514  -4.514  1.00  0.00           C  
ATOM     18  C8  LIG7     1       4.833  17.244   4.782  1.00  0.00           C  
ATOM     19  C9  LIG7     1       6.053  16.241   4.689  1.00  0.00           C  
ATOM     20  C10 LIG7     1       4.502  13.611  -2.501  1.00  0.00           C  
ATOM     21  C11 LIG7     1       8.943  13.201  -0.402  1.00  0.00           C  
ATOM     22  C12 LIG7     1       2.464  14.869  -1.789  1.00  0.00           C  
ATOM     23  C13 LIG7     1       3.747  14.313  -1.389  1.00  0.00           C  
ATOM     24  C14 LIG7     1       6.232  15.838   3.207  1.00  0.00           C  
ATOM     25  C15 LIG7     1       6.931  11.431  -3.558  1.00  0.00           C  
ATOM     26  C16 LIG7     1       5.529  13.933   0.304  1.00  0.00           C  
ATOM     27  C17 LIG7     1       5.713  12.875  -2.042  1.00  0.00           C  
ATOM     28  C18 LIG7     1       6.488  13.610  -0.886  1.00  0.00           C  
END
ENDMDL
MODEL        2
ATOM      1  N   LIG7     1       7.139  15.427   1.987  1.00  0.00           N  
ATOM      2  C   LIG7     1       5.117  11.464  -6.226  1.00  0.00           C  
ATOM      3  O   LIG7     1       9.171  12.992  -0.840  1.00  0.00           O  
ATOM      4  C1  LIG7     1       9.401  11.551  -4.667  1.00  0.00           C  
ATOM      5  N1  LIG7     1       6.971  14.789   0.814  1.00  0.00           N  
ATOM      6  O1  LIG7     1       2.200  15.099  -3.710  1.00  0.00           O  
ATOM      7  C2  LIG7     1       9.281  10.583  -0.434  1.00  0.00           C  
ATOM      8  N2  LIG7     1       7.318  11.822  -1.069  1.00  0.00           N  
ATOM      9  O2  LIG7     1       4.307  18.848   3.058  1.00  0.00           O  
ATOM     10  C3  LIG7     1       4.195  14.038  -0.801  1.00  0.00           C  
ATOM     11  N3  LIG7     1       5.828  14.071   0.936  1.00  0.00           N  
ATOM     12  O3  LIG7     1       1.843  15.434  -1.735  1.00  0.00           O  
ATOM     13  C4  LIG7     1       5.243  14.070   2.164  1.00  0.00           C  
ATOM     14  O4  LIG7     1       6.612  12.615  -3.828  1.00  0.00           O  
ATOM     15  C5  LIG7     1       4.783  17.520   2.826  1.00  0.00           C  
ATOM     16  C6  LIG7     1       5.710  10.680  -5.047  1.00  0.00           C  
ATOM     17  C7  LIG7     1       8.014  11.529  -5.383  1.00  0.00           C  
ATOM     18  C8  LIG7     1       5.566  16.986   4.029  1.00  0.00           C  
ATOM     19  C9  LIG7     1       5.810  15.482   4.163  1.00  0.00           C  
ATOM     20  C10 LIG7     1       4.874  13.909  -3.131  1.00  0.00           C  
ATOM     21  C11 LIG7     1       8.627  11.883  -0.833  1.00  0.00           C  
ATOM     22  C12 LIG7     1       2.545  14.976  -2.531  1.00  0.00           C  
ATOM     23  C13 LIG7     1       3.901  14.363  -2.087  1.00  0.00           C  
ATOM     24  C14 LIG7     1       6.114  14.926   2.813  1.00  0.00           C  
ATOM     25  C15 LIG7     1       6.859  11.353  -4.330  1.00  0.00           C  
ATOM     26  C16 LIG7     1       5.390  13.304  -0.270  1.00  0.00           C  
ATOM     27  C17 LIG7     1       5.728  12.717  -2.690  1.00  0.00           C  
ATOM     28  C18 LIG7     1       6.484  13.021  -1.371  1.00  0.00           C  
END
ENDMDL
MODEL        3
ATOM      1  N   LIG7     1       6.441  17.189   2.403  1.00  0.00           N  
ATOM      2  C   LIG7     1       5.483  10.489  -5.554  1.00  0.00           C  
ATOM      3  O   LIG7     1       8.800  15.728  -2.036  1.00  0.00           O  
ATOM      4  C1  LIG7     1       9.036  11.528  -4.231  1.00  0.00           C  
ATOM      5  N1  LIG7     1       6.307  16.676   1.194  1.00  0.00           N  
ATOM      6  O1  LIG7     1       1.662  15.058  -3.013  1.00  0.00           O  
ATOM      7  C2  LIG7     1      10.316  14.254  -1.085  1.00  0.00           C  
ATOM      8  N2  LIG7     1       7.810  14.261  -0.689  1.00  0.00           N  
ATOM      9  O2  LIG7     1       4.019  16.400   7.570  1.00  0.00           O  
ATOM     10  C3  LIG7     1       3.975  15.128  -0.290  1.00  0.00           C  
ATOM     11  N3  LIG7     1       5.784  15.424   1.339  1.00  0.00           N  
ATOM     12  O3  LIG7     1       1.356  15.611  -1.009  1.00  0.00           O  
ATOM     13  C4  LIG7     1       5.476  15.157   2.642  1.00  0.00           C  
ATOM     14  O4  LIG7     1       6.572  13.265  -3.131  1.00  0.00           O  
ATOM     15  C5  LIG7     1       4.154  17.404   6.565  1.00  0.00           C  
ATOM     16  C6  LIG7     1       6.088  11.903  -5.106  1.00  0.00           C  
ATOM     17  C7  LIG7     1       7.844  11.217  -3.362  1.00  0.00           C  
ATOM     18  C8  LIG7     1       4.343  16.713   5.158  1.00  0.00           C  
ATOM     19  C9  LIG7     1       5.788  16.557   4.786  1.00  0.00           C  
ATOM     20  C10 LIG7     1       4.405  14.149  -2.538  1.00  0.00           C  
ATOM     21  C11 LIG7     1       8.929  14.808  -1.287  1.00  0.00           C  
ATOM     22  C12 LIG7     1       2.097  15.252  -1.894  1.00  0.00           C  
ATOM     23  C13 LIG7     1       3.502  14.826  -1.531  1.00  0.00           C  
ATOM     24  C14 LIG7     1       5.898  16.267   3.293  1.00  0.00           C  
ATOM     25  C15 LIG7     1       6.468  11.942  -3.640  1.00  0.00           C  
ATOM     26  C16 LIG7     1       5.389  14.711   0.144  1.00  0.00           C  
ATOM     27  C17 LIG7     1       5.707  13.650  -1.947  1.00  0.00           C  
ATOM     28  C18 LIG7     1       6.416  14.647  -1.073  1.00  0.00           C  
END
ENDMDL
