# Supplementary material for: The Influence of 150-Cavity Binders on the Dynamics of Influenza A Neuraminidases as Revealed by Molecular Dynamics Simulations and Combined Clustering
Source: PLoS One. 2013 Mar 27;8(3):e59873. doi: 10.1371/journal.pone.0059873 (PMC3609799; doi:10.1371/journal.pone.0059873)
Supplement: Structures S1 — The coordinates of the top 20 most populated ligand and top 40 most populated enzyme clusters in PDB format. (ZIP) [file pone.0059873.s011.zip › N2_Enzyme.pdb]

MODEL        1
ATOM      1  N   ALA     1      -0.371 -18.098  14.753  1.00  0.00           N  
ATOM      2  CA  ALA     1      -1.354 -18.621  13.772  1.00  0.00           C  
ATOM      3  C   ALA     1      -0.583 -18.925  12.487  1.00  0.00           C  
ATOM      4  O   ALA     1       0.460 -18.316  12.229  1.00  0.00           O  
ATOM      5  CB  ALA     1      -2.470 -17.737  13.497  1.00  0.00           C  
ATOM      6  N   GLU     2      -1.098 -19.840  11.717  1.00  0.00           N  
ATOM      7  CA  GLU     2      -0.747 -20.204  10.318  1.00  0.00           C  
ATOM      8  C   GLU     2      -0.786 -18.978   9.335  1.00  0.00           C  
ATOM      9  O   GLU     2      -1.487 -18.008   9.604  1.00  0.00           O  
ATOM     10  CB  GLU     2      -1.454 -21.459   9.696  1.00  0.00           C  
ATOM     11  CG  GLU     2      -2.972 -21.276   9.583  1.00  0.00           C  
ATOM     12  CD  GLU     2      -3.790 -22.521   9.030  1.00  0.00           C  
ATOM     13  OE1 GLU     2      -4.049 -22.615   7.817  1.00  0.00           O  
ATOM     14  OE2 GLU     2      -4.268 -23.335   9.851  1.00  0.00           O1-
ATOM     15  N   TYR     3       0.172 -18.955   8.393  1.00  0.00           N  
ATOM     16  CA  TYR     3       0.203 -17.870   7.419  1.00  0.00           C  
ATOM     17  C   TYR     3      -1.130 -17.513   6.609  1.00  0.00           C  
ATOM     18  O   TYR     3      -1.929 -18.350   6.328  1.00  0.00           O  
ATOM     19  CB  TYR     3       1.331 -18.097   6.437  1.00  0.00           C  
ATOM     20  CG  TYR     3       2.735 -18.223   7.099  1.00  0.00           C  
ATOM     21  CD1 TYR     3       3.290 -17.177   7.839  1.00  0.00           C  
ATOM     22  CD2 TYR     3       3.454 -19.443   6.959  1.00  0.00           C  
ATOM     23  CE1 TYR     3       4.514 -17.333   8.529  1.00  0.00           C  
ATOM     24  CE2 TYR     3       4.668 -19.599   7.629  1.00  0.00           C  
ATOM     25  CZ  TYR     3       5.183 -18.594   8.428  1.00  0.00           C  
ATOM     26  OH  TYR     3       6.468 -18.709   8.979  1.00  0.00           O  
ATOM     27  N   ARG     4      -1.234 -16.251   6.175  1.00  0.00           N  
ATOM     28  CA  ARG     4      -2.428 -15.746   5.607  1.00  0.00           C  
ATOM     29  C   ARG     4      -2.506 -16.188   4.164  1.00  0.00           C  
ATOM     30  O   ARG     4      -1.450 -16.006   3.514  1.00  0.00           O  
ATOM     31  CB  ARG     4      -2.325 -14.256   5.626  1.00  0.00           C  
ATOM     32  CG  ARG     4      -3.724 -13.583   5.547  1.00  0.00           C  
ATOM     33  CD  ARG     4      -4.435 -13.819   6.820  1.00  0.00           C  
ATOM     34  NE  ARG     4      -5.804 -13.346   6.760  1.00  0.00           N  
ATOM     35  CZ  ARG     4      -6.235 -12.157   7.203  1.00  0.00           C  
ATOM     36  NH1 ARG     4      -5.378 -11.251   7.685  1.00  0.00           N1+
ATOM     37  NH2 ARG     4      -7.454 -11.885   7.124  1.00  0.00           N  
ATOM     38  N   ASN     5      -3.642 -16.583   3.572  1.00  0.00           N  
ATOM     39  CA  ASN     5      -3.920 -16.905   2.148  1.00  0.00           C  
ATOM     40  C   ASN     5      -4.892 -15.969   1.404  1.00  0.00           C  
ATOM     41  O   ASN     5      -4.691 -15.733   0.217  1.00  0.00           O  
ATOM     42  CB  ASN     5      -4.302 -18.393   2.037  1.00  0.00           C  
ATOM     43  CG  ASN     5      -5.658 -18.775   2.713  1.00  0.00           C  
ATOM     44  ND2 ASN     5      -5.627 -19.779   3.558  1.00  0.00           N  
ATOM     45  OD1 ASN     5      -6.645 -18.142   2.438  1.00  0.00           O  
ATOM     46  N   TRP     6      -5.786 -15.231   2.030  1.00  0.00           N  
ATOM     47  CA  TRP     6      -6.839 -14.346   1.426  1.00  0.00           C  
ATOM     48  C   TRP     6      -7.621 -15.178   0.285  1.00  0.00           C  
ATOM     49  O   TRP     6      -8.364 -14.524  -0.378  1.00  0.00           O  
ATOM     50  CB  TRP     6      -6.282 -13.034   0.878  1.00  0.00           C  
ATOM     51  CG  TRP     6      -5.369 -12.291   1.860  1.00  0.00           C  
ATOM     52  CD1 TRP     6      -4.019 -12.423   1.801  1.00  0.00           C  
ATOM     53  CD2 TRP     6      -5.647 -11.296   2.972  1.00  0.00           C  
ATOM     54  CE2 TRP     6      -4.421 -10.821   3.506  1.00  0.00           C  
ATOM     55  CE3 TRP     6      -6.831 -10.767   3.505  1.00  0.00           C  
ATOM     56  NE1 TRP     6      -3.516 -11.599   2.799  1.00  0.00           N  
ATOM     57  CZ2 TRP     6      -4.369 -10.027   4.640  1.00  0.00           C  
ATOM     58  CZ3 TRP     6      -6.767  -9.762   4.461  1.00  0.00           C  
ATOM     59  CH2 TRP     6      -5.542  -9.477   5.103  1.00  0.00           C  
ATOM     60  N   SER     7      -7.572 -16.498   0.148  1.00  0.00           N  
ATOM     61  CA  SER     7      -8.033 -17.131  -1.039  1.00  0.00           C  
ATOM     62  C   SER     7      -9.583 -17.358  -1.104  1.00  0.00           C  
ATOM     63  O   SER     7     -10.078 -18.193  -1.833  1.00  0.00           O  
ATOM     64  CB  SER     7      -7.253 -18.471  -1.250  1.00  0.00           C  
ATOM     65  OG  SER     7      -7.533 -19.445  -0.327  1.00  0.00           O  
ATOM     66  N   LYS     8     -10.327 -16.540  -0.406  1.00  0.00           N  
ATOM     67  CA  LYS     8     -11.788 -16.568  -0.349  1.00  0.00           C  
ATOM     68  C   LYS     8     -12.316 -15.870  -1.640  1.00  0.00           C  
ATOM     69  O   LYS     8     -11.558 -15.197  -2.390  1.00  0.00           O  
ATOM     70  CB  LYS     8     -12.319 -16.014   0.969  1.00  0.00           C  
ATOM     71  CG  LYS     8     -12.639 -17.109   2.001  1.00  0.00           C  
ATOM     72  CD  LYS     8     -12.670 -16.396   3.365  1.00  0.00           C  
ATOM     73  CE  LYS     8     -13.141 -17.391   4.455  1.00  0.00           C  
ATOM     74  NZ  LYS     8     -12.922 -16.758   5.811  1.00  0.00           N1+
ATOM     75  N   PRO     9     -13.582 -15.996  -2.032  1.00  0.00           N  
ATOM     76  CA  PRO     9     -14.262 -15.079  -2.993  1.00  0.00           C  
ATOM     77  C   PRO     9     -14.164 -13.612  -2.484  1.00  0.00           C  
ATOM     78  O   PRO     9     -14.274 -13.378  -1.284  1.00  0.00           O  
ATOM     79  CB  PRO     9     -15.743 -15.536  -3.068  1.00  0.00           C  
ATOM     80  CG  PRO     9     -15.965 -16.193  -1.753  1.00  0.00           C  
ATOM     81  CD  PRO     9     -14.610 -16.788  -1.355  1.00  0.00           C  
ATOM     82  N   GLN    10     -14.095 -12.648  -3.398  1.00  0.00           N  
ATOM     83  CA  GLN    10     -14.285 -11.239  -3.103  1.00  0.00           C  
ATOM     84  C   GLN    10     -15.786 -10.957  -2.844  1.00  0.00           C  
ATOM     85  O   GLN    10     -16.622 -11.593  -3.505  1.00  0.00           O  
ATOM     86  CB  GLN    10     -13.793 -10.294  -4.243  1.00  0.00           C  
ATOM     87  CG  GLN    10     -13.673  -8.795  -3.914  1.00  0.00           C  
ATOM     88  CD  GLN    10     -13.111  -8.070  -5.156  1.00  0.00           C  
ATOM     89  NE2 GLN    10     -13.872  -7.933  -6.182  1.00  0.00           N  
ATOM     90  OE1 GLN    10     -11.980  -7.602  -5.164  1.00  0.00           O  
ATOM     91  N   CYX    11     -16.092  -9.992  -1.962  1.00  0.00           N  
ATOM     92  CA  CYX    11     -17.535  -9.681  -1.643  1.00  0.00           C  
ATOM     93  C   CYX    11     -18.194  -8.794  -2.684  1.00  0.00           C  
ATOM     94  O   CYX    11     -17.669  -7.733  -3.044  1.00  0.00           O  
ATOM     95  CB  CYX    11     -17.627  -9.158  -0.161  1.00  0.00           C  
ATOM     96  SG  CYX    11     -16.769 -10.116   1.062  1.00  0.00           S  
ATOM     97  N   LYS    12     -19.482  -9.110  -2.957  1.00  0.00           N  
ATOM     98  CA  LYS    12     -20.274  -8.215  -3.709  1.00  0.00           C  
ATOM     99  C   LYS    12     -20.750  -7.109  -2.817  1.00  0.00           C  
ATOM    100  O   LYS    12     -21.270  -7.444  -1.763  1.00  0.00           O  
ATOM    101  CB  LYS    12     -21.299  -8.949  -4.482  1.00  0.00           C  
ATOM    102  CG  LYS    12     -20.839  -9.703  -5.742  1.00  0.00           C  
ATOM    103  CD  LYS    12     -20.628  -8.748  -6.865  1.00  0.00           C  
ATOM    104  CE  LYS    12     -20.469  -9.712  -8.069  1.00  0.00           C  
ATOM    105  NZ  LYS    12     -20.277  -8.865  -9.293  1.00  0.00           N1+
ATOM    106  N   ILE    13     -20.644  -5.847  -3.229  1.00  0.00           N  
ATOM    107  CA  ILE    13     -21.048  -4.600  -2.546  1.00  0.00           C  
ATOM    108  C   ILE    13     -21.939  -3.724  -3.430  1.00  0.00           C  
ATOM    109  O   ILE    13     -21.918  -3.777  -4.670  1.00  0.00           O  
ATOM    110  CB  ILE    13     -19.810  -3.814  -2.081  1.00  0.00           C  
ATOM    111  CG1 ILE    13     -19.059  -3.160  -3.212  1.00  0.00           C  
ATOM    112  CG2 ILE    13     -18.769  -4.740  -1.327  1.00  0.00           C  
ATOM    113  CD1 ILE    13     -17.842  -2.344  -2.717  1.00  0.00           C  
ATOM    114  N   THR    14     -22.782  -2.895  -2.882  1.00  0.00           N  
ATOM    115  CA  THR    14     -23.695  -1.950  -3.475  1.00  0.00           C  
ATOM    116  C   THR    14     -23.195  -0.502  -3.233  1.00  0.00           C  
ATOM    117  O   THR    14     -23.456   0.442  -3.991  1.00  0.00           O  
ATOM    118  CB  THR    14     -25.101  -2.111  -2.878  1.00  0.00           C  
ATOM    119  CG2 THR    14     -25.750  -3.478  -3.201  1.00  0.00           C  
ATOM    120  OG1 THR    14     -25.063  -1.898  -1.467  1.00  0.00           O  
ATOM    121  N   GLY    15     -22.444  -0.309  -2.166  1.00  0.00           N  
ATOM    122  CA  GLY    15     -22.036   1.057  -1.625  1.00  0.00           C  
ATOM    123  C   GLY    15     -21.016   0.979  -0.507  1.00  0.00           C  
ATOM    124  O   GLY    15     -20.530  -0.123  -0.238  1.00  0.00           O  
ATOM    125  N   PHE    16     -20.629   2.155   0.133  1.00  0.00           N  
ATOM    126  CA  PHE    16     -19.618   2.208   1.182  1.00  0.00           C  
ATOM    127  C   PHE    16     -20.027   3.023   2.373  1.00  0.00           C  
ATOM    128  O   PHE    16     -20.553   4.135   2.174  1.00  0.00           O  
ATOM    129  CB  PHE    16     -18.332   2.889   0.587  1.00  0.00           C  
ATOM    130  CG  PHE    16     -17.418   1.901  -0.040  1.00  0.00           C  
ATOM    131  CD1 PHE    16     -16.345   1.225   0.685  1.00  0.00           C  
ATOM    132  CD2 PHE    16     -17.566   1.638  -1.403  1.00  0.00           C  
ATOM    133  CE1 PHE    16     -15.672   0.247   0.056  1.00  0.00           C  
ATOM    134  CE2 PHE    16     -16.773   0.690  -2.041  1.00  0.00           C  
ATOM    135  CZ  PHE    16     -15.900  -0.035  -1.297  1.00  0.00           C  
ATOM    136  N   ALA    17     -19.778   2.496   3.602  1.00  0.00           N  
ATOM    137  CA  ALA    17     -20.359   2.960   4.890  1.00  0.00           C  
ATOM    138  C   ALA    17     -19.117   3.202   5.872  1.00  0.00           C  
ATOM    139  O   ALA    17     -18.188   2.431   5.846  1.00  0.00           O  
ATOM    140  CB  ALA    17     -21.275   1.949   5.377  1.00  0.00           C  
ATOM    141  N   PRO    18     -19.264   4.138   6.836  1.00  0.00           N  
ATOM    142  CA  PRO    18     -18.161   4.421   7.797  1.00  0.00           C  
ATOM    143  C   PRO    18     -17.741   3.295   8.675  1.00  0.00           C  
ATOM    144  O   PRO    18     -18.576   2.494   9.103  1.00  0.00           O  
ATOM    145  CB  PRO    18     -18.658   5.526   8.768  1.00  0.00           C  
ATOM    146  CG  PRO    18     -19.770   6.122   7.992  1.00  0.00           C  
ATOM    147  CD  PRO    18     -20.375   4.948   7.130  1.00  0.00           C  
ATOM    148  N   PHE    19     -16.384   3.301   8.966  1.00  0.00           N  
ATOM    149  CA  PHE    19     -15.582   2.286   9.738  1.00  0.00           C  
ATOM    150  C   PHE    19     -14.700   2.968  10.829  1.00  0.00           C  
ATOM    151  O   PHE    19     -14.460   2.353  11.858  1.00  0.00           O  
ATOM    152  CB  PHE    19     -14.754   1.510   8.641  1.00  0.00           C  
ATOM    153  CG  PHE    19     -13.990   0.296   9.161  1.00  0.00           C  
ATOM    154  CD1 PHE    19     -12.683   0.372   9.443  1.00  0.00           C  
ATOM    155  CD2 PHE    19     -14.593  -0.983   9.149  1.00  0.00           C  
ATOM    156  CE1 PHE    19     -11.918  -0.781   9.794  1.00  0.00           C  
ATOM    157  CE2 PHE    19     -13.907  -2.185   9.409  1.00  0.00           C  
ATOM    158  CZ  PHE    19     -12.529  -2.049   9.712  1.00  0.00           C  
ATOM    159  N   SER    20     -14.106   4.189  10.581  1.00  0.00           N  
ATOM    160  CA  SER    20     -13.423   4.972  11.571  1.00  0.00           C  
ATOM    161  C   SER    20     -13.357   6.454  11.180  1.00  0.00           C  
ATOM    162  O   SER    20     -13.536   6.891  10.000  1.00  0.00           O  
ATOM    163  CB  SER    20     -11.935   4.539  11.762  1.00  0.00           C  
ATOM    164  OG  SER    20     -11.112   5.373  12.653  1.00  0.00           O  
ATOM    165  N   LYS    21     -13.114   7.279  12.186  1.00  0.00           N  
ATOM    166  CA  LYS    21     -12.681   8.678  12.137  1.00  0.00           C  
ATOM    167  C   LYS    21     -11.771   9.030  13.347  1.00  0.00           C  
ATOM    168  O   LYS    21     -11.821   8.454  14.424  1.00  0.00           O  
ATOM    169  CB  LYS    21     -13.888   9.671  11.972  1.00  0.00           C  
ATOM    170  CG  LYS    21     -14.439  10.125  13.350  1.00  0.00           C  
ATOM    171  CD  LYS    21     -15.726  11.028  13.203  1.00  0.00           C  
ATOM    172  CE  LYS    21     -15.596  12.273  12.231  1.00  0.00           C  
ATOM    173  NZ  LYS    21     -16.924  12.856  12.132  1.00  0.00           N1+
ATOM    174  N   ASP    22     -11.048  10.169  13.269  1.00  0.00           N  
ATOM    175  CA  ASP    22     -10.106  10.662  14.290  1.00  0.00           C  
ATOM    176  C   ASP    22     -10.411  11.919  15.084  1.00  0.00           C  
ATOM    177  O   ASP    22     -10.071  11.962  16.227  1.00  0.00           O  
ATOM    178  CB  ASP    22      -8.741  10.733  13.752  1.00  0.00           C  
ATOM    179  CG  ASP    22      -8.412  11.887  12.921  1.00  0.00           C  
ATOM    180  OD1 ASP    22      -7.231  12.275  12.884  1.00  0.00           O  
ATOM    181  OD2 ASP    22      -9.335  12.332  12.196  1.00  0.00           O1-
ATOM    182  N   ASN    23     -11.074  12.913  14.484  1.00  0.00           N  
ATOM    183  CA  ASN    23     -11.297  14.270  15.119  1.00  0.00           C  
ATOM    184  C   ASN    23     -10.022  14.914  15.783  1.00  0.00           C  
ATOM    185  O   ASN    23     -10.157  15.830  16.607  1.00  0.00           O  
ATOM    186  CB  ASN    23     -12.486  14.187  16.108  1.00  0.00           C  
ATOM    187  CG  ASN    23     -13.771  13.922  15.506  1.00  0.00           C  
ATOM    188  ND2 ASN    23     -14.817  13.331  16.043  1.00  0.00           N  
ATOM    189  OD1 ASN    23     -13.911  14.219  14.346  1.00  0.00           O  
ATOM    190  N   SER    24      -8.829  14.434  15.391  1.00  0.00           N  
ATOM    191  CA  SER    24      -7.493  14.929  15.916  1.00  0.00           C  
ATOM    192  C   SER    24      -7.370  16.439  15.895  1.00  0.00           C  
ATOM    193  O   SER    24      -6.978  16.933  16.941  1.00  0.00           O  
ATOM    194  CB  SER    24      -6.267  14.371  15.113  1.00  0.00           C  
ATOM    195  OG  SER    24      -6.234  14.679  13.715  1.00  0.00           O  
ATOM    196  N   ILE    25      -7.699  17.145  14.845  1.00  0.00           N  
ATOM    197  CA  ILE    25      -7.687  18.675  14.864  1.00  0.00           C  
ATOM    198  C   ILE    25      -8.665  19.271  15.918  1.00  0.00           C  
ATOM    199  O   ILE    25      -8.300  20.156  16.736  1.00  0.00           O  
ATOM    200  CB  ILE    25      -7.764  19.253  13.456  1.00  0.00           C  
ATOM    201  CG1 ILE    25      -7.205  18.428  12.316  1.00  0.00           C  
ATOM    202  CG2 ILE    25      -7.122  20.621  13.599  1.00  0.00           C  
ATOM    203  CD1 ILE    25      -5.734  18.536  12.200  1.00  0.00           C  
ATOM    204  N   ARG    26      -9.917  18.802  16.105  1.00  0.00           N  
ATOM    205  CA  ARG    26     -10.935  19.309  17.019  1.00  0.00           C  
ATOM    206  C   ARG    26     -10.437  19.091  18.442  1.00  0.00           C  
ATOM    207  O   ARG    26     -10.553  20.027  19.266  1.00  0.00           O  
ATOM    208  CB  ARG    26     -12.245  18.492  16.883  1.00  0.00           C  
ATOM    209  CG  ARG    26     -12.883  18.361  15.457  1.00  0.00           C  
ATOM    210  CD  ARG    26     -14.294  17.863  15.522  1.00  0.00           C  
ATOM    211  NE  ARG    26     -14.803  17.531  14.166  1.00  0.00           N  
ATOM    212  CZ  ARG    26     -16.020  17.406  13.744  1.00  0.00           C  
ATOM    213  NH1 ARG    26     -17.076  17.513  14.526  1.00  0.00           N1+
ATOM    214  NH2 ARG    26     -16.199  17.243  12.472  1.00  0.00           N  
ATOM    215  N   LEU    27      -9.972  17.899  18.720  1.00  0.00           N  
ATOM    216  CA  LEU    27      -9.634  17.381  19.980  1.00  0.00           C  
ATOM    217  C   LEU    27      -8.196  17.777  20.355  1.00  0.00           C  
ATOM    218  O   LEU    27      -7.797  17.470  21.527  1.00  0.00           O  
ATOM    219  CB  LEU    27      -9.696  15.792  19.871  1.00  0.00           C  
ATOM    220  CG  LEU    27     -11.155  15.326  19.676  1.00  0.00           C  
ATOM    221  CD1 LEU    27     -11.217  13.786  19.597  1.00  0.00           C  
ATOM    222  CD2 LEU    27     -12.252  15.703  20.588  1.00  0.00           C  
ATOM    223  N   SER    28      -7.427  18.490  19.475  1.00  0.00           N  
ATOM    224  CA  SER    28      -6.130  19.106  19.880  1.00  0.00           C  
ATOM    225  C   SER    28      -6.247  20.240  20.975  1.00  0.00           C  
ATOM    226  O   SER    28      -5.272  20.545  21.645  1.00  0.00           O  
ATOM    227  CB  SER    28      -5.318  19.511  18.659  1.00  0.00           C  
ATOM    228  OG  SER    28      -4.864  18.374  17.907  1.00  0.00           O  
ATOM    229  N   ALA    29      -7.407  20.912  21.078  1.00  0.00           N  
ATOM    230  CA  ALA    29      -7.703  22.038  21.972  1.00  0.00           C  
ATOM    231  C   ALA    29      -7.747  21.580  23.489  1.00  0.00           C  
ATOM    232  O   ALA    29      -7.733  22.435  24.373  1.00  0.00           O  
ATOM    233  CB  ALA    29      -9.058  22.592  21.503  1.00  0.00           C  
ATOM    234  N   GLY    30      -7.690  20.289  23.672  1.00  0.00           N  
ATOM    235  CA  GLY    30      -7.523  19.691  25.031  1.00  0.00           C  
ATOM    236  C   GLY    30      -6.626  18.489  25.092  1.00  0.00           C  
ATOM    237  O   GLY    30      -6.686  17.704  26.068  1.00  0.00           O  
ATOM    238  N   GLY    31      -5.857  18.303  24.028  1.00  0.00           N  
ATOM    239  CA  GLY    31      -5.196  17.024  23.667  1.00  0.00           C  
ATOM    240  C   GLY    31      -3.860  17.305  23.030  1.00  0.00           C  
ATOM    241  O   GLY    31      -3.800  17.941  21.964  1.00  0.00           O  
ATOM    242  N   ASP    32      -2.666  16.870  23.628  1.00  0.00           N  
ATOM    243  CA  ASP    32      -1.401  16.601  22.958  1.00  0.00           C  
ATOM    244  C   ASP    32      -1.534  15.437  21.940  1.00  0.00           C  
ATOM    245  O   ASP    32      -1.760  14.285  22.422  1.00  0.00           O  
ATOM    246  CB  ASP    32      -0.300  16.224  24.015  1.00  0.00           C  
ATOM    247  CG  ASP    32       0.356  17.429  24.737  1.00  0.00           C  
ATOM    248  OD1 ASP    32      -0.241  18.025  25.635  1.00  0.00           O  
ATOM    249  OD2 ASP    32       1.509  17.779  24.399  1.00  0.00           O1-
ATOM    250  N   ILE    33      -1.542  15.704  20.642  1.00  0.00           N  
ATOM    251  CA  ILE    33      -1.704  14.820  19.535  1.00  0.00           C  
ATOM    252  C   ILE    33      -0.585  15.133  18.517  1.00  0.00           C  
ATOM    253  O   ILE    33      -0.380  16.285  18.175  1.00  0.00           O  
ATOM    254  CB  ILE    33      -3.119  14.905  18.974  1.00  0.00           C  
ATOM    255  CG1 ILE    33      -4.109  14.451  20.023  1.00  0.00           C  
ATOM    256  CG2 ILE    33      -3.249  14.112  17.658  1.00  0.00           C  
ATOM    257  CD1 ILE    33      -5.526  14.826  19.702  1.00  0.00           C  
ATOM    258  N   TRP    34       0.157  14.074  18.088  1.00  0.00           N  
ATOM    259  CA  TRP    34       1.296  14.217  17.138  1.00  0.00           C  
ATOM    260  C   TRP    34       0.839  14.745  15.777  1.00  0.00           C  
ATOM    261  O   TRP    34      -0.118  14.220  15.266  1.00  0.00           O  
ATOM    262  CB  TRP    34       2.046  12.917  16.878  1.00  0.00           C  
ATOM    263  CG  TRP    34       2.464  12.190  18.108  1.00  0.00           C  
ATOM    264  CD1 TRP    34       1.997  11.048  18.608  1.00  0.00           C  
ATOM    265  CD2 TRP    34       3.598  12.594  18.900  1.00  0.00           C  
ATOM    266  CE2 TRP    34       3.737  11.608  19.926  1.00  0.00           C  
ATOM    267  CE3 TRP    34       4.519  13.682  18.994  1.00  0.00           C  
ATOM    268  NE1 TRP    34       2.757  10.721  19.733  1.00  0.00           N  
ATOM    269  CZ2 TRP    34       4.758  11.641  20.925  1.00  0.00           C  
ATOM    270  CZ3 TRP    34       5.480  13.685  19.982  1.00  0.00           C  
ATOM    271  CH2 TRP    34       5.611  12.690  20.898  1.00  0.00           C  
ATOM    272  N   VAL    35       1.496  15.748  15.128  1.00  0.00           N  
ATOM    273  CA  VAL    35       1.089  16.256  13.767  1.00  0.00           C  
ATOM    274  C   VAL    35       1.626  15.290  12.757  1.00  0.00           C  
ATOM    275  O   VAL    35       2.845  14.948  12.805  1.00  0.00           O  
ATOM    276  CB  VAL    35       1.663  17.666  13.569  1.00  0.00           C  
ATOM    277  CG1 VAL    35       0.939  18.763  14.219  1.00  0.00           C  
ATOM    278  CG2 VAL    35       3.214  17.913  13.514  1.00  0.00           C  
ATOM    279  N   THR    36       0.732  14.756  11.946  1.00  0.00           N  
ATOM    280  CA  THR    36       0.959  13.701  10.942  1.00  0.00           C  
ATOM    281  C   THR    36       0.692  14.089   9.532  1.00  0.00           C  
ATOM    282  O   THR    36      -0.124  14.942   9.229  1.00  0.00           O  
ATOM    283  CB  THR    36       0.092  12.440  11.388  1.00  0.00           C  
ATOM    284  CG2 THR    36       0.760  11.862  12.701  1.00  0.00           C  
ATOM    285  OG1 THR    36      -1.229  12.821  11.589  1.00  0.00           O  
ATOM    286  N   ARG    37       1.119  13.293   8.571  1.00  0.00           N  
ATOM    287  CA  ARG    37       0.871  13.311   7.119  1.00  0.00           C  
ATOM    288  C   ARG    37       1.023  11.864   6.603  1.00  0.00           C  
ATOM    289  O   ARG    37       1.786  11.069   7.215  1.00  0.00           O  
ATOM    290  CB  ARG    37       1.950  14.074   6.293  1.00  0.00           C  
ATOM    291  CG  ARG    37       1.831  15.583   6.500  1.00  0.00           C  
ATOM    292  CD  ARG    37       0.445  16.167   6.091  1.00  0.00           C  
ATOM    293  NE  ARG    37      -0.125  15.585   4.842  1.00  0.00           N  
ATOM    294  CZ  ARG    37       0.167  15.881   3.567  1.00  0.00           C  
ATOM    295  NH1 ARG    37       1.111  16.701   3.209  1.00  0.00           N1+
ATOM    296  NH2 ARG    37      -0.396  15.237   2.608  1.00  0.00           N  
ATOM    297  N   GLU    38       0.313  11.601   5.435  1.00  0.00           N  
ATOM    298  CA  GLU    38       0.397  10.375   4.650  1.00  0.00           C  
ATOM    299  C   GLU    38       0.118   9.131   5.461  1.00  0.00           C  
ATOM    300  O   GLU    38       0.976   8.189   5.483  1.00  0.00           O  
ATOM    301  CB  GLU    38       1.853  10.416   4.002  1.00  0.00           C  
ATOM    302  CG  GLU    38       2.144  11.501   2.991  1.00  0.00           C  
ATOM    303  CD  GLU    38       3.598  11.531   2.523  1.00  0.00           C  
ATOM    304  OE1 GLU    38       4.317  12.567   2.905  1.00  0.00           O  
ATOM    305  OE2 GLU    38       4.103  10.593   1.813  1.00  0.00           O1-
ATOM    306  N   PRO    39      -1.078   8.990   6.099  1.00  0.00           N  
ATOM    307  CA  PRO    39      -1.437   7.776   6.910  1.00  0.00           C  
ATOM    308  C   PRO    39      -1.981   6.712   5.990  1.00  0.00           C  
ATOM    309  O   PRO    39      -2.210   6.869   4.808  1.00  0.00           O  
ATOM    310  CB  PRO    39      -2.455   8.262   7.934  1.00  0.00           C  
ATOM    311  CG  PRO    39      -3.267   9.288   7.182  1.00  0.00           C  
ATOM    312  CD  PRO    39      -2.238   9.971   6.335  1.00  0.00           C  
ATOM    313  N   TYR    40      -2.258   5.549   6.591  1.00  0.00           N  
ATOM    314  CA  TYR    40      -2.915   4.414   5.979  1.00  0.00           C  
ATOM    315  C   TYR    40      -3.457   3.508   7.120  1.00  0.00           C  
ATOM    316  O   TYR    40      -3.227   3.632   8.333  1.00  0.00           O  
ATOM    317  CB  TYR    40      -2.068   3.627   4.982  1.00  0.00           C  
ATOM    318  CG  TYR    40      -0.805   2.972   5.650  1.00  0.00           C  
ATOM    319  CD1 TYR    40      -0.701   1.679   6.134  1.00  0.00           C  
ATOM    320  CD2 TYR    40       0.336   3.869   5.725  1.00  0.00           C  
ATOM    321  CE1 TYR    40       0.514   1.214   6.612  1.00  0.00           C  
ATOM    322  CE2 TYR    40       1.572   3.335   6.143  1.00  0.00           C  
ATOM    323  CZ  TYR    40       1.685   2.032   6.677  1.00  0.00           C  
ATOM    324  OH  TYR    40       2.869   1.637   7.285  1.00  0.00           O  
ATOM    325  N   VAL    41      -4.354   2.613   6.637  1.00  0.00           N  
ATOM    326  CA  VAL    41      -4.954   1.549   7.517  1.00  0.00           C  
ATOM    327  C   VAL    41      -4.612   0.141   6.992  1.00  0.00           C  
ATOM    328  O   VAL    41      -4.612  -0.113   5.801  1.00  0.00           O  
ATOM    329  CB  VAL    41      -6.464   1.941   7.625  1.00  0.00           C  
ATOM    330  CG1 VAL    41      -7.244   0.977   8.554  1.00  0.00           C  
ATOM    331  CG2 VAL    41      -6.658   3.208   8.341  1.00  0.00           C  
ATOM    332  N   SER    42      -4.211  -0.724   7.911  1.00  0.00           N  
ATOM    333  CA  SER    42      -3.711  -2.094   7.598  1.00  0.00           C  
ATOM    334  C   SER    42      -4.153  -2.979   8.770  1.00  0.00           C  
ATOM    335  O   SER    42      -4.152  -2.525   9.902  1.00  0.00           O  
ATOM    336  CB  SER    42      -2.169  -2.136   7.431  1.00  0.00           C  
ATOM    337  OG  SER    42      -1.697  -3.343   6.889  1.00  0.00           O  
ATOM    338  N   CYX    43      -4.332  -4.257   8.491  1.00  0.00           N  
ATOM    339  CA  CYX    43      -5.101  -5.170   9.300  1.00  0.00           C  
ATOM    340  C   CYX    43      -4.406  -6.483   9.539  1.00  0.00           C  
ATOM    341  O   CYX    43      -3.939  -7.139   8.600  1.00  0.00           O  
ATOM    342  CB  CYX    43      -6.496  -5.304   8.637  1.00  0.00           C  
ATOM    343  SG  CYX    43      -7.261  -3.672   8.409  1.00  0.00           S  
ATOM    344  N   ASP    44      -4.457  -6.949  10.756  1.00  0.00           N  
ATOM    345  CA  ASP    44      -4.252  -8.401  11.050  1.00  0.00           C  
ATOM    346  C   ASP    44      -5.594  -9.189  11.064  1.00  0.00           C  
ATOM    347  O   ASP    44      -6.660  -8.556  10.799  1.00  0.00           O  
ATOM    348  CB  ASP    44      -3.383  -8.549  12.307  1.00  0.00           C  
ATOM    349  CG  ASP    44      -4.155  -8.555  13.630  1.00  0.00           C  
ATOM    350  OD1 ASP    44      -5.118  -9.304  13.858  1.00  0.00           O  
ATOM    351  OD2 ASP    44      -3.741  -7.811  14.558  1.00  0.00           O1-
ATOM    352  N   PRO    45      -5.599 -10.490  11.358  1.00  0.00           N  
ATOM    353  CA  PRO    45      -6.809 -11.288  11.273  1.00  0.00           C  
ATOM    354  C   PRO    45      -7.937 -10.981  12.245  1.00  0.00           C  
ATOM    355  O   PRO    45      -9.017 -11.529  12.142  1.00  0.00           O  
ATOM    356  CB  PRO    45      -6.412 -12.759  11.289  1.00  0.00           C  
ATOM    357  CG  PRO    45      -4.929 -12.840  10.961  1.00  0.00           C  
ATOM    358  CD  PRO    45      -4.461 -11.443  11.422  1.00  0.00           C  
ATOM    359  N   ASP    46      -7.714 -10.077  13.261  1.00  0.00           N  
ATOM    360  CA  ASP    46      -8.752  -9.620  14.165  1.00  0.00           C  
ATOM    361  C   ASP    46      -9.039  -8.099  14.210  1.00  0.00           C  
ATOM    362  O   ASP    46     -10.133  -7.650  14.683  1.00  0.00           O  
ATOM    363  CB  ASP    46      -8.454 -10.188  15.545  1.00  0.00           C  
ATOM    364  CG  ASP    46      -9.474 -10.022  16.687  1.00  0.00           C  
ATOM    365  OD1 ASP    46     -10.566 -10.660  16.754  1.00  0.00           O  
ATOM    366  OD2 ASP    46      -9.220  -9.167  17.543  1.00  0.00           O1-
ATOM    367  N   LYS    47      -8.005  -7.380  13.873  1.00  0.00           N  
ATOM    368  CA  LYS    47      -7.943  -5.920  14.001  1.00  0.00           C  
ATOM    369  C   LYS    47      -7.421  -5.175  12.770  1.00  0.00           C  
ATOM    370  O   LYS    47      -6.695  -5.702  11.943  1.00  0.00           O  
ATOM    371  CB  LYS    47      -7.204  -5.518  15.310  1.00  0.00           C  
ATOM    372  CG  LYS    47      -8.185  -5.843  16.540  1.00  0.00           C  
ATOM    373  CD  LYS    47      -7.835  -5.020  17.787  1.00  0.00           C  
ATOM    374  CE  LYS    47      -6.378  -5.005  18.220  1.00  0.00           C  
ATOM    375  NZ  LYS    47      -5.763  -6.338  18.438  1.00  0.00           N1+
ATOM    376  N   CYX    48      -7.729  -3.924  12.804  1.00  0.00           N  
ATOM    377  CA  CYX    48      -7.200  -2.960  11.873  1.00  0.00           C  
ATOM    378  C   CYX    48      -6.445  -1.906  12.736  1.00  0.00           C  
ATOM    379  O   CYX    48      -6.825  -1.611  13.874  1.00  0.00           O  
ATOM    380  CB  CYX    48      -8.291  -2.364  10.997  1.00  0.00           C  
ATOM    381  SG  CYX    48      -8.872  -3.526   9.676  1.00  0.00           S  
ATOM    382  N   TYR    49      -5.309  -1.325  12.199  1.00  0.00           N  
ATOM    383  CA  TYR    49      -4.533  -0.320  12.831  1.00  0.00           C  
ATOM    384  C   TYR    49      -4.302   0.805  11.838  1.00  0.00           C  
ATOM    385  O   TYR    49      -4.252   0.601  10.608  1.00  0.00           O  
ATOM    386  CB  TYR    49      -3.189  -0.915  13.369  1.00  0.00           C  
ATOM    387  CG  TYR    49      -3.418  -2.199  14.130  1.00  0.00           C  
ATOM    388  CD1 TYR    49      -3.583  -3.395  13.393  1.00  0.00           C  
ATOM    389  CD2 TYR    49      -3.510  -2.226  15.590  1.00  0.00           C  
ATOM    390  CE1 TYR    49      -3.722  -4.608  14.105  1.00  0.00           C  
ATOM    391  CE2 TYR    49      -3.629  -3.500  16.282  1.00  0.00           C  
ATOM    392  CZ  TYR    49      -3.664  -4.626  15.536  1.00  0.00           C  
ATOM    393  OH  TYR    49      -3.732  -5.759  16.239  1.00  0.00           O  
ATOM    394  N   GLN    50      -4.235   2.032  12.396  1.00  0.00           N  
ATOM    395  CA  GLN    50      -3.806   3.185  11.585  1.00  0.00           C  
ATOM    396  C   GLN    50      -2.317   3.452  11.720  1.00  0.00           C  
ATOM    397  O   GLN    50      -1.827   3.305  12.833  1.00  0.00           O  
ATOM    398  CB  GLN    50      -4.777   4.425  11.903  1.00  0.00           C  
ATOM    399  CG  GLN    50      -4.848   4.958  13.306  1.00  0.00           C  
ATOM    400  CD  GLN    50      -5.868   6.109  13.533  1.00  0.00           C  
ATOM    401  NE2 GLN    50      -6.388   6.373  14.750  1.00  0.00           N  
ATOM    402  OE1 GLN    50      -6.308   6.764  12.603  1.00  0.00           O  
ATOM    403  N   PHE    51      -1.626   3.757  10.617  1.00  0.00           N  
ATOM    404  CA  PHE    51      -0.205   4.105  10.541  1.00  0.00           C  
ATOM    405  C   PHE    51      -0.029   5.497  10.090  1.00  0.00           C  
ATOM    406  O   PHE    51      -0.871   5.972   9.305  1.00  0.00           O  
ATOM    407  CB  PHE    51       0.600   3.118   9.703  1.00  0.00           C  
ATOM    408  CG  PHE    51       0.503   1.705  10.265  1.00  0.00           C  
ATOM    409  CD1 PHE    51       1.515   1.199  11.121  1.00  0.00           C  
ATOM    410  CD2 PHE    51      -0.657   0.908  10.051  1.00  0.00           C  
ATOM    411  CE1 PHE    51       1.449  -0.173  11.503  1.00  0.00           C  
ATOM    412  CE2 PHE    51      -0.652  -0.454  10.444  1.00  0.00           C  
ATOM    413  CZ  PHE    51       0.370  -1.010  11.190  1.00  0.00           C  
ATOM    414  N   ALA    52       1.019   6.133  10.533  1.00  0.00           N  
ATOM    415  CA  ALA    52       1.325   7.475  10.053  1.00  0.00           C  
ATOM    416  C   ALA    52       2.834   7.751  10.227  1.00  0.00           C  
ATOM    417  O   ALA    52       3.465   7.235  11.140  1.00  0.00           O  
ATOM    418  CB  ALA    52       0.501   8.502  10.801  1.00  0.00           C  
ATOM    419  N   LEU    53       3.383   8.675   9.387  1.00  0.00           N  
ATOM    420  CA  LEU    53       4.603   9.361   9.591  1.00  0.00           C  
ATOM    421  C   LEU    53       4.307  10.597  10.515  1.00  0.00           C  
ATOM    422  O   LEU    53       3.503  11.451  10.032  1.00  0.00           O  
ATOM    423  CB  LEU    53       5.176   9.828   8.188  1.00  0.00           C  
ATOM    424  CG  LEU    53       5.323   8.763   7.084  1.00  0.00           C  
ATOM    425  CD1 LEU    53       5.906   9.309   5.812  1.00  0.00           C  
ATOM    426  CD2 LEU    53       6.298   7.650   7.497  1.00  0.00           C  
ATOM    427  N   GLY    54       4.927  10.690  11.721  1.00  0.00           N  
ATOM    428  CA  GLY    54       4.902  12.016  12.498  1.00  0.00           C  
ATOM    429  C   GLY    54       6.243  12.753  12.523  1.00  0.00           C  
ATOM    430  O   GLY    54       7.159  12.305  11.849  1.00  0.00           O  
ATOM    431  N   GLN    55       6.409  13.869  13.241  1.00  0.00           N  
ATOM    432  CA  GLN    55       7.691  14.687  13.246  1.00  0.00           C  
ATOM    433  C   GLN    55       8.060  15.119  14.622  1.00  0.00           C  
ATOM    434  O   GLN    55       8.620  16.207  14.812  1.00  0.00           O  
ATOM    435  CB  GLN    55       7.552  15.862  12.241  1.00  0.00           C  
ATOM    436  CG  GLN    55       7.723  15.350  10.770  1.00  0.00           C  
ATOM    437  CD  GLN    55       7.894  16.445   9.767  1.00  0.00           C  
ATOM    438  NE2 GLN    55       6.851  16.820   9.060  1.00  0.00           N  
ATOM    439  OE1 GLN    55       8.986  17.014   9.629  1.00  0.00           O  
ATOM    440  N   GLY    56       7.689  14.334  15.694  1.00  0.00           N  
ATOM    441  CA  GLY    56       8.108  14.576  17.019  1.00  0.00           C  
ATOM    442  C   GLY    56       7.564  15.783  17.741  1.00  0.00           C  
ATOM    443  O   GLY    56       7.853  15.926  18.944  1.00  0.00           O  
ATOM    444  N   THR    57       6.691  16.489  16.997  1.00  0.00           N  
ATOM    445  CA  THR    57       5.898  17.677  17.647  1.00  0.00           C  
ATOM    446  C   THR    57       4.318  17.560  17.622  1.00  0.00           C  
ATOM    447  O   THR    57       3.724  16.945  16.794  1.00  0.00           O  
ATOM    448  CB  THR    57       6.435  19.009  17.118  1.00  0.00           C  
ATOM    449  CG2 THR    57       7.923  19.195  17.332  1.00  0.00           C  
ATOM    450  OG1 THR    57       6.267  19.176  15.768  1.00  0.00           O  
ATOM    451  N   THR    58       3.650  18.075  18.639  1.00  0.00           N  
ATOM    452  CA  THR    58       2.149  17.987  18.726  1.00  0.00           C  
ATOM    453  C   THR    58       1.455  19.231  18.226  1.00  0.00           C  
ATOM    454  O   THR    58       2.019  20.291  18.067  1.00  0.00           O  
ATOM    455  CB  THR    58       1.715  17.710  20.200  1.00  0.00           C  
ATOM    456  CG2 THR    58       2.150  16.318  20.577  1.00  0.00           C  
ATOM    457  OG1 THR    58       2.220  18.675  21.060  1.00  0.00           O  
ATOM    458  N   LEU    59       0.148  19.136  17.864  1.00  0.00           N  
ATOM    459  CA  LEU    59      -0.595  20.300  17.324  1.00  0.00           C  
ATOM    460  C   LEU    59      -0.781  21.485  18.239  1.00  0.00           C  
ATOM    461  O   LEU    59      -0.606  22.617  17.916  1.00  0.00           O  
ATOM    462  CB  LEU    59      -1.941  19.805  16.720  1.00  0.00           C  
ATOM    463  CG  LEU    59      -2.520  20.712  15.639  1.00  0.00           C  
ATOM    464  CD1 LEU    59      -3.314  19.798  14.748  1.00  0.00           C  
ATOM    465  CD2 LEU    59      -3.553  21.711  16.186  1.00  0.00           C  
ATOM    466  N   ASN    60      -0.993  21.179  19.525  1.00  0.00           N  
ATOM    467  CA  ASN    60      -1.130  22.163  20.629  1.00  0.00           C  
ATOM    468  C   ASN    60       0.186  22.888  21.175  1.00  0.00           C  
ATOM    469  O   ASN    60       0.239  23.653  22.169  1.00  0.00           O  
ATOM    470  CB  ASN    60      -1.872  21.418  21.759  1.00  0.00           C  
ATOM    471  CG  ASN    60      -0.970  20.443  22.562  1.00  0.00           C  
ATOM    472  ND2 ASN    60      -1.332  20.197  23.837  1.00  0.00           N  
ATOM    473  OD1 ASN    60       0.063  19.963  22.068  1.00  0.00           O  
ATOM    474  N   ASN    61       1.322  22.590  20.463  1.00  0.00           N  
ATOM    475  CA  ASN    61       2.670  23.166  20.758  1.00  0.00           C  
ATOM    476  C   ASN    61       3.091  24.191  19.727  1.00  0.00           C  
ATOM    477  O   ASN    61       3.012  24.047  18.505  1.00  0.00           O  
ATOM    478  CB  ASN    61       3.657  22.013  20.880  1.00  0.00           C  
ATOM    479  CG  ASN    61       4.892  22.418  21.583  1.00  0.00           C  
ATOM    480  ND2 ASN    61       5.201  21.971  22.773  1.00  0.00           N  
ATOM    481  OD1 ASN    61       5.748  23.129  21.024  1.00  0.00           O  
ATOM    482  N   ARG    62       3.548  25.367  20.317  1.00  0.00           N  
ATOM    483  CA  ARG    62       4.038  26.501  19.427  1.00  0.00           C  
ATOM    484  C   ARG    62       5.294  26.153  18.616  1.00  0.00           C  
ATOM    485  O   ARG    62       5.545  26.798  17.592  1.00  0.00           O  
ATOM    486  CB  ARG    62       4.303  27.776  20.266  1.00  0.00           C  
ATOM    487  CG  ARG    62       4.533  29.060  19.415  1.00  0.00           C  
ATOM    488  CD  ARG    62       4.547  30.255  20.371  1.00  0.00           C  
ATOM    489  NE  ARG    62       4.955  31.498  19.671  1.00  0.00           N  
ATOM    490  CZ  ARG    62       4.924  32.716  20.058  1.00  0.00           C  
ATOM    491  NH1 ARG    62       4.494  33.030  21.246  1.00  0.00           N1+
ATOM    492  NH2 ARG    62       5.431  33.658  19.387  1.00  0.00           N  
ATOM    493  N   HID    63       6.130  25.109  18.948  1.00  0.00           N  
ATOM    494  CA  HID    63       7.305  24.621  18.195  1.00  0.00           C  
ATOM    495  C   HID    63       6.954  23.678  17.047  1.00  0.00           C  
ATOM    496  O   HID    63       7.780  23.231  16.272  1.00  0.00           O  
ATOM    497  CB  HID    63       8.286  24.004  19.191  1.00  0.00           C  
ATOM    498  CG  HID    63       8.748  24.968  20.250  1.00  0.00           C  
ATOM    499  CD2 HID    63       9.521  26.067  20.142  1.00  0.00           C  
ATOM    500  ND1 HID    63       8.307  24.952  21.496  1.00  0.00           N  
ATOM    501  CE1 HID    63       8.903  25.867  22.236  1.00  0.00           C  
ATOM    502  NE2 HID    63       9.611  26.630  21.416  1.00  0.00           N  
ATOM    503  N   SER    64       5.626  23.442  16.745  1.00  0.00           N  
ATOM    504  CA  SER    64       5.155  22.689  15.566  1.00  0.00           C  
ATOM    505  C   SER    64       5.117  23.565  14.371  1.00  0.00           C  
ATOM    506  O   SER    64       4.726  23.162  13.245  1.00  0.00           O  
ATOM    507  CB  SER    64       3.792  21.951  15.711  1.00  0.00           C  
ATOM    508  OG  SER    64       4.012  20.895  16.627  1.00  0.00           O  
ATOM    509  N   ASN    65       5.268  24.855  14.479  1.00  0.00           N  
ATOM    510  CA  ASN    65       5.439  25.800  13.375  1.00  0.00           C  
ATOM    511  C   ASN    65       6.478  25.374  12.292  1.00  0.00           C  
ATOM    512  O   ASN    65       7.555  24.851  12.589  1.00  0.00           O  
ATOM    513  CB  ASN    65       5.857  27.146  13.976  1.00  0.00           C  
ATOM    514  CG  ASN    65       5.807  28.351  13.022  1.00  0.00           C  
ATOM    515  ND2 ASN    65       6.517  29.409  13.264  1.00  0.00           N  
ATOM    516  OD1 ASN    65       5.025  28.398  12.115  1.00  0.00           O  
ATOM    517  N   ASP    66       6.069  25.621  11.070  1.00  0.00           N  
ATOM    518  CA  ASP    66       6.799  25.156   9.873  1.00  0.00           C  
ATOM    519  C   ASP    66       7.036  23.616   9.837  1.00  0.00           C  
ATOM    520  O   ASP    66       8.069  23.177   9.394  1.00  0.00           O  
ATOM    521  CB  ASP    66       8.011  25.985   9.818  1.00  0.00           C  
ATOM    522  CG  ASP    66       8.593  26.141   8.404  1.00  0.00           C  
ATOM    523  OD1 ASP    66       7.942  26.856   7.592  1.00  0.00           O  
ATOM    524  OD2 ASP    66       9.705  25.750   8.162  1.00  0.00           O1-
ATOM    525  N   THR    67       6.021  22.826  10.234  1.00  0.00           N  
ATOM    526  CA  THR    67       5.851  21.377   9.965  1.00  0.00           C  
ATOM    527  C   THR    67       5.423  21.106   8.540  1.00  0.00           C  
ATOM    528  O   THR    67       4.934  20.038   8.240  1.00  0.00           O  
ATOM    529  CB  THR    67       4.931  20.654  10.964  1.00  0.00           C  
ATOM    530  CG2 THR    67       5.840  20.515  12.251  1.00  0.00           C  
ATOM    531  OG1 THR    67       3.788  21.443  11.438  1.00  0.00           O  
ATOM    532  N   VAL    68       5.652  22.030   7.697  1.00  0.00           N  
ATOM    533  CA  VAL    68       5.444  21.908   6.264  1.00  0.00           C  
ATOM    534  C   VAL    68       6.219  20.821   5.485  1.00  0.00           C  
ATOM    535  O   VAL    68       5.738  20.397   4.409  1.00  0.00           O  
ATOM    536  CB  VAL    68       5.723  23.261   5.524  1.00  0.00           C  
ATOM    537  CG1 VAL    68       4.771  24.360   6.001  1.00  0.00           C  
ATOM    538  CG2 VAL    68       7.143  23.818   5.639  1.00  0.00           C  
ATOM    539  N   HIP    69       7.373  20.505   6.064  1.00  0.00           N  
ATOM    540  CA  HIP    69       8.428  19.627   5.418  1.00  0.00           C  
ATOM    541  C   HIP    69       8.184  18.127   5.568  1.00  0.00           C  
ATOM    542  O   HIP    69       7.505  17.643   6.440  1.00  0.00           O  
ATOM    543  CB  HIP    69       9.783  19.951   6.052  1.00  0.00           C  
ATOM    544  CG  HIP    69      10.264  21.400   6.194  1.00  0.00           C  
ATOM    545  CD2 HIP    69      10.116  22.154   7.286  1.00  0.00           C  
ATOM    546  ND1 HIP    69      10.874  22.164   5.233  1.00  0.00           N1+
ATOM    547  CE1 HIP    69      11.042  23.411   5.751  1.00  0.00           C  
ATOM    548  NE2 HIP    69      10.610  23.405   7.037  1.00  0.00           N  
ATOM    549  N   ASP    70       8.830  17.320   4.699  1.00  0.00           N  
ATOM    550  CA  ASP    70       8.408  15.941   4.569  1.00  0.00           C  
ATOM    551  C   ASP    70       9.529  14.951   4.313  1.00  0.00           C  
ATOM    552  O   ASP    70       9.327  13.752   4.245  1.00  0.00           O  
ATOM    553  CB  ASP    70       7.389  15.930   3.380  1.00  0.00           C  
ATOM    554  CG  ASP    70       7.912  16.266   1.956  1.00  0.00           C  
ATOM    555  OD1 ASP    70       7.329  15.732   1.008  1.00  0.00           O  
ATOM    556  OD2 ASP    70       8.864  17.015   1.808  1.00  0.00           O1-
ATOM    557  N   ARG    71      10.791  15.369   4.186  1.00  0.00           N  
ATOM    558  CA  ARG    71      11.929  14.397   4.241  1.00  0.00           C  
ATOM    559  C   ARG    71      13.000  14.720   5.292  1.00  0.00           C  
ATOM    560  O   ARG    71      14.191  14.518   5.121  1.00  0.00           O  
ATOM    561  CB  ARG    71      12.470  14.073   2.844  1.00  0.00           C  
ATOM    562  CG  ARG    71      11.459  13.721   1.773  1.00  0.00           C  
ATOM    563  CD  ARG    71      12.208  13.106   0.586  1.00  0.00           C  
ATOM    564  NE  ARG    71      12.837  14.099  -0.293  1.00  0.00           N  
ATOM    565  CZ  ARG    71      12.205  15.074  -0.913  1.00  0.00           C  
ATOM    566  NH1 ARG    71      10.935  15.156  -0.994  1.00  0.00           N1+
ATOM    567  NH2 ARG    71      12.902  15.876  -1.623  1.00  0.00           N  
ATOM    568  N   THR    72      12.522  15.365   6.371  1.00  0.00           N  
ATOM    569  CA  THR    72      13.222  15.707   7.629  1.00  0.00           C  
ATOM    570  C   THR    72      13.673  14.392   8.316  1.00  0.00           C  
ATOM    571  O   THR    72      12.940  13.403   8.425  1.00  0.00           O  
ATOM    572  CB  THR    72      12.385  16.523   8.566  1.00  0.00           C  
ATOM    573  CG2 THR    72      12.331  17.985   8.194  1.00  0.00           C  
ATOM    574  OG1 THR    72      11.094  16.026   8.513  1.00  0.00           O  
ATOM    575  N   PRO    73      14.949  14.437   8.828  1.00  0.00           N  
ATOM    576  CA  PRO    73      15.582  13.174   9.307  1.00  0.00           C  
ATOM    577  C   PRO    73      14.870  12.618  10.607  1.00  0.00           C  
ATOM    578  O   PRO    73      14.866  11.437  10.831  1.00  0.00           O  
ATOM    579  CB  PRO    73      17.021  13.570   9.551  1.00  0.00           C  
ATOM    580  CG  PRO    73      16.981  15.018   9.888  1.00  0.00           C  
ATOM    581  CD  PRO    73      15.880  15.555   8.942  1.00  0.00           C  
ATOM    582  N   TYR    74      14.164  13.425  11.456  1.00  0.00           N  
ATOM    583  CA  TYR    74      13.374  13.090  12.577  1.00  0.00           C  
ATOM    584  C   TYR    74      11.936  12.645  12.212  1.00  0.00           C  
ATOM    585  O   TYR    74      11.197  12.451  13.175  1.00  0.00           O  
ATOM    586  CB  TYR    74      13.446  14.204  13.694  1.00  0.00           C  
ATOM    587  CG  TYR    74      13.074  15.508  13.067  1.00  0.00           C  
ATOM    588  CD1 TYR    74      11.726  15.912  12.878  1.00  0.00           C  
ATOM    589  CD2 TYR    74      14.009  16.439  12.630  1.00  0.00           C  
ATOM    590  CE1 TYR    74      11.402  17.195  12.422  1.00  0.00           C  
ATOM    591  CE2 TYR    74      13.736  17.662  12.094  1.00  0.00           C  
ATOM    592  CZ  TYR    74      12.428  18.075  11.995  1.00  0.00           C  
ATOM    593  OH  TYR    74      12.153  19.408  11.620  1.00  0.00           O  
ATOM    594  N   ARG    75      11.497  12.492  10.968  1.00  0.00           N  
ATOM    595  CA  ARG    75      10.198  11.816  10.663  1.00  0.00           C  
ATOM    596  C   ARG    75      10.322  10.344  11.036  1.00  0.00           C  
ATOM    597  O   ARG    75      11.332   9.683  10.871  1.00  0.00           O  
ATOM    598  CB  ARG    75       9.981  12.154   9.192  1.00  0.00           C  
ATOM    599  CG  ARG    75       8.495  12.029   8.789  1.00  0.00           C  
ATOM    600  CD  ARG    75       8.488  12.647   7.352  1.00  0.00           C  
ATOM    601  NE  ARG    75       7.103  12.851   6.871  1.00  0.00           N  
ATOM    602  CZ  ARG    75       6.502  12.669   5.725  1.00  0.00           C  
ATOM    603  NH1 ARG    75       6.991  12.234   4.637  1.00  0.00           N1+
ATOM    604  NH2 ARG    75       5.264  12.781   5.595  1.00  0.00           N  
ATOM    605  N   THR    76       9.257   9.733  11.454  1.00  0.00           N  
ATOM    606  CA  THR    76       9.220   8.350  12.046  1.00  0.00           C  
ATOM    607  C   THR    76       7.952   7.605  11.651  1.00  0.00           C  
ATOM    608  O   THR    76       6.955   8.248  11.396  1.00  0.00           O  
ATOM    609  CB  THR    76       9.386   8.332  13.587  1.00  0.00           C  
ATOM    610  CG2 THR    76      10.863   8.597  13.992  1.00  0.00           C  
ATOM    611  OG1 THR    76       8.582   9.180  14.285  1.00  0.00           O  
ATOM    612  N   LEU    77       7.869   6.295  11.683  1.00  0.00           N  
ATOM    613  CA  LEU    77       6.548   5.597  11.628  1.00  0.00           C  
ATOM    614  C   LEU    77       6.016   5.261  13.022  1.00  0.00           C  
ATOM    615  O   LEU    77       6.788   4.915  13.877  1.00  0.00           O  
ATOM    616  CB  LEU    77       6.834   4.392  10.704  1.00  0.00           C  
ATOM    617  CG  LEU    77       5.565   3.535  10.419  1.00  0.00           C  
ATOM    618  CD1 LEU    77       4.544   4.312   9.534  1.00  0.00           C  
ATOM    619  CD2 LEU    77       6.189   2.338   9.718  1.00  0.00           C  
ATOM    620  N   LEU    78       4.704   5.462  13.251  1.00  0.00           N  
ATOM    621  CA  LEU    78       3.893   5.277  14.513  1.00  0.00           C  
ATOM    622  C   LEU    78       2.783   4.270  14.289  1.00  0.00           C  
ATOM    623  O   LEU    78       2.182   4.217  13.173  1.00  0.00           O  
ATOM    624  CB  LEU    78       3.300   6.595  15.035  1.00  0.00           C  
ATOM    625  CG  LEU    78       4.220   7.761  15.379  1.00  0.00           C  
ATOM    626  CD1 LEU    78       4.802   8.537  14.139  1.00  0.00           C  
ATOM    627  CD2 LEU    78       3.543   8.738  16.289  1.00  0.00           C  
ATOM    628  N   MET    79       2.463   3.445  15.251  1.00  0.00           N  
ATOM    629  CA  MET    79       1.401   2.467  15.227  1.00  0.00           C  
ATOM    630  C   MET    79       0.303   2.874  16.210  1.00  0.00           C  
ATOM    631  O   MET    79       0.604   3.167  17.384  1.00  0.00           O  
ATOM    632  CB  MET    79       2.016   1.034  15.505  1.00  0.00           C  
ATOM    633  CG  MET    79       0.965  -0.064  15.480  1.00  0.00           C  
ATOM    634  SD  MET    79       1.583  -1.724  15.366  1.00  0.00           S  
ATOM    635  CE  MET    79       0.217  -2.668  14.680  1.00  0.00           C  
ATOM    636  N   ASN    80      -0.922   3.079  15.670  1.00  0.00           N  
ATOM    637  CA  ASN    80      -2.038   3.556  16.493  1.00  0.00           C  
ATOM    638  C   ASN    80      -3.366   2.741  16.137  1.00  0.00           C  
ATOM    639  O   ASN    80      -3.558   2.107  15.072  1.00  0.00           O  
ATOM    640  CB  ASN    80      -2.204   5.087  16.400  1.00  0.00           C  
ATOM    641  CG  ASN    80      -3.281   5.644  17.313  1.00  0.00           C  
ATOM    642  ND2 ASN    80      -4.126   6.568  16.851  1.00  0.00           N  
ATOM    643  OD1 ASN    80      -3.442   5.248  18.470  1.00  0.00           O  
ATOM    644  N   GLU    81      -4.255   2.757  17.099  1.00  0.00           N  
ATOM    645  CA  GLU    81      -5.456   2.009  17.065  1.00  0.00           C  
ATOM    646  C   GLU    81      -6.559   2.865  16.440  1.00  0.00           C  
ATOM    647  O   GLU    81      -6.346   4.055  16.358  1.00  0.00           O  
ATOM    648  CB  GLU    81      -5.859   1.622  18.510  1.00  0.00           C  
ATOM    649  CG  GLU    81      -4.836   0.588  19.083  1.00  0.00           C  
ATOM    650  CD  GLU    81      -5.378   0.062  20.376  1.00  0.00           C  
ATOM    651  OE1 GLU    81      -5.247   0.695  21.510  1.00  0.00           O  
ATOM    652  OE2 GLU    81      -6.019  -1.007  20.314  1.00  0.00           O1-
ATOM    653  N   LEU    82      -7.635   2.279  15.918  1.00  0.00           N  
ATOM    654  CA  LEU    82      -8.759   2.965  15.271  1.00  0.00           C  
ATOM    655  C   LEU    82      -9.796   3.581  16.206  1.00  0.00           C  
ATOM    656  O   LEU    82      -9.916   3.006  17.252  1.00  0.00           O  
ATOM    657  CB  LEU    82      -9.412   2.051  14.271  1.00  0.00           C  
ATOM    658  CG  LEU    82      -8.532   1.576  13.096  1.00  0.00           C  
ATOM    659  CD1 LEU    82      -9.356   0.652  12.194  1.00  0.00           C  
ATOM    660  CD2 LEU    82      -7.973   2.749  12.267  1.00  0.00           C  
ATOM    661  N   GLY    83     -10.471   4.645  15.835  1.00  0.00           N  
ATOM    662  CA  GLY    83     -11.427   5.272  16.650  1.00  0.00           C  
ATOM    663  C   GLY    83     -10.953   6.416  17.581  1.00  0.00           C  
ATOM    664  O   GLY    83     -11.717   7.074  18.267  1.00  0.00           O  
ATOM    665  N   VAL    84      -9.611   6.694  17.524  1.00  0.00           N  
ATOM    666  CA  VAL    84      -8.888   7.628  18.435  1.00  0.00           C  
ATOM    667  C   VAL    84      -7.760   8.360  17.679  1.00  0.00           C  
ATOM    668  O   VAL    84      -7.153   7.734  16.801  1.00  0.00           O  
ATOM    669  CB  VAL    84      -8.170   6.930  19.658  1.00  0.00           C  
ATOM    670  CG1 VAL    84      -9.338   6.308  20.454  1.00  0.00           C  
ATOM    671  CG2 VAL    84      -7.068   5.880  19.282  1.00  0.00           C  
ATOM    672  N   PRO    85      -7.450   9.608  17.948  1.00  0.00           N  
ATOM    673  CA  PRO    85      -6.224  10.269  17.452  1.00  0.00           C  
ATOM    674  C   PRO    85      -4.889   9.604  17.900  1.00  0.00           C  
ATOM    675  O   PRO    85      -4.819   8.869  18.847  1.00  0.00           O  
ATOM    676  CB  PRO    85      -6.396  11.736  17.948  1.00  0.00           C  
ATOM    677  CG  PRO    85      -7.108  11.531  19.241  1.00  0.00           C  
ATOM    678  CD  PRO    85      -8.078  10.414  19.037  1.00  0.00           C  
ATOM    679  N   PHE    86      -3.813  10.026  17.242  1.00  0.00           N  
ATOM    680  CA  PHE    86      -2.397   9.631  17.592  1.00  0.00           C  
ATOM    681  C   PHE    86      -2.006  10.414  18.810  1.00  0.00           C  
ATOM    682  O   PHE    86      -1.334  11.483  18.821  1.00  0.00           O  
ATOM    683  CB  PHE    86      -1.476  10.006  16.452  1.00  0.00           C  
ATOM    684  CG  PHE    86      -1.268   8.971  15.358  1.00  0.00           C  
ATOM    685  CD1 PHE    86      -2.189   9.009  14.260  1.00  0.00           C  
ATOM    686  CD2 PHE    86      -0.301   7.939  15.451  1.00  0.00           C  
ATOM    687  CE1 PHE    86      -2.263   7.914  13.334  1.00  0.00           C  
ATOM    688  CE2 PHE    86      -0.204   6.914  14.467  1.00  0.00           C  
ATOM    689  CZ  PHE    86      -1.245   6.951  13.458  1.00  0.00           C  
ATOM    690  N   HID    87      -2.426   9.809  19.913  1.00  0.00           N  
ATOM    691  CA  HID    87      -2.287  10.382  21.217  1.00  0.00           C  
ATOM    692  C   HID    87      -0.760  10.297  21.620  1.00  0.00           C  
ATOM    693  O   HID    87      -0.007   9.489  21.042  1.00  0.00           O  
ATOM    694  CB  HID    87      -3.346   9.789  22.165  1.00  0.00           C  
ATOM    695  CG  HID    87      -3.428   8.319  22.066  1.00  0.00           C  
ATOM    696  CD2 HID    87      -2.776   7.384  22.787  1.00  0.00           C  
ATOM    697  ND1 HID    87      -4.412   7.655  21.284  1.00  0.00           N  
ATOM    698  CE1 HID    87      -4.156   6.314  21.429  1.00  0.00           C  
ATOM    699  NE2 HID    87      -3.244   6.067  22.356  1.00  0.00           N  
ATOM    700  N   LEU    88      -0.246  11.212  22.419  1.00  0.00           N  
ATOM    701  CA  LEU    88       1.110  11.337  22.922  1.00  0.00           C  
ATOM    702  C   LEU    88       1.654   9.974  23.389  1.00  0.00           C  
ATOM    703  O   LEU    88       2.844   9.762  23.379  1.00  0.00           O  
ATOM    704  CB  LEU    88       1.113  12.451  24.038  1.00  0.00           C  
ATOM    705  CG  LEU    88       2.570  13.006  24.463  1.00  0.00           C  
ATOM    706  CD1 LEU    88       3.201  13.991  23.434  1.00  0.00           C  
ATOM    707  CD2 LEU    88       2.331  13.870  25.706  1.00  0.00           C  
ATOM    708  N   GLY    89       0.838   9.072  23.907  1.00  0.00           N  
ATOM    709  CA  GLY    89       1.181   7.809  24.394  1.00  0.00           C  
ATOM    710  C   GLY    89       1.218   6.695  23.338  1.00  0.00           C  
ATOM    711  O   GLY    89       1.473   5.522  23.724  1.00  0.00           O  
ATOM    712  N   THR    90       1.130   7.001  22.069  1.00  0.00           N  
ATOM    713  CA  THR    90       1.208   6.027  20.994  1.00  0.00           C  
ATOM    714  C   THR    90       2.617   5.425  20.894  1.00  0.00           C  
ATOM    715  O   THR    90       3.534   6.051  21.395  1.00  0.00           O  
ATOM    716  CB  THR    90       0.781   6.415  19.543  1.00  0.00           C  
ATOM    717  CG2 THR    90      -0.829   6.568  19.500  1.00  0.00           C  
ATOM    718  OG1 THR    90       1.266   7.736  19.244  1.00  0.00           O  
ATOM    719  N   LYS    91       2.820   4.248  20.329  1.00  0.00           N  
ATOM    720  CA  LYS    91       4.171   3.696  20.098  1.00  0.00           C  
ATOM    721  C   LYS    91       4.774   4.013  18.715  1.00  0.00           C  
ATOM    722  O   LYS    91       4.013   4.209  17.739  1.00  0.00           O  
ATOM    723  CB  LYS    91       4.216   2.235  20.431  1.00  0.00           C  
ATOM    724  CG  LYS    91       3.524   1.442  19.330  1.00  0.00           C  
ATOM    725  CD  LYS    91       3.316   0.049  19.951  1.00  0.00           C  
ATOM    726  CE  LYS    91       2.453  -0.835  19.019  1.00  0.00           C  
ATOM    727  NZ  LYS    91       2.527  -2.327  19.322  1.00  0.00           N1+
ATOM    728  N   GLN    92       6.115   4.201  18.667  1.00  0.00           N  
ATOM    729  CA  GLN    92       6.875   4.515  17.526  1.00  0.00           C  
ATOM    730  C   GLN    92       7.497   3.187  17.034  1.00  0.00           C  
ATOM    731  O   GLN    92       7.728   2.262  17.851  1.00  0.00           O  
ATOM    732  CB  GLN    92       7.794   5.652  17.890  1.00  0.00           C  
ATOM    733  CG  GLN    92       8.744   5.966  16.799  1.00  0.00           C  
ATOM    734  CD  GLN    92       9.545   7.324  16.974  1.00  0.00           C  
ATOM    735  NE2 GLN    92      10.731   7.339  17.414  1.00  0.00           N  
ATOM    736  OE1 GLN    92       9.069   8.436  16.775  1.00  0.00           O  
ATOM    737  N   VAL    93       7.678   3.093  15.745  1.00  0.00           N  
ATOM    738  CA  VAL    93       7.952   1.816  15.081  1.00  0.00           C  
ATOM    739  C   VAL    93       9.417   1.867  14.534  1.00  0.00           C  
ATOM    740  O   VAL    93      10.052   0.924  14.854  1.00  0.00           O  
ATOM    741  CB  VAL    93       6.881   1.644  13.960  1.00  0.00           C  
ATOM    742  CG1 VAL    93       7.164   0.317  13.306  1.00  0.00           C  
ATOM    743  CG2 VAL    93       5.397   1.704  14.458  1.00  0.00           C  
ATOM    744  N   CYX    94       9.756   2.761  13.641  1.00  0.00           N  
ATOM    745  CA  CYX    94      11.072   2.822  12.993  1.00  0.00           C  
ATOM    746  C   CYX    94      11.267   4.303  12.682  1.00  0.00           C  
ATOM    747  O   CYX    94      10.319   5.145  12.589  1.00  0.00           O  
ATOM    748  CB  CYX    94      11.071   1.859  11.748  1.00  0.00           C  
ATOM    749  SG  CYX    94      10.003   2.627  10.502  1.00  0.00           S  
ATOM    750  N   ILE    95      12.491   4.633  12.255  1.00  0.00           N  
ATOM    751  CA  ILE    95      12.829   5.916  11.604  1.00  0.00           C  
ATOM    752  C   ILE    95      12.432   5.885  10.181  1.00  0.00           C  
ATOM    753  O   ILE    95      12.696   4.888   9.478  1.00  0.00           O  
ATOM    754  CB  ILE    95      14.389   6.173  11.699  1.00  0.00           C  
ATOM    755  CG1 ILE    95      15.097   5.745  13.033  1.00  0.00           C  
ATOM    756  CG2 ILE    95      14.785   7.714  11.381  1.00  0.00           C  
ATOM    757  CD1 ILE    95      14.727   6.369  14.333  1.00  0.00           C  
ATOM    758  N   ALA    96      11.647   6.878   9.719  1.00  0.00           N  
ATOM    759  CA  ALA    96      11.189   6.786   8.355  1.00  0.00           C  
ATOM    760  C   ALA    96      10.717   8.160   7.758  1.00  0.00           C  
ATOM    761  O   ALA    96       9.962   8.908   8.445  1.00  0.00           O  
ATOM    762  CB  ALA    96      10.028   5.809   8.229  1.00  0.00           C  
ATOM    763  N   TRP    97      10.978   8.397   6.481  1.00  0.00           N  
ATOM    764  CA  TRP    97      10.147   9.402   5.689  1.00  0.00           C  
ATOM    765  C   TRP    97       9.336   8.880   4.499  1.00  0.00           C  
ATOM    766  O   TRP    97       8.694   9.635   3.778  1.00  0.00           O  
ATOM    767  CB  TRP    97      10.901  10.682   5.462  1.00  0.00           C  
ATOM    768  CG  TRP    97      12.198  10.704   4.734  1.00  0.00           C  
ATOM    769  CD1 TRP    97      13.364  11.169   5.226  1.00  0.00           C  
ATOM    770  CD2 TRP    97      12.529  10.270   3.374  1.00  0.00           C  
ATOM    771  CE2 TRP    97      13.911  10.409   3.177  1.00  0.00           C  
ATOM    772  CE3 TRP    97      11.826   9.627   2.345  1.00  0.00           C  
ATOM    773  NE1 TRP    97      14.401  10.932   4.364  1.00  0.00           N  
ATOM    774  CZ2 TRP    97      14.560   9.924   2.030  1.00  0.00           C  
ATOM    775  CZ3 TRP    97      12.466   9.212   1.158  1.00  0.00           C  
ATOM    776  CH2 TRP    97      13.818   9.361   0.991  1.00  0.00           C  
ATOM    777  N   SER    98       9.356   7.561   4.303  1.00  0.00           N  
ATOM    778  CA  SER    98       8.472   6.827   3.401  1.00  0.00           C  
ATOM    779  C   SER    98       8.235   5.435   3.982  1.00  0.00           C  
ATOM    780  O   SER    98       9.099   4.730   4.495  1.00  0.00           O  
ATOM    781  CB  SER    98       9.114   6.774   2.026  1.00  0.00           C  
ATOM    782  OG  SER    98       8.351   6.160   1.036  1.00  0.00           O  
ATOM    783  N   SER    99       6.994   4.957   3.948  1.00  0.00           N  
ATOM    784  CA  SER    99       6.546   3.744   4.658  1.00  0.00           C  
ATOM    785  C   SER    99       5.419   2.929   4.114  1.00  0.00           C  
ATOM    786  O   SER    99       4.657   3.385   3.290  1.00  0.00           O  
ATOM    787  CB  SER    99       6.184   4.137   6.127  1.00  0.00           C  
ATOM    788  OG  SER    99       7.348   4.231   6.848  1.00  0.00           O  
ATOM    789  N   SER   100       5.393   1.647   4.517  1.00  0.00           N  
ATOM    790  CA  SER   100       4.454   0.560   4.223  1.00  0.00           C  
ATOM    791  C   SER   100       4.552  -0.596   5.268  1.00  0.00           C  
ATOM    792  O   SER   100       5.638  -1.010   5.735  1.00  0.00           O  
ATOM    793  CB  SER   100       4.725   0.067   2.793  1.00  0.00           C  
ATOM    794  OG  SER   100       3.807  -0.879   2.400  1.00  0.00           O  
ATOM    795  N   SER   101       3.398  -1.166   5.715  1.00  0.00           N  
ATOM    796  CA  SER   101       3.407  -2.391   6.618  1.00  0.00           C  
ATOM    797  C   SER   101       2.247  -3.398   6.433  1.00  0.00           C  
ATOM    798  O   SER   101       1.121  -3.154   6.024  1.00  0.00           O  
ATOM    799  CB  SER   101       3.406  -1.959   8.061  1.00  0.00           C  
ATOM    800  OG  SER   101       2.355  -0.908   8.347  1.00  0.00           O  
ATOM    801  N   CYX   102       2.502  -4.640   6.759  1.00  0.00           N  
ATOM    802  CA  CYX   102       1.611  -5.778   6.625  1.00  0.00           C  
ATOM    803  C   CYX   102       1.911  -6.964   7.591  1.00  0.00           C  
ATOM    804  O   CYX   102       2.935  -7.029   8.220  1.00  0.00           O  
ATOM    805  CB  CYX   102       1.623  -6.330   5.152  1.00  0.00           C  
ATOM    806  SG  CYX   102       3.220  -6.679   4.344  1.00  0.00           S  
ATOM    807  N   HIE   103       0.908  -7.823   7.778  1.00  0.00           N  
ATOM    808  CA  HIE   103       0.908  -9.018   8.662  1.00  0.00           C  
ATOM    809  C   HIE   103       0.833 -10.273   7.784  1.00  0.00           C  
ATOM    810  O   HIE   103      -0.060 -10.357   6.996  1.00  0.00           O  
ATOM    811  CB  HIE   103      -0.151  -8.791   9.744  1.00  0.00           C  
ATOM    812  CG  HIE   103      -0.262  -9.887  10.797  1.00  0.00           C  
ATOM    813  CD2 HIE   103       0.377  -9.914  12.033  1.00  0.00           C  
ATOM    814  ND1 HIE   103      -0.923 -11.075  10.615  1.00  0.00           N  
ATOM    815  CE1 HIE   103      -0.865 -11.751  11.812  1.00  0.00           C  
ATOM    816  NE2 HIE   103       0.039 -11.127  12.643  1.00  0.00           N  
ATOM    817  N   ASP   104       1.689 -11.245   8.017  1.00  0.00           N  
ATOM    818  CA  ASP   104       1.724 -12.471   7.211  1.00  0.00           C  
ATOM    819  C   ASP   104       0.857 -13.633   7.777  1.00  0.00           C  
ATOM    820  O   ASP   104       0.771 -14.629   7.081  1.00  0.00           O  
ATOM    821  CB  ASP   104       3.196 -12.982   6.921  1.00  0.00           C  
ATOM    822  CG  ASP   104       3.935 -13.410   8.115  1.00  0.00           C  
ATOM    823  OD1 ASP   104       4.996 -13.931   7.921  1.00  0.00           O  
ATOM    824  OD2 ASP   104       3.435 -13.345   9.261  1.00  0.00           O1-
ATOM    825  N   GLY   105       0.168 -13.407   8.882  1.00  0.00           N  
ATOM    826  CA  GLY   105      -0.510 -14.410   9.641  1.00  0.00           C  
ATOM    827  C   GLY   105       0.358 -14.908  10.826  1.00  0.00           C  
ATOM    828  O   GLY   105      -0.281 -15.422  11.788  1.00  0.00           O  
ATOM    829  N   LYS   106       1.669 -14.740  10.818  1.00  0.00           N  
ATOM    830  CA  LYS   106       2.519 -15.118  11.924  1.00  0.00           C  
ATOM    831  C   LYS   106       3.064 -13.903  12.755  1.00  0.00           C  
ATOM    832  O   LYS   106       2.833 -13.809  13.984  1.00  0.00           O  
ATOM    833  CB  LYS   106       3.691 -16.057  11.499  1.00  0.00           C  
ATOM    834  CG  LYS   106       4.279 -16.775  12.700  1.00  0.00           C  
ATOM    835  CD  LYS   106       5.589 -17.586  12.487  1.00  0.00           C  
ATOM    836  CE  LYS   106       6.775 -16.796  12.032  1.00  0.00           C  
ATOM    837  NZ  LYS   106       7.848 -17.635  11.487  1.00  0.00           N1+
ATOM    838  N   ALA   107       3.621 -12.940  12.065  1.00  0.00           N  
ATOM    839  CA  ALA   107       4.098 -11.644  12.656  1.00  0.00           C  
ATOM    840  C   ALA   107       3.889 -10.439  11.650  1.00  0.00           C  
ATOM    841  O   ALA   107       3.599 -10.662  10.437  1.00  0.00           O  
ATOM    842  CB  ALA   107       5.555 -11.849  13.057  1.00  0.00           C  
ATOM    843  N   TRP   108       3.987  -9.191  12.148  1.00  0.00           N  
ATOM    844  CA  TRP   108       4.057  -7.997  11.245  1.00  0.00           C  
ATOM    845  C   TRP   108       5.483  -7.806  10.588  1.00  0.00           C  
ATOM    846  O   TRP   108       6.396  -7.941  11.385  1.00  0.00           O  
ATOM    847  CB  TRP   108       3.793  -6.700  11.959  1.00  0.00           C  
ATOM    848  CG  TRP   108       2.391  -6.379  12.269  1.00  0.00           C  
ATOM    849  CD1 TRP   108       1.701  -6.863  13.300  1.00  0.00           C  
ATOM    850  CD2 TRP   108       1.450  -5.603  11.425  1.00  0.00           C  
ATOM    851  CE2 TRP   108       0.145  -5.823  11.922  1.00  0.00           C  
ATOM    852  CE3 TRP   108       1.621  -4.797  10.270  1.00  0.00           C  
ATOM    853  NE1 TRP   108       0.354  -6.629  12.990  1.00  0.00           N  
ATOM    854  CZ2 TRP   108      -0.979  -5.209  11.396  1.00  0.00           C  
ATOM    855  CZ3 TRP   108       0.498  -4.172   9.674  1.00  0.00           C  
ATOM    856  CH2 TRP   108      -0.797  -4.403  10.201  1.00  0.00           C  
ATOM    857  N   LEU   109       5.465  -7.349   9.330  1.00  0.00           N  
ATOM    858  CA  LEU   109       6.513  -6.687   8.543  1.00  0.00           C  
ATOM    859  C   LEU   109       6.226  -5.196   8.508  1.00  0.00           C  
ATOM    860  O   LEU   109       5.140  -4.832   8.081  1.00  0.00           O  
ATOM    861  CB  LEU   109       6.404  -7.289   7.129  1.00  0.00           C  
ATOM    862  CG  LEU   109       7.573  -6.816   6.271  1.00  0.00           C  
ATOM    863  CD1 LEU   109       8.999  -7.081   6.632  1.00  0.00           C  
ATOM    864  CD2 LEU   109       7.354  -7.389   4.846  1.00  0.00           C  
ATOM    865  N   HIE   110       7.206  -4.249   8.712  1.00  0.00           N  
ATOM    866  CA  HIE   110       7.213  -2.896   8.239  1.00  0.00           C  
ATOM    867  C   HIE   110       8.451  -2.634   7.351  1.00  0.00           C  
ATOM    868  O   HIE   110       9.500  -3.235   7.347  1.00  0.00           O  
ATOM    869  CB  HIE   110       7.244  -1.932   9.384  1.00  0.00           C  
ATOM    870  CG  HIE   110       6.414  -2.427  10.525  1.00  0.00           C  
ATOM    871  CD2 HIE   110       6.892  -2.754  11.767  1.00  0.00           C  
ATOM    872  ND1 HIE   110       5.053  -2.594  10.502  1.00  0.00           N  
ATOM    873  CE1 HIE   110       4.692  -3.080  11.676  1.00  0.00           C  
ATOM    874  NE2 HIE   110       5.725  -3.226  12.464  1.00  0.00           N  
ATOM    875  N   VAL   111       8.240  -1.679   6.454  1.00  0.00           N  
ATOM    876  CA  VAL   111       9.091  -1.254   5.354  1.00  0.00           C  
ATOM    877  C   VAL   111       9.232   0.255   5.553  1.00  0.00           C  
ATOM    878  O   VAL   111       8.284   1.027   5.499  1.00  0.00           O  
ATOM    879  CB  VAL   111       8.472  -1.636   3.926  1.00  0.00           C  
ATOM    880  CG1 VAL   111       9.453  -1.241   2.767  1.00  0.00           C  
ATOM    881  CG2 VAL   111       8.081  -3.144   3.775  1.00  0.00           C  
ATOM    882  N   CYX   112      10.449   0.710   5.946  1.00  0.00           N  
ATOM    883  CA  CYX   112      10.828   2.078   6.316  1.00  0.00           C  
ATOM    884  C   CYX   112      11.888   2.571   5.328  1.00  0.00           C  
ATOM    885  O   CYX   112      12.938   2.010   5.224  1.00  0.00           O  
ATOM    886  CB  CYX   112      11.186   2.159   7.810  1.00  0.00           C  
ATOM    887  SG  CYX   112       9.984   1.405   8.926  1.00  0.00           S  
ATOM    888  N   VAL   113      11.745   3.804   4.793  1.00  0.00           N  
ATOM    889  CA  VAL   113      12.823   4.427   3.956  1.00  0.00           C  
ATOM    890  C   VAL   113      13.131   5.783   4.526  1.00  0.00           C  
ATOM    891  O   VAL   113      12.190   6.574   4.782  1.00  0.00           O  
ATOM    892  CB  VAL   113      12.437   4.565   2.443  1.00  0.00           C  
ATOM    893  CG1 VAL   113      13.754   4.688   1.615  1.00  0.00           C  
ATOM    894  CG2 VAL   113      11.660   3.360   1.840  1.00  0.00           C  
ATOM    895  N   THR   114      14.379   6.050   4.728  1.00  0.00           N  
ATOM    896  CA  THR   114      14.928   7.337   5.200  1.00  0.00           C  
ATOM    897  C   THR   114      16.413   7.597   4.704  1.00  0.00           C  
ATOM    898  O   THR   114      17.036   6.698   4.165  1.00  0.00           O  
ATOM    899  CB  THR   114      14.734   7.349   6.748  1.00  0.00           C  
ATOM    900  CG2 THR   114      15.545   6.423   7.580  1.00  0.00           C  
ATOM    901  OG1 THR   114      15.123   8.646   7.149  1.00  0.00           O  
ATOM    902  N   GLY   115      16.932   8.804   4.985  1.00  0.00           N  
ATOM    903  CA  GLY   115      17.961   9.237   4.116  1.00  0.00           C  
ATOM    904  C   GLY   115      17.728  10.640   3.572  1.00  0.00           C  
ATOM    905  O   GLY   115      17.124  11.438   4.231  1.00  0.00           O  
ATOM    906  N   HIE   116      18.238  10.966   2.418  1.00  0.00           N  
ATOM    907  CA  HIE   116      18.237  12.299   1.755  1.00  0.00           C  
ATOM    908  C   HIE   116      18.010  12.088   0.221  1.00  0.00           C  
ATOM    909  O   HIE   116      18.002  10.961  -0.345  1.00  0.00           O  
ATOM    910  CB  HIE   116      19.324  13.185   2.249  1.00  0.00           C  
ATOM    911  CG  HIE   116      20.748  12.875   1.749  1.00  0.00           C  
ATOM    912  CD2 HIE   116      21.851  12.699   2.498  1.00  0.00           C  
ATOM    913  ND1 HIE   116      21.159  12.951   0.453  1.00  0.00           N  
ATOM    914  CE1 HIE   116      22.449  12.659   0.403  1.00  0.00           C  
ATOM    915  NE2 HIE   116      22.948  12.681   1.648  1.00  0.00           N  
ATOM    916  N   ASP   117      17.938  13.222  -0.493  1.00  0.00           N  
ATOM    917  CA  ASP   117      17.540  13.340  -1.906  1.00  0.00           C  
ATOM    918  C   ASP   117      18.507  12.593  -2.882  1.00  0.00           C  
ATOM    919  O   ASP   117      18.217  12.290  -4.036  1.00  0.00           O  
ATOM    920  CB  ASP   117      17.575  14.861  -2.188  1.00  0.00           C  
ATOM    921  CG  ASP   117      16.254  15.542  -1.876  1.00  0.00           C  
ATOM    922  OD1 ASP   117      15.615  15.128  -0.893  1.00  0.00           O  
ATOM    923  OD2 ASP   117      15.862  16.427  -2.654  1.00  0.00           O1-
ATOM    924  N   GLU   118      19.763  12.379  -2.412  1.00  0.00           N  
ATOM    925  CA  GLU   118      20.849  11.841  -3.195  1.00  0.00           C  
ATOM    926  C   GLU   118      21.462  10.527  -2.677  1.00  0.00           C  
ATOM    927  O   GLU   118      22.337   9.979  -3.312  1.00  0.00           O  
ATOM    928  CB  GLU   118      21.893  12.940  -3.400  1.00  0.00           C  
ATOM    929  CG  GLU   118      21.472  14.185  -4.198  1.00  0.00           C  
ATOM    930  CD  GLU   118      22.525  15.244  -4.383  1.00  0.00           C  
ATOM    931  OE1 GLU   118      23.734  15.021  -4.214  1.00  0.00           O  
ATOM    932  OE2 GLU   118      22.120  16.396  -4.670  1.00  0.00           O1-
ATOM    933  N   ASN   119      20.972  10.012  -1.574  1.00  0.00           N  
ATOM    934  CA  ASN   119      21.264   8.728  -0.988  1.00  0.00           C  
ATOM    935  C   ASN   119      20.165   8.495   0.001  1.00  0.00           C  
ATOM    936  O   ASN   119      20.158   9.280   0.945  1.00  0.00           O  
ATOM    937  CB  ASN   119      22.689   8.743  -0.436  1.00  0.00           C  
ATOM    938  CG  ASN   119      23.121   7.428   0.311  1.00  0.00           C  
ATOM    939  ND2 ASN   119      24.306   7.294   0.791  1.00  0.00           N  
ATOM    940  OD1 ASN   119      22.429   6.439   0.310  1.00  0.00           O  
ATOM    941  N   ALA   120      19.445   7.347  -0.211  1.00  0.00           N  
ATOM    942  CA  ALA   120      18.565   6.813   0.848  1.00  0.00           C  
ATOM    943  C   ALA   120      18.641   5.273   0.921  1.00  0.00           C  
ATOM    944  O   ALA   120      19.198   4.567   0.022  1.00  0.00           O  
ATOM    945  CB  ALA   120      17.128   7.357   0.629  1.00  0.00           C  
ATOM    946  N   THR   121      18.160   4.787   2.084  1.00  0.00           N  
ATOM    947  CA  THR   121      18.214   3.435   2.518  1.00  0.00           C  
ATOM    948  C   THR   121      16.800   2.955   2.923  1.00  0.00           C  
ATOM    949  O   THR   121      16.174   3.602   3.761  1.00  0.00           O  
ATOM    950  CB  THR   121      19.224   3.267   3.656  1.00  0.00           C  
ATOM    951  CG2 THR   121      19.206   1.924   4.278  1.00  0.00           C  
ATOM    952  OG1 THR   121      20.598   3.487   3.189  1.00  0.00           O  
ATOM    953  N   ALA   122      16.293   1.899   2.333  1.00  0.00           N  
ATOM    954  CA  ALA   122      15.167   1.108   2.889  1.00  0.00           C  
ATOM    955  C   ALA   122      15.586   0.082   3.927  1.00  0.00           C  
ATOM    956  O   ALA   122      16.646  -0.529   3.833  1.00  0.00           O  
ATOM    957  CB  ALA   122      14.316   0.516   1.728  1.00  0.00           C  
ATOM    958  N   SER   123      14.677  -0.121   4.898  1.00  0.00           N  
ATOM    959  CA  SER   123      14.815  -1.038   6.035  1.00  0.00           C  
ATOM    960  C   SER   123      13.561  -1.837   6.340  1.00  0.00           C  
ATOM    961  O   SER   123      12.442  -1.275   6.383  1.00  0.00           O  
ATOM    962  CB  SER   123      15.176  -0.285   7.312  1.00  0.00           C  
ATOM    963  OG  SER   123      16.499   0.234   7.076  1.00  0.00           O  
ATOM    964  N   PHE   124      13.726  -3.139   6.674  1.00  0.00           N  
ATOM    965  CA  PHE   124      12.674  -4.138   6.720  1.00  0.00           C  
ATOM    966  C   PHE   124      12.541  -4.755   8.095  1.00  0.00           C  
ATOM    967  O   PHE   124      13.416  -5.538   8.509  1.00  0.00           O  
ATOM    968  CB  PHE   124      13.012  -5.212   5.517  1.00  0.00           C  
ATOM    969  CG  PHE   124      12.965  -4.615   4.160  1.00  0.00           C  
ATOM    970  CD1 PHE   124      11.741  -4.329   3.550  1.00  0.00           C  
ATOM    971  CD2 PHE   124      14.151  -4.104   3.603  1.00  0.00           C  
ATOM    972  CE1 PHE   124      11.713  -3.693   2.314  1.00  0.00           C  
ATOM    973  CE2 PHE   124      14.084  -3.557   2.255  1.00  0.00           C  
ATOM    974  CZ  PHE   124      12.860  -3.331   1.575  1.00  0.00           C  
ATOM    975  N   ILE   125      11.505  -4.447   8.808  1.00  0.00           N  
ATOM    976  CA  ILE   125      11.292  -4.764  10.275  1.00  0.00           C  
ATOM    977  C   ILE   125      10.308  -5.873  10.450  1.00  0.00           C  
ATOM    978  O   ILE   125       9.101  -5.640  10.211  1.00  0.00           O  
ATOM    979  CB  ILE   125      10.808  -3.517  11.017  1.00  0.00           C  
ATOM    980  CG1 ILE   125      11.750  -2.338  10.941  1.00  0.00           C  
ATOM    981  CG2 ILE   125      10.653  -3.905  12.594  1.00  0.00           C  
ATOM    982  CD1 ILE   125      11.734  -1.511   9.596  1.00  0.00           C  
ATOM    983  N   TYR   126      10.724  -7.066  10.728  1.00  0.00           N  
ATOM    984  CA  TYR   126       9.851  -8.254  10.814  1.00  0.00           C  
ATOM    985  C   TYR   126       9.908  -8.902  12.151  1.00  0.00           C  
ATOM    986  O   TYR   126      10.953  -8.857  12.790  1.00  0.00           O  
ATOM    987  CB  TYR   126      10.159  -9.219   9.721  1.00  0.00           C  
ATOM    988  CG  TYR   126       9.226 -10.448   9.777  1.00  0.00           C  
ATOM    989  CD1 TYR   126       8.052 -10.472   9.066  1.00  0.00           C  
ATOM    990  CD2 TYR   126       9.537 -11.573  10.543  1.00  0.00           C  
ATOM    991  CE1 TYR   126       7.230 -11.631   9.063  1.00  0.00           C  
ATOM    992  CE2 TYR   126       8.755 -12.751  10.570  1.00  0.00           C  
ATOM    993  CZ  TYR   126       7.612 -12.805   9.740  1.00  0.00           C  
ATOM    994  OH  TYR   126       6.860 -13.924   9.758  1.00  0.00           O  
ATOM    995  N   ASP   127       8.752  -9.333  12.709  1.00  0.00           N  
ATOM    996  CA  ASP   127       8.699  -9.960  14.085  1.00  0.00           C  
ATOM    997  C   ASP   127       9.122  -8.886  15.104  1.00  0.00           C  
ATOM    998  O   ASP   127       9.632  -9.213  16.217  1.00  0.00           O  
ATOM    999  CB  ASP   127       9.427 -11.291  14.114  1.00  0.00           C  
ATOM   1000  CG  ASP   127       9.035 -12.177  15.296  1.00  0.00           C  
ATOM   1001  OD1 ASP   127       7.930 -11.968  15.918  1.00  0.00           O  
ATOM   1002  OD2 ASP   127       9.710 -13.140  15.607  1.00  0.00           O1-
ATOM   1003  N   GLY   128       9.147  -7.555  14.831  1.00  0.00           N  
ATOM   1004  CA  GLY   128       9.511  -6.500  15.760  1.00  0.00           C  
ATOM   1005  C   GLY   128      10.962  -6.162  15.665  1.00  0.00           C  
ATOM   1006  O   GLY   128      11.377  -5.307  16.483  1.00  0.00           O  
ATOM   1007  N   ARG   129      11.819  -6.709  14.779  1.00  0.00           N  
ATOM   1008  CA  ARG   129      13.271  -6.441  14.663  1.00  0.00           C  
ATOM   1009  C   ARG   129      13.694  -6.274  13.218  1.00  0.00           C  
ATOM   1010  O   ARG   129      13.051  -6.698  12.300  1.00  0.00           O  
ATOM   1011  CB  ARG   129      13.943  -7.606  15.353  1.00  0.00           C  
ATOM   1012  CG  ARG   129      13.505  -8.972  14.822  1.00  0.00           C  
ATOM   1013  CD  ARG   129      14.147 -10.177  15.521  1.00  0.00           C  
ATOM   1014  NE  ARG   129      13.609 -11.433  14.990  1.00  0.00           N  
ATOM   1015  CZ  ARG   129      13.938 -12.008  13.870  1.00  0.00           C  
ATOM   1016  NH1 ARG   129      14.786 -11.545  12.969  1.00  0.00           N1+
ATOM   1017  NH2 ARG   129      13.319 -13.095  13.438  1.00  0.00           N  
ATOM   1018  N   LEU   130      14.727  -5.495  13.021  1.00  0.00           N  
ATOM   1019  CA  LEU   130      15.318  -5.159  11.758  1.00  0.00           C  
ATOM   1020  C   LEU   130      16.111  -6.367  11.178  1.00  0.00           C  
ATOM   1021  O   LEU   130      17.034  -6.903  11.873  1.00  0.00           O  
ATOM   1022  CB  LEU   130      16.179  -3.902  11.962  1.00  0.00           C  
ATOM   1023  CG  LEU   130      17.010  -3.537  10.741  1.00  0.00           C  
ATOM   1024  CD1 LEU   130      16.071  -3.358   9.514  1.00  0.00           C  
ATOM   1025  CD2 LEU   130      17.820  -2.319  11.014  1.00  0.00           C  
ATOM   1026  N   VAL   131      15.700  -6.890  10.012  1.00  0.00           N  
ATOM   1027  CA  VAL   131      16.273  -8.138   9.440  1.00  0.00           C  
ATOM   1028  C   VAL   131      17.095  -7.933   8.148  1.00  0.00           C  
ATOM   1029  O   VAL   131      18.126  -8.543   7.884  1.00  0.00           O  
ATOM   1030  CB  VAL   131      15.083  -9.135   9.204  1.00  0.00           C  
ATOM   1031  CG1 VAL   131      15.702 -10.546   9.132  1.00  0.00           C  
ATOM   1032  CG2 VAL   131      13.964  -9.099  10.255  1.00  0.00           C  
ATOM   1033  N   ASP   132      16.744  -6.938   7.330  1.00  0.00           N  
ATOM   1034  CA  ASP   132      17.365  -6.612   6.057  1.00  0.00           C  
ATOM   1035  C   ASP   132      17.339  -5.092   5.905  1.00  0.00           C  
ATOM   1036  O   ASP   132      16.535  -4.414   6.582  1.00  0.00           O  
ATOM   1037  CB  ASP   132      16.584  -7.365   4.937  1.00  0.00           C  
ATOM   1038  CG  ASP   132      17.554  -7.700   3.693  1.00  0.00           C  
ATOM   1039  OD1 ASP   132      18.487  -6.881   3.486  1.00  0.00           O  
ATOM   1040  OD2 ASP   132      17.408  -8.767   3.056  1.00  0.00           O1-
ATOM   1041  N   SER   133      18.039  -4.587   4.874  1.00  0.00           N  
ATOM   1042  CA  SER   133      17.976  -3.145   4.421  1.00  0.00           C  
ATOM   1043  C   SER   133      18.728  -3.119   3.008  1.00  0.00           C  
ATOM   1044  O   SER   133      19.400  -4.068   2.648  1.00  0.00           O  
ATOM   1045  CB  SER   133      18.639  -2.271   5.431  1.00  0.00           C  
ATOM   1046  OG  SER   133      19.978  -2.424   5.492  1.00  0.00           O  
ATOM   1047  N   ILE   134      18.318  -2.153   2.109  1.00  0.00           N  
ATOM   1048  CA  ILE   134      18.760  -2.126   0.683  1.00  0.00           C  
ATOM   1049  C   ILE   134      18.757  -0.673   0.151  1.00  0.00           C  
ATOM   1050  O   ILE   134      17.935   0.146   0.608  1.00  0.00           O  
ATOM   1051  CB  ILE   134      17.876  -3.020  -0.209  1.00  0.00           C  
ATOM   1052  CG1 ILE   134      18.628  -3.314  -1.605  1.00  0.00           C  
ATOM   1053  CG2 ILE   134      16.500  -2.396  -0.478  1.00  0.00           C  
ATOM   1054  CD1 ILE   134      18.092  -4.549  -2.306  1.00  0.00           C  
ATOM   1055  N   GLY   135      19.795  -0.351  -0.629  1.00  0.00           N  
ATOM   1056  CA  GLY   135      20.171   0.980  -1.028  1.00  0.00           C  
ATOM   1057  C   GLY   135      19.623   1.458  -2.321  1.00  0.00           C  
ATOM   1058  O   GLY   135      18.908   0.733  -3.091  1.00  0.00           O  
ATOM   1059  N   SER   136      19.947   2.709  -2.561  1.00  0.00           N  
ATOM   1060  CA  SER   136      19.459   3.546  -3.731  1.00  0.00           C  
ATOM   1061  C   SER   136      20.059   2.972  -5.069  1.00  0.00           C  
ATOM   1062  O   SER   136      21.280   2.881  -5.209  1.00  0.00           O  
ATOM   1063  CB  SER   136      19.940   4.975  -3.650  1.00  0.00           C  
ATOM   1064  OG  SER   136      19.223   5.620  -2.612  1.00  0.00           O  
ATOM   1065  N   TRP   137      19.187   2.889  -6.037  1.00  0.00           N  
ATOM   1066  CA  TRP   137      19.569   2.485  -7.426  1.00  0.00           C  
ATOM   1067  C   TRP   137      19.500   3.511  -8.491  1.00  0.00           C  
ATOM   1068  O   TRP   137      20.328   3.574  -9.394  1.00  0.00           O  
ATOM   1069  CB  TRP   137      18.681   1.279  -7.930  1.00  0.00           C  
ATOM   1070  CG  TRP   137      17.189   1.251  -7.723  1.00  0.00           C  
ATOM   1071  CD1 TRP   137      16.277   1.847  -8.548  1.00  0.00           C  
ATOM   1072  CD2 TRP   137      16.348   0.766  -6.593  1.00  0.00           C  
ATOM   1073  CE2 TRP   137      15.001   1.110  -6.843  1.00  0.00           C  
ATOM   1074  CE3 TRP   137      16.586   0.309  -5.283  1.00  0.00           C  
ATOM   1075  NE1 TRP   137      14.993   1.607  -8.071  1.00  0.00           N  
ATOM   1076  CZ2 TRP   137      13.973   0.767  -5.994  1.00  0.00           C  
ATOM   1077  CZ3 TRP   137      15.508   0.006  -4.414  1.00  0.00           C  
ATOM   1078  CH2 TRP   137      14.101   0.171  -4.736  1.00  0.00           C  
ATOM   1079  N   SER   138      18.580   4.482  -8.354  1.00  0.00           N  
ATOM   1080  CA  SER   138      18.570   5.726  -9.148  1.00  0.00           C  
ATOM   1081  C   SER   138      19.265   6.891  -8.396  1.00  0.00           C  
ATOM   1082  O   SER   138      19.652   7.824  -9.037  1.00  0.00           O  
ATOM   1083  CB  SER   138      17.153   6.160  -9.488  1.00  0.00           C  
ATOM   1084  OG  SER   138      16.459   5.176 -10.319  1.00  0.00           O  
ATOM   1085  N   LYS   139      19.364   6.904  -7.085  1.00  0.00           N  
ATOM   1086  CA  LYS   139      19.948   7.948  -6.254  1.00  0.00           C  
ATOM   1087  C   LYS   139      19.173   9.291  -6.454  1.00  0.00           C  
ATOM   1088  O   LYS   139      19.857  10.311  -6.742  1.00  0.00           O  
ATOM   1089  CB  LYS   139      21.490   8.036  -6.380  1.00  0.00           C  
ATOM   1090  CG  LYS   139      22.223   6.842  -5.810  1.00  0.00           C  
ATOM   1091  CD  LYS   139      23.753   6.989  -5.816  1.00  0.00           C  
ATOM   1092  CE  LYS   139      24.555   7.025  -7.149  1.00  0.00           C  
ATOM   1093  NZ  LYS   139      26.023   7.121  -6.915  1.00  0.00           N1+
ATOM   1094  N   LYN   140      17.823   9.263  -6.475  1.00  0.00           N  
ATOM   1095  CA  LYN   140      16.956  10.416  -6.607  1.00  0.00           C  
ATOM   1096  C   LYN   140      15.649  10.164  -5.840  1.00  0.00           C  
ATOM   1097  O   LYN   140      14.604  10.019  -6.469  1.00  0.00           O  
ATOM   1098  CB  LYN   140      16.749  10.654  -8.128  1.00  0.00           C  
ATOM   1099  CG  LYN   140      16.054  11.957  -8.377  1.00  0.00           C  
ATOM   1100  CD  LYN   140      16.058  12.444  -9.864  1.00  0.00           C  
ATOM   1101  CE  LYN   140      15.281  13.766  -9.974  1.00  0.00           C  
ATOM   1102  NZ  LYN   140      15.464  14.363 -11.339  1.00  0.00           N  
ATOM   1103  N   ILE   141      15.707  10.087  -4.479  1.00  0.00           N  
ATOM   1104  CA  ILE   141      14.588   9.793  -3.531  1.00  0.00           C  
ATOM   1105  C   ILE   141      14.026   8.375  -3.623  1.00  0.00           C  
ATOM   1106  O   ILE   141      12.920   8.140  -4.164  1.00  0.00           O  
ATOM   1107  CB  ILE   141      13.549  10.895  -3.484  1.00  0.00           C  
ATOM   1108  CG1 ILE   141      14.119  12.342  -3.091  1.00  0.00           C  
ATOM   1109  CG2 ILE   141      12.529  10.461  -2.385  1.00  0.00           C  
ATOM   1110  CD1 ILE   141      13.388  13.398  -3.902  1.00  0.00           C  
ATOM   1111  N   LEU   142      14.689   7.380  -2.972  1.00  0.00           N  
ATOM   1112  CA  LEU   142      14.175   6.031  -2.864  1.00  0.00           C  
ATOM   1113  C   LEU   142      12.967   6.018  -1.895  1.00  0.00           C  
ATOM   1114  O   LEU   142      13.048   6.612  -0.791  1.00  0.00           O  
ATOM   1115  CB  LEU   142      15.431   5.086  -2.508  1.00  0.00           C  
ATOM   1116  CG  LEU   142      15.359   3.577  -2.647  1.00  0.00           C  
ATOM   1117  CD1 LEU   142      16.440   2.991  -1.760  1.00  0.00           C  
ATOM   1118  CD2 LEU   142      14.163   2.807  -2.131  1.00  0.00           C  
ATOM   1119  N   ARG   143      11.899   5.342  -2.327  1.00  0.00           N  
ATOM   1120  CA  ARG   143      10.565   5.461  -1.758  1.00  0.00           C  
ATOM   1121  C   ARG   143       9.664   4.244  -1.953  1.00  0.00           C  
ATOM   1122  O   ARG   143       9.870   3.398  -2.825  1.00  0.00           O  
ATOM   1123  CB  ARG   143      10.001   6.844  -2.186  1.00  0.00           C  
ATOM   1124  CG  ARG   143       9.755   6.913  -3.758  1.00  0.00           C  
ATOM   1125  CD  ARG   143       9.482   8.297  -4.353  1.00  0.00           C  
ATOM   1126  NE  ARG   143       9.455   8.224  -5.814  1.00  0.00           N  
ATOM   1127  CZ  ARG   143      10.333   8.667  -6.634  1.00  0.00           C  
ATOM   1128  NH1 ARG   143      11.491   9.134  -6.321  1.00  0.00           N1+
ATOM   1129  NH2 ARG   143      10.014   8.664  -7.887  1.00  0.00           N  
ATOM   1130  N   THR   144       8.527   4.171  -1.133  1.00  0.00           N  
ATOM   1131  CA  THR   144       7.495   3.073  -1.168  1.00  0.00           C  
ATOM   1132  C   THR   144       6.065   3.635  -1.007  1.00  0.00           C  
ATOM   1133  O   THR   144       5.807   4.806  -1.053  1.00  0.00           O  
ATOM   1134  CB  THR   144       7.814   2.007  -0.170  1.00  0.00           C  
ATOM   1135  CG2 THR   144       7.642   2.230   1.369  1.00  0.00           C  
ATOM   1136  OG1 THR   144       7.124   0.770  -0.413  1.00  0.00           O  
ATOM   1137  N   GLN   145       5.072   2.766  -0.890  1.00  0.00           N  
ATOM   1138  CA  GLN   145       3.645   2.900  -1.182  1.00  0.00           C  
ATOM   1139  C   GLN   145       2.870   3.917  -0.433  1.00  0.00           C  
ATOM   1140  O   GLN   145       1.774   4.322  -0.871  1.00  0.00           O  
ATOM   1141  CB  GLN   145       2.901   1.510  -1.016  1.00  0.00           C  
ATOM   1142  CG  GLN   145       3.190   0.607  -2.268  1.00  0.00           C  
ATOM   1143  CD  GLN   145       2.765  -0.804  -1.979  1.00  0.00           C  
ATOM   1144  NE2 GLN   145       1.484  -1.172  -1.902  1.00  0.00           N  
ATOM   1145  OE1 GLN   145       3.613  -1.676  -1.886  1.00  0.00           O  
ATOM   1146  N   GLU   146       3.210   4.210   0.791  1.00  0.00           N  
ATOM   1147  CA  GLU   146       2.253   4.957   1.687  1.00  0.00           C  
ATOM   1148  C   GLU   146       0.871   4.349   1.862  1.00  0.00           C  
ATOM   1149  O   GLU   146      -0.052   5.038   2.287  1.00  0.00           O  
ATOM   1150  CB  GLU   146       2.320   6.470   1.235  1.00  0.00           C  
ATOM   1151  CG  GLU   146       3.665   7.029   0.840  1.00  0.00           C  
ATOM   1152  CD  GLU   146       4.806   7.162   1.881  1.00  0.00           C  
ATOM   1153  OE1 GLU   146       5.794   6.440   1.906  1.00  0.00           O  
ATOM   1154  OE2 GLU   146       4.790   8.187   2.726  1.00  0.00           O  
ATOM   1155  N   SER   147       0.740   3.050   1.664  1.00  0.00           N  
ATOM   1156  CA  SER   147      -0.384   2.140   1.999  1.00  0.00           C  
ATOM   1157  C   SER   147       0.201   0.768   2.237  1.00  0.00           C  
ATOM   1158  O   SER   147       1.373   0.547   1.926  1.00  0.00           O  
ATOM   1159  CB  SER   147      -1.375   2.068   0.880  1.00  0.00           C  
ATOM   1160  OG  SER   147      -0.666   1.713  -0.246  1.00  0.00           O  
ATOM   1161  N   GLU   148      -0.546  -0.124   2.866  1.00  0.00           N  
ATOM   1162  CA  GLU   148      -0.142  -1.487   3.272  1.00  0.00           C  
ATOM   1163  C   GLU   148       0.735  -2.343   2.275  1.00  0.00           C  
ATOM   1164  O   GLU   148       0.576  -2.206   1.014  1.00  0.00           O  
ATOM   1165  CB  GLU   148      -1.455  -2.296   3.436  1.00  0.00           C  
ATOM   1166  CG  GLU   148      -2.283  -2.277   2.119  1.00  0.00           C  
ATOM   1167  CD  GLU   148      -3.605  -2.945   2.174  1.00  0.00           C  
ATOM   1168  OE1 GLU   148      -4.005  -3.460   3.188  1.00  0.00           O  
ATOM   1169  OE2 GLU   148      -4.256  -3.138   1.018  1.00  0.00           O  
ATOM   1170  N   CYX   149       1.660  -3.237   2.679  1.00  0.00           N  
ATOM   1171  CA  CYX   149       2.076  -4.343   1.826  1.00  0.00           C  
ATOM   1172  C   CYX   149       1.013  -5.501   1.821  1.00  0.00           C  
ATOM   1173  O   CYX   149      -0.081  -5.303   2.392  1.00  0.00           O  
ATOM   1174  CB  CYX   149       3.572  -4.668   2.138  1.00  0.00           C  
ATOM   1175  SG  CYX   149       3.907  -4.837   3.860  1.00  0.00           S  
ATOM   1176  N   VAL   150       1.297  -6.649   1.207  1.00  0.00           N  
ATOM   1177  CA  VAL   150       0.395  -7.807   1.143  1.00  0.00           C  
ATOM   1178  C   VAL   150       1.203  -9.118   1.133  1.00  0.00           C  
ATOM   1179  O   VAL   150       2.120  -9.165   0.311  1.00  0.00           O  
ATOM   1180  CB  VAL   150      -0.514  -7.768  -0.124  1.00  0.00           C  
ATOM   1181  CG1 VAL   150      -1.424  -8.966  -0.309  1.00  0.00           C  
ATOM   1182  CG2 VAL   150      -1.321  -6.437  -0.194  1.00  0.00           C  
ATOM   1183  N   CYX   151       0.943 -10.083   2.066  1.00  0.00           N  
ATOM   1184  CA  CYX   151       1.530 -11.424   2.134  1.00  0.00           C  
ATOM   1185  C   CYX   151       0.550 -12.541   1.860  1.00  0.00           C  
ATOM   1186  O   CYX   151      -0.613 -12.551   2.300  1.00  0.00           O  
ATOM   1187  CB  CYX   151       2.218 -11.693   3.539  1.00  0.00           C  
ATOM   1188  SG  CYX   151       3.063 -10.419   4.363  1.00  0.00           S  
ATOM   1189  N   ILE   152       1.094 -13.549   1.219  1.00  0.00           N  
ATOM   1190  CA  ILE   152       0.476 -14.795   0.787  1.00  0.00           C  
ATOM   1191  C   ILE   152       1.362 -16.048   0.988  1.00  0.00           C  
ATOM   1192  O   ILE   152       2.427 -16.137   0.407  1.00  0.00           O  
ATOM   1193  CB  ILE   152       0.059 -14.746  -0.736  1.00  0.00           C  
ATOM   1194  CG1 ILE   152      -0.827 -13.494  -0.937  1.00  0.00           C  
ATOM   1195  CG2 ILE   152      -0.749 -15.923  -1.180  1.00  0.00           C  
ATOM   1196  CD1 ILE   152      -1.505 -13.305  -2.302  1.00  0.00           C  
ATOM   1197  N   ASN   153       0.813 -16.941   1.839  1.00  0.00           N  
ATOM   1198  CA  ASN   153       1.405 -18.086   2.488  1.00  0.00           C  
ATOM   1199  C   ASN   153       2.833 -17.760   2.862  1.00  0.00           C  
ATOM   1200  O   ASN   153       3.774 -18.500   2.496  1.00  0.00           O  
ATOM   1201  CB  ASN   153       1.159 -19.371   1.739  1.00  0.00           C  
ATOM   1202  CG  ASN   153       1.741 -20.606   2.428  1.00  0.00           C  
ATOM   1203  ND2 ASN   153       1.485 -21.712   1.749  1.00  0.00           N  
ATOM   1204  OD1 ASN   153       2.402 -20.643   3.423  1.00  0.00           O  
ATOM   1205  N   GLY   154       3.088 -16.644   3.560  1.00  0.00           N  
ATOM   1206  CA  GLY   154       4.323 -16.290   4.253  1.00  0.00           C  
ATOM   1207  C   GLY   154       5.311 -15.518   3.475  1.00  0.00           C  
ATOM   1208  O   GLY   154       6.158 -14.772   4.057  1.00  0.00           O  
ATOM   1209  N   THR   155       5.043 -15.420   2.144  1.00  0.00           N  
ATOM   1210  CA  THR   155       5.683 -14.466   1.164  1.00  0.00           C  
ATOM   1211  C   THR   155       4.895 -13.195   1.224  1.00  0.00           C  
ATOM   1212  O   THR   155       3.760 -13.090   0.705  1.00  0.00           O  
ATOM   1213  CB  THR   155       5.755 -15.019  -0.258  1.00  0.00           C  
ATOM   1214  CG2 THR   155       6.256 -14.094  -1.379  1.00  0.00           C  
ATOM   1215  OG1 THR   155       6.623 -16.110  -0.266  1.00  0.00           O  
ATOM   1216  N   CYX   156       5.633 -12.179   1.686  1.00  0.00           N  
ATOM   1217  CA  CYX   156       5.206 -10.818   1.599  1.00  0.00           C  
ATOM   1218  C   CYX   156       5.829 -10.232   0.268  1.00  0.00           C  
ATOM   1219  O   CYX   156       6.813 -10.691  -0.266  1.00  0.00           O  
ATOM   1220  CB  CYX   156       5.687 -10.125   2.837  1.00  0.00           C  
ATOM   1221  SG  CYX   156       5.072 -10.902   4.318  1.00  0.00           S  
ATOM   1222  N   THR   157       5.155  -9.178  -0.203  1.00  0.00           N  
ATOM   1223  CA  THR   157       5.457  -8.292  -1.475  1.00  0.00           C  
ATOM   1224  C   THR   157       5.278  -6.743  -1.219  1.00  0.00           C  
ATOM   1225  O   THR   157       4.244  -6.324  -0.665  1.00  0.00           O  
ATOM   1226  CB  THR   157       4.406  -8.714  -2.587  1.00  0.00           C  
ATOM   1227  CG2 THR   157       4.849  -8.257  -4.011  1.00  0.00           C  
ATOM   1228  OG1 THR   157       4.184 -10.084  -2.606  1.00  0.00           O  
ATOM   1229  N   VAL   158       6.214  -5.912  -1.726  1.00  0.00           N  
ATOM   1230  CA  VAL   158       6.076  -4.442  -1.690  1.00  0.00           C  
ATOM   1231  C   VAL   158       6.499  -3.895  -3.073  1.00  0.00           C  
ATOM   1232  O   VAL   158       7.334  -4.543  -3.719  1.00  0.00           O  
ATOM   1233  CB  VAL   158       6.806  -3.899  -0.450  1.00  0.00           C  
ATOM   1234  CG1 VAL   158       8.255  -4.213  -0.349  1.00  0.00           C  
ATOM   1235  CG2 VAL   158       6.648  -2.410  -0.334  1.00  0.00           C  
ATOM   1236  N   VAL   159       6.025  -2.722  -3.491  1.00  0.00           N  
ATOM   1237  CA  VAL   159       6.467  -1.907  -4.673  1.00  0.00           C  
ATOM   1238  C   VAL   159       7.433  -0.882  -4.039  1.00  0.00           C  
ATOM   1239  O   VAL   159       7.224  -0.417  -2.928  1.00  0.00           O  
ATOM   1240  CB  VAL   159       5.394  -1.271  -5.439  1.00  0.00           C  
ATOM   1241  CG1 VAL   159       5.777  -0.714  -6.783  1.00  0.00           C  
ATOM   1242  CG2 VAL   159       4.185  -2.217  -5.705  1.00  0.00           C  
ATOM   1243  N   MET   160       8.420  -0.449  -4.818  1.00  0.00           N  
ATOM   1244  CA  MET   160       9.309   0.637  -4.455  1.00  0.00           C  
ATOM   1245  C   MET   160       9.881   1.443  -5.606  1.00  0.00           C  
ATOM   1246  O   MET   160      10.358   0.797  -6.575  1.00  0.00           O  
ATOM   1247  CB  MET   160      10.522  -0.048  -3.758  1.00  0.00           C  
ATOM   1248  CG  MET   160      10.120  -0.954  -2.566  1.00  0.00           C  
ATOM   1249  SD  MET   160      11.501  -1.332  -1.566  1.00  0.00           S  
ATOM   1250  CE  MET   160      11.736   0.243  -0.656  1.00  0.00           C  
ATOM   1251  N   THR   161       9.882   2.722  -5.539  1.00  0.00           N  
ATOM   1252  CA  THR   161      10.553   3.596  -6.539  1.00  0.00           C  
ATOM   1253  C   THR   161      11.901   4.092  -6.184  1.00  0.00           C  
ATOM   1254  O   THR   161      12.241   4.275  -5.020  1.00  0.00           O  
ATOM   1255  CB  THR   161       9.648   4.820  -6.860  1.00  0.00           C  
ATOM   1256  CG2 THR   161      10.041   5.446  -8.253  1.00  0.00           C  
ATOM   1257  OG1 THR   161       8.309   4.733  -7.042  1.00  0.00           O  
ATOM   1258  N   ASP   162      12.770   4.366  -7.205  1.00  0.00           N  
ATOM   1259  CA  ASP   162      13.860   5.333  -7.051  1.00  0.00           C  
ATOM   1260  C   ASP   162      13.993   6.070  -8.386  1.00  0.00           C  
ATOM   1261  O   ASP   162      13.941   5.456  -9.439  1.00  0.00           O  
ATOM   1262  CB  ASP   162      15.156   4.649  -6.623  1.00  0.00           C  
ATOM   1263  CG  ASP   162      16.243   5.654  -6.128  1.00  0.00           C  
ATOM   1264  OD1 ASP   162      16.083   6.883  -5.913  1.00  0.00           O  
ATOM   1265  OD2 ASP   162      17.349   5.201  -5.791  1.00  0.00           O1-
ATOM   1266  N   GLY   163      14.106   7.420  -8.388  1.00  0.00           N  
ATOM   1267  CA  GLY   163      14.228   8.246  -9.592  1.00  0.00           C  
ATOM   1268  C   GLY   163      13.261   9.478  -9.684  1.00  0.00           C  
ATOM   1269  O   GLY   163      12.493   9.745  -8.749  1.00  0.00           O  
ATOM   1270  N   SER   164      13.272  10.184 -10.810  1.00  0.00           N  
ATOM   1271  CA  SER   164      12.645  11.456 -10.939  1.00  0.00           C  
ATOM   1272  C   SER   164      11.104  11.488 -10.762  1.00  0.00           C  
ATOM   1273  O   SER   164      10.398  10.702 -11.393  1.00  0.00           O  
ATOM   1274  CB  SER   164      12.858  11.943 -12.305  1.00  0.00           C  
ATOM   1275  OG  SER   164      14.240  11.992 -12.492  1.00  0.00           O  
ATOM   1276  N   ALA   165      10.579  12.485 -10.052  1.00  0.00           N  
ATOM   1277  CA  ALA   165       9.149  12.697  -9.953  1.00  0.00           C  
ATOM   1278  C   ALA   165       8.542  13.225 -11.335  1.00  0.00           C  
ATOM   1279  O   ALA   165       7.343  13.049 -11.547  1.00  0.00           O  
ATOM   1280  CB  ALA   165       8.951  13.752  -8.879  1.00  0.00           C  
ATOM   1281  N   SER   166       9.340  13.968 -12.185  1.00  0.00           N  
ATOM   1282  CA  SER   166       9.123  14.316 -13.585  1.00  0.00           C  
ATOM   1283  C   SER   166      10.180  13.699 -14.489  1.00  0.00           C  
ATOM   1284  O   SER   166      11.056  14.321 -15.038  1.00  0.00           O  
ATOM   1285  CB  SER   166       8.979  15.858 -13.898  1.00  0.00           C  
ATOM   1286  OG  SER   166       8.320  16.444 -12.810  1.00  0.00           O  
ATOM   1287  N   GLY   167      10.249  12.370 -14.605  1.00  0.00           N  
ATOM   1288  CA  GLY   167      11.175  11.703 -15.531  1.00  0.00           C  
ATOM   1289  C   GLY   167      11.211  10.172 -15.309  1.00  0.00           C  
ATOM   1290  O   GLY   167      10.592   9.658 -14.387  1.00  0.00           O  
ATOM   1291  N   ARG   168      11.967   9.445 -16.206  1.00  0.00           N  
ATOM   1292  CA  ARG   168      12.143   8.014 -16.022  1.00  0.00           C  
ATOM   1293  C   ARG   168      12.750   7.615 -14.649  1.00  0.00           C  
ATOM   1294  O   ARG   168      14.009   7.752 -14.467  1.00  0.00           O  
ATOM   1295  CB  ARG   168      13.032   7.478 -17.157  1.00  0.00           C  
ATOM   1296  CG  ARG   168      12.192   7.156 -18.386  1.00  0.00           C  
ATOM   1297  CD  ARG   168      13.151   6.831 -19.530  1.00  0.00           C  
ATOM   1298  NE  ARG   168      12.452   6.468 -20.778  1.00  0.00           N  
ATOM   1299  CZ  ARG   168      12.422   7.134 -21.874  1.00  0.00           C  
ATOM   1300  NH1 ARG   168      12.555   8.424 -21.946  1.00  0.00           N1+
ATOM   1301  NH2 ARG   168      12.191   6.581 -22.979  1.00  0.00           N  
ATOM   1302  N   ALA   169      11.873   6.983 -13.880  1.00  0.00           N  
ATOM   1303  CA  ALA   169      12.170   6.436 -12.590  1.00  0.00           C  
ATOM   1304  C   ALA   169      12.107   4.875 -12.539  1.00  0.00           C  
ATOM   1305  O   ALA   169      11.261   4.280 -13.069  1.00  0.00           O  
ATOM   1306  CB  ALA   169      11.192   6.972 -11.535  1.00  0.00           C  
ATOM   1307  N   ASP   170      13.131   4.261 -11.973  1.00  0.00           N  
ATOM   1308  CA  ASP   170      13.328   2.820 -11.889  1.00  0.00           C  
ATOM   1309  C   ASP   170      12.507   2.265 -10.739  1.00  0.00           C  
ATOM   1310  O   ASP   170      12.887   2.378  -9.575  1.00  0.00           O  
ATOM   1311  CB  ASP   170      14.907   2.547 -11.797  1.00  0.00           C  
ATOM   1312  CG  ASP   170      15.323   1.045 -11.671  1.00  0.00           C  
ATOM   1313  OD1 ASP   170      14.439   0.205 -11.433  1.00  0.00           O  
ATOM   1314  OD2 ASP   170      16.574   0.774 -11.821  1.00  0.00           O1-
ATOM   1315  N   THR   171      11.309   1.769 -11.062  1.00  0.00           N  
ATOM   1316  CA  THR   171      10.449   1.045 -10.073  1.00  0.00           C  
ATOM   1317  C   THR   171      10.785  -0.476  -9.958  1.00  0.00           C  
ATOM   1318  O   THR   171      10.883  -1.091 -10.981  1.00  0.00           O  
ATOM   1319  CB  THR   171       8.971   1.319 -10.325  1.00  0.00           C  
ATOM   1320  CG2 THR   171       8.002   0.586  -9.337  1.00  0.00           C  
ATOM   1321  OG1 THR   171       8.672   2.688 -10.060  1.00  0.00           O  
ATOM   1322  N   LYS   172      10.734  -0.952  -8.731  1.00  0.00           N  
ATOM   1323  CA  LYS   172      10.949  -2.354  -8.447  1.00  0.00           C  
ATOM   1324  C   LYS   172       9.889  -2.958  -7.489  1.00  0.00           C  
ATOM   1325  O   LYS   172       9.116  -2.159  -6.991  1.00  0.00           O  
ATOM   1326  CB  LYS   172      12.364  -2.470  -7.935  1.00  0.00           C  
ATOM   1327  CG  LYS   172      13.532  -1.787  -8.741  1.00  0.00           C  
ATOM   1328  CD  LYS   172      14.847  -2.432  -8.303  1.00  0.00           C  
ATOM   1329  CE  LYS   172      16.053  -1.701  -8.809  1.00  0.00           C  
ATOM   1330  NZ  LYS   172      16.286  -1.784 -10.247  1.00  0.00           N1+
ATOM   1331  N   ILE   173       9.786  -4.248  -7.407  1.00  0.00           N  
ATOM   1332  CA  ILE   173       8.748  -5.080  -6.650  1.00  0.00           C  
ATOM   1333  C   ILE   173       9.580  -6.185  -5.969  1.00  0.00           C  
ATOM   1334  O   ILE   173      10.264  -7.013  -6.617  1.00  0.00           O  
ATOM   1335  CB  ILE   173       7.675  -5.643  -7.612  1.00  0.00           C  
ATOM   1336  CG1 ILE   173       6.582  -4.658  -8.127  1.00  0.00           C  
ATOM   1337  CG2 ILE   173       6.807  -6.696  -6.855  1.00  0.00           C  
ATOM   1338  CD1 ILE   173       6.963  -3.703  -9.278  1.00  0.00           C  
ATOM   1339  N   LEU   174       9.509  -6.182  -4.669  1.00  0.00           N  
ATOM   1340  CA  LEU   174      10.390  -6.948  -3.775  1.00  0.00           C  
ATOM   1341  C   LEU   174       9.591  -7.961  -2.918  1.00  0.00           C  
ATOM   1342  O   LEU   174       8.665  -7.554  -2.194  1.00  0.00           O  
ATOM   1343  CB  LEU   174      11.273  -6.055  -2.853  1.00  0.00           C  
ATOM   1344  CG  LEU   174      12.530  -5.403  -3.509  1.00  0.00           C  
ATOM   1345  CD1 LEU   174      12.111  -4.228  -4.456  1.00  0.00           C  
ATOM   1346  CD2 LEU   174      13.543  -4.750  -2.566  1.00  0.00           C  
ATOM   1347  N   PHE   175      10.078  -9.202  -2.890  1.00  0.00           N  
ATOM   1348  CA  PHE   175       9.570 -10.275  -2.160  1.00  0.00           C  
ATOM   1349  C   PHE   175      10.338 -10.513  -0.885  1.00  0.00           C  
ATOM   1350  O   PHE   175      11.578 -10.526  -0.874  1.00  0.00           O  
ATOM   1351  CB  PHE   175       9.486 -11.500  -3.077  1.00  0.00           C  
ATOM   1352  CG  PHE   175       8.617 -11.272  -4.294  1.00  0.00           C  
ATOM   1353  CD1 PHE   175       7.255 -11.600  -4.247  1.00  0.00           C  
ATOM   1354  CD2 PHE   175       9.068 -10.737  -5.477  1.00  0.00           C  
ATOM   1355  CE1 PHE   175       6.365 -11.383  -5.324  1.00  0.00           C  
ATOM   1356  CE2 PHE   175       8.177 -10.500  -6.524  1.00  0.00           C  
ATOM   1357  CZ  PHE   175       6.867 -10.848  -6.517  1.00  0.00           C  
ATOM   1358  N   ILE   176       9.629 -10.778   0.188  1.00  0.00           N  
ATOM   1359  CA  ILE   176      10.187 -10.886   1.512  1.00  0.00           C  
ATOM   1360  C   ILE   176       9.597 -11.979   2.381  1.00  0.00           C  
ATOM   1361  O   ILE   176       8.377 -12.108   2.410  1.00  0.00           O  
ATOM   1362  CB  ILE   176      10.084  -9.509   2.139  1.00  0.00           C  
ATOM   1363  CG1 ILE   176      10.434  -8.325   1.258  1.00  0.00           C  
ATOM   1364  CG2 ILE   176      11.003  -9.437   3.417  1.00  0.00           C  
ATOM   1365  CD1 ILE   176      10.571  -6.878   1.827  1.00  0.00           C  
ATOM   1366  N   GLU   177      10.551 -12.774   2.936  1.00  0.00           N  
ATOM   1367  CA  GLU   177      10.141 -13.928   3.886  1.00  0.00           C  
ATOM   1368  C   GLU   177      10.960 -13.767   5.164  1.00  0.00           C  
ATOM   1369  O   GLU   177      12.190 -13.769   5.155  1.00  0.00           O  
ATOM   1370  CB  GLU   177      10.294 -15.345   3.200  1.00  0.00           C  
ATOM   1371  CG  GLU   177       9.385 -15.607   1.930  1.00  0.00           C  
ATOM   1372  CD  GLU   177       9.456 -17.094   1.463  1.00  0.00           C  
ATOM   1373  OE1 GLU   177       9.168 -18.008   2.256  1.00  0.00           O  
ATOM   1374  OE2 GLU   177       9.886 -17.329   0.316  1.00  0.00           O1-
ATOM   1375  N   GLU   178      10.190 -13.801   6.257  1.00  0.00           N  
ATOM   1376  CA  GLU   178      10.569 -13.629   7.651  1.00  0.00           C  
ATOM   1377  C   GLU   178      11.520 -12.421   7.726  1.00  0.00           C  
ATOM   1378  O   GLU   178      12.616 -12.436   8.266  1.00  0.00           O  
ATOM   1379  CB  GLU   178      11.162 -14.913   8.150  1.00  0.00           C  
ATOM   1380  CG  GLU   178      10.249 -16.132   8.265  1.00  0.00           C  
ATOM   1381  CD  GLU   178      10.728 -17.058   9.365  1.00  0.00           C  
ATOM   1382  OE1 GLU   178      11.399 -18.058   9.055  1.00  0.00           O  
ATOM   1383  OE2 GLU   178      10.388 -16.854  10.563  1.00  0.00           O1-
ATOM   1384  N   GLY   179      11.118 -11.327   7.088  1.00  0.00           N  
ATOM   1385  CA  GLY   179      11.841 -10.048   6.971  1.00  0.00           C  
ATOM   1386  C   GLY   179      13.040  -9.934   5.962  1.00  0.00           C  
ATOM   1387  O   GLY   179      13.414  -8.784   5.752  1.00  0.00           O  
ATOM   1388  N   LYS   180      13.553 -10.992   5.381  1.00  0.00           N  
ATOM   1389  CA  LYS   180      14.800 -10.970   4.552  1.00  0.00           C  
ATOM   1390  C   LYS   180      14.403 -11.161   3.048  1.00  0.00           C  
ATOM   1391  O   LYS   180      13.405 -11.878   2.695  1.00  0.00           O  
ATOM   1392  CB  LYS   180      15.745 -12.194   4.954  1.00  0.00           C  
ATOM   1393  CG  LYS   180      17.257 -11.895   4.739  1.00  0.00           C  
ATOM   1394  CD  LYS   180      18.163 -13.158   4.960  1.00  0.00           C  
ATOM   1395  CE  LYS   180      19.637 -12.909   4.584  1.00  0.00           C  
ATOM   1396  NZ  LYS   180      19.680 -12.841   3.125  1.00  0.00           N1+
ATOM   1397  N   ILE   181      15.033 -10.358   2.117  1.00  0.00           N  
ATOM   1398  CA  ILE   181      14.655 -10.169   0.715  1.00  0.00           C  
ATOM   1399  C   ILE   181      14.970 -11.456  -0.099  1.00  0.00           C  
ATOM   1400  O   ILE   181      16.058 -11.928   0.048  1.00  0.00           O  
ATOM   1401  CB  ILE   181      15.363  -8.937   0.037  1.00  0.00           C  
ATOM   1402  CG1 ILE   181      15.037  -7.721   0.981  1.00  0.00           C  
ATOM   1403  CG2 ILE   181      14.856  -8.718  -1.426  1.00  0.00           C  
ATOM   1404  CD1 ILE   181      15.803  -6.521   0.584  1.00  0.00           C  
ATOM   1405  N   VAL   182      14.056 -11.980  -0.860  1.00  0.00           N  
ATOM   1406  CA  VAL   182      14.120 -13.256  -1.596  1.00  0.00           C  
ATOM   1407  C   VAL   182      14.144 -13.088  -3.145  1.00  0.00           C  
ATOM   1408  O   VAL   182      14.757 -13.946  -3.774  1.00  0.00           O  
ATOM   1409  CB  VAL   182      13.074 -14.267  -1.151  1.00  0.00           C  
ATOM   1410  CG1 VAL   182      13.120 -14.525   0.368  1.00  0.00           C  
ATOM   1411  CG2 VAL   182      11.730 -14.051  -1.741  1.00  0.00           C  
ATOM   1412  N   HID   183      13.590 -12.014  -3.714  1.00  0.00           N  
ATOM   1413  CA  HID   183      13.554 -11.706  -5.183  1.00  0.00           C  
ATOM   1414  C   HID   183      13.279 -10.264  -5.468  1.00  0.00           C  
ATOM   1415  O   HID   183      12.323  -9.796  -4.774  1.00  0.00           O  
ATOM   1416  CB  HID   183      12.519 -12.541  -5.947  1.00  0.00           C  
ATOM   1417  CG  HID   183      12.931 -12.714  -7.374  1.00  0.00           C  
ATOM   1418  CD2 HID   183      13.723 -13.683  -7.852  1.00  0.00           C  
ATOM   1419  ND1 HID   183      12.641 -11.838  -8.402  1.00  0.00           N  
ATOM   1420  CE1 HID   183      13.240 -12.283  -9.499  1.00  0.00           C  
ATOM   1421  NE2 HID   183      13.946 -13.356  -9.219  1.00  0.00           N  
ATOM   1422  N   ILE   184      14.127  -9.552  -6.277  1.00  0.00           N  
ATOM   1423  CA  ILE   184      13.904  -8.218  -6.832  1.00  0.00           C  
ATOM   1424  C   ILE   184      13.366  -8.300  -8.217  1.00  0.00           C  
ATOM   1425  O   ILE   184      13.983  -8.906  -9.085  1.00  0.00           O  
ATOM   1426  CB  ILE   184      15.266  -7.411  -6.816  1.00  0.00           C  
ATOM   1427  CG1 ILE   184      16.004  -7.559  -5.460  1.00  0.00           C  
ATOM   1428  CG2 ILE   184      15.011  -5.959  -7.090  1.00  0.00           C  
ATOM   1429  CD1 ILE   184      17.344  -6.822  -5.354  1.00  0.00           C  
ATOM   1430  N   SER   185      12.209  -7.627  -8.463  1.00  0.00           N  
ATOM   1431  CA  SER   185      11.611  -7.638  -9.789  1.00  0.00           C  
ATOM   1432  C   SER   185      11.479  -6.245 -10.443  1.00  0.00           C  
ATOM   1433  O   SER   185      11.065  -5.298  -9.741  1.00  0.00           O  
ATOM   1434  CB  SER   185      10.368  -8.537  -9.684  1.00  0.00           C  
ATOM   1435  OG  SER   185      10.755  -9.918  -9.618  1.00  0.00           O  
ATOM   1436  N   PRO   186      11.890  -6.009 -11.678  1.00  0.00           N  
ATOM   1437  CA  PRO   186      11.629  -4.695 -12.383  1.00  0.00           C  
ATOM   1438  C   PRO   186      10.151  -4.581 -12.686  1.00  0.00           C  
ATOM   1439  O   PRO   186       9.410  -5.559 -12.757  1.00  0.00           O  
ATOM   1440  CB  PRO   186      12.520  -4.750 -13.636  1.00  0.00           C  
ATOM   1441  CG  PRO   186      12.430  -6.248 -13.975  1.00  0.00           C  
ATOM   1442  CD  PRO   186      12.437  -7.015 -12.609  1.00  0.00           C  
ATOM   1443  N   LEU   187       9.636  -3.348 -12.934  1.00  0.00           N  
ATOM   1444  CA  LEU   187       8.372  -3.083 -13.543  1.00  0.00           C  
ATOM   1445  C   LEU   187       8.304  -3.415 -15.026  1.00  0.00           C  
ATOM   1446  O   LEU   187       9.350  -3.353 -15.676  1.00  0.00           O  
ATOM   1447  CB  LEU   187       8.112  -1.574 -13.307  1.00  0.00           C  
ATOM   1448  CG  LEU   187       6.706  -1.099 -13.667  1.00  0.00           C  
ATOM   1449  CD1 LEU   187       5.667  -1.523 -12.668  1.00  0.00           C  
ATOM   1450  CD2 LEU   187       6.819   0.431 -13.698  1.00  0.00           C  
ATOM   1451  N   SER   188       7.147  -3.950 -15.538  1.00  0.00           N  
ATOM   1452  CA  SER   188       6.938  -4.443 -16.913  1.00  0.00           C  
ATOM   1453  C   SER   188       5.462  -4.478 -17.366  1.00  0.00           C  
ATOM   1454  O   SER   188       4.634  -4.581 -16.454  1.00  0.00           O  
ATOM   1455  CB  SER   188       7.357  -5.873 -17.027  1.00  0.00           C  
ATOM   1456  OG  SER   188       8.756  -6.176 -16.946  1.00  0.00           O  
ATOM   1457  N   GLY   189       5.093  -4.400 -18.659  1.00  0.00           N  
ATOM   1458  CA  GLY   189       3.747  -4.016 -19.019  1.00  0.00           C  
ATOM   1459  C   GLY   189       3.605  -2.632 -19.643  1.00  0.00           C  
ATOM   1460  O   GLY   189       4.620  -1.982 -20.020  1.00  0.00           O  
ATOM   1461  N   SER   190       2.357  -2.040 -19.730  1.00  0.00           N  
ATOM   1462  CA  SER   190       2.116  -0.765 -20.496  1.00  0.00           C  
ATOM   1463  C   SER   190       2.410   0.470 -19.607  1.00  0.00           C  
ATOM   1464  O   SER   190       2.227   1.503 -20.213  1.00  0.00           O  
ATOM   1465  CB  SER   190       0.679  -0.760 -20.918  1.00  0.00           C  
ATOM   1466  OG  SER   190       0.507  -1.754 -22.005  1.00  0.00           O  
ATOM   1467  N   ALA   191       2.789   0.412 -18.303  1.00  0.00           N  
ATOM   1468  CA  ALA   191       3.034   1.608 -17.525  1.00  0.00           C  
ATOM   1469  C   ALA   191       4.269   2.397 -17.910  1.00  0.00           C  
ATOM   1470  O   ALA   191       5.271   1.788 -18.265  1.00  0.00           O  
ATOM   1471  CB  ALA   191       3.091   1.150 -16.057  1.00  0.00           C  
ATOM   1472  N   GLN   192       4.221   3.737 -17.883  1.00  0.00           N  
ATOM   1473  CA  GLN   192       5.415   4.547 -18.149  1.00  0.00           C  
ATOM   1474  C   GLN   192       5.845   5.299 -16.871  1.00  0.00           C  
ATOM   1475  O   GLN   192       6.976   5.787 -16.839  1.00  0.00           O  
ATOM   1476  CB  GLN   192       5.167   5.493 -19.296  1.00  0.00           C  
ATOM   1477  CG  GLN   192       4.767   4.791 -20.653  1.00  0.00           C  
ATOM   1478  CD  GLN   192       4.319   5.598 -21.833  1.00  0.00           C  
ATOM   1479  NE2 GLN   192       3.807   4.985 -22.881  1.00  0.00           N  
ATOM   1480  OE1 GLN   192       4.551   6.798 -21.845  1.00  0.00           O  
ATOM   1481  N   HIE   193       4.997   5.475 -15.857  1.00  0.00           N  
ATOM   1482  CA  HIE   193       5.416   6.048 -14.531  1.00  0.00           C  
ATOM   1483  C   HIE   193       4.536   5.443 -13.411  1.00  0.00           C  
ATOM   1484  O   HIE   193       3.398   5.157 -13.713  1.00  0.00           O  
ATOM   1485  CB  HIE   193       5.410   7.588 -14.583  1.00  0.00           C  
ATOM   1486  CG  HIE   193       6.292   8.271 -13.551  1.00  0.00           C  
ATOM   1487  CD2 HIE   193       7.632   8.219 -13.610  1.00  0.00           C  
ATOM   1488  ND1 HIE   193       5.903   8.885 -12.361  1.00  0.00           N  
ATOM   1489  CE1 HIE   193       7.008   9.310 -11.729  1.00  0.00           C  
ATOM   1490  NE2 HIE   193       8.034   8.952 -12.492  1.00  0.00           N  
ATOM   1491  N   VAL   194       5.104   5.146 -12.168  1.00  0.00           N  
ATOM   1492  CA  VAL   194       4.315   4.322 -11.229  1.00  0.00           C  
ATOM   1493  C   VAL   194       4.643   4.574  -9.805  1.00  0.00           C  
ATOM   1494  O   VAL   194       5.667   4.059  -9.279  1.00  0.00           O  
ATOM   1495  CB  VAL   194       4.385   2.774 -11.577  1.00  0.00           C  
ATOM   1496  CG1 VAL   194       3.664   1.870 -10.568  1.00  0.00           C  
ATOM   1497  CG2 VAL   194       3.816   2.422 -12.964  1.00  0.00           C  
ATOM   1498  N   GLU   195       3.888   5.441  -9.077  1.00  0.00           N  
ATOM   1499  CA  GLU   195       4.096   5.764  -7.673  1.00  0.00           C  
ATOM   1500  C   GLU   195       2.967   5.321  -6.715  1.00  0.00           C  
ATOM   1501  O   GLU   195       1.790   5.215  -7.136  1.00  0.00           O  
ATOM   1502  CB  GLU   195       4.207   7.262  -7.474  1.00  0.00           C  
ATOM   1503  CG  GLU   195       5.236   8.065  -8.351  1.00  0.00           C  
ATOM   1504  CD  GLU   195       6.673   7.721  -8.001  1.00  0.00           C  
ATOM   1505  OE1 GLU   195       6.962   7.454  -6.839  1.00  0.00           O  
ATOM   1506  OE2 GLU   195       7.540   7.754  -8.863  1.00  0.00           O1-
ATOM   1507  N   GLU   196       3.255   5.143  -5.394  1.00  0.00           N  
ATOM   1508  CA  GLU   196       2.336   5.129  -4.302  1.00  0.00           C  
ATOM   1509  C   GLU   196       1.075   4.212  -4.418  1.00  0.00           C  
ATOM   1510  O   GLU   196      -0.073   4.584  -4.516  1.00  0.00           O  
ATOM   1511  CB  GLU   196       1.976   6.608  -4.027  1.00  0.00           C  
ATOM   1512  CG  GLU   196       3.153   7.523  -3.542  1.00  0.00           C  
ATOM   1513  CD  GLU   196       2.713   8.982  -3.188  1.00  0.00           C  
ATOM   1514  OE1 GLU   196       1.769   9.547  -3.813  1.00  0.00           O  
ATOM   1515  OE2 GLU   196       3.477   9.567  -2.348  1.00  0.00           O1-
ATOM   1516  N   CYX   197       1.424   2.932  -4.601  1.00  0.00           N  
ATOM   1517  CA  CYX   197       0.437   1.947  -5.135  1.00  0.00           C  
ATOM   1518  C   CYX   197      -0.493   1.372  -4.046  1.00  0.00           C  
ATOM   1519  O   CYX   197      -0.012   0.577  -3.246  1.00  0.00           O  
ATOM   1520  CB  CYX   197       1.271   0.749  -5.844  1.00  0.00           C  
ATOM   1521  SG  CYX   197       1.957   1.306  -7.485  1.00  0.00           S  
ATOM   1522  N   SER   198      -1.792   1.555  -4.177  1.00  0.00           N  
ATOM   1523  CA  SER   198      -2.731   0.922  -3.308  1.00  0.00           C  
ATOM   1524  C   SER   198      -2.959  -0.465  -3.767  1.00  0.00           C  
ATOM   1525  O   SER   198      -3.782  -0.699  -4.636  1.00  0.00           O  
ATOM   1526  CB  SER   198      -3.911   1.863  -3.063  1.00  0.00           C  
ATOM   1527  OG  SER   198      -3.539   2.747  -2.015  1.00  0.00           O  
ATOM   1528  N   CYX   199      -2.316  -1.459  -3.157  1.00  0.00           N  
ATOM   1529  CA  CYX   199      -2.326  -2.917  -3.485  1.00  0.00           C  
ATOM   1530  C   CYX   199      -3.434  -3.630  -2.658  1.00  0.00           C  
ATOM   1531  O   CYX   199      -3.634  -3.206  -1.508  1.00  0.00           O  
ATOM   1532  CB  CYX   199      -0.859  -3.531  -3.235  1.00  0.00           C  
ATOM   1533  SG  CYX   199       0.363  -2.897  -4.461  1.00  0.00           S  
ATOM   1534  N   TYR   200      -4.012  -4.686  -3.179  1.00  0.00           N  
ATOM   1535  CA  TYR   200      -5.049  -5.568  -2.562  1.00  0.00           C  
ATOM   1536  C   TYR   200      -4.779  -7.077  -2.828  1.00  0.00           C  
ATOM   1537  O   TYR   200      -4.280  -7.442  -3.936  1.00  0.00           O  
ATOM   1538  CB  TYR   200      -6.403  -5.152  -3.132  1.00  0.00           C  
ATOM   1539  CG  TYR   200      -6.630  -5.174  -4.644  1.00  0.00           C  
ATOM   1540  CD1 TYR   200      -7.206  -6.259  -5.345  1.00  0.00           C  
ATOM   1541  CD2 TYR   200      -6.393  -3.901  -5.215  1.00  0.00           C  
ATOM   1542  CE1 TYR   200      -7.644  -6.041  -6.688  1.00  0.00           C  
ATOM   1543  CE2 TYR   200      -6.801  -3.713  -6.538  1.00  0.00           C  
ATOM   1544  CZ  TYR   200      -7.437  -4.779  -7.249  1.00  0.00           C  
ATOM   1545  OH  TYR   200      -8.036  -4.591  -8.433  1.00  0.00           O  
ATOM   1546  N   PRO   201      -5.219  -7.991  -1.937  1.00  0.00           N  
ATOM   1547  CA  PRO   201      -5.149  -9.420  -2.164  1.00  0.00           C  
ATOM   1548  C   PRO   201      -6.060  -9.782  -3.303  1.00  0.00           C  
ATOM   1549  O   PRO   201      -7.229  -9.410  -3.372  1.00  0.00           O  
ATOM   1550  CB  PRO   201      -5.452 -10.046  -0.809  1.00  0.00           C  
ATOM   1551  CG  PRO   201      -6.316  -9.009  -0.091  1.00  0.00           C  
ATOM   1552  CD  PRO   201      -5.750  -7.757  -0.620  1.00  0.00           C  
ATOM   1553  N   ARG   202      -5.403 -10.528  -4.202  1.00  0.00           N  
ATOM   1554  CA  ARG   202      -6.014 -11.001  -5.420  1.00  0.00           C  
ATOM   1555  C   ARG   202      -5.553 -12.370  -5.763  1.00  0.00           C  
ATOM   1556  O   ARG   202      -4.955 -12.645  -6.809  1.00  0.00           O  
ATOM   1557  CB  ARG   202      -5.812  -9.955  -6.512  1.00  0.00           C  
ATOM   1558  CG  ARG   202      -6.923  -9.648  -7.550  1.00  0.00           C  
ATOM   1559  CD  ARG   202      -7.508 -10.803  -8.392  1.00  0.00           C  
ATOM   1560  NE  ARG   202      -6.603 -11.721  -9.059  1.00  0.00           N  
ATOM   1561  CZ  ARG   202      -6.864 -13.009  -9.318  1.00  0.00           C  
ATOM   1562  NH1 ARG   202      -8.035 -13.517  -9.291  1.00  0.00           N1+
ATOM   1563  NH2 ARG   202      -5.892 -13.749  -9.663  1.00  0.00           N  
ATOM   1564  N   TYR   203      -5.793 -13.294  -4.850  1.00  0.00           N  
ATOM   1565  CA  TYR   203      -5.285 -14.675  -4.883  1.00  0.00           C  
ATOM   1566  C   TYR   203      -5.605 -15.427  -6.229  1.00  0.00           C  
ATOM   1567  O   TYR   203      -6.803 -15.574  -6.441  1.00  0.00           O  
ATOM   1568  CB  TYR   203      -5.896 -15.530  -3.752  1.00  0.00           C  
ATOM   1569  CG  TYR   203      -5.359 -16.961  -3.735  1.00  0.00           C  
ATOM   1570  CD1 TYR   203      -4.236 -17.377  -2.968  1.00  0.00           C  
ATOM   1571  CD2 TYR   203      -5.995 -17.996  -4.456  1.00  0.00           C  
ATOM   1572  CE1 TYR   203      -3.749 -18.698  -2.960  1.00  0.00           C  
ATOM   1573  CE2 TYR   203      -5.588 -19.367  -4.350  1.00  0.00           C  
ATOM   1574  CZ  TYR   203      -4.456 -19.744  -3.552  1.00  0.00           C  
ATOM   1575  OH  TYR   203      -4.210 -21.095  -3.327  1.00  0.00           O  
ATOM   1576  N   PRO   204      -4.640 -16.045  -6.944  1.00  0.00           N  
ATOM   1577  CA  PRO   204      -3.326 -16.531  -6.335  1.00  0.00           C  
ATOM   1578  C   PRO   204      -2.226 -15.514  -6.031  1.00  0.00           C  
ATOM   1579  O   PRO   204      -1.272 -15.919  -5.424  1.00  0.00           O  
ATOM   1580  CB  PRO   204      -2.859 -17.566  -7.347  1.00  0.00           C  
ATOM   1581  CG  PRO   204      -4.103 -18.020  -8.110  1.00  0.00           C  
ATOM   1582  CD  PRO   204      -4.940 -16.748  -8.141  1.00  0.00           C  
ATOM   1583  N   GLY   205      -2.269 -14.271  -6.574  1.00  0.00           N  
ATOM   1584  CA  GLY   205      -1.310 -13.245  -6.241  1.00  0.00           C  
ATOM   1585  C   GLY   205      -1.833 -11.927  -5.738  1.00  0.00           C  
ATOM   1586  O   GLY   205      -2.848 -11.818  -5.066  1.00  0.00           O  
ATOM   1587  N   VAL   206      -1.356 -10.765  -6.188  1.00  0.00           N  
ATOM   1588  CA  VAL   206      -1.679  -9.427  -5.654  1.00  0.00           C  
ATOM   1589  C   VAL   206      -2.077  -8.490  -6.822  1.00  0.00           C  
ATOM   1590  O   VAL   206      -1.488  -8.606  -7.898  1.00  0.00           O  
ATOM   1591  CB  VAL   206      -0.545  -8.774  -4.820  1.00  0.00           C  
ATOM   1592  CG1 VAL   206      -1.070  -7.657  -3.939  1.00  0.00           C  
ATOM   1593  CG2 VAL   206       0.337  -9.739  -4.018  1.00  0.00           C  
ATOM   1594  N   ARG   207      -3.067  -7.530  -6.616  1.00  0.00           N  
ATOM   1595  CA  ARG   207      -3.227  -6.404  -7.571  1.00  0.00           C  
ATOM   1596  C   ARG   207      -3.160  -5.058  -6.883  1.00  0.00           C  
ATOM   1597  O   ARG   207      -3.351  -5.044  -5.695  1.00  0.00           O  
ATOM   1598  CB  ARG   207      -4.601  -6.608  -8.314  1.00  0.00           C  
ATOM   1599  CG  ARG   207      -4.909  -5.741  -9.542  1.00  0.00           C  
ATOM   1600  CD  ARG   207      -6.154  -6.275 -10.206  1.00  0.00           C  
ATOM   1601  NE  ARG   207      -5.939  -7.511 -11.061  1.00  0.00           N  
ATOM   1602  CZ  ARG   207      -6.739  -8.549 -11.273  1.00  0.00           C  
ATOM   1603  NH1 ARG   207      -8.041  -8.518 -11.004  1.00  0.00           N1+
ATOM   1604  NH2 ARG   207      -6.217  -9.647 -11.695  1.00  0.00           N  
ATOM   1605  N   CYX   208      -2.831  -4.014  -7.685  1.00  0.00           N  
ATOM   1606  CA  CYX   208      -2.683  -2.667  -7.217  1.00  0.00           C  
ATOM   1607  C   CYX   208      -3.133  -1.611  -8.205  1.00  0.00           C  
ATOM   1608  O   CYX   208      -3.022  -1.845  -9.435  1.00  0.00           O  
ATOM   1609  CB  CYX   208      -1.275  -2.311  -6.883  1.00  0.00           C  
ATOM   1610  SG  CYX   208      -0.123  -3.666  -6.310  1.00  0.00           S  
ATOM   1611  N   VAL   209      -3.534  -0.453  -7.772  1.00  0.00           N  
ATOM   1612  CA  VAL   209      -3.795   0.702  -8.639  1.00  0.00           C  
ATOM   1613  C   VAL   209      -3.048   1.868  -8.036  1.00  0.00           C  
ATOM   1614  O   VAL   209      -2.978   2.011  -6.815  1.00  0.00           O  
ATOM   1615  CB  VAL   209      -5.313   0.956  -8.841  1.00  0.00           C  
ATOM   1616  CG1 VAL   209      -5.461   1.972  -9.957  1.00  0.00           C  
ATOM   1617  CG2 VAL   209      -6.081  -0.300  -9.274  1.00  0.00           C  
ATOM   1618  N   CYX   210      -2.450   2.811  -8.796  1.00  0.00           N  
ATOM   1619  CA  CYX   210      -1.372   3.627  -8.342  1.00  0.00           C  
ATOM   1620  C   CYX   210      -1.587   5.139  -8.636  1.00  0.00           C  
ATOM   1621  O   CYX   210      -2.621   5.554  -9.213  1.00  0.00           O  
ATOM   1622  CB  CYX   210      -0.098   3.038  -8.954  1.00  0.00           C  
ATOM   1623  SG  CYX   210       0.337   1.246  -8.740  1.00  0.00           S  
ATOM   1624  N   ARG   211      -0.526   5.986  -8.572  1.00  0.00           N  
ATOM   1625  CA  ARG   211      -0.439   7.409  -9.014  1.00  0.00           C  
ATOM   1626  C   ARG   211       0.580   7.373 -10.136  1.00  0.00           C  
ATOM   1627  O   ARG   211       1.678   6.860  -9.919  1.00  0.00           O  
ATOM   1628  CB  ARG   211       0.061   8.171  -7.696  1.00  0.00           C  
ATOM   1629  CG  ARG   211       0.566   9.582  -8.014  1.00  0.00           C  
ATOM   1630  CD  ARG   211       1.166  10.154  -6.726  1.00  0.00           C  
ATOM   1631  NE  ARG   211       1.719  11.463  -6.824  1.00  0.00           N  
ATOM   1632  CZ  ARG   211       1.892  12.328  -5.858  1.00  0.00           C  
ATOM   1633  NH1 ARG   211       1.641  12.062  -4.621  1.00  0.00           N1+
ATOM   1634  NH2 ARG   211       2.306  13.499  -6.108  1.00  0.00           N  
ATOM   1635  N   ASP   212       0.271   7.969 -11.265  1.00  0.00           N  
ATOM   1636  CA  ASP   212       1.221   8.443 -12.244  1.00  0.00           C  
ATOM   1637  C   ASP   212       1.709   9.850 -11.763  1.00  0.00           C  
ATOM   1638  O   ASP   212       0.856  10.609 -11.296  1.00  0.00           O  
ATOM   1639  CB  ASP   212       0.453   8.602 -13.650  1.00  0.00           C  
ATOM   1640  CG  ASP   212       1.232   9.585 -14.498  1.00  0.00           C  
ATOM   1641  OD1 ASP   212       1.033  10.844 -14.283  1.00  0.00           O  
ATOM   1642  OD2 ASP   212       2.088   9.108 -15.304  1.00  0.00           O1-
ATOM   1643  N   ASN   213       2.980  10.228 -11.840  1.00  0.00           N  
ATOM   1644  CA  ASN   213       3.430  11.585 -11.549  1.00  0.00           C  
ATOM   1645  C   ASN   213       3.952  12.451 -12.710  1.00  0.00           C  
ATOM   1646  O   ASN   213       4.532  13.539 -12.519  1.00  0.00           O  
ATOM   1647  CB  ASN   213       4.420  11.487 -10.320  1.00  0.00           C  
ATOM   1648  CG  ASN   213       4.394  12.733  -9.434  1.00  0.00           C  
ATOM   1649  ND2 ASN   213       5.297  13.642  -9.631  1.00  0.00           N  
ATOM   1650  OD1 ASN   213       3.457  12.900  -8.651  1.00  0.00           O  
ATOM   1651  N   TRP   214       3.872  12.007 -13.943  1.00  0.00           N  
ATOM   1652  CA  TRP   214       4.583  12.522 -15.094  1.00  0.00           C  
ATOM   1653  C   TRP   214       3.804  12.481 -16.451  1.00  0.00           C  
ATOM   1654  O   TRP   214       4.113  13.324 -17.244  1.00  0.00           O  
ATOM   1655  CB  TRP   214       6.012  11.850 -15.135  1.00  0.00           C  
ATOM   1656  CG  TRP   214       6.873  12.234 -16.265  1.00  0.00           C  
ATOM   1657  CD1 TRP   214       7.079  13.496 -16.707  1.00  0.00           C  
ATOM   1658  CD2 TRP   214       7.887  11.436 -16.961  1.00  0.00           C  
ATOM   1659  CE2 TRP   214       8.557  12.300 -17.871  1.00  0.00           C  
ATOM   1660  CE3 TRP   214       8.295  10.096 -16.964  1.00  0.00           C  
ATOM   1661  NE1 TRP   214       8.086  13.579 -17.558  1.00  0.00           N  
ATOM   1662  CZ2 TRP   214       9.643  11.862 -18.713  1.00  0.00           C  
ATOM   1663  CZ3 TRP   214       9.312   9.578 -17.838  1.00  0.00           C  
ATOM   1664  CH2 TRP   214      10.011  10.502 -18.737  1.00  0.00           C  
ATOM   1665  N   LYS   215       2.855  11.534 -16.684  1.00  0.00           N  
ATOM   1666  CA  LYS   215       2.396  11.132 -18.060  1.00  0.00           C  
ATOM   1667  C   LYS   215       0.917  10.935 -18.204  1.00  0.00           C  
ATOM   1668  O   LYS   215       0.497  10.822 -19.369  1.00  0.00           O  
ATOM   1669  CB  LYS   215       3.207   9.822 -18.470  1.00  0.00           C  
ATOM   1670  CG  LYS   215       4.582  10.093 -18.977  1.00  0.00           C  
ATOM   1671  CD  LYS   215       5.375   8.944 -19.486  1.00  0.00           C  
ATOM   1672  CE  LYS   215       6.612   9.346 -20.293  1.00  0.00           C  
ATOM   1673  NZ  LYS   215       7.296   8.178 -20.933  1.00  0.00           N1+
ATOM   1674  N   GLY   216       0.168  10.931 -17.151  1.00  0.00           N  
ATOM   1675  CA  GLY   216      -1.332  10.924 -17.234  1.00  0.00           C  
ATOM   1676  C   GLY   216      -2.122  11.309 -16.019  1.00  0.00           C  
ATOM   1677  O   GLY   216      -1.539  11.713 -15.031  1.00  0.00           O  
ATOM   1678  N   SER   217      -3.432  11.111 -16.061  1.00  0.00           N  
ATOM   1679  CA  SER   217      -4.430  11.388 -15.028  1.00  0.00           C  
ATOM   1680  C   SER   217      -5.434  10.228 -14.813  1.00  0.00           C  
ATOM   1681  O   SER   217      -6.023  10.074 -13.769  1.00  0.00           O  
ATOM   1682  CB  SER   217      -5.096  12.740 -15.177  1.00  0.00           C  
ATOM   1683  OG  SER   217      -5.344  13.137 -16.527  1.00  0.00           O  
ATOM   1684  N   ASN   218      -5.468   9.223 -15.719  1.00  0.00           N  
ATOM   1685  CA  ASN   218      -5.773   7.762 -15.449  1.00  0.00           C  
ATOM   1686  C   ASN   218      -4.722   7.195 -14.503  1.00  0.00           C  
ATOM   1687  O   ASN   218      -3.572   7.603 -14.491  1.00  0.00           O  
ATOM   1688  CB  ASN   218      -6.004   6.909 -16.686  1.00  0.00           C  
ATOM   1689  CG  ASN   218      -4.925   6.972 -17.696  1.00  0.00           C  
ATOM   1690  ND2 ASN   218      -5.008   6.138 -18.691  1.00  0.00           N  
ATOM   1691  OD1 ASN   218      -3.964   7.741 -17.683  1.00  0.00           O  
ATOM   1692  N   ARG   219      -5.121   6.291 -13.641  1.00  0.00           N  
ATOM   1693  CA  ARG   219      -4.321   5.525 -12.698  1.00  0.00           C  
ATOM   1694  C   ARG   219      -3.667   4.337 -13.389  1.00  0.00           C  
ATOM   1695  O   ARG   219      -4.343   3.572 -14.029  1.00  0.00           O  
ATOM   1696  CB  ARG   219      -5.172   5.180 -11.467  1.00  0.00           C  
ATOM   1697  CG  ARG   219      -5.636   6.497 -10.714  1.00  0.00           C  
ATOM   1698  CD  ARG   219      -5.970   6.169  -9.189  1.00  0.00           C  
ATOM   1699  NE  ARG   219      -6.165   7.405  -8.354  1.00  0.00           N  
ATOM   1700  CZ  ARG   219      -5.199   8.131  -7.802  1.00  0.00           C  
ATOM   1701  NH1 ARG   219      -3.898   7.899  -7.932  1.00  0.00           N1+
ATOM   1702  NH2 ARG   219      -5.555   9.027  -6.930  1.00  0.00           N  
ATOM   1703  N   PRO   220      -2.350   4.083 -13.049  1.00  0.00           N  
ATOM   1704  CA  PRO   220      -1.679   2.874 -13.479  1.00  0.00           C  
ATOM   1705  C   PRO   220      -2.079   1.730 -12.569  1.00  0.00           C  
ATOM   1706  O   PRO   220      -2.369   1.875 -11.390  1.00  0.00           O  
ATOM   1707  CB  PRO   220      -0.178   3.242 -13.524  1.00  0.00           C  
ATOM   1708  CG  PRO   220       0.023   4.700 -13.295  1.00  0.00           C  
ATOM   1709  CD  PRO   220      -1.360   5.160 -12.804  1.00  0.00           C  
ATOM   1710  N   ILE   221      -1.987   0.493 -13.074  1.00  0.00           N  
ATOM   1711  CA  ILE   221      -2.365  -0.720 -12.364  1.00  0.00           C  
ATOM   1712  C   ILE   221      -1.146  -1.632 -12.418  1.00  0.00           C  
ATOM   1713  O   ILE   221      -0.377  -1.588 -13.391  1.00  0.00           O  
ATOM   1714  CB  ILE   221      -3.460  -1.464 -13.127  1.00  0.00           C  
ATOM   1715  CG1 ILE   221      -4.716  -0.661 -13.424  1.00  0.00           C  
ATOM   1716  CG2 ILE   221      -3.788  -2.858 -12.408  1.00  0.00           C  
ATOM   1717  CD1 ILE   221      -5.748  -1.294 -14.397  1.00  0.00           C  
ATOM   1718  N   VAL   222      -0.857  -2.428 -11.370  1.00  0.00           N  
ATOM   1719  CA  VAL   222       0.031  -3.600 -11.328  1.00  0.00           C  
ATOM   1720  C   VAL   222      -0.626  -4.842 -10.791  1.00  0.00           C  
ATOM   1721  O   VAL   222      -1.434  -4.815  -9.827  1.00  0.00           O  
ATOM   1722  CB  VAL   222       1.355  -3.246 -10.595  1.00  0.00           C  
ATOM   1723  CG1 VAL   222       2.446  -4.357 -10.901  1.00  0.00           C  
ATOM   1724  CG2 VAL   222       2.121  -1.955 -10.991  1.00  0.00           C  
ATOM   1725  N   ASP   223      -0.282  -5.929 -11.483  1.00  0.00           N  
ATOM   1726  CA  ASP   223      -0.796  -7.299 -11.255  1.00  0.00           C  
ATOM   1727  C   ASP   223       0.341  -8.332 -11.111  1.00  0.00           C  
ATOM   1728  O   ASP   223       1.327  -8.300 -11.862  1.00  0.00           O  
ATOM   1729  CB  ASP   223      -1.837  -7.631 -12.346  1.00  0.00           C  
ATOM   1730  CG  ASP   223      -2.412  -9.022 -12.148  1.00  0.00           C  
ATOM   1731  OD1 ASP   223      -1.888  -9.999 -12.719  1.00  0.00           O  
ATOM   1732  OD2 ASP   223      -3.458  -9.003 -11.437  1.00  0.00           O1-
ATOM   1733  N   ILE   224       0.460  -9.018  -9.983  1.00  0.00           N  
ATOM   1734  CA  ILE   224       1.725  -9.673  -9.536  1.00  0.00           C  
ATOM   1735  C   ILE   224       1.600 -11.214  -9.315  1.00  0.00           C  
ATOM   1736  O   ILE   224       0.713 -11.626  -8.565  1.00  0.00           O  
ATOM   1737  CB  ILE   224       2.325  -9.010  -8.247  1.00  0.00           C  
ATOM   1738  CG1 ILE   224       2.699  -7.520  -8.486  1.00  0.00           C  
ATOM   1739  CG2 ILE   224       3.528  -9.716  -7.600  1.00  0.00           C  
ATOM   1740  CD1 ILE   224       2.491  -6.526  -7.302  1.00  0.00           C  
ATOM   1741  N   ASN   225       2.513 -12.023  -9.821  1.00  0.00           N  
ATOM   1742  CA  ASN   225       2.539 -13.524  -9.639  1.00  0.00           C  
ATOM   1743  C   ASN   225       3.448 -13.791  -8.482  1.00  0.00           C  
ATOM   1744  O   ASN   225       4.559 -13.283  -8.500  1.00  0.00           O  
ATOM   1745  CB  ASN   225       2.910 -14.087 -11.049  1.00  0.00           C  
ATOM   1746  CG  ASN   225       3.207 -15.577 -11.054  1.00  0.00           C  
ATOM   1747  ND2 ASN   225       3.407 -16.111 -12.225  1.00  0.00           N  
ATOM   1748  OD1 ASN   225       3.317 -16.253  -9.986  1.00  0.00           O  
ATOM   1749  N   VAL   226       3.028 -14.526  -7.420  1.00  0.00           N  
ATOM   1750  CA  VAL   226       3.827 -14.784  -6.264  1.00  0.00           C  
ATOM   1751  C   VAL   226       4.445 -16.175  -6.266  1.00  0.00           C  
ATOM   1752  O   VAL   226       5.257 -16.441  -5.430  1.00  0.00           O  
ATOM   1753  CB  VAL   226       3.037 -14.479  -4.989  1.00  0.00           C  
ATOM   1754  CG1 VAL   226       2.618 -13.059  -4.815  1.00  0.00           C  
ATOM   1755  CG2 VAL   226       1.754 -15.307  -4.895  1.00  0.00           C  
ATOM   1756  N   LYS   227       4.082 -16.969  -7.303  1.00  0.00           N  
ATOM   1757  CA  LYS   227       4.772 -18.279  -7.534  1.00  0.00           C  
ATOM   1758  C   LYS   227       6.099 -18.077  -8.292  1.00  0.00           C  
ATOM   1759  O   LYS   227       7.134 -18.571  -7.845  1.00  0.00           O  
ATOM   1760  CB  LYS   227       3.818 -19.173  -8.377  1.00  0.00           C  
ATOM   1761  CG  LYS   227       4.529 -20.522  -8.808  1.00  0.00           C  
ATOM   1762  CD  LYS   227       3.604 -21.526  -9.542  1.00  0.00           C  
ATOM   1763  CE  LYS   227       4.209 -22.483 -10.402  1.00  0.00           C  
ATOM   1764  NZ  LYS   227       4.542 -21.846 -11.745  1.00  0.00           N1+
ATOM   1765  N   ASP   228       6.080 -17.271  -9.378  1.00  0.00           N  
ATOM   1766  CA  ASP   228       7.258 -16.989 -10.266  1.00  0.00           C  
ATOM   1767  C   ASP   228       7.889 -15.561 -10.073  1.00  0.00           C  
ATOM   1768  O   ASP   228       8.797 -15.188 -10.893  1.00  0.00           O  
ATOM   1769  CB  ASP   228       7.040 -17.380 -11.720  1.00  0.00           C  
ATOM   1770  CG  ASP   228       6.658 -18.849 -11.821  1.00  0.00           C  
ATOM   1771  OD1 ASP   228       5.488 -19.297 -11.844  1.00  0.00           O  
ATOM   1772  OD2 ASP   228       7.566 -19.681 -11.728  1.00  0.00           O1-
ATOM   1773  N   TYR   229       7.422 -14.825  -9.063  1.00  0.00           N  
ATOM   1774  CA  TYR   229       7.911 -13.418  -8.711  1.00  0.00           C  
ATOM   1775  C   TYR   229       7.773 -12.392  -9.837  1.00  0.00           C  
ATOM   1776  O   TYR   229       8.716 -11.572 -10.065  1.00  0.00           O  
ATOM   1777  CB  TYR   229       9.396 -13.493  -8.139  1.00  0.00           C  
ATOM   1778  CG  TYR   229       9.664 -14.430  -6.991  1.00  0.00           C  
ATOM   1779  CD1 TYR   229       8.814 -14.425  -5.839  1.00  0.00           C  
ATOM   1780  CD2 TYR   229      10.743 -15.372  -7.067  1.00  0.00           C  
ATOM   1781  CE1 TYR   229       9.163 -15.221  -4.750  1.00  0.00           C  
ATOM   1782  CE2 TYR   229      11.033 -16.208  -5.989  1.00  0.00           C  
ATOM   1783  CZ  TYR   229      10.202 -16.143  -4.806  1.00  0.00           C  
ATOM   1784  OH  TYR   229      10.502 -16.998  -3.818  1.00  0.00           O  
ATOM   1785  N   SER   230       6.709 -12.536 -10.587  1.00  0.00           N  
ATOM   1786  CA  SER   230       6.692 -12.008 -11.975  1.00  0.00           C  
ATOM   1787  C   SER   230       5.585 -10.886 -12.138  1.00  0.00           C  
ATOM   1788  O   SER   230       4.500 -11.037 -11.569  1.00  0.00           O  
ATOM   1789  CB  SER   230       6.529 -13.122 -13.062  1.00  0.00           C  
ATOM   1790  OG  SER   230       6.861 -12.716 -14.357  1.00  0.00           O  
ATOM   1791  N   ILE   231       5.853  -9.732 -12.850  1.00  0.00           N  
ATOM   1792  CA  ILE   231       5.055  -8.471 -12.730  1.00  0.00           C  
ATOM   1793  C   ILE   231       4.407  -8.113 -14.084  1.00  0.00           C  
ATOM   1794  O   ILE   231       5.026  -8.339 -15.150  1.00  0.00           O  
ATOM   1795  CB  ILE   231       6.014  -7.225 -12.375  1.00  0.00           C  
ATOM   1796  CG1 ILE   231       7.054  -7.542 -11.308  1.00  0.00           C  
ATOM   1797  CG2 ILE   231       5.103  -5.955 -12.057  1.00  0.00           C  
ATOM   1798  CD1 ILE   231       6.472  -7.968  -9.985  1.00  0.00           C  
ATOM   1799  N   VAL   232       3.187  -7.581 -14.022  1.00  0.00           N  
ATOM   1800  CA  VAL   232       2.609  -6.844 -15.183  1.00  0.00           C  
ATOM   1801  C   VAL   232       1.759  -5.594 -14.914  1.00  0.00           C  
ATOM   1802  O   VAL   232       1.189  -5.539 -13.829  1.00  0.00           O  
ATOM   1803  CB  VAL   232       1.815  -7.748 -16.135  1.00  0.00           C  
ATOM   1804  CG1 VAL   232       2.760  -8.735 -16.892  1.00  0.00           C  
ATOM   1805  CG2 VAL   232       0.777  -8.560 -15.378  1.00  0.00           C  
ATOM   1806  N   SER   233       1.857  -4.540 -15.688  1.00  0.00           N  
ATOM   1807  CA  SER   233       1.198  -3.330 -15.527  1.00  0.00           C  
ATOM   1808  C   SER   233       0.239  -2.792 -16.642  1.00  0.00           C  
ATOM   1809  O   SER   233       0.398  -3.167 -17.783  1.00  0.00           O  
ATOM   1810  CB  SER   233       2.189  -2.182 -15.362  1.00  0.00           C  
ATOM   1811  OG  SER   233       3.168  -2.149 -16.374  1.00  0.00           O  
ATOM   1812  N   SER   234      -0.873  -2.122 -16.349  1.00  0.00           N  
ATOM   1813  CA  SER   234      -1.894  -1.625 -17.265  1.00  0.00           C  
ATOM   1814  C   SER   234      -2.405  -0.256 -16.912  1.00  0.00           C  
ATOM   1815  O   SER   234      -1.750   0.499 -16.162  1.00  0.00           O  
ATOM   1816  CB  SER   234      -2.915  -2.733 -17.400  1.00  0.00           C  
ATOM   1817  OG  SER   234      -3.906  -2.576 -18.377  1.00  0.00           O  
ATOM   1818  N   TYR   235      -3.621   0.118 -17.231  1.00  0.00           N  
ATOM   1819  CA  TYR   235      -4.292   1.367 -16.830  1.00  0.00           C  
ATOM   1820  C   TYR   235      -5.795   0.968 -16.575  1.00  0.00           C  
ATOM   1821  O   TYR   235      -6.311   0.032 -17.255  1.00  0.00           O  
ATOM   1822  CB  TYR   235      -4.031   2.492 -17.962  1.00  0.00           C  
ATOM   1823  CG  TYR   235      -2.671   3.079 -17.797  1.00  0.00           C  
ATOM   1824  CD1 TYR   235      -2.408   4.083 -16.829  1.00  0.00           C  
ATOM   1825  CD2 TYR   235      -1.634   2.602 -18.640  1.00  0.00           C  
ATOM   1826  CE1 TYR   235      -1.088   4.540 -16.685  1.00  0.00           C  
ATOM   1827  CE2 TYR   235      -0.335   3.069 -18.517  1.00  0.00           C  
ATOM   1828  CZ  TYR   235      -0.042   4.053 -17.509  1.00  0.00           C  
ATOM   1829  OH  TYR   235       1.229   4.520 -17.415  1.00  0.00           O  
ATOM   1830  N   VAL   236      -6.442   1.704 -15.627  1.00  0.00           N  
ATOM   1831  CA  VAL   236      -7.923   1.726 -15.510  1.00  0.00           C  
ATOM   1832  C   VAL   236      -8.451   2.234 -16.832  1.00  0.00           C  
ATOM   1833  O   VAL   236      -8.306   3.405 -17.164  1.00  0.00           O  
ATOM   1834  CB  VAL   236      -8.343   2.610 -14.278  1.00  0.00           C  
ATOM   1835  CG1 VAL   236      -9.854   2.662 -14.051  1.00  0.00           C  
ATOM   1836  CG2 VAL   236      -7.715   1.982 -12.986  1.00  0.00           C  
ATOM   1837  N   CYX   237      -9.276   1.469 -17.523  1.00  0.00           N  
ATOM   1838  CA  CYX   237      -9.794   1.857 -18.865  1.00  0.00           C  
ATOM   1839  C   CYX   237     -10.873   2.869 -18.799  1.00  0.00           C  
ATOM   1840  O   CYX   237     -11.223   3.385 -19.850  1.00  0.00           O  
ATOM   1841  CB  CYX   237     -10.120   0.602 -19.635  1.00  0.00           C  
ATOM   1842  SG  CYX   237      -8.800  -0.600 -19.830  1.00  0.00           S  
ATOM   1843  N   SER   238     -11.443   3.263 -17.612  1.00  0.00           N  
ATOM   1844  CA  SER   238     -12.552   4.215 -17.497  1.00  0.00           C  
ATOM   1845  C   SER   238     -12.215   5.567 -17.967  1.00  0.00           C  
ATOM   1846  O   SER   238     -11.219   6.112 -17.485  1.00  0.00           O  
ATOM   1847  CB  SER   238     -13.144   4.328 -16.101  1.00  0.00           C  
ATOM   1848  OG  SER   238     -12.302   4.841 -15.061  1.00  0.00           O  
ATOM   1849  N   GLY   239     -13.047   6.153 -18.861  1.00  0.00           N  
ATOM   1850  CA  GLY   239     -12.808   7.486 -19.562  1.00  0.00           C  
ATOM   1851  C   GLY   239     -12.974   8.651 -18.617  1.00  0.00           C  
ATOM   1852  O   GLY   239     -12.709   9.803 -18.929  1.00  0.00           O  
ATOM   1853  N   LEU   240     -13.595   8.416 -17.434  1.00  0.00           N  
ATOM   1854  CA  LEU   240     -13.453   9.360 -16.327  1.00  0.00           C  
ATOM   1855  C   LEU   240     -12.463   8.743 -15.302  1.00  0.00           C  
ATOM   1856  O   LEU   240     -12.355   7.562 -15.237  1.00  0.00           O  
ATOM   1857  CB  LEU   240     -14.808   9.719 -15.677  1.00  0.00           C  
ATOM   1858  CG  LEU   240     -15.508   8.616 -14.799  1.00  0.00           C  
ATOM   1859  CD1 LEU   240     -16.554   9.333 -13.904  1.00  0.00           C  
ATOM   1860  CD2 LEU   240     -16.223   7.501 -15.561  1.00  0.00           C  
ATOM   1861  N   VAL   241     -11.687   9.548 -14.601  1.00  0.00           N  
ATOM   1862  CA  VAL   241     -10.302   9.183 -14.181  1.00  0.00           C  
ATOM   1863  C   VAL   241      -9.933   9.585 -12.745  1.00  0.00           C  
ATOM   1864  O   VAL   241     -10.647  10.473 -12.197  1.00  0.00           O  
ATOM   1865  CB  VAL   241      -9.263   9.826 -15.068  1.00  0.00           C  
ATOM   1866  CG1 VAL   241      -9.440   9.754 -16.560  1.00  0.00           C  
ATOM   1867  CG2 VAL   241      -8.934  11.333 -14.648  1.00  0.00           C  
ATOM   1868  N   GLY   242      -9.001   8.920 -12.041  1.00  0.00           N  
ATOM   1869  CA  GLY   242      -8.813   9.002 -10.579  1.00  0.00           C  
ATOM   1870  C   GLY   242      -7.806   9.987 -10.045  1.00  0.00           C  
ATOM   1871  O   GLY   242      -7.807  10.010  -8.774  1.00  0.00           O  
ATOM   1872  N   ASP   243      -6.868  10.570 -10.833  1.00  0.00           N  
ATOM   1873  CA  ASP   243      -5.751  11.385 -10.349  1.00  0.00           C  
ATOM   1874  C   ASP   243      -6.223  12.843  -9.786  1.00  0.00           C  
ATOM   1875  O   ASP   243      -7.381  13.216  -9.974  1.00  0.00           O  
ATOM   1876  CB  ASP   243      -4.592  11.479 -11.389  1.00  0.00           C  
ATOM   1877  CG  ASP   243      -3.175  11.754 -10.925  1.00  0.00           C  
ATOM   1878  OD1 ASP   243      -2.944  12.107  -9.811  1.00  0.00           O  
ATOM   1879  OD2 ASP   243      -2.258  11.667 -11.788  1.00  0.00           O1-
ATOM   1880  N   THR   244      -5.277  13.558  -9.154  1.00  0.00           N  
ATOM   1881  CA  THR   244      -5.375  15.018  -9.067  1.00  0.00           C  
ATOM   1882  C   THR   244      -3.963  15.616  -9.201  1.00  0.00           C  
ATOM   1883  O   THR   244      -3.070  15.410  -8.405  1.00  0.00           O  
ATOM   1884  CB  THR   244      -6.046  15.472  -7.800  1.00  0.00           C  
ATOM   1885  CG2 THR   244      -6.503  16.923  -7.777  1.00  0.00           C  
ATOM   1886  OG1 THR   244      -7.260  14.742  -7.435  1.00  0.00           O  
ATOM   1887  N   PRO   245      -3.633  16.451 -10.224  1.00  0.00           N  
ATOM   1888  CA  PRO   245      -4.523  17.028 -11.249  1.00  0.00           C  
ATOM   1889  C   PRO   245      -5.166  16.054 -12.200  1.00  0.00           C  
ATOM   1890  O   PRO   245      -4.505  15.065 -12.559  1.00  0.00           O  
ATOM   1891  CB  PRO   245      -3.704  18.010 -12.027  1.00  0.00           C  
ATOM   1892  CG  PRO   245      -2.551  18.354 -11.125  1.00  0.00           C  
ATOM   1893  CD  PRO   245      -2.371  17.149 -10.260  1.00  0.00           C  
ATOM   1894  N   ARG   246      -6.372  16.358 -12.629  1.00  0.00           N  
ATOM   1895  CA  ARG   246      -7.133  15.836 -13.768  1.00  0.00           C  
ATOM   1896  C   ARG   246      -8.005  16.871 -14.450  1.00  0.00           C  
ATOM   1897  O   ARG   246      -8.118  17.938 -13.926  1.00  0.00           O  
ATOM   1898  CB  ARG   246      -7.949  14.605 -13.332  1.00  0.00           C  
ATOM   1899  CG  ARG   246      -9.077  14.912 -12.350  1.00  0.00           C  
ATOM   1900  CD  ARG   246      -9.843  13.671 -11.973  1.00  0.00           C  
ATOM   1901  NE  ARG   246     -11.000  13.938 -11.142  1.00  0.00           N  
ATOM   1902  CZ  ARG   246     -10.960  14.122  -9.850  1.00  0.00           C  
ATOM   1903  NH1 ARG   246      -9.887  13.906  -9.112  1.00  0.00           N1+
ATOM   1904  NH2 ARG   246     -12.075  14.520  -9.258  1.00  0.00           N  
ATOM   1905  N   LYS   247      -8.697  16.528 -15.518  1.00  0.00           N  
ATOM   1906  CA  LYS   247      -9.750  17.373 -16.143  1.00  0.00           C  
ATOM   1907  C   LYS   247     -11.135  17.012 -15.587  1.00  0.00           C  
ATOM   1908  O   LYS   247     -11.293  15.989 -14.884  1.00  0.00           O  
ATOM   1909  CB  LYS   247      -9.727  17.181 -17.634  1.00  0.00           C  
ATOM   1910  CG  LYS   247      -8.470  17.762 -18.350  1.00  0.00           C  
ATOM   1911  CD  LYS   247      -8.697  17.631 -19.833  1.00  0.00           C  
ATOM   1912  CE  LYS   247      -7.689  18.543 -20.649  1.00  0.00           C  
ATOM   1913  NZ  LYS   247      -7.637  18.281 -22.080  1.00  0.00           N1+
ATOM   1914  N   ASN   248     -12.182  17.865 -15.811  1.00  0.00           N  
ATOM   1915  CA  ASN   248     -13.604  17.557 -15.635  1.00  0.00           C  
ATOM   1916  C   ASN   248     -13.940  16.242 -16.435  1.00  0.00           C  
ATOM   1917  O   ASN   248     -13.391  15.986 -17.492  1.00  0.00           O  
ATOM   1918  CB  ASN   248     -14.357  18.841 -16.185  1.00  0.00           C  
ATOM   1919  CG  ASN   248     -15.808  18.703 -16.139  1.00  0.00           C  
ATOM   1920  ND2 ASN   248     -16.336  19.219 -15.100  1.00  0.00           N  
ATOM   1921  OD1 ASN   248     -16.452  18.049 -16.948  1.00  0.00           O  
ATOM   1922  N   ASP   249     -14.845  15.431 -15.937  1.00  0.00           N  
ATOM   1923  CA  ASP   249     -15.212  14.225 -16.627  1.00  0.00           C  
ATOM   1924  C   ASP   249     -15.709  14.304 -18.121  1.00  0.00           C  
ATOM   1925  O   ASP   249     -15.503  13.448 -18.934  1.00  0.00           O  
ATOM   1926  CB  ASP   249     -16.280  13.532 -15.760  1.00  0.00           C  
ATOM   1927  CG  ASP   249     -15.774  13.254 -14.297  1.00  0.00           C  
ATOM   1928  OD1 ASP   249     -16.592  13.070 -13.365  1.00  0.00           O  
ATOM   1929  OD2 ASP   249     -14.566  13.240 -14.016  1.00  0.00           O1-
ATOM   1930  N   SER   250     -16.234  15.466 -18.429  1.00  0.00           N  
ATOM   1931  CA  SER   250     -16.802  15.784 -19.743  1.00  0.00           C  
ATOM   1932  C   SER   250     -15.742  15.888 -20.873  1.00  0.00           C  
ATOM   1933  O   SER   250     -15.893  15.515 -21.996  1.00  0.00           O  
ATOM   1934  CB  SER   250     -17.539  17.096 -19.812  1.00  0.00           C  
ATOM   1935  OG  SER   250     -16.840  18.183 -19.500  1.00  0.00           O  
ATOM   1936  N   SER   251     -14.515  16.194 -20.461  1.00  0.00           N  
ATOM   1937  CA  SER   251     -13.247  16.386 -21.279  1.00  0.00           C  
ATOM   1938  C   SER   251     -12.041  15.522 -20.973  1.00  0.00           C  
ATOM   1939  O   SER   251     -11.054  15.525 -21.764  1.00  0.00           O  
ATOM   1940  CB  SER   251     -12.854  17.846 -21.298  1.00  0.00           C  
ATOM   1941  OG  SER   251     -12.665  18.358 -19.983  1.00  0.00           O  
ATOM   1942  N   SER   252     -12.052  14.647 -19.937  1.00  0.00           N  
ATOM   1943  CA  SER   252     -11.045  13.594 -19.774  1.00  0.00           C  
ATOM   1944  C   SER   252     -11.109  12.359 -20.711  1.00  0.00           C  
ATOM   1945  O   SER   252     -12.134  12.135 -21.402  1.00  0.00           O  
ATOM   1946  CB  SER   252     -11.159  13.157 -18.327  1.00  0.00           C  
ATOM   1947  OG  SER   252     -12.371  12.518 -18.191  1.00  0.00           O  
ATOM   1948  N   SER   253     -10.051  11.497 -20.677  1.00  0.00           N  
ATOM   1949  CA  SER   253     -10.028  10.191 -21.333  1.00  0.00           C  
ATOM   1950  C   SER   253      -9.316   9.035 -20.563  1.00  0.00           C  
ATOM   1951  O   SER   253      -8.423   9.300 -19.784  1.00  0.00           O  
ATOM   1952  CB  SER   253      -9.525  10.327 -22.748  1.00  0.00           C  
ATOM   1953  OG  SER   253      -8.165  10.405 -22.736  1.00  0.00           O  
ATOM   1954  N   SER   254      -9.595   7.788 -20.962  1.00  0.00           N  
ATOM   1955  CA  SER   254      -8.638   6.656 -20.850  1.00  0.00           C  
ATOM   1956  C   SER   254      -8.931   5.542 -21.888  1.00  0.00           C  
ATOM   1957  O   SER   254     -10.040   5.035 -22.081  1.00  0.00           O  
ATOM   1958  CB  SER   254      -8.692   5.928 -19.454  1.00  0.00           C  
ATOM   1959  OG  SER   254      -7.694   4.926 -19.341  1.00  0.00           O  
ATOM   1960  N   HID   255      -7.956   5.064 -22.633  1.00  0.00           N  
ATOM   1961  CA  HID   255      -8.058   4.060 -23.689  1.00  0.00           C  
ATOM   1962  C   HID   255      -7.113   2.866 -23.327  1.00  0.00           C  
ATOM   1963  O   HID   255      -7.190   1.799 -23.953  1.00  0.00           O  
ATOM   1964  CB  HID   255      -7.696   4.696 -24.972  1.00  0.00           C  
ATOM   1965  CG  HID   255      -8.600   5.810 -25.454  1.00  0.00           C  
ATOM   1966  CD2 HID   255      -9.937   5.714 -25.847  1.00  0.00           C  
ATOM   1967  ND1 HID   255      -8.256   7.130 -25.564  1.00  0.00           N  
ATOM   1968  CE1 HID   255      -9.352   7.834 -25.880  1.00  0.00           C  
ATOM   1969  NE2 HID   255     -10.392   7.037 -26.144  1.00  0.00           N  
ATOM   1970  N   CYX   256      -6.474   2.978 -22.111  1.00  0.00           N  
ATOM   1971  CA  CYX   256      -5.631   1.914 -21.459  1.00  0.00           C  
ATOM   1972  C   CYX   256      -4.626   1.146 -22.224  1.00  0.00           C  
ATOM   1973  O   CYX   256      -3.943   0.291 -21.633  1.00  0.00           O  
ATOM   1974  CB  CYX   256      -6.501   1.080 -20.541  1.00  0.00           C  
ATOM   1975  SG  CYX   256      -7.596  -0.034 -21.376  1.00  0.00           S  
ATOM   1976  N   LEU   257      -4.314   1.572 -23.489  1.00  0.00           N  
ATOM   1977  CA  LEU   257      -3.069   1.363 -24.140  1.00  0.00           C  
ATOM   1978  C   LEU   257      -1.872   2.228 -23.555  1.00  0.00           C  
ATOM   1979  O   LEU   257      -0.711   1.827 -23.757  1.00  0.00           O  
ATOM   1980  CB  LEU   257      -3.415   1.642 -25.641  1.00  0.00           C  
ATOM   1981  CG  LEU   257      -4.382   0.587 -26.225  1.00  0.00           C  
ATOM   1982  CD1 LEU   257      -4.369   0.484 -27.716  1.00  0.00           C  
ATOM   1983  CD2 LEU   257      -4.169  -0.857 -25.701  1.00  0.00           C  
ATOM   1984  N   ASN   258      -2.147   3.365 -22.841  1.00  0.00           N  
ATOM   1985  CA  ASN   258      -1.127   4.362 -22.557  1.00  0.00           C  
ATOM   1986  C   ASN   258      -1.607   5.096 -21.277  1.00  0.00           C  
ATOM   1987  O   ASN   258      -2.829   5.236 -21.007  1.00  0.00           O  
ATOM   1988  CB  ASN   258      -0.905   5.298 -23.760  1.00  0.00           C  
ATOM   1989  CG  ASN   258      -2.180   5.982 -24.228  1.00  0.00           C  
ATOM   1990  ND2 ASN   258      -2.064   7.184 -24.600  1.00  0.00           N  
ATOM   1991  OD1 ASN   258      -3.310   5.435 -24.290  1.00  0.00           O  
ATOM   1992  N   PRO   259      -0.692   5.760 -20.526  1.00  0.00           N  
ATOM   1993  CA  PRO   259      -1.168   6.856 -19.664  1.00  0.00           C  
ATOM   1994  C   PRO   259      -1.699   8.061 -20.422  1.00  0.00           C  
ATOM   1995  O   PRO   259      -1.189   8.336 -21.516  1.00  0.00           O  
ATOM   1996  CB  PRO   259       0.086   7.210 -18.921  1.00  0.00           C  
ATOM   1997  CG  PRO   259       1.263   6.863 -19.783  1.00  0.00           C  
ATOM   1998  CD  PRO   259       0.748   5.678 -20.524  1.00  0.00           C  
ATOM   1999  N   ASN   260      -2.812   8.651 -20.029  1.00  0.00           N  
ATOM   2000  CA  ASN   260      -3.732   9.318 -21.013  1.00  0.00           C  
ATOM   2001  C   ASN   260      -3.112  10.551 -21.831  1.00  0.00           C  
ATOM   2002  O   ASN   260      -3.764  11.127 -22.694  1.00  0.00           O  
ATOM   2003  CB  ASN   260      -5.107   9.547 -20.334  1.00  0.00           C  
ATOM   2004  CG  ASN   260      -4.996  10.441 -19.208  1.00  0.00           C  
ATOM   2005  ND2 ASN   260      -6.100  10.739 -18.606  1.00  0.00           N  
ATOM   2006  OD1 ASN   260      -4.057  11.137 -18.916  1.00  0.00           O  
ATOM   2007  N   ASN   261      -1.925  11.047 -21.458  1.00  0.00           N  
ATOM   2008  CA  ASN   261      -1.349  12.358 -21.847  1.00  0.00           C  
ATOM   2009  C   ASN   261      -2.040  13.647 -21.446  1.00  0.00           C  
ATOM   2010  O   ASN   261      -1.724  14.759 -21.917  1.00  0.00           O  
ATOM   2011  CB  ASN   261      -0.906  12.505 -23.332  1.00  0.00           C  
ATOM   2012  CG  ASN   261       0.249  13.445 -23.667  1.00  0.00           C  
ATOM   2013  ND2 ASN   261       0.360  13.662 -24.935  1.00  0.00           N  
ATOM   2014  OD1 ASN   261       0.973  14.000 -22.908  1.00  0.00           O  
ATOM   2015  N   GLU   262      -2.978  13.554 -20.544  1.00  0.00           N  
ATOM   2016  CA  GLU   262      -3.722  14.642 -19.915  1.00  0.00           C  
ATOM   2017  C   GLU   262      -3.174  14.884 -18.509  1.00  0.00           C  
ATOM   2018  O   GLU   262      -3.102  13.910 -17.753  1.00  0.00           O  
ATOM   2019  CB  GLU   262      -5.213  14.304 -19.810  1.00  0.00           C  
ATOM   2020  CG  GLU   262      -5.992  14.013 -21.138  1.00  0.00           C  
ATOM   2021  CD  GLU   262      -7.346  13.254 -20.944  1.00  0.00           C  
ATOM   2022  OE1 GLU   262      -7.918  12.840 -21.951  1.00  0.00           O  
ATOM   2023  OE2 GLU   262      -7.756  13.088 -19.748  1.00  0.00           O1-
ATOM   2024  N   GLU   263      -2.854  16.102 -18.200  1.00  0.00           N  
ATOM   2025  CA  GLU   263      -2.335  16.614 -16.882  1.00  0.00           C  
ATOM   2026  C   GLU   263      -1.081  15.789 -16.326  1.00  0.00           C  
ATOM   2027  O   GLU   263      -0.862  15.642 -15.115  1.00  0.00           O  
ATOM   2028  CB  GLU   263      -3.493  16.750 -15.862  1.00  0.00           C  
ATOM   2029  CG  GLU   263      -4.789  17.604 -16.129  1.00  0.00           C  
ATOM   2030  CD  GLU   263      -4.333  18.986 -16.557  1.00  0.00           C  
ATOM   2031  OE1 GLU   263      -3.859  19.780 -15.729  1.00  0.00           O  
ATOM   2032  OE2 GLU   263      -4.452  19.322 -17.797  1.00  0.00           O1-
ATOM   2033  N   GLY   264      -0.264  15.232 -17.202  1.00  0.00           N  
ATOM   2034  CA  GLY   264       0.982  14.468 -16.955  1.00  0.00           C  
ATOM   2035  C   GLY   264       1.570  14.680 -15.509  1.00  0.00           C  
ATOM   2036  O   GLY   264       1.431  13.845 -14.664  1.00  0.00           O  
ATOM   2037  N   GLY   265       2.271  15.808 -15.387  1.00  0.00           N  
ATOM   2038  CA  GLY   265       3.032  16.150 -14.208  1.00  0.00           C  
ATOM   2039  C   GLY   265       2.261  16.245 -12.924  1.00  0.00           C  
ATOM   2040  O   GLY   265       1.031  16.367 -12.974  1.00  0.00           O  
ATOM   2041  N   HIE   266       2.951  16.188 -11.818  1.00  0.00           N  
ATOM   2042  CA  HIE   266       2.279  16.032 -10.505  1.00  0.00           C  
ATOM   2043  C   HIE   266       1.176  14.923 -10.410  1.00  0.00           C  
ATOM   2044  O   HIE   266       1.032  14.068 -11.276  1.00  0.00           O  
ATOM   2045  CB  HIE   266       1.837  17.440  -9.921  1.00  0.00           C  
ATOM   2046  CG  HIE   266       1.674  17.552  -8.452  1.00  0.00           C  
ATOM   2047  CD2 HIE   266       0.919  18.390  -7.724  1.00  0.00           C  
ATOM   2048  ND1 HIE   266       2.495  16.856  -7.519  1.00  0.00           N  
ATOM   2049  CE1 HIE   266       2.195  17.230  -6.279  1.00  0.00           C  
ATOM   2050  NE2 HIE   266       1.227  18.152  -6.383  1.00  0.00           N  
ATOM   2051  N   GLY   267       0.496  14.778  -9.247  1.00  0.00           N  
ATOM   2052  CA  GLY   267      -0.518  13.689  -8.992  1.00  0.00           C  
ATOM   2053  C   GLY   267      -0.861  13.532  -7.515  1.00  0.00           C  
ATOM   2054  O   GLY   267      -0.466  14.407  -6.747  1.00  0.00           O  
ATOM   2055  N   VAL   268      -1.656  12.531  -7.198  1.00  0.00           N  
ATOM   2056  CA  VAL   268      -2.138  12.215  -5.843  1.00  0.00           C  
ATOM   2057  C   VAL   268      -2.294  10.734  -5.533  1.00  0.00           C  
ATOM   2058  O   VAL   268      -2.878  10.039  -6.381  1.00  0.00           O  
ATOM   2059  CB  VAL   268      -3.381  13.015  -5.380  1.00  0.00           C  
ATOM   2060  CG1 VAL   268      -4.636  12.481  -6.084  1.00  0.00           C  
ATOM   2061  CG2 VAL   268      -3.674  12.957  -3.853  1.00  0.00           C  
ATOM   2062  N   LYN   269      -1.925  10.167  -4.392  1.00  0.00           N  
ATOM   2063  CA  LYN   269      -2.200   8.746  -4.092  1.00  0.00           C  
ATOM   2064  C   LYN   269      -3.692   8.617  -3.926  1.00  0.00           C  
ATOM   2065  O   LYN   269      -4.345   9.465  -3.317  1.00  0.00           O  
ATOM   2066  CB  LYN   269      -1.401   8.438  -2.827  1.00  0.00           C  
ATOM   2067  CG  LYN   269      -1.566   6.907  -2.606  1.00  0.00           C  
ATOM   2068  CD  LYN   269      -1.109   6.419  -1.235  1.00  0.00           C  
ATOM   2069  CE  LYN   269      -1.643   4.918  -1.017  1.00  0.00           C  
ATOM   2070  NZ  LYN   269      -0.988   3.872  -1.837  1.00  0.00           N  
ATOM   2071  N   GLY   270      -4.210   7.421  -4.377  1.00  0.00           N  
ATOM   2072  CA  GLY   270      -5.513   6.922  -4.161  1.00  0.00           C  
ATOM   2073  C   GLY   270      -5.714   5.413  -4.360  1.00  0.00           C  
ATOM   2074  O   GLY   270      -4.737   4.730  -4.135  1.00  0.00           O  
ATOM   2075  N   TRP   271      -6.911   4.937  -4.753  1.00  0.00           N  
ATOM   2076  CA  TRP   271      -7.243   3.568  -4.783  1.00  0.00           C  
ATOM   2077  C   TRP   271      -8.213   3.336  -5.983  1.00  0.00           C  
ATOM   2078  O   TRP   271      -8.969   4.199  -6.285  1.00  0.00           O  
ATOM   2079  CB  TRP   271      -7.806   3.142  -3.420  1.00  0.00           C  
ATOM   2080  CG  TRP   271      -9.158   3.712  -3.069  1.00  0.00           C  
ATOM   2081  CD1 TRP   271      -9.290   4.950  -2.584  1.00  0.00           C  
ATOM   2082  CD2 TRP   271     -10.507   3.176  -3.284  1.00  0.00           C  
ATOM   2083  CE2 TRP   271     -11.439   4.165  -2.837  1.00  0.00           C  
ATOM   2084  CE3 TRP   271     -10.975   1.929  -3.784  1.00  0.00           C  
ATOM   2085  NE1 TRP   271     -10.682   5.201  -2.314  1.00  0.00           N  
ATOM   2086  CZ2 TRP   271     -12.820   3.897  -2.770  1.00  0.00           C  
ATOM   2087  CZ3 TRP   271     -12.394   1.782  -3.918  1.00  0.00           C  
ATOM   2088  CH2 TRP   271     -13.328   2.681  -3.271  1.00  0.00           C  
ATOM   2089  N   ALA   272      -8.232   2.099  -6.430  1.00  0.00           N  
ATOM   2090  CA  ALA   272      -9.346   1.475  -7.203  1.00  0.00           C  
ATOM   2091  C   ALA   272      -9.309  -0.036  -7.120  1.00  0.00           C  
ATOM   2092  O   ALA   272      -8.233  -0.579  -6.874  1.00  0.00           O  
ATOM   2093  CB  ALA   272      -9.203   2.082  -8.588  1.00  0.00           C  
ATOM   2094  N   PHE   273     -10.420  -0.763  -7.254  1.00  0.00           N  
ATOM   2095  CA  PHE   273     -10.372  -2.253  -7.281  1.00  0.00           C  
ATOM   2096  C   PHE   273     -11.385  -2.827  -8.213  1.00  0.00           C  
ATOM   2097  O   PHE   273     -12.411  -2.193  -8.519  1.00  0.00           O  
ATOM   2098  CB  PHE   273     -10.336  -2.881  -5.834  1.00  0.00           C  
ATOM   2099  CG  PHE   273     -11.711  -2.872  -5.246  1.00  0.00           C  
ATOM   2100  CD1 PHE   273     -12.669  -3.798  -5.649  1.00  0.00           C  
ATOM   2101  CD2 PHE   273     -12.137  -1.886  -4.315  1.00  0.00           C  
ATOM   2102  CE1 PHE   273     -13.963  -3.808  -5.231  1.00  0.00           C  
ATOM   2103  CE2 PHE   273     -13.462  -1.956  -3.837  1.00  0.00           C  
ATOM   2104  CZ  PHE   273     -14.349  -2.882  -4.319  1.00  0.00           C  
ATOM   2105  N   ASP   274     -11.172  -4.024  -8.838  1.00  0.00           N  
ATOM   2106  CA  ASP   274     -11.953  -4.536  -9.987  1.00  0.00           C  
ATOM   2107  C   ASP   274     -13.069  -5.437  -9.492  1.00  0.00           C  
ATOM   2108  O   ASP   274     -12.978  -6.242  -8.555  1.00  0.00           O  
ATOM   2109  CB  ASP   274     -10.996  -5.273 -10.933  1.00  0.00           C  
ATOM   2110  CG  ASP   274     -10.384  -6.518 -10.254  1.00  0.00           C  
ATOM   2111  OD1 ASP   274      -9.370  -6.463  -9.555  1.00  0.00           O  
ATOM   2112  OD2 ASP   274     -10.813  -7.625 -10.634  1.00  0.00           O1-
ATOM   2113  N   ASP   275     -14.101  -5.481 -10.341  1.00  0.00           N  
ATOM   2114  CA  ASP   275     -15.215  -6.500 -10.186  1.00  0.00           C  
ATOM   2115  C   ASP   275     -15.554  -7.192 -11.533  1.00  0.00           C  
ATOM   2116  O   ASP   275     -16.639  -7.057 -12.121  1.00  0.00           O  
ATOM   2117  CB  ASP   275     -16.458  -5.750  -9.603  1.00  0.00           C  
ATOM   2118  CG  ASP   275     -17.723  -6.590  -9.298  1.00  0.00           C  
ATOM   2119  OD1 ASP   275     -17.688  -7.692  -8.854  1.00  0.00           O  
ATOM   2120  OD2 ASP   275     -18.870  -5.987  -9.435  1.00  0.00           O1-
ATOM   2121  N   GLY   276     -14.531  -7.861 -12.067  1.00  0.00           N  
ATOM   2122  CA  GLY   276     -14.570  -8.354 -13.390  1.00  0.00           C  
ATOM   2123  C   GLY   276     -14.349  -7.228 -14.453  1.00  0.00           C  
ATOM   2124  O   GLY   276     -13.217  -6.780 -14.590  1.00  0.00           O  
ATOM   2125  N   ASN   277     -15.362  -6.803 -15.169  1.00  0.00           N  
ATOM   2126  CA  ASN   277     -15.201  -5.767 -16.242  1.00  0.00           C  
ATOM   2127  C   ASN   277     -15.423  -4.330 -15.687  1.00  0.00           C  
ATOM   2128  O   ASN   277     -15.046  -3.387 -16.308  1.00  0.00           O  
ATOM   2129  CB  ASN   277     -15.940  -6.149 -17.531  1.00  0.00           C  
ATOM   2130  CG  ASN   277     -15.698  -5.423 -18.835  1.00  0.00           C  
ATOM   2131  ND2 ASN   277     -16.741  -5.317 -19.624  1.00  0.00           N  
ATOM   2132  OD1 ASN   277     -14.654  -5.093 -19.224  1.00  0.00           O  
ATOM   2133  N   ASP   278     -16.013  -4.195 -14.491  1.00  0.00           N  
ATOM   2134  CA  ASP   278     -16.337  -2.898 -13.837  1.00  0.00           C  
ATOM   2135  C   ASP   278     -15.356  -2.556 -12.687  1.00  0.00           C  
ATOM   2136  O   ASP   278     -14.601  -3.390 -12.254  1.00  0.00           O  
ATOM   2137  CB  ASP   278     -17.782  -3.069 -13.270  1.00  0.00           C  
ATOM   2138  CG  ASP   278     -18.836  -3.812 -14.104  1.00  0.00           C  
ATOM   2139  OD1 ASP   278     -19.216  -3.446 -15.235  1.00  0.00           O  
ATOM   2140  OD2 ASP   278     -19.342  -4.844 -13.593  1.00  0.00           O1-
ATOM   2141  N   VAL   279     -15.277  -1.308 -12.339  1.00  0.00           N  
ATOM   2142  CA  VAL   279     -14.274  -0.735 -11.328  1.00  0.00           C  
ATOM   2143  C   VAL   279     -14.963   0.080 -10.189  1.00  0.00           C  
ATOM   2144  O   VAL   279     -15.940   0.793 -10.424  1.00  0.00           O  
ATOM   2145  CB  VAL   279     -13.117   0.067 -12.013  1.00  0.00           C  
ATOM   2146  CG1 VAL   279     -13.618   1.262 -12.801  1.00  0.00           C  
ATOM   2147  CG2 VAL   279     -11.924   0.520 -11.120  1.00  0.00           C  
ATOM   2148  N   TRP   280     -14.434  -0.107  -8.965  1.00  0.00           N  
ATOM   2149  CA  TRP   280     -14.752   0.797  -7.843  1.00  0.00           C  
ATOM   2150  C   TRP   280     -13.722   1.884  -7.629  1.00  0.00           C  
ATOM   2151  O   TRP   280     -12.572   1.552  -7.620  1.00  0.00           O  
ATOM   2152  CB  TRP   280     -14.945  -0.019  -6.559  1.00  0.00           C  
ATOM   2153  CG  TRP   280     -16.446  -0.347  -6.444  1.00  0.00           C  
ATOM   2154  CD1 TRP   280     -16.945  -1.484  -6.844  1.00  0.00           C  
ATOM   2155  CD2 TRP   280     -17.560   0.342  -5.850  1.00  0.00           C  
ATOM   2156  CE2 TRP   280     -18.742  -0.456  -5.855  1.00  0.00           C  
ATOM   2157  CE3 TRP   280     -17.704   1.609  -5.205  1.00  0.00           C  
ATOM   2158  NE1 TRP   280     -18.287  -1.543  -6.596  1.00  0.00           N  
ATOM   2159  CZ2 TRP   280     -20.035   0.064  -5.413  1.00  0.00           C  
ATOM   2160  CZ3 TRP   280     -18.946   2.169  -4.822  1.00  0.00           C  
ATOM   2161  CH2 TRP   280     -20.066   1.371  -4.936  1.00  0.00           C  
ATOM   2162  N   MET   281     -13.992   3.163  -7.304  1.00  0.00           N  
ATOM   2163  CA  MET   281     -12.935   4.069  -6.860  1.00  0.00           C  
ATOM   2164  C   MET   281     -13.521   5.165  -5.950  1.00  0.00           C  
ATOM   2165  O   MET   281     -14.659   5.618  -6.017  1.00  0.00           O  
ATOM   2166  CB  MET   281     -12.253   4.724  -8.091  1.00  0.00           C  
ATOM   2167  CG  MET   281     -13.172   5.312  -9.176  1.00  0.00           C  
ATOM   2168  SD  MET   281     -12.010   6.056 -10.422  1.00  0.00           S  
ATOM   2169  CE  MET   281     -12.289   5.025 -11.940  1.00  0.00           C  
ATOM   2170  N   GLY   282     -12.627   5.729  -5.109  1.00  0.00           N  
ATOM   2171  CA  GLY   282     -12.719   7.116  -4.542  1.00  0.00           C  
ATOM   2172  C   GLY   282     -12.010   8.050  -5.441  1.00  0.00           C  
ATOM   2173  O   GLY   282     -11.044   7.742  -6.104  1.00  0.00           O  
ATOM   2174  N   ARG   283     -12.308   9.340  -5.327  1.00  0.00           N  
ATOM   2175  CA  ARG   283     -11.592  10.571  -5.804  1.00  0.00           C  
ATOM   2176  C   ARG   283     -11.688  11.787  -4.899  1.00  0.00           C  
ATOM   2177  O   ARG   283     -12.615  11.914  -4.076  1.00  0.00           O  
ATOM   2178  CB  ARG   283     -11.969  11.069  -7.195  1.00  0.00           C  
ATOM   2179  CG  ARG   283     -12.002   9.945  -8.271  1.00  0.00           C  
ATOM   2180  CD  ARG   283     -12.148  10.503  -9.720  1.00  0.00           C  
ATOM   2181  NE  ARG   283     -13.435  11.266  -9.907  1.00  0.00           N  
ATOM   2182  CZ  ARG   283     -13.975  11.703 -10.999  1.00  0.00           C  
ATOM   2183  NH1 ARG   283     -13.395  11.618 -12.165  1.00  0.00           N1+
ATOM   2184  NH2 ARG   283     -15.174  12.215 -10.977  1.00  0.00           N  
ATOM   2185  N   THR   284     -10.695  12.695  -4.985  1.00  0.00           N  
ATOM   2186  CA  THR   284     -10.927  14.043  -4.510  1.00  0.00           C  
ATOM   2187  C   THR   284     -11.908  14.780  -5.445  1.00  0.00           C  
ATOM   2188  O   THR   284     -11.787  14.656  -6.644  1.00  0.00           O  
ATOM   2189  CB  THR   284      -9.697  14.910  -4.335  1.00  0.00           C  
ATOM   2190  CG2 THR   284      -8.646  14.234  -3.439  1.00  0.00           C  
ATOM   2191  OG1 THR   284      -9.116  15.286  -5.558  1.00  0.00           O  
ATOM   2192  N   ILE   285     -12.841  15.599  -4.939  1.00  0.00           N  
ATOM   2193  CA  ILE   285     -13.973  16.115  -5.656  1.00  0.00           C  
ATOM   2194  C   ILE   285     -13.573  17.249  -6.626  1.00  0.00           C  
ATOM   2195  O   ILE   285     -14.003  17.286  -7.810  1.00  0.00           O  
ATOM   2196  CB  ILE   285     -15.132  16.551  -4.613  1.00  0.00           C  
ATOM   2197  CG1 ILE   285     -15.681  15.398  -3.794  1.00  0.00           C  
ATOM   2198  CG2 ILE   285     -16.314  17.098  -5.431  1.00  0.00           C  
ATOM   2199  CD1 ILE   285     -16.928  15.645  -2.924  1.00  0.00           C  
ATOM   2200  N   SER   286     -12.716  18.115  -6.114  1.00  0.00           N  
ATOM   2201  CA  SER   286     -11.957  19.028  -6.903  1.00  0.00           C  
ATOM   2202  C   SER   286     -10.901  18.371  -7.777  1.00  0.00           C  
ATOM   2203  O   SER   286     -10.336  17.298  -7.388  1.00  0.00           O  
ATOM   2204  CB  SER   286     -11.393  20.122  -5.982  1.00  0.00           C  
ATOM   2205  OG  SER   286     -12.497  20.721  -5.409  1.00  0.00           O  
ATOM   2206  N   GLU   287     -10.719  18.937  -9.063  1.00  0.00           N  
ATOM   2207  CA  GLU   287      -9.951  18.311 -10.089  1.00  0.00           C  
ATOM   2208  C   GLU   287      -8.460  18.719 -10.114  1.00  0.00           C  
ATOM   2209  O   GLU   287      -7.705  17.991 -10.792  1.00  0.00           O  
ATOM   2210  CB  GLU   287     -10.639  18.669 -11.403  1.00  0.00           C  
ATOM   2211  CG  GLU   287     -12.068  18.103 -11.579  1.00  0.00           C  
ATOM   2212  CD  GLU   287     -13.112  19.012 -11.003  1.00  0.00           C  
ATOM   2213  OE1 GLU   287     -12.919  20.242 -11.115  1.00  0.00           O  
ATOM   2214  OE2 GLU   287     -14.157  18.580 -10.465  1.00  0.00           O1-
ATOM   2215  N   LYS   288      -8.013  19.815  -9.495  1.00  0.00           N  
ATOM   2216  CA  LYS   288      -6.584  20.171  -9.340  1.00  0.00           C  
ATOM   2217  C   LYS   288      -6.136  20.393  -7.885  1.00  0.00           C  
ATOM   2218  O   LYS   288      -5.050  19.949  -7.508  1.00  0.00           O  
ATOM   2219  CB  LYS   288      -6.294  21.475 -10.181  1.00  0.00           C  
ATOM   2220  CG  LYS   288      -7.095  22.795  -9.841  1.00  0.00           C  
ATOM   2221  CD  LYS   288      -6.744  23.900 -10.892  1.00  0.00           C  
ATOM   2222  CE  LYS   288      -7.394  25.260 -10.610  1.00  0.00           C  
ATOM   2223  NZ  LYS   288      -7.692  26.096 -11.769  1.00  0.00           N1+
ATOM   2224  N   PHE   289      -6.963  21.019  -6.969  1.00  0.00           N  
ATOM   2225  CA  PHE   289      -6.826  21.151  -5.487  1.00  0.00           C  
ATOM   2226  C   PHE   289      -7.144  19.808  -4.797  1.00  0.00           C  
ATOM   2227  O   PHE   289      -8.091  19.172  -5.228  1.00  0.00           O  
ATOM   2228  CB  PHE   289      -7.838  22.221  -5.010  1.00  0.00           C  
ATOM   2229  CG  PHE   289      -7.768  23.495  -5.873  1.00  0.00           C  
ATOM   2230  CD1 PHE   289      -8.941  23.811  -6.671  1.00  0.00           C  
ATOM   2231  CD2 PHE   289      -6.616  24.273  -5.939  1.00  0.00           C  
ATOM   2232  CE1 PHE   289      -8.873  25.055  -7.324  1.00  0.00           C  
ATOM   2233  CE2 PHE   289      -6.568  25.537  -6.592  1.00  0.00           C  
ATOM   2234  CZ  PHE   289      -7.761  25.893  -7.290  1.00  0.00           C  
ATOM   2235  N   ARG   290      -6.484  19.501  -3.653  1.00  0.00           N  
ATOM   2236  CA  ARG   290      -6.865  18.377  -2.712  1.00  0.00           C  
ATOM   2237  C   ARG   290      -8.032  18.604  -1.781  1.00  0.00           C  
ATOM   2238  O   ARG   290      -7.892  18.747  -0.589  1.00  0.00           O  
ATOM   2239  CB  ARG   290      -5.561  17.971  -2.033  1.00  0.00           C  
ATOM   2240  CG  ARG   290      -4.564  17.294  -3.058  1.00  0.00           C  
ATOM   2241  CD  ARG   290      -3.320  16.639  -2.390  1.00  0.00           C  
ATOM   2242  NE  ARG   290      -2.372  16.282  -3.384  1.00  0.00           N  
ATOM   2243  CZ  ARG   290      -1.064  16.069  -3.184  1.00  0.00           C  
ATOM   2244  NH1 ARG   290      -0.494  16.162  -2.028  1.00  0.00           N1+
ATOM   2245  NH2 ARG   290      -0.387  15.593  -4.160  1.00  0.00           N  
ATOM   2246  N   SER   291      -9.207  18.779  -2.360  1.00  0.00           N  
ATOM   2247  CA  SER   291     -10.422  19.188  -1.698  1.00  0.00           C  
ATOM   2248  C   SER   291     -11.581  18.211  -1.994  1.00  0.00           C  
ATOM   2249  O   SER   291     -11.663  17.697  -3.097  1.00  0.00           O  
ATOM   2250  CB  SER   291     -10.856  20.680  -2.104  1.00  0.00           C  
ATOM   2251  OG  SER   291      -9.776  21.558  -1.910  1.00  0.00           O  
ATOM   2252  N   GLY   292     -12.421  17.927  -0.962  1.00  0.00           N  
ATOM   2253  CA  GLY   292     -13.581  17.020  -1.127  1.00  0.00           C  
ATOM   2254  C   GLY   292     -13.212  15.550  -1.342  1.00  0.00           C  
ATOM   2255  O   GLY   292     -12.129  15.191  -1.764  1.00  0.00           O  
ATOM   2256  N   TYR   293     -14.007  14.590  -0.944  1.00  0.00           N  
ATOM   2257  CA  TYR   293     -13.856  13.221  -1.300  1.00  0.00           C  
ATOM   2258  C   TYR   293     -15.254  12.656  -1.695  1.00  0.00           C  
ATOM   2259  O   TYR   293     -16.230  12.784  -0.973  1.00  0.00           O  
ATOM   2260  CB  TYR   293     -13.187  12.415  -0.238  1.00  0.00           C  
ATOM   2261  CG  TYR   293     -12.454  11.276  -0.778  1.00  0.00           C  
ATOM   2262  CD1 TYR   293     -11.082  11.435  -1.065  1.00  0.00           C  
ATOM   2263  CD2 TYR   293     -13.085  10.028  -0.930  1.00  0.00           C  
ATOM   2264  CE1 TYR   293     -10.358  10.287  -1.675  1.00  0.00           C  
ATOM   2265  CE2 TYR   293     -12.364   8.909  -1.369  1.00  0.00           C  
ATOM   2266  CZ  TYR   293     -10.971   9.038  -1.647  1.00  0.00           C  
ATOM   2267  OH  TYR   293     -10.219   7.979  -2.016  1.00  0.00           O  
ATOM   2268  N   GLU   294     -15.256  11.982  -2.818  1.00  0.00           N  
ATOM   2269  CA  GLU   294     -16.341  11.207  -3.452  1.00  0.00           C  
ATOM   2270  C   GLU   294     -15.902   9.737  -3.656  1.00  0.00           C  
ATOM   2271  O   GLU   294     -14.753   9.356  -3.698  1.00  0.00           O  
ATOM   2272  CB  GLU   294     -16.749  11.885  -4.802  1.00  0.00           C  
ATOM   2273  CG  GLU   294     -15.549  12.128  -5.810  1.00  0.00           C  
ATOM   2274  CD  GLU   294     -15.977  12.606  -7.132  1.00  0.00           C  
ATOM   2275  OE1 GLU   294     -15.339  12.260  -8.148  1.00  0.00           O  
ATOM   2276  OE2 GLU   294     -16.984  13.369  -7.306  1.00  0.00           O1-
ATOM   2277  N   THR   295     -16.901   8.881  -3.949  1.00  0.00           N  
ATOM   2278  CA  THR   295     -16.741   7.412  -4.246  1.00  0.00           C  
ATOM   2279  C   THR   295     -17.825   6.939  -5.138  1.00  0.00           C  
ATOM   2280  O   THR   295     -18.965   7.440  -5.025  1.00  0.00           O  
ATOM   2281  CB  THR   295     -16.665   6.595  -2.889  1.00  0.00           C  
ATOM   2282  CG2 THR   295     -16.595   5.086  -3.157  1.00  0.00           C  
ATOM   2283  OG1 THR   295     -15.591   6.958  -2.058  1.00  0.00           O  
ATOM   2284  N   PHE   296     -17.569   5.973  -5.980  1.00  0.00           N  
ATOM   2285  CA  PHE   296     -18.491   5.459  -6.961  1.00  0.00           C  
ATOM   2286  C   PHE   296     -17.988   4.162  -7.604  1.00  0.00           C  
ATOM   2287  O   PHE   296     -16.840   3.839  -7.435  1.00  0.00           O  
ATOM   2288  CB  PHE   296     -18.761   6.605  -7.908  1.00  0.00           C  
ATOM   2289  CG  PHE   296     -17.504   7.166  -8.594  1.00  0.00           C  
ATOM   2290  CD1 PHE   296     -16.896   6.421  -9.632  1.00  0.00           C  
ATOM   2291  CD2 PHE   296     -16.975   8.403  -8.193  1.00  0.00           C  
ATOM   2292  CE1 PHE   296     -15.770   6.952 -10.290  1.00  0.00           C  
ATOM   2293  CE2 PHE   296     -15.849   8.925  -8.830  1.00  0.00           C  
ATOM   2294  CZ  PHE   296     -15.281   8.239  -9.899  1.00  0.00           C  
ATOM   2295  N   LYS   297     -18.872   3.618  -8.464  1.00  0.00           N  
ATOM   2296  CA  LYS   297     -18.435   2.562  -9.416  1.00  0.00           C  
ATOM   2297  C   LYS   297     -18.502   3.020 -10.874  1.00  0.00           C  
ATOM   2298  O   LYS   297     -19.388   3.793 -11.188  1.00  0.00           O  
ATOM   2299  CB  LYS   297     -19.329   1.353  -9.210  1.00  0.00           C  
ATOM   2300  CG  LYS   297     -18.867   0.045  -9.773  1.00  0.00           C  
ATOM   2301  CD  LYS   297     -19.920  -1.074  -9.618  1.00  0.00           C  
ATOM   2302  CE  LYS   297     -19.161  -2.445  -9.779  1.00  0.00           C  
ATOM   2303  NZ  LYS   297     -20.132  -3.583  -9.873  1.00  0.00           N1+
ATOM   2304  N   VAL   298     -17.705   2.533 -11.780  1.00  0.00           N  
ATOM   2305  CA  VAL   298     -17.852   2.641 -13.231  1.00  0.00           C  
ATOM   2306  C   VAL   298     -18.129   1.235 -13.811  1.00  0.00           C  
ATOM   2307  O   VAL   298     -17.323   0.322 -13.589  1.00  0.00           O  
ATOM   2308  CB  VAL   298     -16.665   3.293 -13.927  1.00  0.00           C  
ATOM   2309  CG1 VAL   298     -16.881   3.461 -15.448  1.00  0.00           C  
ATOM   2310  CG2 VAL   298     -16.318   4.569 -13.257  1.00  0.00           C  
ATOM   2311  N   ILE   299     -19.213   1.091 -14.581  1.00  0.00           N  
ATOM   2312  CA  ILE   299     -19.659  -0.115 -15.291  1.00  0.00           C  
ATOM   2313  C   ILE   299     -18.917  -0.159 -16.645  1.00  0.00           C  
ATOM   2314  O   ILE   299     -18.749   0.795 -17.449  1.00  0.00           O  
ATOM   2315  CB  ILE   299     -21.188  -0.201 -15.485  1.00  0.00           C  
ATOM   2316  CG1 ILE   299     -21.888   0.233 -14.169  1.00  0.00           C  
ATOM   2317  CG2 ILE   299     -21.655  -1.497 -16.046  1.00  0.00           C  
ATOM   2318  CD1 ILE   299     -21.700  -0.823 -13.023  1.00  0.00           C  
ATOM   2319  N   GLU   300     -18.357  -1.328 -16.976  1.00  0.00           N  
ATOM   2320  CA  GLU   300     -17.358  -1.634 -18.049  1.00  0.00           C  
ATOM   2321  C   GLU   300     -16.008  -0.927 -17.874  1.00  0.00           C  
ATOM   2322  O   GLU   300     -15.121  -1.025 -18.697  1.00  0.00           O  
ATOM   2323  CB  GLU   300     -17.885  -1.446 -19.473  1.00  0.00           C  
ATOM   2324  CG  GLU   300     -19.204  -2.282 -19.779  1.00  0.00           C  
ATOM   2325  CD  GLU   300     -19.741  -2.143 -21.243  1.00  0.00           C  
ATOM   2326  OE1 GLU   300     -19.455  -2.999 -22.105  1.00  0.00           O  
ATOM   2327  OE2 GLU   300     -20.387  -1.091 -21.503  1.00  0.00           O1-
ATOM   2328  N   GLY   301     -15.847  -0.214 -16.719  1.00  0.00           N  
ATOM   2329  CA  GLY   301     -14.807   0.693 -16.445  1.00  0.00           C  
ATOM   2330  C   GLY   301     -13.422   0.109 -16.066  1.00  0.00           C  
ATOM   2331  O   GLY   301     -12.421   0.846 -15.963  1.00  0.00           O  
ATOM   2332  N   TRP   302     -13.255  -1.202 -15.931  1.00  0.00           N  
ATOM   2333  CA  TRP   302     -11.948  -1.896 -15.744  1.00  0.00           C  
ATOM   2334  C   TRP   302     -11.137  -2.170 -17.018  1.00  0.00           C  
ATOM   2335  O   TRP   302     -10.104  -1.641 -17.286  1.00  0.00           O  
ATOM   2336  CB  TRP   302     -12.137  -3.100 -14.922  1.00  0.00           C  
ATOM   2337  CG  TRP   302     -10.812  -3.694 -14.503  1.00  0.00           C  
ATOM   2338  CD1 TRP   302     -10.240  -4.763 -14.984  1.00  0.00           C  
ATOM   2339  CD2 TRP   302      -9.830  -3.242 -13.452  1.00  0.00           C  
ATOM   2340  CE2 TRP   302      -8.721  -4.103 -13.487  1.00  0.00           C  
ATOM   2341  CE3 TRP   302      -9.766  -2.157 -12.516  1.00  0.00           C  
ATOM   2342  NE1 TRP   302      -9.025  -5.038 -14.405  1.00  0.00           N  
ATOM   2343  CZ2 TRP   302      -7.538  -3.850 -12.675  1.00  0.00           C  
ATOM   2344  CZ3 TRP   302      -8.653  -1.923 -11.655  1.00  0.00           C  
ATOM   2345  CH2 TRP   302      -7.504  -2.765 -11.759  1.00  0.00           C  
ATOM   2346  N   SER   303     -11.821  -2.854 -17.918  1.00  0.00           N  
ATOM   2347  CA  SER   303     -11.112  -3.540 -19.065  1.00  0.00           C  
ATOM   2348  C   SER   303     -11.589  -3.251 -20.498  1.00  0.00           C  
ATOM   2349  O   SER   303     -11.152  -3.857 -21.477  1.00  0.00           O  
ATOM   2350  CB  SER   303     -10.997  -5.051 -18.772  1.00  0.00           C  
ATOM   2351  OG  SER   303     -12.213  -5.592 -18.216  1.00  0.00           O  
ATOM   2352  N   LYS   304     -12.536  -2.319 -20.661  1.00  0.00           N  
ATOM   2353  CA  LYS   304     -13.094  -1.871 -21.914  1.00  0.00           C  
ATOM   2354  C   LYS   304     -12.901  -0.331 -22.044  1.00  0.00           C  
ATOM   2355  O   LYS   304     -13.147   0.375 -21.112  1.00  0.00           O  
ATOM   2356  CB  LYS   304     -14.595  -2.238 -21.949  1.00  0.00           C  
ATOM   2357  CG  LYS   304     -15.263  -1.860 -23.273  1.00  0.00           C  
ATOM   2358  CD  LYS   304     -16.783  -2.137 -23.287  1.00  0.00           C  
ATOM   2359  CE  LYS   304     -17.401  -1.839 -24.611  1.00  0.00           C  
ATOM   2360  NZ  LYS   304     -18.902  -1.567 -24.453  1.00  0.00           N1+
ATOM   2361  N   PRO   305     -12.400   0.094 -23.187  1.00  0.00           N  
ATOM   2362  CA  PRO   305     -11.856   1.454 -23.296  1.00  0.00           C  
ATOM   2363  C   PRO   305     -12.945   2.526 -23.289  1.00  0.00           C  
ATOM   2364  O   PRO   305     -14.050   2.441 -23.879  1.00  0.00           O  
ATOM   2365  CB  PRO   305     -10.986   1.529 -24.518  1.00  0.00           C  
ATOM   2366  CG  PRO   305     -11.550   0.445 -25.388  1.00  0.00           C  
ATOM   2367  CD  PRO   305     -12.080  -0.669 -24.449  1.00  0.00           C  
ATOM   2368  N   ASN   306     -12.518   3.572 -22.650  1.00  0.00           N  
ATOM   2369  CA  ASN   306     -13.208   4.852 -22.369  1.00  0.00           C  
ATOM   2370  C   ASN   306     -14.634   4.741 -21.792  1.00  0.00           C  
ATOM   2371  O   ASN   306     -15.461   5.633 -21.965  1.00  0.00           O  
ATOM   2372  CB  ASN   306     -12.936   5.718 -23.642  1.00  0.00           C  
ATOM   2373  CG  ASN   306     -12.816   7.186 -23.304  1.00  0.00           C  
ATOM   2374  ND2 ASN   306     -13.750   7.960 -23.798  1.00  0.00           N  
ATOM   2375  OD1 ASN   306     -12.013   7.620 -22.454  1.00  0.00           O  
ATOM   2376  N   SER   307     -14.892   3.608 -21.080  1.00  0.00           N  
ATOM   2377  CA  SER   307     -16.089   3.406 -20.312  1.00  0.00           C  
ATOM   2378  C   SER   307     -16.375   4.521 -19.348  1.00  0.00           C  
ATOM   2379  O   SER   307     -15.704   4.685 -18.352  1.00  0.00           O  
ATOM   2380  CB  SER   307     -16.077   2.012 -19.659  1.00  0.00           C  
ATOM   2381  OG  SER   307     -15.841   0.987 -20.603  1.00  0.00           O  
ATOM   2382  N   LYS   308     -17.421   5.345 -19.633  1.00  0.00           N  
ATOM   2383  CA  LYS   308     -17.846   6.551 -18.851  1.00  0.00           C  
ATOM   2384  C   LYS   308     -19.094   6.419 -17.962  1.00  0.00           C  
ATOM   2385  O   LYS   308     -19.468   7.426 -17.310  1.00  0.00           O  
ATOM   2386  CB  LYS   308     -17.896   7.796 -19.804  1.00  0.00           C  
ATOM   2387  CG  LYS   308     -16.605   8.624 -19.709  1.00  0.00           C  
ATOM   2388  CD  LYS   308     -16.524   9.759 -20.692  1.00  0.00           C  
ATOM   2389  CE  LYS   308     -15.404  10.776 -20.497  1.00  0.00           C  
ATOM   2390  NZ  LYS   308     -15.696  12.000 -21.233  1.00  0.00           N1+
ATOM   2391  N   LEU   309     -19.737   5.229 -17.894  1.00  0.00           N  
ATOM   2392  CA  LEU   309     -20.934   5.067 -17.065  1.00  0.00           C  
ATOM   2393  C   LEU   309     -20.497   4.879 -15.602  1.00  0.00           C  
ATOM   2394  O   LEU   309     -20.513   3.746 -15.178  1.00  0.00           O  
ATOM   2395  CB  LEU   309     -21.851   4.052 -17.668  1.00  0.00           C  
ATOM   2396  CG  LEU   309     -23.325   3.892 -17.222  1.00  0.00           C  
ATOM   2397  CD1 LEU   309     -24.056   5.171 -16.872  1.00  0.00           C  
ATOM   2398  CD2 LEU   309     -24.149   2.938 -18.154  1.00  0.00           C  
ATOM   2399  N   GLN   310     -20.342   5.994 -14.855  1.00  0.00           N  
ATOM   2400  CA  GLN   310     -20.345   6.087 -13.384  1.00  0.00           C  
ATOM   2401  C   GLN   310     -21.779   5.796 -12.888  1.00  0.00           C  
ATOM   2402  O   GLN   310     -22.704   6.351 -13.444  1.00  0.00           O  
ATOM   2403  CB  GLN   310     -19.974   7.535 -13.124  1.00  0.00           C  
ATOM   2404  CG  GLN   310     -19.586   7.836 -11.678  1.00  0.00           C  
ATOM   2405  CD  GLN   310     -19.205   9.315 -11.497  1.00  0.00           C  
ATOM   2406  NE2 GLN   310     -18.292   9.648 -10.638  1.00  0.00           N  
ATOM   2407  OE1 GLN   310     -19.829  10.209 -12.028  1.00  0.00           O  
ATOM   2408  N   ILE   311     -21.860   4.961 -11.873  1.00  0.00           N  
ATOM   2409  CA  ILE   311     -23.106   4.789 -11.145  1.00  0.00           C  
ATOM   2410  C   ILE   311     -22.830   4.831  -9.602  1.00  0.00           C  
ATOM   2411  O   ILE   311     -21.693   4.857  -9.212  1.00  0.00           O  
ATOM   2412  CB  ILE   311     -23.906   3.512 -11.439  1.00  0.00           C  
ATOM   2413  CG1 ILE   311     -23.232   2.139 -11.040  1.00  0.00           C  
ATOM   2414  CG2 ILE   311     -24.293   3.471 -12.983  1.00  0.00           C  
ATOM   2415  CD1 ILE   311     -24.206   0.960 -10.815  1.00  0.00           C  
ATOM   2416  N   ASN   312     -23.808   4.728  -8.731  1.00  0.00           N  
ATOM   2417  CA  ASN   312     -23.681   4.720  -7.220  1.00  0.00           C  
ATOM   2418  C   ASN   312     -22.774   5.815  -6.627  1.00  0.00           C  
ATOM   2419  O   ASN   312     -22.113   5.558  -5.602  1.00  0.00           O  
ATOM   2420  CB  ASN   312     -23.508   3.287  -6.696  1.00  0.00           C  
ATOM   2421  CG  ASN   312     -24.787   2.460  -6.942  1.00  0.00           C  
ATOM   2422  ND2 ASN   312     -24.804   1.287  -6.398  1.00  0.00           N  
ATOM   2423  OD1 ASN   312     -25.781   2.796  -7.639  1.00  0.00           O  
ATOM   2424  N   ARG   313     -22.677   7.058  -7.169  1.00  0.00           N  
ATOM   2425  CA  ARG   313     -21.960   8.173  -6.577  1.00  0.00           C  
ATOM   2426  C   ARG   313     -22.511   8.637  -5.219  1.00  0.00           C  
ATOM   2427  O   ARG   313     -23.631   9.028  -5.087  1.00  0.00           O  
ATOM   2428  CB  ARG   313     -21.719   9.309  -7.649  1.00  0.00           C  
ATOM   2429  CG  ARG   313     -20.557  10.276  -7.604  1.00  0.00           C  
ATOM   2430  CD  ARG   313     -20.796  11.250  -6.381  1.00  0.00           C  
ATOM   2431  NE  ARG   313     -19.933  12.399  -6.477  1.00  0.00           N  
ATOM   2432  CZ  ARG   313     -20.096  13.557  -5.922  1.00  0.00           C  
ATOM   2433  NH1 ARG   313     -21.012  13.804  -5.129  1.00  0.00           N1+
ATOM   2434  NH2 ARG   313     -19.183  14.446  -6.130  1.00  0.00           N  
ATOM   2435  N   GLN   314     -21.560   8.610  -4.211  1.00  0.00           N  
ATOM   2436  CA  GLN   314     -21.731   9.013  -2.840  1.00  0.00           C  
ATOM   2437  C   GLN   314     -20.622  10.069  -2.475  1.00  0.00           C  
ATOM   2438  O   GLN   314     -19.478   9.980  -2.966  1.00  0.00           O  
ATOM   2439  CB  GLN   314     -21.631   7.759  -1.996  1.00  0.00           C  
ATOM   2440  CG  GLN   314     -20.311   6.996  -2.039  1.00  0.00           C  
ATOM   2441  CD  GLN   314     -20.302   5.891  -1.014  1.00  0.00           C  
ATOM   2442  NE2 GLN   314     -20.263   6.184   0.288  1.00  0.00           N  
ATOM   2443  OE1 GLN   314     -20.501   4.713  -1.362  1.00  0.00           O  
ATOM   2444  N   VAL   315     -20.930  10.844  -1.424  1.00  0.00           N  
ATOM   2445  CA  VAL   315     -19.884  11.739  -0.810  1.00  0.00           C  
ATOM   2446  C   VAL   315     -19.376  11.102   0.431  1.00  0.00           C  
ATOM   2447  O   VAL   315     -19.984  10.369   1.232  1.00  0.00           O  
ATOM   2448  CB  VAL   315     -20.453  13.219  -0.567  1.00  0.00           C  
ATOM   2449  CG1 VAL   315     -19.428  14.083   0.216  1.00  0.00           C  
ATOM   2450  CG2 VAL   315     -20.620  13.926  -1.925  1.00  0.00           C  
ATOM   2451  N   ILE   316     -18.067  11.368   0.624  1.00  0.00           N  
ATOM   2452  CA  ILE   316     -17.388  11.161   1.869  1.00  0.00           C  
ATOM   2453  C   ILE   316     -17.162  12.456   2.648  1.00  0.00           C  
ATOM   2454  O   ILE   316     -17.472  12.541   3.796  1.00  0.00           O  
ATOM   2455  CB  ILE   316     -16.138  10.349   1.745  1.00  0.00           C  
ATOM   2456  CG1 ILE   316     -16.233   9.114   0.858  1.00  0.00           C  
ATOM   2457  CG2 ILE   316     -15.521   9.741   3.048  1.00  0.00           C  
ATOM   2458  CD1 ILE   316     -17.308   8.154   1.224  1.00  0.00           C  
ATOM   2459  N   VAL   317     -16.595  13.459   2.008  1.00  0.00           N  
ATOM   2460  CA  VAL   317     -16.596  14.856   2.475  1.00  0.00           C  
ATOM   2461  C   VAL   317     -16.904  15.873   1.288  1.00  0.00           C  
ATOM   2462  O   VAL   317     -16.515  15.598   0.170  1.00  0.00           O  
ATOM   2463  CB  VAL   317     -15.273  15.140   3.258  1.00  0.00           C  
ATOM   2464  CG1 VAL   317     -14.015  15.302   2.390  1.00  0.00           C  
ATOM   2465  CG2 VAL   317     -15.396  16.526   3.915  1.00  0.00           C  
ATOM   2466  N   ASP   318     -17.715  16.913   1.606  1.00  0.00           N  
ATOM   2467  CA  ASP   318     -18.175  17.939   0.588  1.00  0.00           C  
ATOM   2468  C   ASP   318     -16.979  18.809   0.183  1.00  0.00           C  
ATOM   2469  O   ASP   318     -16.146  19.193   1.042  1.00  0.00           O  
ATOM   2470  CB  ASP   318     -19.339  18.827   1.292  1.00  0.00           C  
ATOM   2471  CG  ASP   318     -19.919  19.924   0.313  1.00  0.00           C  
ATOM   2472  OD1 ASP   318     -19.316  21.033   0.284  1.00  0.00           O  
ATOM   2473  OD2 ASP   318     -20.933  19.629  -0.357  1.00  0.00           O1-
ATOM   2474  N   ARG   319     -16.918  19.096  -1.095  1.00  0.00           N  
ATOM   2475  CA  ARG   319     -15.929  19.928  -1.892  1.00  0.00           C  
ATOM   2476  C   ARG   319     -15.462  21.234  -1.301  1.00  0.00           C  
ATOM   2477  O   ARG   319     -14.319  21.654  -1.549  1.00  0.00           O  
ATOM   2478  CB  ARG   319     -16.627  20.286  -3.197  1.00  0.00           C  
ATOM   2479  CG  ARG   319     -15.767  20.661  -4.367  1.00  0.00           C  
ATOM   2480  CD  ARG   319     -16.514  20.930  -5.742  1.00  0.00           C  
ATOM   2481  NE  ARG   319     -15.555  21.373  -6.712  1.00  0.00           N  
ATOM   2482  CZ  ARG   319     -15.276  20.799  -7.872  1.00  0.00           C  
ATOM   2483  NH1 ARG   319     -15.784  19.652  -8.283  1.00  0.00           N1+
ATOM   2484  NH2 ARG   319     -14.359  21.401  -8.561  1.00  0.00           N  
ATOM   2485  N   GLY   320     -16.348  21.882  -0.506  1.00  0.00           N  
ATOM   2486  CA  GLY   320     -15.952  23.067   0.244  1.00  0.00           C  
ATOM   2487  C   GLY   320     -15.023  22.879   1.461  1.00  0.00           C  
ATOM   2488  O   GLY   320     -14.687  23.885   2.060  1.00  0.00           O  
ATOM   2489  N   ASN   321     -14.598  21.677   1.729  1.00  0.00           N  
ATOM   2490  CA  ASN   321     -13.607  21.220   2.745  1.00  0.00           C  
ATOM   2491  C   ASN   321     -12.323  20.600   2.163  1.00  0.00           C  
ATOM   2492  O   ASN   321     -12.474  20.087   1.039  1.00  0.00           O  
ATOM   2493  CB  ASN   321     -14.347  20.186   3.683  1.00  0.00           C  
ATOM   2494  CG  ASN   321     -15.572  20.815   4.316  1.00  0.00           C  
ATOM   2495  ND2 ASN   321     -16.717  20.600   3.765  1.00  0.00           N  
ATOM   2496  OD1 ASN   321     -15.429  21.509   5.261  1.00  0.00           O  
ATOM   2497  N   ARG   322     -11.140  20.505   2.873  1.00  0.00           N  
ATOM   2498  CA  ARG   322      -9.937  19.835   2.429  1.00  0.00           C  
ATOM   2499  C   ARG   322     -10.020  18.345   2.521  1.00  0.00           C  
ATOM   2500  O   ARG   322     -10.590  17.810   3.473  1.00  0.00           O  
ATOM   2501  CB  ARG   322      -8.733  20.439   3.233  1.00  0.00           C  
ATOM   2502  CG  ARG   322      -8.528  21.939   3.053  1.00  0.00           C  
ATOM   2503  CD  ARG   322      -7.333  22.624   3.697  1.00  0.00           C  
ATOM   2504  NE  ARG   322      -6.029  22.104   3.135  1.00  0.00           N  
ATOM   2505  CZ  ARG   322      -4.821  22.530   3.488  1.00  0.00           C  
ATOM   2506  NH1 ARG   322      -4.627  23.515   4.355  1.00  0.00           N1+
ATOM   2507  NH2 ARG   322      -3.658  22.061   3.006  1.00  0.00           N  
ATOM   2508  N   SER   323      -9.384  17.658   1.603  1.00  0.00           N  
ATOM   2509  CA  SER   323      -9.036  16.238   1.578  1.00  0.00           C  
ATOM   2510  C   SER   323      -7.504  16.176   1.331  1.00  0.00           C  
ATOM   2511  O   SER   323      -6.706  17.063   1.783  1.00  0.00           O  
ATOM   2512  CB  SER   323      -9.899  15.455   0.567  1.00  0.00           C  
ATOM   2513  OG  SER   323      -9.836  16.031  -0.720  1.00  0.00           O  
ATOM   2514  N   GLY   324      -6.912  15.068   0.881  1.00  0.00           N  
ATOM   2515  CA  GLY   324      -5.462  14.735   0.841  1.00  0.00           C  
ATOM   2516  C   GLY   324      -5.177  13.459   0.057  1.00  0.00           C  
ATOM   2517  O   GLY   324      -5.689  13.136  -1.029  1.00  0.00           O  
ATOM   2518  N   TYR   325      -4.233  12.685   0.591  1.00  0.00           N  
ATOM   2519  CA  TYR   325      -3.953  11.316   0.236  1.00  0.00           C  
ATOM   2520  C   TYR   325      -5.097  10.346   0.521  1.00  0.00           C  
ATOM   2521  O   TYR   325      -5.776  10.522   1.536  1.00  0.00           O  
ATOM   2522  CB  TYR   325      -2.751  10.859   1.055  1.00  0.00           C  
ATOM   2523  CG  TYR   325      -1.375  11.140   0.438  1.00  0.00           C  
ATOM   2524  CD1 TYR   325      -1.047  12.373  -0.193  1.00  0.00           C  
ATOM   2525  CD2 TYR   325      -0.406  10.109   0.321  1.00  0.00           C  
ATOM   2526  CE1 TYR   325       0.219  12.594  -0.801  1.00  0.00           C  
ATOM   2527  CE2 TYR   325       0.841  10.311  -0.337  1.00  0.00           C  
ATOM   2528  CZ  TYR   325       1.167  11.593  -0.868  1.00  0.00           C  
ATOM   2529  OH  TYR   325       2.363  11.694  -1.487  1.00  0.00           O  
ATOM   2530  N   SER   326      -5.222   9.301  -0.275  1.00  0.00           N  
ATOM   2531  CA  SER   326      -6.067   8.140   0.071  1.00  0.00           C  
ATOM   2532  C   SER   326      -5.506   6.812  -0.371  1.00  0.00           C  
ATOM   2533  O   SER   326      -4.509   6.734  -1.113  1.00  0.00           O  
ATOM   2534  CB  SER   326      -7.523   8.405  -0.390  1.00  0.00           C  
ATOM   2535  OG  SER   326      -7.671   8.653  -1.740  1.00  0.00           O  
ATOM   2536  N   GLY   327      -6.171   5.701   0.057  1.00  0.00           N  
ATOM   2537  CA  GLY   327      -5.661   4.381  -0.245  1.00  0.00           C  
ATOM   2538  C   GLY   327      -6.398   3.170   0.262  1.00  0.00           C  
ATOM   2539  O   GLY   327      -7.334   3.388   0.985  1.00  0.00           O  
ATOM   2540  N   ILE   328      -5.956   2.011  -0.130  1.00  0.00           N  
ATOM   2541  CA  ILE   328      -6.760   0.752   0.066  1.00  0.00           C  
ATOM   2542  C   ILE   328      -6.523  -0.155   1.284  1.00  0.00           C  
ATOM   2543  O   ILE   328      -5.427  -0.110   1.793  1.00  0.00           O  
ATOM   2544  CB  ILE   328      -6.830  -0.061  -1.309  1.00  0.00           C  
ATOM   2545  CG1 ILE   328      -8.141  -0.829  -1.314  1.00  0.00           C  
ATOM   2546  CG2 ILE   328      -5.608  -0.961  -1.653  1.00  0.00           C  
ATOM   2547  CD1 ILE   328      -8.472  -1.621  -2.591  1.00  0.00           C  
ATOM   2548  N   PHE   329      -7.508  -0.916   1.751  1.00  0.00           N  
ATOM   2549  CA  PHE   329      -7.307  -2.160   2.496  1.00  0.00           C  
ATOM   2550  C   PHE   329      -8.366  -3.197   2.212  1.00  0.00           C  
ATOM   2551  O   PHE   329      -9.309  -2.911   1.465  1.00  0.00           O  
ATOM   2552  CB  PHE   329      -7.200  -2.019   4.038  1.00  0.00           C  
ATOM   2553  CG  PHE   329      -8.396  -1.491   4.830  1.00  0.00           C  
ATOM   2554  CD1 PHE   329      -9.134  -2.444   5.609  1.00  0.00           C  
ATOM   2555  CD2 PHE   329      -8.694  -0.140   4.845  1.00  0.00           C  
ATOM   2556  CE1 PHE   329      -9.962  -1.907   6.595  1.00  0.00           C  
ATOM   2557  CE2 PHE   329      -9.560   0.386   5.740  1.00  0.00           C  
ATOM   2558  CZ  PHE   329     -10.080  -0.498   6.711  1.00  0.00           C  
ATOM   2559  N   SER   330      -8.213  -4.470   2.766  1.00  0.00           N  
ATOM   2560  CA  SER   330      -9.164  -5.578   2.662  1.00  0.00           C  
ATOM   2561  C   SER   330      -9.428  -6.265   4.036  1.00  0.00           C  
ATOM   2562  O   SER   330      -8.484  -6.530   4.773  1.00  0.00           O  
ATOM   2563  CB  SER   330      -8.638  -6.664   1.701  1.00  0.00           C  
ATOM   2564  OG  SER   330      -8.545  -6.167   0.364  1.00  0.00           O  
ATOM   2565  N   VAL   331     -10.661  -6.525   4.374  1.00  0.00           N  
ATOM   2566  CA  VAL   331     -11.072  -7.380   5.486  1.00  0.00           C  
ATOM   2567  C   VAL   331     -11.591  -8.736   5.014  1.00  0.00           C  
ATOM   2568  O   VAL   331     -12.162  -8.920   3.948  1.00  0.00           O  
ATOM   2569  CB  VAL   331     -12.039  -6.693   6.401  1.00  0.00           C  
ATOM   2570  CG1 VAL   331     -11.561  -5.337   6.933  1.00  0.00           C  
ATOM   2571  CG2 VAL   331     -13.392  -6.397   5.711  1.00  0.00           C  
ATOM   2572  N   GLU   332     -11.440  -9.751   5.880  1.00  0.00           N  
ATOM   2573  CA  GLU   332     -11.931 -11.110   5.719  1.00  0.00           C  
ATOM   2574  C   GLU   332     -13.159 -11.322   6.607  1.00  0.00           C  
ATOM   2575  O   GLU   332     -13.080 -11.339   7.868  1.00  0.00           O  
ATOM   2576  CB  GLU   332     -10.764 -12.063   5.894  1.00  0.00           C  
ATOM   2577  CG  GLU   332     -11.054 -13.520   5.604  1.00  0.00           C  
ATOM   2578  CD  GLU   332     -10.083 -14.446   6.407  1.00  0.00           C  
ATOM   2579  OE1 GLU   332     -10.500 -15.449   6.999  1.00  0.00           O  
ATOM   2580  OE2 GLU   332      -8.842 -14.248   6.329  1.00  0.00           O1-
ATOM   2581  N   GLY   333     -14.335 -11.517   6.036  1.00  0.00           N  
ATOM   2582  CA  GLY   333     -15.541 -12.098   6.642  1.00  0.00           C  
ATOM   2583  C   GLY   333     -15.524 -13.578   6.665  1.00  0.00           C  
ATOM   2584  O   GLY   333     -14.591 -14.238   6.209  1.00  0.00           O  
ATOM   2585  N   LYS   334     -16.609 -14.109   7.153  1.00  0.00           N  
ATOM   2586  CA  LYS   334     -16.822 -15.569   7.253  1.00  0.00           C  
ATOM   2587  C   LYS   334     -16.792 -16.222   5.920  1.00  0.00           C  
ATOM   2588  O   LYS   334     -16.232 -17.322   5.649  1.00  0.00           O  
ATOM   2589  CB  LYS   334     -18.110 -16.001   7.970  1.00  0.00           C  
ATOM   2590  CG  LYS   334     -17.974 -17.512   8.173  1.00  0.00           C  
ATOM   2591  CD  LYS   334     -19.024 -18.185   9.130  1.00  0.00           C  
ATOM   2592  CE  LYS   334     -18.807 -19.706   9.234  1.00  0.00           C  
ATOM   2593  NZ  LYS   334     -19.727 -20.300  10.213  1.00  0.00           N1+
ATOM   2594  N   SER   335     -17.373 -15.566   4.998  1.00  0.00           N  
ATOM   2595  CA  SER   335     -17.622 -16.079   3.673  1.00  0.00           C  
ATOM   2596  C   SER   335     -16.553 -15.525   2.675  1.00  0.00           C  
ATOM   2597  O   SER   335     -15.958 -16.343   1.936  1.00  0.00           O  
ATOM   2598  CB  SER   335     -18.977 -15.624   3.204  1.00  0.00           C  
ATOM   2599  OG  SER   335     -19.986 -15.907   4.164  1.00  0.00           O  
ATOM   2600  N   CYX   336     -16.330 -14.196   2.644  1.00  0.00           N  
ATOM   2601  CA  CYX   336     -15.669 -13.581   1.493  1.00  0.00           C  
ATOM   2602  C   CYX   336     -14.771 -12.425   2.007  1.00  0.00           C  
ATOM   2603  O   CYX   336     -14.860 -11.981   3.169  1.00  0.00           O  
ATOM   2604  CB  CYX   336     -16.750 -13.064   0.556  1.00  0.00           C  
ATOM   2605  SG  CYX   336     -17.993 -11.765   1.143  1.00  0.00           S  
ATOM   2606  N   ILE   337     -13.893 -11.952   1.127  1.00  0.00           N  
ATOM   2607  CA  ILE   337     -12.994 -10.855   1.501  1.00  0.00           C  
ATOM   2608  C   ILE   337     -13.496  -9.551   0.863  1.00  0.00           C  
ATOM   2609  O   ILE   337     -13.976  -9.514  -0.241  1.00  0.00           O  
ATOM   2610  CB  ILE   337     -11.531 -11.086   1.112  1.00  0.00           C  
ATOM   2611  CG1 ILE   337     -11.288 -11.378  -0.457  1.00  0.00           C  
ATOM   2612  CG2 ILE   337     -10.980 -12.241   1.941  1.00  0.00           C  
ATOM   2613  CD1 ILE   337     -10.940 -10.085  -1.137  1.00  0.00           C  
ATOM   2614  N   ASN   338     -13.421  -8.465   1.670  1.00  0.00           N  
ATOM   2615  CA  ASN   338     -14.026  -7.203   1.381  1.00  0.00           C  
ATOM   2616  C   ASN   338     -13.135  -6.035   1.475  1.00  0.00           C  
ATOM   2617  O   ASN   338     -12.262  -6.001   2.333  1.00  0.00           O  
ATOM   2618  CB  ASN   338     -15.154  -7.016   2.312  1.00  0.00           C  
ATOM   2619  CG  ASN   338     -16.228  -6.021   1.798  1.00  0.00           C  
ATOM   2620  ND2 ASN   338     -17.394  -5.853   2.489  1.00  0.00           N  
ATOM   2621  OD1 ASN   338     -16.187  -5.475   0.681  1.00  0.00           O  
ATOM   2622  N   ARG   339     -13.295  -5.080   0.559  1.00  0.00           N  
ATOM   2623  CA  ARG   339     -12.441  -3.920   0.282  1.00  0.00           C  
ATOM   2624  C   ARG   339     -12.896  -2.753   1.074  1.00  0.00           C  
ATOM   2625  O   ARG   339     -14.108  -2.572   1.325  1.00  0.00           O  
ATOM   2626  CB  ARG   339     -12.407  -3.642  -1.236  1.00  0.00           C  
ATOM   2627  CG  ARG   339     -12.212  -4.867  -2.121  1.00  0.00           C  
ATOM   2628  CD  ARG   339     -10.795  -5.512  -1.822  1.00  0.00           C  
ATOM   2629  NE  ARG   339     -10.527  -6.446  -2.975  1.00  0.00           N  
ATOM   2630  CZ  ARG   339      -9.628  -7.457  -3.042  1.00  0.00           C  
ATOM   2631  NH1 ARG   339      -8.857  -7.834  -2.077  1.00  0.00           N1+
ATOM   2632  NH2 ARG   339      -9.510  -8.061  -4.154  1.00  0.00           N  
ATOM   2633  N   CYX   340     -11.928  -1.947   1.507  1.00  0.00           N  
ATOM   2634  CA  CYX   340     -12.172  -0.761   2.271  1.00  0.00           C  
ATOM   2635  C   CYX   340     -11.186   0.390   1.816  1.00  0.00           C  
ATOM   2636  O   CYX   340     -10.171   0.142   1.143  1.00  0.00           O  
ATOM   2637  CB  CYX   340     -12.056  -1.129   3.760  1.00  0.00           C  
ATOM   2638  SG  CYX   340     -13.063  -2.520   4.224  1.00  0.00           S  
ATOM   2639  N   PHE   341     -11.438   1.608   2.270  1.00  0.00           N  
ATOM   2640  CA  PHE   341     -10.504   2.808   1.995  1.00  0.00           C  
ATOM   2641  C   PHE   341     -10.331   3.812   3.082  1.00  0.00           C  
ATOM   2642  O   PHE   341     -11.297   4.050   3.834  1.00  0.00           O  
ATOM   2643  CB  PHE   341     -10.832   3.485   0.745  1.00  0.00           C  
ATOM   2644  CG  PHE   341     -12.191   4.157   0.777  1.00  0.00           C  
ATOM   2645  CD1 PHE   341     -12.333   5.445   1.323  1.00  0.00           C  
ATOM   2646  CD2 PHE   341     -13.307   3.562   0.234  1.00  0.00           C  
ATOM   2647  CE1 PHE   341     -13.593   6.117   1.385  1.00  0.00           C  
ATOM   2648  CE2 PHE   341     -14.516   4.214   0.187  1.00  0.00           C  
ATOM   2649  CZ  PHE   341     -14.708   5.552   0.693  1.00  0.00           C  
ATOM   2650  N   TYR   342      -9.241   4.500   3.145  1.00  0.00           N  
ATOM   2651  CA  TYR   342      -9.077   5.624   4.092  1.00  0.00           C  
ATOM   2652  C   TYR   342      -8.758   6.958   3.322  1.00  0.00           C  
ATOM   2653  O   TYR   342      -8.268   6.953   2.196  1.00  0.00           O  
ATOM   2654  CB  TYR   342      -8.037   5.277   5.169  1.00  0.00           C  
ATOM   2655  CG  TYR   342      -6.692   5.148   4.580  1.00  0.00           C  
ATOM   2656  CD1 TYR   342      -5.907   6.218   4.253  1.00  0.00           C  
ATOM   2657  CD2 TYR   342      -6.202   3.848   4.328  1.00  0.00           C  
ATOM   2658  CE1 TYR   342      -4.789   6.011   3.311  1.00  0.00           C  
ATOM   2659  CE2 TYR   342      -5.046   3.630   3.567  1.00  0.00           C  
ATOM   2660  CZ  TYR   342      -4.379   4.732   2.988  1.00  0.00           C  
ATOM   2661  OH  TYR   342      -3.332   4.484   2.176  1.00  0.00           O  
ATOM   2662  N   VAL   343      -8.961   8.095   3.976  1.00  0.00           N  
ATOM   2663  CA  VAL   343      -9.104   9.488   3.472  1.00  0.00           C  
ATOM   2664  C   VAL   343      -8.401  10.471   4.474  1.00  0.00           C  
ATOM   2665  O   VAL   343      -8.780  10.696   5.561  1.00  0.00           O  
ATOM   2666  CB  VAL   343     -10.623   9.901   3.341  1.00  0.00           C  
ATOM   2667  CG1 VAL   343     -10.917  11.324   2.976  1.00  0.00           C  
ATOM   2668  CG2 VAL   343     -11.536   8.918   2.408  1.00  0.00           C  
ATOM   2669  N   GLU   344      -7.246  11.002   4.006  1.00  0.00           N  
ATOM   2670  CA  GLU   344      -6.440  12.057   4.639  1.00  0.00           C  
ATOM   2671  C   GLU   344      -7.227  13.419   4.549  1.00  0.00           C  
ATOM   2672  O   GLU   344      -7.707  13.735   3.447  1.00  0.00           O  
ATOM   2673  CB  GLU   344      -5.074  12.178   4.021  1.00  0.00           C  
ATOM   2674  CG  GLU   344      -4.099  13.212   4.735  1.00  0.00           C  
ATOM   2675  CD  GLU   344      -2.881  13.435   3.887  1.00  0.00           C  
ATOM   2676  OE1 GLU   344      -2.880  13.871   2.739  1.00  0.00           O  
ATOM   2677  OE2 GLU   344      -1.735  13.350   4.397  1.00  0.00           O1-
ATOM   2678  N   LEU   345      -7.395  14.193   5.652  1.00  0.00           N  
ATOM   2679  CA  LEU   345      -8.103  15.504   5.683  1.00  0.00           C  
ATOM   2680  C   LEU   345      -7.195  16.630   6.167  1.00  0.00           C  
ATOM   2681  O   LEU   345      -7.055  16.773   7.399  1.00  0.00           O  
ATOM   2682  CB  LEU   345      -9.410  15.492   6.521  1.00  0.00           C  
ATOM   2683  CG  LEU   345     -10.459  14.426   6.127  1.00  0.00           C  
ATOM   2684  CD1 LEU   345     -11.608  14.533   7.187  1.00  0.00           C  
ATOM   2685  CD2 LEU   345     -11.037  14.554   4.762  1.00  0.00           C  
ATOM   2686  N   ILE   346      -6.455  17.324   5.207  1.00  0.00           N  
ATOM   2687  CA  ILE   346      -5.378  18.160   5.640  1.00  0.00           C  
ATOM   2688  C   ILE   346      -5.820  19.538   6.164  1.00  0.00           C  
ATOM   2689  O   ILE   346      -6.854  19.933   5.637  1.00  0.00           O  
ATOM   2690  CB  ILE   346      -4.268  18.353   4.601  1.00  0.00           C  
ATOM   2691  CG1 ILE   346      -3.855  16.986   3.957  1.00  0.00           C  
ATOM   2692  CG2 ILE   346      -2.920  19.069   4.997  1.00  0.00           C  
ATOM   2693  CD1 ILE   346      -3.212  17.223   2.534  1.00  0.00           C  
ATOM   2694  N   ARG   347      -5.177  20.202   7.143  1.00  0.00           N  
ATOM   2695  CA  ARG   347      -5.317  21.641   7.389  1.00  0.00           C  
ATOM   2696  C   ARG   347      -3.937  22.357   7.645  1.00  0.00           C  
ATOM   2697  O   ARG   347      -2.861  21.734   7.911  1.00  0.00           O  
ATOM   2698  CB  ARG   347      -6.107  21.795   8.683  1.00  0.00           C  
ATOM   2699  CG  ARG   347      -7.530  21.237   8.838  1.00  0.00           C  
ATOM   2700  CD  ARG   347      -8.409  21.844   7.714  1.00  0.00           C  
ATOM   2701  NE  ARG   347      -8.707  23.315   7.769  1.00  0.00           N  
ATOM   2702  CZ  ARG   347      -9.592  23.902   8.514  1.00  0.00           C  
ATOM   2703  NH1 ARG   347     -10.311  23.259   9.335  1.00  0.00           N1+
ATOM   2704  NH2 ARG   347      -9.860  25.173   8.509  1.00  0.00           N  
ATOM   2705  N   GLY   348      -4.035  23.657   7.641  1.00  0.00           N  
ATOM   2706  CA  GLY   348      -2.865  24.524   7.786  1.00  0.00           C  
ATOM   2707  C   GLY   348      -1.864  24.619   6.625  1.00  0.00           C  
ATOM   2708  O   GLY   348      -2.064  24.645   5.403  1.00  0.00           O  
ATOM   2709  N   ARG   349      -0.628  24.934   7.078  1.00  0.00           N  
ATOM   2710  CA  ARG   349       0.360  25.667   6.290  1.00  0.00           C  
ATOM   2711  C   ARG   349       0.779  24.782   5.079  1.00  0.00           C  
ATOM   2712  O   ARG   349       0.827  23.552   5.143  1.00  0.00           O  
ATOM   2713  CB  ARG   349       1.484  26.170   7.192  1.00  0.00           C  
ATOM   2714  CG  ARG   349       1.109  27.376   8.006  1.00  0.00           C  
ATOM   2715  CD  ARG   349       2.218  28.343   8.280  1.00  0.00           C  
ATOM   2716  NE  ARG   349       1.576  29.582   8.741  1.00  0.00           N  
ATOM   2717  CZ  ARG   349       2.047  30.840   8.932  1.00  0.00           C  
ATOM   2718  NH1 ARG   349       3.339  31.108   8.765  1.00  0.00           N1+
ATOM   2719  NH2 ARG   349       1.354  31.788   9.441  1.00  0.00           N  
ATOM   2720  N   LYS   350       1.370  25.377   4.017  1.00  0.00           N  
ATOM   2721  CA  LYS   350       1.205  26.858   3.763  1.00  0.00           C  
ATOM   2722  C   LYS   350      -0.181  27.363   3.324  1.00  0.00           C  
ATOM   2723  O   LYS   350      -0.420  28.523   3.518  1.00  0.00           O  
ATOM   2724  CB  LYS   350       2.194  27.442   2.755  1.00  0.00           C  
ATOM   2725  CG  LYS   350       3.600  27.297   3.247  1.00  0.00           C  
ATOM   2726  CD  LYS   350       4.779  27.690   2.279  1.00  0.00           C  
ATOM   2727  CE  LYS   350       6.082  27.594   3.050  1.00  0.00           C  
ATOM   2728  NZ  LYS   350       7.200  27.627   2.160  1.00  0.00           N1+
ATOM   2729  N   GLN   351      -1.027  26.538   2.722  1.00  0.00           N  
ATOM   2730  CA  GLN   351      -2.341  26.834   2.062  1.00  0.00           C  
ATOM   2731  C   GLN   351      -3.358  27.491   2.967  1.00  0.00           C  
ATOM   2732  O   GLN   351      -4.113  28.364   2.585  1.00  0.00           O  
ATOM   2733  CB  GLN   351      -2.939  25.478   1.520  1.00  0.00           C  
ATOM   2734  CG  GLN   351      -4.425  25.642   1.128  1.00  0.00           C  
ATOM   2735  CD  GLN   351      -4.980  24.497   0.367  1.00  0.00           C  
ATOM   2736  NE2 GLN   351      -6.272  24.199   0.514  1.00  0.00           N  
ATOM   2737  OE1 GLN   351      -4.316  23.679  -0.282  1.00  0.00           O  
ATOM   2738  N   GLU   352      -3.329  27.164   4.276  1.00  0.00           N  
ATOM   2739  CA  GLU   352      -3.977  28.010   5.275  1.00  0.00           C  
ATOM   2740  C   GLU   352      -2.963  28.663   6.177  1.00  0.00           C  
ATOM   2741  O   GLU   352      -2.200  27.918   6.790  1.00  0.00           O  
ATOM   2742  CB  GLU   352      -4.836  27.106   6.152  1.00  0.00           C  
ATOM   2743  CG  GLU   352      -6.131  26.672   5.529  1.00  0.00           C  
ATOM   2744  CD  GLU   352      -6.752  25.638   6.498  1.00  0.00           C  
ATOM   2745  OE1 GLU   352      -6.422  24.469   6.245  1.00  0.00           O  
ATOM   2746  OE2 GLU   352      -7.658  25.915   7.292  1.00  0.00           O1-
ATOM   2747  N   THR   353      -3.053  29.972   6.453  1.00  0.00           N  
ATOM   2748  CA  THR   353      -2.058  30.756   7.206  1.00  0.00           C  
ATOM   2749  C   THR   353      -2.380  31.079   8.645  1.00  0.00           C  
ATOM   2750  O   THR   353      -1.476  31.493   9.425  1.00  0.00           O  
ATOM   2751  CB  THR   353      -1.510  31.969   6.487  1.00  0.00           C  
ATOM   2752  CG2 THR   353      -0.481  31.643   5.364  1.00  0.00           C  
ATOM   2753  OG1 THR   353      -2.603  32.564   5.831  1.00  0.00           O  
ATOM   2754  N   GLU   354      -3.624  30.979   9.044  1.00  0.00           N  
ATOM   2755  CA  GLU   354      -4.065  31.483  10.392  1.00  0.00           C  
ATOM   2756  C   GLU   354      -3.436  30.755  11.544  1.00  0.00           C  
ATOM   2757  O   GLU   354      -3.425  31.360  12.637  1.00  0.00           O  
ATOM   2758  CB  GLU   354      -5.586  31.295  10.528  1.00  0.00           C  
ATOM   2759  CG  GLU   354      -6.456  32.092   9.505  1.00  0.00           C  
ATOM   2760  CD  GLU   354      -6.324  31.599   8.003  1.00  0.00           C  
ATOM   2761  OE1 GLU   354      -6.374  30.421   7.767  1.00  0.00           O  
ATOM   2762  OE2 GLU   354      -6.285  32.394   7.078  1.00  0.00           O1-
ATOM   2763  N   VAL   355      -2.887  29.506  11.332  1.00  0.00           N  
ATOM   2764  CA  VAL   355      -2.196  28.660  12.234  1.00  0.00           C  
ATOM   2765  C   VAL   355      -0.703  28.509  11.886  1.00  0.00           C  
ATOM   2766  O   VAL   355      -0.283  28.764  10.751  1.00  0.00           O  
ATOM   2767  CB  VAL   355      -2.839  27.250  12.341  1.00  0.00           C  
ATOM   2768  CG1 VAL   355      -4.293  27.461  12.749  1.00  0.00           C  
ATOM   2769  CG2 VAL   355      -2.780  26.427  11.087  1.00  0.00           C  
ATOM   2770  N   TRP   356       0.068  27.933  12.800  1.00  0.00           N  
ATOM   2771  CA  TRP   356       1.490  27.681  12.571  1.00  0.00           C  
ATOM   2772  C   TRP   356       1.843  26.314  11.927  1.00  0.00           C  
ATOM   2773  O   TRP   356       2.828  26.116  11.244  1.00  0.00           O  
ATOM   2774  CB  TRP   356       2.208  27.733  13.937  1.00  0.00           C  
ATOM   2775  CG  TRP   356       2.233  29.038  14.775  1.00  0.00           C  
ATOM   2776  CD1 TRP   356       2.788  30.210  14.385  1.00  0.00           C  
ATOM   2777  CD2 TRP   356       1.682  29.283  16.071  1.00  0.00           C  
ATOM   2778  CE2 TRP   356       1.912  30.691  16.351  1.00  0.00           C  
ATOM   2779  CE3 TRP   356       1.201  28.507  17.193  1.00  0.00           C  
ATOM   2780  NE1 TRP   356       2.583  31.205  15.269  1.00  0.00           N  
ATOM   2781  CZ2 TRP   356       1.583  31.295  17.561  1.00  0.00           C  
ATOM   2782  CZ3 TRP   356       0.871  29.161  18.473  1.00  0.00           C  
ATOM   2783  CH2 TRP   356       1.132  30.520  18.623  1.00  0.00           C  
ATOM   2784  N   TRP   357       0.978  25.314  12.214  1.00  0.00           N  
ATOM   2785  CA  TRP   357       1.228  23.895  11.928  1.00  0.00           C  
ATOM   2786  C   TRP   357       0.699  23.393  10.571  1.00  0.00           C  
ATOM   2787  O   TRP   357      -0.084  24.108   9.958  1.00  0.00           O  
ATOM   2788  CB  TRP   357       0.816  23.089  13.181  1.00  0.00           C  
ATOM   2789  CG  TRP   357      -0.588  23.369  13.660  1.00  0.00           C  
ATOM   2790  CD1 TRP   357      -0.935  24.204  14.681  1.00  0.00           C  
ATOM   2791  CD2 TRP   357      -1.894  22.954  13.106  1.00  0.00           C  
ATOM   2792  CE2 TRP   357      -2.939  23.633  13.801  1.00  0.00           C  
ATOM   2793  CE3 TRP   357      -2.185  22.221  11.930  1.00  0.00           C  
ATOM   2794  NE1 TRP   357      -2.255  24.387  14.701  1.00  0.00           N  
ATOM   2795  CZ2 TRP   357      -4.284  23.508  13.279  1.00  0.00           C  
ATOM   2796  CZ3 TRP   357      -3.491  22.086  11.478  1.00  0.00           C  
ATOM   2797  CH2 TRP   357      -4.526  22.664  12.172  1.00  0.00           C  
ATOM   2798  N   THR   358       1.070  22.195  10.198  1.00  0.00           N  
ATOM   2799  CA  THR   358       0.498  21.391   9.189  1.00  0.00           C  
ATOM   2800  C   THR   358       0.161  20.039   9.699  1.00  0.00           C  
ATOM   2801  O   THR   358       0.975  19.414  10.293  1.00  0.00           O  
ATOM   2802  CB  THR   358       1.478  21.285   8.017  1.00  0.00           C  
ATOM   2803  CG2 THR   358       0.887  20.623   6.758  1.00  0.00           C  
ATOM   2804  OG1 THR   358       1.794  22.547   7.556  1.00  0.00           O  
ATOM   2805  N   SER   359      -1.118  19.652   9.496  1.00  0.00           N  
ATOM   2806  CA  SER   359      -1.545  18.260  10.015  1.00  0.00           C  
ATOM   2807  C   SER   359      -2.679  17.636   9.181  1.00  0.00           C  
ATOM   2808  O   SER   359      -3.210  18.213   8.190  1.00  0.00           O  
ATOM   2809  CB  SER   359      -1.928  18.403  11.512  1.00  0.00           C  
ATOM   2810  OG  SER   359      -1.647  17.198  12.278  1.00  0.00           O  
ATOM   2811  N   ASN   360      -2.994  16.365   9.532  1.00  0.00           N  
ATOM   2812  CA  ASN   360      -4.121  15.630   8.978  1.00  0.00           C  
ATOM   2813  C   ASN   360      -5.171  15.107   9.976  1.00  0.00           C  
ATOM   2814  O   ASN   360      -4.800  14.421  10.936  1.00  0.00           O  
ATOM   2815  CB  ASN   360      -3.594  14.654   7.958  1.00  0.00           C  
ATOM   2816  CG  ASN   360      -3.202  13.310   8.594  1.00  0.00           C  
ATOM   2817  ND2 ASN   360      -4.114  12.411   8.691  1.00  0.00           N  
ATOM   2818  OD1 ASN   360      -2.107  13.056   9.132  1.00  0.00           O  
ATOM   2819  N   SER   361      -6.458  15.280   9.676  1.00  0.00           N  
ATOM   2820  CA  SER   361      -7.434  14.320  10.153  1.00  0.00           C  
ATOM   2821  C   SER   361      -7.388  13.004   9.276  1.00  0.00           C  
ATOM   2822  O   SER   361      -6.700  12.948   8.252  1.00  0.00           O  
ATOM   2823  CB  SER   361      -8.863  14.992  10.254  1.00  0.00           C  
ATOM   2824  OG  SER   361      -9.225  15.085  11.631  1.00  0.00           O  
ATOM   2825  N   ILE   362      -8.164  11.983   9.694  1.00  0.00           N  
ATOM   2826  CA  ILE   362      -8.389  10.778   8.875  1.00  0.00           C  
ATOM   2827  C   ILE   362      -9.822  10.179   9.100  1.00  0.00           C  
ATOM   2828  O   ILE   362     -10.422  10.095  10.184  1.00  0.00           O  
ATOM   2829  CB  ILE   362      -7.232   9.755   9.050  1.00  0.00           C  
ATOM   2830  CG1 ILE   362      -7.377   8.570   8.153  1.00  0.00           C  
ATOM   2831  CG2 ILE   362      -7.136   9.367  10.569  1.00  0.00           C  
ATOM   2832  CD1 ILE   362      -6.410   7.427   8.335  1.00  0.00           C  
ATOM   2833  N   VAL   363     -10.353   9.786   7.973  1.00  0.00           N  
ATOM   2834  CA  VAL   363     -11.633   9.159   7.809  1.00  0.00           C  
ATOM   2835  C   VAL   363     -11.519   7.783   7.062  1.00  0.00           C  
ATOM   2836  O   VAL   363     -10.731   7.706   6.179  1.00  0.00           O  
ATOM   2837  CB  VAL   363     -12.565  10.144   7.126  1.00  0.00           C  
ATOM   2838  CG1 VAL   363     -13.925   9.478   6.930  1.00  0.00           C  
ATOM   2839  CG2 VAL   363     -12.861  11.330   8.059  1.00  0.00           C  
ATOM   2840  N   VAL   364     -12.314   6.752   7.470  1.00  0.00           N  
ATOM   2841  CA  VAL   364     -12.202   5.395   6.914  1.00  0.00           C  
ATOM   2842  C   VAL   364     -13.600   4.789   6.588  1.00  0.00           C  
ATOM   2843  O   VAL   364     -14.537   4.906   7.391  1.00  0.00           O  
ATOM   2844  CB  VAL   364     -11.492   4.568   7.956  1.00  0.00           C  
ATOM   2845  CG1 VAL   364     -11.050   3.120   7.402  1.00  0.00           C  
ATOM   2846  CG2 VAL   364     -10.235   5.244   8.390  1.00  0.00           C  
ATOM   2847  N   PHE   365     -13.801   4.155   5.453  1.00  0.00           N  
ATOM   2848  CA  PHE   365     -15.038   3.490   4.949  1.00  0.00           C  
ATOM   2849  C   PHE   365     -14.886   2.033   4.423  1.00  0.00           C  
ATOM   2850  O   PHE   365     -13.823   1.683   3.930  1.00  0.00           O  
ATOM   2851  CB  PHE   365     -15.677   4.437   3.878  1.00  0.00           C  
ATOM   2852  CG  PHE   365     -16.630   5.546   4.396  1.00  0.00           C  
ATOM   2853  CD1 PHE   365     -16.246   6.580   5.335  1.00  0.00           C  
ATOM   2854  CD2 PHE   365     -17.904   5.731   3.816  1.00  0.00           C  
ATOM   2855  CE1 PHE   365     -17.046   7.710   5.584  1.00  0.00           C  
ATOM   2856  CE2 PHE   365     -18.695   6.901   4.085  1.00  0.00           C  
ATOM   2857  CZ  PHE   365     -18.301   7.836   5.034  1.00  0.00           C  
ATOM   2858  N   CYX   366     -15.840   1.143   4.640  1.00  0.00           N  
ATOM   2859  CA  CYX   366     -15.709  -0.265   4.273  1.00  0.00           C  
ATOM   2860  C   CYX   366     -16.943  -0.759   3.520  1.00  0.00           C  
ATOM   2861  O   CYX   366     -18.105  -0.288   3.752  1.00  0.00           O  
ATOM   2862  CB  CYX   366     -15.471  -1.162   5.511  1.00  0.00           C  
ATOM   2863  SG  CYX   366     -13.827  -1.778   6.032  1.00  0.00           S  
ATOM   2864  N   GLY   367     -16.815  -1.483   2.417  1.00  0.00           N  
ATOM   2865  CA  GLY   367     -17.937  -1.726   1.456  1.00  0.00           C  
ATOM   2866  C   GLY   367     -19.064  -2.537   2.032  1.00  0.00           C  
ATOM   2867  O   GLY   367     -18.863  -3.283   2.980  1.00  0.00           O  
ATOM   2868  N   THR   368     -20.300  -2.303   1.672  1.00  0.00           N  
ATOM   2869  CA  THR   368     -21.546  -2.864   2.259  1.00  0.00           C  
ATOM   2870  C   THR   368     -22.557  -3.256   1.108  1.00  0.00           C  
ATOM   2871  O   THR   368     -22.516  -2.880  -0.080  1.00  0.00           O  
ATOM   2872  CB  THR   368     -22.214  -1.968   3.258  1.00  0.00           C  
ATOM   2873  CG2 THR   368     -21.515  -1.807   4.625  1.00  0.00           C  
ATOM   2874  OG1 THR   368     -22.476  -0.665   2.642  1.00  0.00           O  
ATOM   2875  N   SER   369     -23.483  -4.177   1.565  1.00  0.00           N  
ATOM   2876  CA  SER   369     -24.466  -4.781   0.663  1.00  0.00           C  
ATOM   2877  C   SER   369     -25.927  -4.149   0.824  1.00  0.00           C  
ATOM   2878  O   SER   369     -26.728  -4.223  -0.124  1.00  0.00           O  
ATOM   2879  CB  SER   369     -24.561  -6.262   0.914  1.00  0.00           C  
ATOM   2880  OG  SER   369     -23.360  -6.913   0.621  1.00  0.00           O  
ATOM   2881  N   GLY   370     -26.136  -3.545   1.985  1.00  0.00           N  
ATOM   2882  CA  GLY   370     -27.326  -2.784   2.249  1.00  0.00           C  
ATOM   2883  C   GLY   370     -27.587  -1.479   1.403  1.00  0.00           C  
ATOM   2884  O   GLY   370     -27.207  -1.384   0.237  1.00  0.00           O  
ATOM   2885  N   THR   371     -28.081  -0.432   2.095  1.00  0.00           N  
ATOM   2886  CA  THR   371     -28.174   0.931   1.591  1.00  0.00           C  
ATOM   2887  C   THR   371     -27.259   1.875   2.344  1.00  0.00           C  
ATOM   2888  O   THR   371     -27.299   1.899   3.554  1.00  0.00           O  
ATOM   2889  CB  THR   371     -29.654   1.433   1.651  1.00  0.00           C  
ATOM   2890  CG2 THR   371     -29.887   2.926   1.207  1.00  0.00           C  
ATOM   2891  OG1 THR   371     -30.407   0.649   0.730  1.00  0.00           O  
ATOM   2892  N   TYR   372     -26.322   2.637   1.716  1.00  0.00           N  
ATOM   2893  CA  TYR   372     -25.436   3.562   2.319  1.00  0.00           C  
ATOM   2894  C   TYR   372     -26.209   4.730   2.968  1.00  0.00           C  
ATOM   2895  O   TYR   372     -27.245   5.134   2.541  1.00  0.00           O  
ATOM   2896  CB  TYR   372     -24.326   3.866   1.290  1.00  0.00           C  
ATOM   2897  CG  TYR   372     -24.627   5.031   0.444  1.00  0.00           C  
ATOM   2898  CD1 TYR   372     -25.266   4.938  -0.763  1.00  0.00           C  
ATOM   2899  CD2 TYR   372     -24.108   6.318   0.825  1.00  0.00           C  
ATOM   2900  CE1 TYR   372     -25.547   6.013  -1.589  1.00  0.00           C  
ATOM   2901  CE2 TYR   372     -24.299   7.463   0.009  1.00  0.00           C  
ATOM   2902  CZ  TYR   372     -24.999   7.280  -1.188  1.00  0.00           C  
ATOM   2903  OH  TYR   372     -25.281   8.374  -1.875  1.00  0.00           O  
ATOM   2904  N   GLY   373     -25.687   5.334   4.026  1.00  0.00           N  
ATOM   2905  CA  GLY   373     -26.168   6.653   4.379  1.00  0.00           C  
ATOM   2906  C   GLY   373     -25.489   7.756   3.581  1.00  0.00           C  
ATOM   2907  O   GLY   373     -24.298   7.884   3.482  1.00  0.00           O  
ATOM   2908  N   THR   374     -26.333   8.570   3.037  1.00  0.00           N  
ATOM   2909  CA  THR   374     -25.956   9.882   2.528  1.00  0.00           C  
ATOM   2910  C   THR   374     -25.484  10.795   3.677  1.00  0.00           C  
ATOM   2911  O   THR   374     -26.014  10.741   4.752  1.00  0.00           O  
ATOM   2912  CB  THR   374     -27.199  10.558   1.830  1.00  0.00           C  
ATOM   2913  CG2 THR   374     -27.167  10.036   0.338  1.00  0.00           C  
ATOM   2914  OG1 THR   374     -28.504  10.417   2.368  1.00  0.00           O  
ATOM   2915  N   GLY   375     -24.490  11.695   3.400  1.00  0.00           N  
ATOM   2916  CA  GLY   375     -24.017  12.699   4.369  1.00  0.00           C  
ATOM   2917  C   GLY   375     -22.662  13.339   3.965  1.00  0.00           C  
ATOM   2918  O   GLY   375     -22.124  12.994   2.887  1.00  0.00           O  
ATOM   2919  N   SER   376     -22.079  14.143   4.884  1.00  0.00           N  
ATOM   2920  CA  SER   376     -20.726  14.791   4.749  1.00  0.00           C  
ATOM   2921  C   SER   376     -19.888  14.513   6.005  1.00  0.00           C  
ATOM   2922  O   SER   376     -20.418  14.698   7.161  1.00  0.00           O  
ATOM   2923  CB  SER   376     -20.800  16.324   4.287  1.00  0.00           C  
ATOM   2924  OG  SER   376     -19.448  16.892   4.171  1.00  0.00           O  
ATOM   2925  N   TRP   377     -18.618  14.111   5.914  1.00  0.00           N  
ATOM   2926  CA  TRP   377     -17.729  13.854   7.110  1.00  0.00           C  
ATOM   2927  C   TRP   377     -16.487  14.772   7.086  1.00  0.00           C  
ATOM   2928  O   TRP   377     -15.336  14.290   6.923  1.00  0.00           O  
ATOM   2929  CB  TRP   377     -17.412  12.373   7.165  1.00  0.00           C  
ATOM   2930  CG  TRP   377     -18.468  11.472   7.661  1.00  0.00           C  
ATOM   2931  CD1 TRP   377     -18.510  11.155   9.009  1.00  0.00           C  
ATOM   2932  CD2 TRP   377     -19.593  10.787   7.028  1.00  0.00           C  
ATOM   2933  CE2 TRP   377     -20.114   9.973   8.039  1.00  0.00           C  
ATOM   2934  CE3 TRP   377     -20.252  10.905   5.743  1.00  0.00           C  
ATOM   2935  NE1 TRP   377     -19.473  10.265   9.216  1.00  0.00           N  
ATOM   2936  CZ2 TRP   377     -21.243   9.086   7.785  1.00  0.00           C  
ATOM   2937  CZ3 TRP   377     -21.261   9.938   5.469  1.00  0.00           C  
ATOM   2938  CH2 TRP   377     -21.691   9.044   6.431  1.00  0.00           C  
ATOM   2939  N   PRO   378     -16.668  16.060   7.491  1.00  0.00           N  
ATOM   2940  CA  PRO   378     -15.586  17.058   7.446  1.00  0.00           C  
ATOM   2941  C   PRO   378     -14.706  17.130   8.694  1.00  0.00           C  
ATOM   2942  O   PRO   378     -15.177  16.785   9.818  1.00  0.00           O  
ATOM   2943  CB  PRO   378     -16.262  18.460   7.307  1.00  0.00           C  
ATOM   2944  CG  PRO   378     -17.579  18.168   8.065  1.00  0.00           C  
ATOM   2945  CD  PRO   378     -17.887  16.772   7.544  1.00  0.00           C  
ATOM   2946  N   ASP   379     -13.494  17.718   8.598  1.00  0.00           N  
ATOM   2947  CA  ASP   379     -12.684  17.931   9.746  1.00  0.00           C  
ATOM   2948  C   ASP   379     -13.401  18.857  10.805  1.00  0.00           C  
ATOM   2949  O   ASP   379     -13.252  18.500  11.964  1.00  0.00           O  
ATOM   2950  CB  ASP   379     -11.279  18.491   9.311  1.00  0.00           C  
ATOM   2951  CG  ASP   379     -11.305  20.022   9.109  1.00  0.00           C  
ATOM   2952  OD1 ASP   379     -11.654  20.538   7.989  1.00  0.00           O  
ATOM   2953  OD2 ASP   379     -11.071  20.747  10.035  1.00  0.00           O1-
ATOM   2954  N   GLY   380     -14.116  19.920  10.354  1.00  0.00           N  
ATOM   2955  CA  GLY   380     -14.873  20.736  11.352  1.00  0.00           C  
ATOM   2956  C   GLY   380     -14.069  21.650  12.264  1.00  0.00           C  
ATOM   2957  O   GLY   380     -14.667  22.056  13.241  1.00  0.00           O  
ATOM   2958  N   ALA   381     -12.796  21.939  11.986  1.00  0.00           N  
ATOM   2959  CA  ALA   381     -11.952  22.753  12.818  1.00  0.00           C  
ATOM   2960  C   ALA   381     -11.946  24.256  12.396  1.00  0.00           C  
ATOM   2961  O   ALA   381     -11.855  24.572  11.208  1.00  0.00           O  
ATOM   2962  CB  ALA   381     -10.563  22.131  12.857  1.00  0.00           C  
ATOM   2963  N   ASP   382     -11.862  25.200  13.372  1.00  0.00           N  
ATOM   2964  CA  ASP   382     -11.868  26.671  13.229  1.00  0.00           C  
ATOM   2965  C   ASP   382     -10.917  27.234  14.331  1.00  0.00           C  
ATOM   2966  O   ASP   382     -10.908  26.668  15.448  1.00  0.00           O  
ATOM   2967  CB  ASP   382     -13.279  27.303  13.400  1.00  0.00           C  
ATOM   2968  CG  ASP   382     -13.237  28.802  13.459  1.00  0.00           C  
ATOM   2969  OD1 ASP   382     -12.804  29.446  14.446  1.00  0.00           O  
ATOM   2970  OD2 ASP   382     -13.667  29.439  12.418  1.00  0.00           O1-
ATOM   2971  N   ILE   383     -10.104  28.313  14.183  1.00  0.00           N  
ATOM   2972  CA  ILE   383      -9.232  28.806  15.264  1.00  0.00           C  
ATOM   2973  C   ILE   383      -9.883  29.150  16.580  1.00  0.00           C  
ATOM   2974  O   ILE   383      -9.101  29.334  17.528  1.00  0.00           O  
ATOM   2975  CB  ILE   383      -8.276  29.957  14.788  1.00  0.00           C  
ATOM   2976  CG1 ILE   383      -9.028  31.181  14.158  1.00  0.00           C  
ATOM   2977  CG2 ILE   383      -7.368  29.321  13.742  1.00  0.00           C  
ATOM   2978  CD1 ILE   383      -8.192  32.432  13.732  1.00  0.00           C  
ATOM   2979  N   ASN   384     -11.214  29.322  16.679  1.00  0.00           N  
ATOM   2980  CA  ASN   384     -11.963  29.607  17.864  1.00  0.00           C  
ATOM   2981  C   ASN   384     -11.874  28.392  18.789  1.00  0.00           C  
ATOM   2982  O   ASN   384     -12.124  28.546  19.997  1.00  0.00           O  
ATOM   2983  CB  ASN   384     -13.349  30.201  17.505  1.00  0.00           C  
ATOM   2984  CG  ASN   384     -14.337  29.056  16.991  1.00  0.00           C  
ATOM   2985  ND2 ASN   384     -15.588  29.277  17.111  1.00  0.00           N  
ATOM   2986  OD1 ASN   384     -14.006  27.957  16.618  1.00  0.00           O  
ATOM   2987  N   LEU   385     -11.580  27.185  18.165  1.00  0.00           N  
ATOM   2988  CA  LEU   385     -11.438  25.921  18.749  1.00  0.00           C  
ATOM   2989  C   LEU   385      -9.959  25.419  18.750  1.00  0.00           C  
ATOM   2990  O   LEU   385      -9.338  25.272  19.824  1.00  0.00           O  
ATOM   2991  CB  LEU   385     -12.374  24.836  18.135  1.00  0.00           C  
ATOM   2992  CG  LEU   385     -12.242  23.423  18.719  1.00  0.00           C  
ATOM   2993  CD1 LEU   385     -12.575  23.375  20.226  1.00  0.00           C  
ATOM   2994  CD2 LEU   385     -13.246  22.529  17.896  1.00  0.00           C  
ATOM   2995  N   MET   386      -9.438  25.214  17.523  1.00  0.00           N  
ATOM   2996  CA  MET   386      -8.198  24.513  17.330  1.00  0.00           C  
ATOM   2997  C   MET   386      -6.890  25.289  17.726  1.00  0.00           C  
ATOM   2998  O   MET   386      -6.805  26.470  17.393  1.00  0.00           O  
ATOM   2999  CB  MET   386      -8.087  23.940  15.918  1.00  0.00           C  
ATOM   3000  CG  MET   386      -8.005  24.966  14.814  1.00  0.00           C  
ATOM   3001  SD  MET   386      -7.731  24.275  13.103  1.00  0.00           S  
ATOM   3002  CE  MET   386      -8.200  25.641  12.036  1.00  0.00           C  
ATOM   3003  N   PRO   387      -5.846  24.704  18.272  1.00  0.00           N  
ATOM   3004  CA  PRO   387      -4.657  25.500  18.646  1.00  0.00           C  
ATOM   3005  C   PRO   387      -3.996  26.315  17.506  1.00  0.00           C  
ATOM   3006  O   PRO   387      -3.797  25.881  16.335  1.00  0.00           O  
ATOM   3007  CB  PRO   387      -3.694  24.455  19.209  1.00  0.00           C  
ATOM   3008  CG  PRO   387      -4.611  23.324  19.715  1.00  0.00           C  
ATOM   3009  CD  PRO   387      -5.894  23.500  19.035  1.00  0.00           C  
ATOM   3010  N   ILE   388      -3.696  27.563  17.785  1.00  0.00           N  
ATOM   3011  CA  ILE   388      -3.056  28.477  16.866  1.00  0.00           C  
ATOM   3012  C   ILE   388      -1.753  27.867  16.404  1.00  0.00           C  
ATOM   3013  O   ILE   388      -1.533  27.803  15.185  1.00  0.00           O  
ATOM   3014  CB  ILE   388      -2.790  29.843  17.535  1.00  0.00           C  
ATOM   3015  CG1 ILE   388      -4.055  30.541  18.248  1.00  0.00           C  
ATOM   3016  CG2 ILE   388      -2.000  30.746  16.587  1.00  0.00           C  
ATOM   3017  CD1 ILE   388      -5.297  30.578  17.407  1.00  0.00           C  
ATOM   3018  CA  Ca2   389      -0.235  12.679 -12.985  1.00  0.00           C  
END
ENDMDL
MODEL        2
ATOM      1  N   ALA     1       0.817 -25.754   5.440  1.00  0.00           N  
ATOM      2  CA  ALA     1       0.833 -24.223   5.309  1.00  0.00           C  
ATOM      3  C   ALA     1       0.576 -23.601   6.691  1.00  0.00           C  
ATOM      4  O   ALA     1      -0.210 -24.163   7.423  1.00  0.00           O  
ATOM      5  CB  ALA     1       0.032 -23.714   4.117  1.00  0.00           C  
ATOM      6  N   GLU     2       1.138 -22.474   6.991  1.00  0.00           N  
ATOM      7  CA  GLU     2       1.062 -21.761   8.255  1.00  0.00           C  
ATOM      8  C   GLU     2       0.847 -20.180   8.133  1.00  0.00           C  
ATOM      9  O   GLU     2       0.664 -19.505   9.086  1.00  0.00           O  
ATOM     10  CB  GLU     2       2.346 -22.020   9.052  1.00  0.00           C  
ATOM     11  CG  GLU     2       3.651 -21.570   8.443  1.00  0.00           C  
ATOM     12  CD  GLU     2       4.875 -22.168   9.147  1.00  0.00           C  
ATOM     13  OE1 GLU     2       5.233 -23.358   8.872  1.00  0.00           O  
ATOM     14  OE2 GLU     2       5.401 -21.556  10.124  1.00  0.00           O1-
ATOM     15  N   TYR     3       0.877 -19.652   6.856  1.00  0.00           N  
ATOM     16  CA  TYR     3       0.773 -18.201   6.604  1.00  0.00           C  
ATOM     17  C   TYR     3      -0.521 -17.942   5.818  1.00  0.00           C  
ATOM     18  O   TYR     3      -0.897 -18.655   4.891  1.00  0.00           O  
ATOM     19  CB  TYR     3       1.950 -17.789   5.774  1.00  0.00           C  
ATOM     20  CG  TYR     3       3.356 -18.007   6.342  1.00  0.00           C  
ATOM     21  CD1 TYR     3       3.813 -17.044   7.241  1.00  0.00           C  
ATOM     22  CD2 TYR     3       4.194 -19.138   6.031  1.00  0.00           C  
ATOM     23  CE1 TYR     3       5.109 -17.211   7.828  1.00  0.00           C  
ATOM     24  CE2 TYR     3       5.450 -19.305   6.588  1.00  0.00           C  
ATOM     25  CZ  TYR     3       5.918 -18.281   7.447  1.00  0.00           C  
ATOM     26  OH  TYR     3       7.144 -18.478   8.003  1.00  0.00           O  
ATOM     27  N   ARG     4      -1.239 -16.881   6.059  1.00  0.00           N  
ATOM     28  CA  ARG     4      -2.494 -16.483   5.414  1.00  0.00           C  
ATOM     29  C   ARG     4      -2.353 -16.205   3.926  1.00  0.00           C  
ATOM     30  O   ARG     4      -1.289 -15.666   3.506  1.00  0.00           O  
ATOM     31  CB  ARG     4      -3.325 -15.355   6.105  1.00  0.00           C  
ATOM     32  CG  ARG     4      -2.683 -13.999   6.537  1.00  0.00           C  
ATOM     33  CD  ARG     4      -3.712 -12.928   6.807  1.00  0.00           C  
ATOM     34  NE  ARG     4      -3.099 -11.611   7.099  1.00  0.00           N  
ATOM     35  CZ  ARG     4      -3.579 -10.473   7.603  1.00  0.00           C  
ATOM     36  NH1 ARG     4      -4.859 -10.340   7.715  1.00  0.00           N1+
ATOM     37  NH2 ARG     4      -2.857  -9.467   7.843  1.00  0.00           N  
ATOM     38  N   ASN     5      -3.250 -16.717   3.107  1.00  0.00           N  
ATOM     39  CA  ASN     5      -3.021 -16.809   1.678  1.00  0.00           C  
ATOM     40  C   ASN     5      -4.104 -16.151   0.815  1.00  0.00           C  
ATOM     41  O   ASN     5      -3.885 -15.954  -0.392  1.00  0.00           O  
ATOM     42  CB  ASN     5      -2.794 -18.319   1.411  1.00  0.00           C  
ATOM     43  CG  ASN     5      -4.057 -19.155   1.428  1.00  0.00           C  
ATOM     44  ND2 ASN     5      -3.948 -20.383   0.981  1.00  0.00           N  
ATOM     45  OD1 ASN     5      -5.107 -18.634   1.754  1.00  0.00           O  
ATOM     46  N   TRP     6      -5.176 -15.651   1.401  1.00  0.00           N  
ATOM     47  CA  TRP     6      -6.210 -14.935   0.839  1.00  0.00           C  
ATOM     48  C   TRP     6      -6.935 -15.635  -0.340  1.00  0.00           C  
ATOM     49  O   TRP     6      -7.547 -14.978  -1.180  1.00  0.00           O  
ATOM     50  CB  TRP     6      -5.623 -13.514   0.501  1.00  0.00           C  
ATOM     51  CG  TRP     6      -4.988 -12.723   1.580  1.00  0.00           C  
ATOM     52  CD1 TRP     6      -3.659 -12.718   1.758  1.00  0.00           C  
ATOM     53  CD2 TRP     6      -5.511 -11.747   2.572  1.00  0.00           C  
ATOM     54  CE2 TRP     6      -4.434 -11.275   3.342  1.00  0.00           C  
ATOM     55  CE3 TRP     6      -6.801 -11.195   2.878  1.00  0.00           C  
ATOM     56  NE1 TRP     6      -3.353 -11.865   2.776  1.00  0.00           N  
ATOM     57  CZ2 TRP     6      -4.648 -10.280   4.337  1.00  0.00           C  
ATOM     58  CZ3 TRP     6      -7.044 -10.210   3.812  1.00  0.00           C  
ATOM     59  CH2 TRP     6      -5.958  -9.768   4.601  1.00  0.00           C  
ATOM     60  N   SER     7      -6.898 -16.955  -0.447  1.00  0.00           N  
ATOM     61  CA  SER     7      -7.454 -17.747  -1.526  1.00  0.00           C  
ATOM     62  C   SER     7      -8.954 -17.942  -1.566  1.00  0.00           C  
ATOM     63  O   SER     7      -9.506 -19.039  -1.807  1.00  0.00           O  
ATOM     64  CB  SER     7      -6.749 -19.090  -1.369  1.00  0.00           C  
ATOM     65  OG  SER     7      -5.326 -18.882  -1.709  1.00  0.00           O  
ATOM     66  N   LYS     8      -9.761 -16.849  -1.555  1.00  0.00           N  
ATOM     67  CA  LYS     8     -11.192 -16.806  -1.364  1.00  0.00           C  
ATOM     68  C   LYS     8     -11.892 -15.867  -2.473  1.00  0.00           C  
ATOM     69  O   LYS     8     -11.227 -14.828  -2.772  1.00  0.00           O  
ATOM     70  CB  LYS     8     -11.530 -16.414   0.106  1.00  0.00           C  
ATOM     71  CG  LYS     8     -11.220 -17.590   1.041  1.00  0.00           C  
ATOM     72  CD  LYS     8     -11.539 -17.399   2.570  1.00  0.00           C  
ATOM     73  CE  LYS     8     -11.298 -18.674   3.344  1.00  0.00           C  
ATOM     74  NZ  LYS     8     -11.526 -18.472   4.804  1.00  0.00           N1+
ATOM     75  N   PRO     9     -13.170 -16.111  -2.903  1.00  0.00           N  
ATOM     76  CA  PRO     9     -13.781 -15.174  -3.791  1.00  0.00           C  
ATOM     77  C   PRO     9     -14.071 -13.757  -3.154  1.00  0.00           C  
ATOM     78  O   PRO     9     -13.988 -13.624  -1.973  1.00  0.00           O  
ATOM     79  CB  PRO     9     -15.212 -15.778  -3.984  1.00  0.00           C  
ATOM     80  CG  PRO     9     -15.473 -16.745  -2.751  1.00  0.00           C  
ATOM     81  CD  PRO     9     -14.046 -17.181  -2.424  1.00  0.00           C  
ATOM     82  N   GLN    10     -14.363 -12.771  -3.980  1.00  0.00           N  
ATOM     83  CA  GLN    10     -14.622 -11.413  -3.504  1.00  0.00           C  
ATOM     84  C   GLN    10     -16.085 -11.262  -2.912  1.00  0.00           C  
ATOM     85  O   GLN    10     -17.012 -11.725  -3.641  1.00  0.00           O  
ATOM     86  CB  GLN    10     -14.222 -10.348  -4.575  1.00  0.00           C  
ATOM     87  CG  GLN    10     -14.369  -8.859  -4.187  1.00  0.00           C  
ATOM     88  CD  GLN    10     -13.600  -7.886  -5.106  1.00  0.00           C  
ATOM     89  NE2 GLN    10     -14.112  -7.558  -6.258  1.00  0.00           N  
ATOM     90  OE1 GLN    10     -12.471  -7.551  -4.837  1.00  0.00           O  
ATOM     91  N   CYX    11     -16.250 -10.638  -1.770  1.00  0.00           N  
ATOM     92  CA  CYX    11     -17.544 -10.538  -1.117  1.00  0.00           C  
ATOM     93  C   CYX    11     -18.476  -9.660  -1.978  1.00  0.00           C  
ATOM     94  O   CYX    11     -18.068  -8.876  -2.821  1.00  0.00           O  
ATOM     95  CB  CYX    11     -17.321  -9.887   0.218  1.00  0.00           C  
ATOM     96  SG  CYX    11     -16.502 -10.897   1.557  1.00  0.00           S  
ATOM     97  N   LYS    12     -19.768  -9.877  -1.807  1.00  0.00           N  
ATOM     98  CA  LYS    12     -20.851  -9.100  -2.510  1.00  0.00           C  
ATOM     99  C   LYS    12     -20.759  -7.633  -2.020  1.00  0.00           C  
ATOM    100  O   LYS    12     -21.026  -7.339  -0.830  1.00  0.00           O  
ATOM    101  CB  LYS    12     -22.185  -9.707  -2.232  1.00  0.00           C  
ATOM    102  CG  LYS    12     -23.449  -8.970  -2.716  1.00  0.00           C  
ATOM    103  CD  LYS    12     -23.399  -8.861  -4.255  1.00  0.00           C  
ATOM    104  CE  LYS    12     -24.443  -7.905  -4.746  1.00  0.00           C  
ATOM    105  NZ  LYS    12     -25.026  -8.265  -6.092  1.00  0.00           N1+
ATOM    106  N   ILE    13     -20.271  -6.709  -2.862  1.00  0.00           N  
ATOM    107  CA  ILE    13     -20.228  -5.281  -2.633  1.00  0.00           C  
ATOM    108  C   ILE    13     -21.281  -4.503  -3.355  1.00  0.00           C  
ATOM    109  O   ILE    13     -21.464  -4.696  -4.518  1.00  0.00           O  
ATOM    110  CB  ILE    13     -18.775  -4.664  -2.800  1.00  0.00           C  
ATOM    111  CG1 ILE    13     -17.955  -5.353  -1.659  1.00  0.00           C  
ATOM    112  CG2 ILE    13     -18.672  -3.096  -2.540  1.00  0.00           C  
ATOM    113  CD1 ILE    13     -16.393  -5.167  -1.818  1.00  0.00           C  
ATOM    114  N   THR    14     -22.003  -3.635  -2.695  1.00  0.00           N  
ATOM    115  CA  THR    14     -23.207  -2.908  -3.198  1.00  0.00           C  
ATOM    116  C   THR    14     -23.055  -1.411  -2.808  1.00  0.00           C  
ATOM    117  O   THR    14     -24.044  -0.739  -2.650  1.00  0.00           O  
ATOM    118  CB  THR    14     -24.473  -3.558  -2.600  1.00  0.00           C  
ATOM    119  CG2 THR    14     -25.686  -3.228  -3.566  1.00  0.00           C  
ATOM    120  OG1 THR    14     -24.349  -5.019  -2.468  1.00  0.00           O  
ATOM    121  N   GLY    15     -21.814  -0.885  -2.677  1.00  0.00           N  
ATOM    122  CA  GLY    15     -21.555   0.400  -1.958  1.00  0.00           C  
ATOM    123  C   GLY    15     -20.674   0.090  -0.744  1.00  0.00           C  
ATOM    124  O   GLY    15     -20.280  -1.014  -0.338  1.00  0.00           O  
ATOM    125  N   PHE    16     -20.214   1.154  -0.085  1.00  0.00           N  
ATOM    126  CA  PHE    16     -19.412   1.184   1.171  1.00  0.00           C  
ATOM    127  C   PHE    16     -20.207   1.840   2.299  1.00  0.00           C  
ATOM    128  O   PHE    16     -20.883   2.873   2.101  1.00  0.00           O  
ATOM    129  CB  PHE    16     -18.138   1.942   0.893  1.00  0.00           C  
ATOM    130  CG  PHE    16     -17.432   1.427  -0.355  1.00  0.00           C  
ATOM    131  CD1 PHE    16     -16.416   0.513  -0.164  1.00  0.00           C  
ATOM    132  CD2 PHE    16     -17.602   2.015  -1.583  1.00  0.00           C  
ATOM    133  CE1 PHE    16     -15.550   0.207  -1.241  1.00  0.00           C  
ATOM    134  CE2 PHE    16     -16.846   1.670  -2.710  1.00  0.00           C  
ATOM    135  CZ  PHE    16     -15.830   0.685  -2.530  1.00  0.00           C  
ATOM    136  N   ALA    17     -19.947   1.382   3.538  1.00  0.00           N  
ATOM    137  CA  ALA    17     -20.453   1.906   4.768  1.00  0.00           C  
ATOM    138  C   ALA    17     -19.247   2.387   5.689  1.00  0.00           C  
ATOM    139  O   ALA    17     -18.149   1.874   5.633  1.00  0.00           O  
ATOM    140  CB  ALA    17     -21.221   0.784   5.527  1.00  0.00           C  
ATOM    141  N   PRO    18     -19.500   3.332   6.583  1.00  0.00           N  
ATOM    142  CA  PRO    18     -18.514   3.974   7.513  1.00  0.00           C  
ATOM    143  C   PRO    18     -17.823   2.876   8.411  1.00  0.00           C  
ATOM    144  O   PRO    18     -18.508   1.827   8.700  1.00  0.00           O  
ATOM    145  CB  PRO    18     -19.264   5.173   8.106  1.00  0.00           C  
ATOM    146  CG  PRO    18     -20.785   4.788   8.044  1.00  0.00           C  
ATOM    147  CD  PRO    18     -20.779   4.105   6.729  1.00  0.00           C  
ATOM    148  N   PHE    19     -16.595   3.130   8.900  1.00  0.00           N  
ATOM    149  CA  PHE    19     -15.973   2.053   9.648  1.00  0.00           C  
ATOM    150  C   PHE    19     -15.279   2.694  10.866  1.00  0.00           C  
ATOM    151  O   PHE    19     -15.358   2.117  11.992  1.00  0.00           O  
ATOM    152  CB  PHE    19     -14.960   1.345   8.750  1.00  0.00           C  
ATOM    153  CG  PHE    19     -14.238   0.129   9.428  1.00  0.00           C  
ATOM    154  CD1 PHE    19     -14.946  -0.814  10.278  1.00  0.00           C  
ATOM    155  CD2 PHE    19     -12.878  -0.034   9.295  1.00  0.00           C  
ATOM    156  CE1 PHE    19     -14.272  -1.998  10.665  1.00  0.00           C  
ATOM    157  CE2 PHE    19     -12.255  -1.229   9.802  1.00  0.00           C  
ATOM    158  CZ  PHE    19     -12.951  -2.270  10.372  1.00  0.00           C  
ATOM    159  N   SER    20     -14.634   3.853  10.667  1.00  0.00           N  
ATOM    160  CA  SER    20     -13.908   4.675  11.637  1.00  0.00           C  
ATOM    161  C   SER    20     -13.711   6.167  11.297  1.00  0.00           C  
ATOM    162  O   SER    20     -13.463   6.443  10.150  1.00  0.00           O  
ATOM    163  CB  SER    20     -12.583   3.998  12.091  1.00  0.00           C  
ATOM    164  OG  SER    20     -12.931   2.915  12.863  1.00  0.00           O  
ATOM    165  N   LYS    21     -13.745   7.011  12.312  1.00  0.00           N  
ATOM    166  CA  LYS    21     -13.130   8.359  12.284  1.00  0.00           C  
ATOM    167  C   LYS    21     -12.477   8.779  13.570  1.00  0.00           C  
ATOM    168  O   LYS    21     -13.144   8.915  14.607  1.00  0.00           O  
ATOM    169  CB  LYS    21     -14.194   9.385  11.793  1.00  0.00           C  
ATOM    170  CG  LYS    21     -13.477  10.666  11.285  1.00  0.00           C  
ATOM    171  CD  LYS    21     -14.480  11.484  10.544  1.00  0.00           C  
ATOM    172  CE  LYS    21     -13.882  12.775  10.005  1.00  0.00           C  
ATOM    173  NZ  LYS    21     -14.364  13.992  10.819  1.00  0.00           N1+
ATOM    174  N   ASP    22     -11.196   9.046  13.500  1.00  0.00           N  
ATOM    175  CA  ASP    22     -10.403   9.396  14.707  1.00  0.00           C  
ATOM    176  C   ASP    22     -10.863  10.743  15.412  1.00  0.00           C  
ATOM    177  O   ASP    22     -10.770  10.896  16.604  1.00  0.00           O  
ATOM    178  CB  ASP    22      -8.861   9.333  14.377  1.00  0.00           C  
ATOM    179  CG  ASP    22      -8.441  10.428  13.466  1.00  0.00           C  
ATOM    180  OD1 ASP    22      -8.629  11.646  13.742  1.00  0.00           O  
ATOM    181  OD2 ASP    22      -7.766  10.101  12.468  1.00  0.00           O1-
ATOM    182  N   ASN    23     -11.515  11.740  14.644  1.00  0.00           N  
ATOM    183  CA  ASN    23     -11.864  13.088  15.100  1.00  0.00           C  
ATOM    184  C   ASN    23     -10.746  13.870  15.872  1.00  0.00           C  
ATOM    185  O   ASN    23     -11.069  14.666  16.735  1.00  0.00           O  
ATOM    186  CB  ASN    23     -13.258  12.959  15.730  1.00  0.00           C  
ATOM    187  CG  ASN    23     -14.534  12.628  14.880  1.00  0.00           C  
ATOM    188  ND2 ASN    23     -15.629  12.397  15.582  1.00  0.00           N  
ATOM    189  OD1 ASN    23     -14.526  12.625  13.670  1.00  0.00           O  
ATOM    190  N   SER    24      -9.475  13.598  15.598  1.00  0.00           N  
ATOM    191  CA  SER    24      -8.420  14.039  16.578  1.00  0.00           C  
ATOM    192  C   SER    24      -8.145  15.508  16.578  1.00  0.00           C  
ATOM    193  O   SER    24      -7.880  16.071  17.613  1.00  0.00           O  
ATOM    194  CB  SER    24      -7.119  13.358  16.112  1.00  0.00           C  
ATOM    195  OG  SER    24      -7.019  13.546  14.664  1.00  0.00           O  
ATOM    196  N   ILE    25      -8.516  16.296  15.470  1.00  0.00           N  
ATOM    197  CA  ILE    25      -8.461  17.776  15.410  1.00  0.00           C  
ATOM    198  C   ILE    25      -9.505  18.404  16.277  1.00  0.00           C  
ATOM    199  O   ILE    25      -9.252  19.582  16.465  1.00  0.00           O  
ATOM    200  CB  ILE    25      -8.400  18.185  13.952  1.00  0.00           C  
ATOM    201  CG1 ILE    25      -7.864  19.684  13.725  1.00  0.00           C  
ATOM    202  CG2 ILE    25      -9.807  17.973  13.352  1.00  0.00           C  
ATOM    203  CD1 ILE    25      -7.544  20.022  12.289  1.00  0.00           C  
ATOM    204  N   ARG    26     -10.480  17.734  16.837  1.00  0.00           N  
ATOM    205  CA  ARG    26     -11.404  18.371  17.804  1.00  0.00           C  
ATOM    206  C   ARG    26     -10.813  18.461  19.179  1.00  0.00           C  
ATOM    207  O   ARG    26     -11.326  19.228  20.010  1.00  0.00           O  
ATOM    208  CB  ARG    26     -12.806  17.735  17.762  1.00  0.00           C  
ATOM    209  CG  ARG    26     -13.437  17.896  16.379  1.00  0.00           C  
ATOM    210  CD  ARG    26     -14.789  17.140  16.285  1.00  0.00           C  
ATOM    211  NE  ARG    26     -15.161  16.750  14.921  1.00  0.00           N  
ATOM    212  CZ  ARG    26     -16.201  15.935  14.559  1.00  0.00           C  
ATOM    213  NH1 ARG    26     -17.028  15.453  15.391  1.00  0.00           N1+
ATOM    214  NH2 ARG    26     -16.395  15.503  13.385  1.00  0.00           N  
ATOM    215  N   LEU    27      -9.727  17.696  19.441  1.00  0.00           N  
ATOM    216  CA  LEU    27      -9.055  17.756  20.736  1.00  0.00           C  
ATOM    217  C   LEU    27      -7.543  18.352  20.709  1.00  0.00           C  
ATOM    218  O   LEU    27      -7.038  18.814  21.775  1.00  0.00           O  
ATOM    219  CB  LEU    27      -9.023  16.332  21.358  1.00  0.00           C  
ATOM    220  CG  LEU    27     -10.385  15.587  21.275  1.00  0.00           C  
ATOM    221  CD1 LEU    27     -10.183  14.253  21.918  1.00  0.00           C  
ATOM    222  CD2 LEU    27     -11.597  16.297  21.891  1.00  0.00           C  
ATOM    223  N   SER    28      -6.985  18.467  19.523  1.00  0.00           N  
ATOM    224  CA  SER    28      -5.543  18.724  19.334  1.00  0.00           C  
ATOM    225  C   SER    28      -4.951  20.140  19.746  1.00  0.00           C  
ATOM    226  O   SER    28      -3.740  20.326  19.735  1.00  0.00           O  
ATOM    227  CB  SER    28      -4.966  18.330  18.005  1.00  0.00           C  
ATOM    228  OG  SER    28      -5.767  18.969  16.984  1.00  0.00           O  
ATOM    229  N   ALA    29      -5.800  21.110  20.077  1.00  0.00           N  
ATOM    230  CA  ALA    29      -5.249  22.376  20.568  1.00  0.00           C  
ATOM    231  C   ALA    29      -5.049  22.456  22.099  1.00  0.00           C  
ATOM    232  O   ALA    29      -4.080  23.090  22.569  1.00  0.00           O  
ATOM    233  CB  ALA    29      -6.203  23.422  20.058  1.00  0.00           C  
ATOM    234  N   GLY    30      -5.926  21.754  22.840  1.00  0.00           N  
ATOM    235  CA  GLY    30      -5.935  21.736  24.270  1.00  0.00           C  
ATOM    236  C   GLY    30      -5.272  20.550  24.867  1.00  0.00           C  
ATOM    237  O   GLY    30      -5.351  20.443  26.096  1.00  0.00           O  
ATOM    238  N   GLY    31      -4.671  19.623  24.135  1.00  0.00           N  
ATOM    239  CA  GLY    31      -3.937  18.438  24.593  1.00  0.00           C  
ATOM    240  C   GLY    31      -2.652  18.389  23.741  1.00  0.00           C  
ATOM    241  O   GLY    31      -2.295  19.411  23.139  1.00  0.00           O  
ATOM    242  N   ASP    32      -1.885  17.336  23.789  1.00  0.00           N  
ATOM    243  CA  ASP    32      -0.691  17.087  23.005  1.00  0.00           C  
ATOM    244  C   ASP    32      -0.948  16.004  21.967  1.00  0.00           C  
ATOM    245  O   ASP    32      -1.174  14.842  22.339  1.00  0.00           O  
ATOM    246  CB  ASP    32       0.321  16.578  23.949  1.00  0.00           C  
ATOM    247  CG  ASP    32       0.859  17.671  24.849  1.00  0.00           C  
ATOM    248  OD1 ASP    32       1.375  18.762  24.489  1.00  0.00           O  
ATOM    249  OD2 ASP    32       0.640  17.484  26.096  1.00  0.00           O1-
ATOM    250  N   ILE    33      -1.069  16.342  20.698  1.00  0.00           N  
ATOM    251  CA  ILE    33      -1.205  15.389  19.572  1.00  0.00           C  
ATOM    252  C   ILE    33      -0.126  15.832  18.491  1.00  0.00           C  
ATOM    253  O   ILE    33       0.069  16.993  18.189  1.00  0.00           O  
ATOM    254  CB  ILE    33      -2.711  15.397  19.052  1.00  0.00           C  
ATOM    255  CG1 ILE    33      -3.541  14.513  20.082  1.00  0.00           C  
ATOM    256  CG2 ILE    33      -2.884  14.826  17.648  1.00  0.00           C  
ATOM    257  CD1 ILE    33      -5.040  14.828  20.054  1.00  0.00           C  
ATOM    258  N   TRP    34       0.633  14.832  18.060  1.00  0.00           N  
ATOM    259  CA  TRP    34       1.680  14.915  17.067  1.00  0.00           C  
ATOM    260  C   TRP    34       1.290  15.594  15.759  1.00  0.00           C  
ATOM    261  O   TRP    34       0.253  15.311  15.170  1.00  0.00           O  
ATOM    262  CB  TRP    34       2.307  13.505  16.803  1.00  0.00           C  
ATOM    263  CG  TRP    34       2.938  12.906  18.013  1.00  0.00           C  
ATOM    264  CD1 TRP    34       2.560  11.862  18.745  1.00  0.00           C  
ATOM    265  CD2 TRP    34       4.145  13.388  18.694  1.00  0.00           C  
ATOM    266  CE2 TRP    34       4.455  12.500  19.751  1.00  0.00           C  
ATOM    267  CE3 TRP    34       4.979  14.526  18.546  1.00  0.00           C  
ATOM    268  NE1 TRP    34       3.513  11.534  19.679  1.00  0.00           N  
ATOM    269  CZ2 TRP    34       5.571  12.702  20.569  1.00  0.00           C  
ATOM    270  CZ3 TRP    34       6.105  14.728  19.404  1.00  0.00           C  
ATOM    271  CH2 TRP    34       6.405  13.890  20.451  1.00  0.00           C  
ATOM    272  N   VAL    35       2.246  16.315  15.159  1.00  0.00           N  
ATOM    273  CA  VAL    35       2.197  16.773  13.742  1.00  0.00           C  
ATOM    274  C   VAL    35       2.389  15.548  12.835  1.00  0.00           C  
ATOM    275  O   VAL    35       3.386  14.804  12.967  1.00  0.00           O  
ATOM    276  CB  VAL    35       3.342  17.841  13.495  1.00  0.00           C  
ATOM    277  CG1 VAL    35       3.622  18.279  12.059  1.00  0.00           C  
ATOM    278  CG2 VAL    35       2.951  19.128  14.310  1.00  0.00           C  
ATOM    279  N   THR    36       1.404  15.256  11.937  1.00  0.00           N  
ATOM    280  CA  THR    36       1.376  14.042  10.990  1.00  0.00           C  
ATOM    281  C   THR    36       1.086  14.302   9.520  1.00  0.00           C  
ATOM    282  O   THR    36       0.601  15.385   9.173  1.00  0.00           O  
ATOM    283  CB  THR    36       0.578  12.891  11.578  1.00  0.00           C  
ATOM    284  CG2 THR    36       1.299  12.362  12.790  1.00  0.00           C  
ATOM    285  OG1 THR    36      -0.762  13.274  11.852  1.00  0.00           O  
ATOM    286  N   ARG    37       1.488  13.316   8.676  1.00  0.00           N  
ATOM    287  CA  ARG    37       1.347  13.245   7.215  1.00  0.00           C  
ATOM    288  C   ARG    37       1.316  11.838   6.706  1.00  0.00           C  
ATOM    289  O   ARG    37       1.889  10.982   7.345  1.00  0.00           O  
ATOM    290  CB  ARG    37       2.553  13.925   6.617  1.00  0.00           C  
ATOM    291  CG  ARG    37       2.484  14.643   5.290  1.00  0.00           C  
ATOM    292  CD  ARG    37       1.608  16.015   5.343  1.00  0.00           C  
ATOM    293  NE  ARG    37       1.409  16.744   4.006  1.00  0.00           N  
ATOM    294  CZ  ARG    37       1.625  16.281   2.745  1.00  0.00           C  
ATOM    295  NH1 ARG    37       1.494  15.084   2.317  1.00  0.00           N1+
ATOM    296  NH2 ARG    37       1.934  17.116   1.771  1.00  0.00           N  
ATOM    297  N   GLU    38       0.904  11.677   5.453  1.00  0.00           N  
ATOM    298  CA  GLU    38       0.924  10.421   4.705  1.00  0.00           C  
ATOM    299  C   GLU    38       0.256   9.229   5.444  1.00  0.00           C  
ATOM    300  O   GLU    38       0.970   8.363   6.023  1.00  0.00           O  
ATOM    301  CB  GLU    38       2.337  10.130   4.203  1.00  0.00           C  
ATOM    302  CG  GLU    38       2.935  11.203   3.383  1.00  0.00           C  
ATOM    303  CD  GLU    38       4.327  10.930   3.070  1.00  0.00           C  
ATOM    304  OE1 GLU    38       4.520  10.145   2.137  1.00  0.00           O  
ATOM    305  OE2 GLU    38       5.223  11.353   3.828  1.00  0.00           O1-
ATOM    306  N   PRO    39      -1.105   9.282   5.566  1.00  0.00           N  
ATOM    307  CA  PRO    39      -1.853   8.449   6.456  1.00  0.00           C  
ATOM    308  C   PRO    39      -2.203   7.154   5.776  1.00  0.00           C  
ATOM    309  O   PRO    39      -2.555   7.162   4.584  1.00  0.00           O  
ATOM    310  CB  PRO    39      -3.153   9.221   6.882  1.00  0.00           C  
ATOM    311  CG  PRO    39      -3.342  10.099   5.606  1.00  0.00           C  
ATOM    312  CD  PRO    39      -1.997  10.119   4.815  1.00  0.00           C  
ATOM    313  N   TYR    40      -2.251   6.020   6.479  1.00  0.00           N  
ATOM    314  CA  TYR    40      -2.791   4.745   5.948  1.00  0.00           C  
ATOM    315  C   TYR    40      -3.471   3.841   7.008  1.00  0.00           C  
ATOM    316  O   TYR    40      -3.547   4.294   8.161  1.00  0.00           O  
ATOM    317  CB  TYR    40      -1.758   3.997   5.090  1.00  0.00           C  
ATOM    318  CG  TYR    40      -0.514   3.419   5.825  1.00  0.00           C  
ATOM    319  CD1 TYR    40      -0.592   2.125   6.416  1.00  0.00           C  
ATOM    320  CD2 TYR    40       0.708   4.085   5.796  1.00  0.00           C  
ATOM    321  CE1 TYR    40       0.552   1.448   6.970  1.00  0.00           C  
ATOM    322  CE2 TYR    40       1.872   3.458   6.340  1.00  0.00           C  
ATOM    323  CZ  TYR    40       1.815   2.106   6.792  1.00  0.00           C  
ATOM    324  OH  TYR    40       2.900   1.539   7.345  1.00  0.00           O  
ATOM    325  N   VAL    41      -4.032   2.695   6.588  1.00  0.00           N  
ATOM    326  CA  VAL    41      -4.730   1.742   7.478  1.00  0.00           C  
ATOM    327  C   VAL    41      -4.272   0.352   7.092  1.00  0.00           C  
ATOM    328  O   VAL    41      -4.246  -0.040   5.890  1.00  0.00           O  
ATOM    329  CB  VAL    41      -6.239   1.927   7.409  1.00  0.00           C  
ATOM    330  CG1 VAL    41      -7.046   0.736   7.947  1.00  0.00           C  
ATOM    331  CG2 VAL    41      -6.829   3.285   7.944  1.00  0.00           C  
ATOM    332  N   SER    42      -3.881  -0.435   8.090  1.00  0.00           N  
ATOM    333  CA  SER    42      -3.494  -1.805   7.875  1.00  0.00           C  
ATOM    334  C   SER    42      -3.704  -2.651   9.118  1.00  0.00           C  
ATOM    335  O   SER    42      -3.770  -2.168  10.221  1.00  0.00           O  
ATOM    336  CB  SER    42      -2.052  -1.907   7.473  1.00  0.00           C  
ATOM    337  OG  SER    42      -1.455  -3.208   7.319  1.00  0.00           O  
ATOM    338  N   CYX    43      -3.848  -4.000   8.989  1.00  0.00           N  
ATOM    339  CA  CYX    43      -4.547  -4.844   9.980  1.00  0.00           C  
ATOM    340  C   CYX    43      -3.862  -6.297  10.146  1.00  0.00           C  
ATOM    341  O   CYX    43      -3.408  -6.913   9.155  1.00  0.00           O  
ATOM    342  CB  CYX    43      -6.025  -5.117   9.599  1.00  0.00           C  
ATOM    343  SG  CYX    43      -7.137  -3.810   8.960  1.00  0.00           S  
ATOM    344  N   ASP    44      -3.721  -6.645  11.395  1.00  0.00           N  
ATOM    345  CA  ASP    44      -3.599  -7.989  11.957  1.00  0.00           C  
ATOM    346  C   ASP    44      -4.769  -8.843  11.525  1.00  0.00           C  
ATOM    347  O   ASP    44      -5.815  -8.248  11.212  1.00  0.00           O  
ATOM    348  CB  ASP    44      -3.588  -7.818  13.488  1.00  0.00           C  
ATOM    349  CG  ASP    44      -3.588  -9.073  14.381  1.00  0.00           C  
ATOM    350  OD1 ASP    44      -2.492  -9.559  14.765  1.00  0.00           O  
ATOM    351  OD2 ASP    44      -4.632  -9.573  14.841  1.00  0.00           O1-
ATOM    352  N   PRO    45      -4.723 -10.163  11.487  1.00  0.00           N  
ATOM    353  CA  PRO    45      -5.943 -10.967  11.155  1.00  0.00           C  
ATOM    354  C   PRO    45      -7.219 -10.869  12.097  1.00  0.00           C  
ATOM    355  O   PRO    45      -8.297 -11.133  11.699  1.00  0.00           O  
ATOM    356  CB  PRO    45      -5.447 -12.408  11.039  1.00  0.00           C  
ATOM    357  CG  PRO    45      -3.936 -12.272  10.920  1.00  0.00           C  
ATOM    358  CD  PRO    45      -3.535 -10.946  11.520  1.00  0.00           C  
ATOM    359  N   ASP    46      -7.015 -10.266  13.302  1.00  0.00           N  
ATOM    360  CA  ASP    46      -8.120  -9.939  14.257  1.00  0.00           C  
ATOM    361  C   ASP    46      -8.335  -8.408  14.245  1.00  0.00           C  
ATOM    362  O   ASP    46      -9.463  -7.984  14.110  1.00  0.00           O  
ATOM    363  CB  ASP    46      -7.820 -10.468  15.656  1.00  0.00           C  
ATOM    364  CG  ASP    46      -9.046 -10.290  16.629  1.00  0.00           C  
ATOM    365  OD1 ASP    46      -8.989  -9.425  17.525  1.00  0.00           O  
ATOM    366  OD2 ASP    46     -10.137 -10.866  16.499  1.00  0.00           O1-
ATOM    367  N   LYS    47      -7.273  -7.602  14.346  1.00  0.00           N  
ATOM    368  CA  LYS    47      -7.360  -6.103  14.595  1.00  0.00           C  
ATOM    369  C   LYS    47      -6.800  -5.128  13.474  1.00  0.00           C  
ATOM    370  O   LYS    47      -5.727  -5.418  12.929  1.00  0.00           O  
ATOM    371  CB  LYS    47      -6.467  -5.823  15.822  1.00  0.00           C  
ATOM    372  CG  LYS    47      -6.848  -6.699  17.054  1.00  0.00           C  
ATOM    373  CD  LYS    47      -5.855  -6.529  18.252  1.00  0.00           C  
ATOM    374  CE  LYS    47      -6.345  -7.405  19.454  1.00  0.00           C  
ATOM    375  NZ  LYS    47      -6.656  -8.781  18.973  1.00  0.00           N1+
ATOM    376  N   CYX    48      -7.515  -4.005  13.316  1.00  0.00           N  
ATOM    377  CA  CYX    48      -7.046  -2.951  12.435  1.00  0.00           C  
ATOM    378  C   CYX    48      -6.378  -1.748  13.207  1.00  0.00           C  
ATOM    379  O   CYX    48      -6.854  -1.403  14.316  1.00  0.00           O  
ATOM    380  CB  CYX    48      -8.139  -2.542  11.511  1.00  0.00           C  
ATOM    381  SG  CYX    48      -8.706  -3.753  10.310  1.00  0.00           S  
ATOM    382  N   TYR    49      -5.352  -1.167  12.577  1.00  0.00           N  
ATOM    383  CA  TYR    49      -4.641   0.018  13.068  1.00  0.00           C  
ATOM    384  C   TYR    49      -4.601   1.074  12.015  1.00  0.00           C  
ATOM    385  O   TYR    49      -4.744   0.822  10.792  1.00  0.00           O  
ATOM    386  CB  TYR    49      -3.234  -0.338  13.375  1.00  0.00           C  
ATOM    387  CG  TYR    49      -3.174  -1.375  14.469  1.00  0.00           C  
ATOM    388  CD1 TYR    49      -2.901  -0.893  15.714  1.00  0.00           C  
ATOM    389  CD2 TYR    49      -3.237  -2.783  14.201  1.00  0.00           C  
ATOM    390  CE1 TYR    49      -2.971  -1.750  16.879  1.00  0.00           C  
ATOM    391  CE2 TYR    49      -3.187  -3.650  15.296  1.00  0.00           C  
ATOM    392  CZ  TYR    49      -3.154  -3.178  16.659  1.00  0.00           C  
ATOM    393  OH  TYR    49      -3.113  -4.124  17.684  1.00  0.00           O  
ATOM    394  N   GLN    50      -4.270   2.301  12.424  1.00  0.00           N  
ATOM    395  CA  GLN    50      -4.010   3.466  11.493  1.00  0.00           C  
ATOM    396  C   GLN    50      -2.650   3.990  11.665  1.00  0.00           C  
ATOM    397  O   GLN    50      -2.057   3.862  12.728  1.00  0.00           O  
ATOM    398  CB  GLN    50      -5.057   4.519  11.532  1.00  0.00           C  
ATOM    399  CG  GLN    50      -5.263   5.372  12.806  1.00  0.00           C  
ATOM    400  CD  GLN    50      -6.358   6.416  12.575  1.00  0.00           C  
ATOM    401  NE2 GLN    50      -6.062   7.618  12.144  1.00  0.00           N  
ATOM    402  OE1 GLN    50      -7.541   6.148  12.926  1.00  0.00           O  
ATOM    403  N   PHE    51      -2.101   4.565  10.621  1.00  0.00           N  
ATOM    404  CA  PHE    51      -0.710   4.931  10.592  1.00  0.00           C  
ATOM    405  C   PHE    51      -0.532   6.254   9.931  1.00  0.00           C  
ATOM    406  O   PHE    51      -1.416   6.701   9.178  1.00  0.00           O  
ATOM    407  CB  PHE    51      -0.028   3.844   9.780  1.00  0.00           C  
ATOM    408  CG  PHE    51      -0.056   2.380  10.331  1.00  0.00           C  
ATOM    409  CD1 PHE    51       1.098   1.923  11.026  1.00  0.00           C  
ATOM    410  CD2 PHE    51      -1.067   1.435  10.029  1.00  0.00           C  
ATOM    411  CE1 PHE    51       1.171   0.660  11.469  1.00  0.00           C  
ATOM    412  CE2 PHE    51      -0.924   0.102  10.482  1.00  0.00           C  
ATOM    413  CZ  PHE    51       0.149  -0.276  11.317  1.00  0.00           C  
ATOM    414  N   ALA    52       0.528   6.949  10.302  1.00  0.00           N  
ATOM    415  CA  ALA    52       1.095   8.101   9.713  1.00  0.00           C  
ATOM    416  C   ALA    52       2.605   8.344   9.974  1.00  0.00           C  
ATOM    417  O   ALA    52       3.117   7.657  10.873  1.00  0.00           O  
ATOM    418  CB  ALA    52       0.406   9.350  10.196  1.00  0.00           C  
ATOM    419  N   LEU    53       3.263   9.247   9.163  1.00  0.00           N  
ATOM    420  CA  LEU    53       4.603   9.802   9.405  1.00  0.00           C  
ATOM    421  C   LEU    53       4.582  11.097  10.223  1.00  0.00           C  
ATOM    422  O   LEU    53       3.766  12.011   9.943  1.00  0.00           O  
ATOM    423  CB  LEU    53       5.411   9.797   8.080  1.00  0.00           C  
ATOM    424  CG  LEU    53       5.400   8.370   7.532  1.00  0.00           C  
ATOM    425  CD1 LEU    53       6.109   8.377   6.126  1.00  0.00           C  
ATOM    426  CD2 LEU    53       5.911   7.313   8.499  1.00  0.00           C  
ATOM    427  N   GLY    54       5.506  11.158  11.159  1.00  0.00           N  
ATOM    428  CA  GLY    54       5.724  12.302  12.077  1.00  0.00           C  
ATOM    429  C   GLY    54       6.670  13.452  11.680  1.00  0.00           C  
ATOM    430  O   GLY    54       7.267  13.437  10.574  1.00  0.00           O  
ATOM    431  N   GLN    55       6.797  14.416  12.547  1.00  0.00           N  
ATOM    432  CA  GLN    55       7.602  15.615  12.329  1.00  0.00           C  
ATOM    433  C   GLN    55       8.345  16.065  13.627  1.00  0.00           C  
ATOM    434  O   GLN    55       9.050  17.144  13.437  1.00  0.00           O  
ATOM    435  CB  GLN    55       6.740  16.711  11.710  1.00  0.00           C  
ATOM    436  CG  GLN    55       6.419  16.742  10.178  1.00  0.00           C  
ATOM    437  CD  GLN    55       7.636  16.983   9.287  1.00  0.00           C  
ATOM    438  NE2 GLN    55       7.504  16.841   7.976  1.00  0.00           N  
ATOM    439  OE1 GLN    55       8.703  17.176   9.865  1.00  0.00           O  
ATOM    440  N   GLY    56       8.346  15.388  14.783  1.00  0.00           N  
ATOM    441  CA  GLY    56       9.190  15.719  15.950  1.00  0.00           C  
ATOM    442  C   GLY    56       8.456  16.675  16.941  1.00  0.00           C  
ATOM    443  O   GLY    56       9.001  17.057  17.957  1.00  0.00           O  
ATOM    444  N   THR    57       7.210  17.081  16.595  1.00  0.00           N  
ATOM    445  CA  THR    57       6.537  18.028  17.467  1.00  0.00           C  
ATOM    446  C   THR    57       5.045  17.721  17.635  1.00  0.00           C  
ATOM    447  O   THR    57       4.359  17.148  16.808  1.00  0.00           O  
ATOM    448  CB  THR    57       6.756  19.501  16.857  1.00  0.00           C  
ATOM    449  CG2 THR    57       8.229  19.818  16.538  1.00  0.00           C  
ATOM    450  OG1 THR    57       6.134  19.560  15.603  1.00  0.00           O  
ATOM    451  N   THR    58       4.480  18.247  18.745  1.00  0.00           N  
ATOM    452  CA  THR    58       3.009  18.390  18.917  1.00  0.00           C  
ATOM    453  C   THR    58       2.487  19.696  18.251  1.00  0.00           C  
ATOM    454  O   THR    58       3.092  20.725  18.021  1.00  0.00           O  
ATOM    455  CB  THR    58       2.549  18.293  20.403  1.00  0.00           C  
ATOM    456  CG2 THR    58       2.871  16.968  21.057  1.00  0.00           C  
ATOM    457  OG1 THR    58       3.298  19.276  21.054  1.00  0.00           O  
ATOM    458  N   LEU    59       1.219  19.542  17.822  1.00  0.00           N  
ATOM    459  CA  LEU    59       0.427  20.589  17.143  1.00  0.00           C  
ATOM    460  C   LEU    59       0.276  21.865  17.860  1.00  0.00           C  
ATOM    461  O   LEU    59       0.444  22.928  17.207  1.00  0.00           O  
ATOM    462  CB  LEU    59      -1.043  20.065  16.831  1.00  0.00           C  
ATOM    463  CG  LEU    59      -1.543  20.863  15.662  1.00  0.00           C  
ATOM    464  CD1 LEU    59      -0.976  20.380  14.323  1.00  0.00           C  
ATOM    465  CD2 LEU    59      -3.112  20.799  15.532  1.00  0.00           C  
ATOM    466  N   ASN    60       0.098  21.807  19.178  1.00  0.00           N  
ATOM    467  CA  ASN    60       0.125  22.952  20.135  1.00  0.00           C  
ATOM    468  C   ASN    60       1.436  23.656  20.358  1.00  0.00           C  
ATOM    469  O   ASN    60       1.493  24.541  21.203  1.00  0.00           O  
ATOM    470  CB  ASN    60      -0.544  22.466  21.408  1.00  0.00           C  
ATOM    471  CG  ASN    60       0.388  21.559  22.209  1.00  0.00           C  
ATOM    472  ND2 ASN    60      -0.031  20.873  23.272  1.00  0.00           N  
ATOM    473  OD1 ASN    60       1.520  21.308  21.774  1.00  0.00           O  
ATOM    474  N   ASN    61       2.489  23.307  19.662  1.00  0.00           N  
ATOM    475  CA  ASN    61       3.849  23.811  19.954  1.00  0.00           C  
ATOM    476  C   ASN    61       4.329  24.965  19.034  1.00  0.00           C  
ATOM    477  O   ASN    61       4.036  25.023  17.842  1.00  0.00           O  
ATOM    478  CB  ASN    61       4.726  22.589  19.902  1.00  0.00           C  
ATOM    479  CG  ASN    61       5.992  22.840  20.682  1.00  0.00           C  
ATOM    480  ND2 ASN    61       6.063  22.642  21.981  1.00  0.00           N  
ATOM    481  OD1 ASN    61       6.907  23.361  20.091  1.00  0.00           O  
ATOM    482  N   ARG    62       5.088  25.909  19.654  1.00  0.00           N  
ATOM    483  CA  ARG    62       5.735  27.031  18.995  1.00  0.00           C  
ATOM    484  C   ARG    62       6.671  26.615  17.889  1.00  0.00           C  
ATOM    485  O   ARG    62       6.760  27.241  16.843  1.00  0.00           O  
ATOM    486  CB  ARG    62       6.581  27.753  20.025  1.00  0.00           C  
ATOM    487  CG  ARG    62       5.837  28.559  21.075  1.00  0.00           C  
ATOM    488  CD  ARG    62       6.885  29.461  21.767  1.00  0.00           C  
ATOM    489  NE  ARG    62       7.516  28.812  22.957  1.00  0.00           N  
ATOM    490  CZ  ARG    62       7.018  28.697  24.134  1.00  0.00           C  
ATOM    491  NH1 ARG    62       5.797  29.059  24.458  1.00  0.00           N1+
ATOM    492  NH2 ARG    62       7.840  28.159  25.066  1.00  0.00           N  
ATOM    493  N   HID    63       7.396  25.531  18.117  1.00  0.00           N  
ATOM    494  CA  HID    63       8.371  25.004  17.130  1.00  0.00           C  
ATOM    495  C   HID    63       7.836  24.103  15.971  1.00  0.00           C  
ATOM    496  O   HID    63       8.550  23.766  15.044  1.00  0.00           O  
ATOM    497  CB  HID    63       9.314  24.227  17.921  1.00  0.00           C  
ATOM    498  CG  HID    63       9.949  24.978  19.060  1.00  0.00           C  
ATOM    499  CD2 HID    63      11.141  25.625  19.021  1.00  0.00           C  
ATOM    500  ND1 HID    63       9.431  25.082  20.357  1.00  0.00           N  
ATOM    501  CE1 HID    63      10.408  25.684  21.097  1.00  0.00           C  
ATOM    502  NE2 HID    63      11.394  26.116  20.306  1.00  0.00           N  
ATOM    503  N   SER    64       6.555  23.907  15.992  1.00  0.00           N  
ATOM    504  CA  SER    64       5.771  23.496  14.844  1.00  0.00           C  
ATOM    505  C   SER    64       5.511  24.554  13.709  1.00  0.00           C  
ATOM    506  O   SER    64       4.997  24.232  12.634  1.00  0.00           O  
ATOM    507  CB  SER    64       4.436  22.828  15.242  1.00  0.00           C  
ATOM    508  OG  SER    64       4.688  21.712  16.047  1.00  0.00           O  
ATOM    509  N   ASN    65       6.084  25.761  13.850  1.00  0.00           N  
ATOM    510  CA  ASN    65       6.164  26.717  12.756  1.00  0.00           C  
ATOM    511  C   ASN    65       7.100  26.291  11.589  1.00  0.00           C  
ATOM    512  O   ASN    65       8.217  25.817  11.804  1.00  0.00           O  
ATOM    513  CB  ASN    65       6.695  28.112  13.338  1.00  0.00           C  
ATOM    514  CG  ASN    65       7.045  29.158  12.246  1.00  0.00           C  
ATOM    515  ND2 ASN    65       8.307  29.415  11.996  1.00  0.00           N  
ATOM    516  OD1 ASN    65       6.181  29.655  11.493  1.00  0.00           O  
ATOM    517  N   ASP    66       6.498  26.310  10.405  1.00  0.00           N  
ATOM    518  CA  ASP    66       7.085  25.836   9.106  1.00  0.00           C  
ATOM    519  C   ASP    66       7.440  24.365   9.030  1.00  0.00           C  
ATOM    520  O   ASP    66       8.414  24.026   8.394  1.00  0.00           O  
ATOM    521  CB  ASP    66       8.171  26.906   8.590  1.00  0.00           C  
ATOM    522  CG  ASP    66       8.162  27.075   7.051  1.00  0.00           C  
ATOM    523  OD1 ASP    66       7.055  26.942   6.473  1.00  0.00           O  
ATOM    524  OD2 ASP    66       9.197  27.286   6.368  1.00  0.00           O1-
ATOM    525  N   THR    67       6.614  23.454   9.619  1.00  0.00           N  
ATOM    526  CA  THR    67       6.689  21.974   9.611  1.00  0.00           C  
ATOM    527  C   THR    67       6.317  21.404   8.185  1.00  0.00           C  
ATOM    528  O   THR    67       5.276  20.748   7.955  1.00  0.00           O  
ATOM    529  CB  THR    67       5.781  21.351  10.671  1.00  0.00           C  
ATOM    530  CG2 THR    67       6.271  21.281  12.104  1.00  0.00           C  
ATOM    531  OG1 THR    67       4.563  22.114  10.718  1.00  0.00           O  
ATOM    532  N   VAL    68       7.144  21.807   7.213  1.00  0.00           N  
ATOM    533  CA  VAL    68       7.062  21.456   5.760  1.00  0.00           C  
ATOM    534  C   VAL    68       8.172  20.546   5.282  1.00  0.00           C  
ATOM    535  O   VAL    68       8.179  20.153   4.099  1.00  0.00           O  
ATOM    536  CB  VAL    68       7.042  22.722   4.847  1.00  0.00           C  
ATOM    537  CG1 VAL    68       6.013  23.792   5.257  1.00  0.00           C  
ATOM    538  CG2 VAL    68       8.434  23.447   4.851  1.00  0.00           C  
ATOM    539  N   HIP    69       9.005  20.038   6.154  1.00  0.00           N  
ATOM    540  CA  HIP    69      10.256  19.426   5.718  1.00  0.00           C  
ATOM    541  C   HIP    69      10.244  17.919   5.379  1.00  0.00           C  
ATOM    542  O   HIP    69       9.626  17.176   6.151  1.00  0.00           O  
ATOM    543  CB  HIP    69      11.351  19.817   6.688  1.00  0.00           C  
ATOM    544  CG  HIP    69      11.454  21.325   7.077  1.00  0.00           C  
ATOM    545  CD2 HIP    69      11.602  22.419   6.255  1.00  0.00           C  
ATOM    546  ND1 HIP    69      11.327  21.808   8.349  1.00  0.00           N1+
ATOM    547  CE1 HIP    69      11.411  23.157   8.328  1.00  0.00           C  
ATOM    548  NE2 HIP    69      11.660  23.534   7.102  1.00  0.00           N  
ATOM    549  N   ASP    70      10.899  17.443   4.291  1.00  0.00           N  
ATOM    550  CA  ASP    70      10.459  16.248   3.661  1.00  0.00           C  
ATOM    551  C   ASP    70      11.223  15.013   4.038  1.00  0.00           C  
ATOM    552  O   ASP    70      10.609  13.914   4.198  1.00  0.00           O  
ATOM    553  CB  ASP    70      10.420  16.587   2.232  1.00  0.00           C  
ATOM    554  CG  ASP    70      11.716  16.897   1.452  1.00  0.00           C  
ATOM    555  OD1 ASP    70      12.447  17.883   1.753  1.00  0.00           O  
ATOM    556  OD2 ASP    70      11.979  16.062   0.539  1.00  0.00           O1-
ATOM    557  N   ARG    71      12.532  15.188   4.258  1.00  0.00           N  
ATOM    558  CA  ARG    71      13.508  14.004   4.447  1.00  0.00           C  
ATOM    559  C   ARG    71      14.421  14.284   5.694  1.00  0.00           C  
ATOM    560  O   ARG    71      15.632  14.431   5.563  1.00  0.00           O  
ATOM    561  CB  ARG    71      14.266  13.850   3.121  1.00  0.00           C  
ATOM    562  CG  ARG    71      13.431  13.209   2.022  1.00  0.00           C  
ATOM    563  CD  ARG    71      14.199  13.164   0.696  1.00  0.00           C  
ATOM    564  NE  ARG    71      14.157  14.568   0.084  1.00  0.00           N  
ATOM    565  CZ  ARG    71      14.954  15.151  -0.787  1.00  0.00           C  
ATOM    566  NH1 ARG    71      16.075  14.600  -1.173  1.00  0.00           N1+
ATOM    567  NH2 ARG    71      14.790  16.383  -1.071  1.00  0.00           N  
ATOM    568  N   THR    72      13.784  14.459   6.871  1.00  0.00           N  
ATOM    569  CA  THR    72      14.406  14.779   8.177  1.00  0.00           C  
ATOM    570  C   THR    72      14.617  13.613   9.112  1.00  0.00           C  
ATOM    571  O   THR    72      13.895  12.596   8.911  1.00  0.00           O  
ATOM    572  CB  THR    72      13.675  15.937   8.910  1.00  0.00           C  
ATOM    573  CG2 THR    72      12.863  16.884   8.110  1.00  0.00           C  
ATOM    574  OG1 THR    72      12.718  15.424   9.810  1.00  0.00           O  
ATOM    575  N   PRO    73      15.521  13.644  10.098  1.00  0.00           N  
ATOM    576  CA  PRO    73      15.661  12.468  11.062  1.00  0.00           C  
ATOM    577  C   PRO    73      14.554  12.375  12.054  1.00  0.00           C  
ATOM    578  O   PRO    73      14.397  11.412  12.737  1.00  0.00           O  
ATOM    579  CB  PRO    73      17.058  12.770  11.632  1.00  0.00           C  
ATOM    580  CG  PRO    73      17.082  14.280  11.732  1.00  0.00           C  
ATOM    581  CD  PRO    73      16.422  14.710  10.400  1.00  0.00           C  
ATOM    582  N   TYR    74      13.687  13.398  12.065  1.00  0.00           N  
ATOM    583  CA  TYR    74      12.512  13.447  12.907  1.00  0.00           C  
ATOM    584  C   TYR    74      11.234  12.934  12.276  1.00  0.00           C  
ATOM    585  O   TYR    74      10.171  13.144  12.871  1.00  0.00           O  
ATOM    586  CB  TYR    74      12.294  14.935  13.315  1.00  0.00           C  
ATOM    587  CG  TYR    74      13.515  15.750  13.548  1.00  0.00           C  
ATOM    588  CD1 TYR    74      13.984  16.743  12.686  1.00  0.00           C  
ATOM    589  CD2 TYR    74      14.347  15.431  14.651  1.00  0.00           C  
ATOM    590  CE1 TYR    74      15.074  17.578  13.088  1.00  0.00           C  
ATOM    591  CE2 TYR    74      15.357  16.265  15.082  1.00  0.00           C  
ATOM    592  CZ  TYR    74      15.745  17.348  14.311  1.00  0.00           C  
ATOM    593  OH  TYR    74      16.745  18.222  14.843  1.00  0.00           O  
ATOM    594  N   ARG    75      11.250  12.351  11.073  1.00  0.00           N  
ATOM    595  CA  ARG    75      10.213  11.649  10.362  1.00  0.00           C  
ATOM    596  C   ARG    75      10.145  10.196  10.853  1.00  0.00           C  
ATOM    597  O   ARG    75      11.153   9.493  10.825  1.00  0.00           O  
ATOM    598  CB  ARG    75      10.173  11.838   8.853  1.00  0.00           C  
ATOM    599  CG  ARG    75      10.220  13.360   8.482  1.00  0.00           C  
ATOM    600  CD  ARG    75       9.589  13.710   7.140  1.00  0.00           C  
ATOM    601  NE  ARG    75       8.109  13.435   7.069  1.00  0.00           N  
ATOM    602  CZ  ARG    75       7.514  12.933   6.002  1.00  0.00           C  
ATOM    603  NH1 ARG    75       8.011  12.798   4.875  1.00  0.00           N1+
ATOM    604  NH2 ARG    75       6.213  12.627   6.082  1.00  0.00           N  
ATOM    605  N   THR    76       9.030   9.826  11.414  1.00  0.00           N  
ATOM    606  CA  THR    76       8.852   8.532  12.135  1.00  0.00           C  
ATOM    607  C   THR    76       7.531   7.828  11.862  1.00  0.00           C  
ATOM    608  O   THR    76       6.554   8.542  11.740  1.00  0.00           O  
ATOM    609  CB  THR    76       9.052   8.722  13.677  1.00  0.00           C  
ATOM    610  CG2 THR    76      10.482   9.136  13.949  1.00  0.00           C  
ATOM    611  OG1 THR    76       8.172   9.722  14.148  1.00  0.00           O  
ATOM    612  N   LEU    77       7.498   6.519  11.694  1.00  0.00           N  
ATOM    613  CA  LEU    77       6.266   5.703  11.602  1.00  0.00           C  
ATOM    614  C   LEU    77       5.548   5.568  12.876  1.00  0.00           C  
ATOM    615  O   LEU    77       6.080   5.060  13.857  1.00  0.00           O  
ATOM    616  CB  LEU    77       6.647   4.427  10.826  1.00  0.00           C  
ATOM    617  CG  LEU    77       5.404   3.431  10.763  1.00  0.00           C  
ATOM    618  CD1 LEU    77       4.191   3.920   9.908  1.00  0.00           C  
ATOM    619  CD2 LEU    77       5.834   2.073  10.127  1.00  0.00           C  
ATOM    620  N   LEU    78       4.328   6.031  12.981  1.00  0.00           N  
ATOM    621  CA  LEU    78       3.461   6.117  14.166  1.00  0.00           C  
ATOM    622  C   LEU    78       2.279   5.171  14.043  1.00  0.00           C  
ATOM    623  O   LEU    78       1.745   5.059  12.959  1.00  0.00           O  
ATOM    624  CB  LEU    78       3.035   7.697  14.283  1.00  0.00           C  
ATOM    625  CG  LEU    78       4.047   8.783  14.576  1.00  0.00           C  
ATOM    626  CD1 LEU    78       3.412  10.215  14.460  1.00  0.00           C  
ATOM    627  CD2 LEU    78       4.888   8.642  15.840  1.00  0.00           C  
ATOM    628  N   MET    79       1.880   4.426  15.086  1.00  0.00           N  
ATOM    629  CA  MET    79       0.997   3.259  15.034  1.00  0.00           C  
ATOM    630  C   MET    79       0.069   3.385  16.198  1.00  0.00           C  
ATOM    631  O   MET    79       0.471   3.167  17.350  1.00  0.00           O  
ATOM    632  CB  MET    79       1.813   1.966  15.031  1.00  0.00           C  
ATOM    633  CG  MET    79       0.818   0.809  15.158  1.00  0.00           C  
ATOM    634  SD  MET    79       1.694  -0.783  15.044  1.00  0.00           S  
ATOM    635  CE  MET    79       0.232  -1.877  14.818  1.00  0.00           C  
ATOM    636  N   ASN    80      -1.208   3.630  15.982  1.00  0.00           N  
ATOM    637  CA  ASN    80      -2.236   3.547  17.065  1.00  0.00           C  
ATOM    638  C   ASN    80      -3.454   2.734  16.442  1.00  0.00           C  
ATOM    639  O   ASN    80      -3.497   2.422  15.220  1.00  0.00           O  
ATOM    640  CB  ASN    80      -2.664   4.966  17.490  1.00  0.00           C  
ATOM    641  CG  ASN    80      -3.332   4.950  18.806  1.00  0.00           C  
ATOM    642  ND2 ASN    80      -3.922   5.969  19.249  1.00  0.00           N  
ATOM    643  OD1 ASN    80      -3.270   3.985  19.531  1.00  0.00           O  
ATOM    644  N   GLU    81      -4.321   2.232  17.284  1.00  0.00           N  
ATOM    645  CA  GLU    81      -5.570   1.658  16.862  1.00  0.00           C  
ATOM    646  C   GLU    81      -6.392   2.506  15.912  1.00  0.00           C  
ATOM    647  O   GLU    81      -6.268   3.716  15.870  1.00  0.00           O  
ATOM    648  CB  GLU    81      -6.379   1.174  18.054  1.00  0.00           C  
ATOM    649  CG  GLU    81      -7.481   0.139  17.791  1.00  0.00           C  
ATOM    650  CD  GLU    81      -8.320  -0.116  19.034  1.00  0.00           C  
ATOM    651  OE1 GLU    81      -7.937  -0.992  19.792  1.00  0.00           O  
ATOM    652  OE2 GLU    81      -9.389   0.556  19.261  1.00  0.00           O1-
ATOM    653  N   LEU    82      -7.168   1.874  15.053  1.00  0.00           N  
ATOM    654  CA  LEU    82      -8.040   2.542  14.112  1.00  0.00           C  
ATOM    655  C   LEU    82      -9.152   3.322  14.789  1.00  0.00           C  
ATOM    656  O   LEU    82      -9.978   2.700  15.470  1.00  0.00           O  
ATOM    657  CB  LEU    82      -8.547   1.490  13.152  1.00  0.00           C  
ATOM    658  CG  LEU    82      -9.590   1.929  12.178  1.00  0.00           C  
ATOM    659  CD1 LEU    82      -8.941   2.972  11.258  1.00  0.00           C  
ATOM    660  CD2 LEU    82     -10.278   0.826  11.297  1.00  0.00           C  
ATOM    661  N   GLY    83      -9.186   4.633  14.567  1.00  0.00           N  
ATOM    662  CA  GLY    83     -10.198   5.492  15.196  1.00  0.00           C  
ATOM    663  C   GLY    83      -9.753   6.304  16.413  1.00  0.00           C  
ATOM    664  O   GLY    83     -10.585   6.913  17.052  1.00  0.00           O  
ATOM    665  N   VAL    84      -8.496   6.197  16.841  1.00  0.00           N  
ATOM    666  CA  VAL    84      -7.931   6.809  17.958  1.00  0.00           C  
ATOM    667  C   VAL    84      -6.726   7.688  17.601  1.00  0.00           C  
ATOM    668  O   VAL    84      -5.734   7.238  17.014  1.00  0.00           O  
ATOM    669  CB  VAL    84      -7.480   5.652  18.844  1.00  0.00           C  
ATOM    670  CG1 VAL    84      -7.198   6.113  20.269  1.00  0.00           C  
ATOM    671  CG2 VAL    84      -8.466   4.564  19.101  1.00  0.00           C  
ATOM    672  N   PRO    85      -6.735   8.955  18.038  1.00  0.00           N  
ATOM    673  CA  PRO    85      -5.700   9.954  17.701  1.00  0.00           C  
ATOM    674  C   PRO    85      -4.203   9.617  18.038  1.00  0.00           C  
ATOM    675  O   PRO    85      -4.001   8.821  18.965  1.00  0.00           O  
ATOM    676  CB  PRO    85      -5.962  11.209  18.617  1.00  0.00           C  
ATOM    677  CG  PRO    85      -7.523  10.993  18.755  1.00  0.00           C  
ATOM    678  CD  PRO    85      -7.799   9.523  18.895  1.00  0.00           C  
ATOM    679  N   PHE    86      -3.266  10.199  17.258  1.00  0.00           N  
ATOM    680  CA  PHE    86      -1.798  10.132  17.597  1.00  0.00           C  
ATOM    681  C   PHE    86      -1.393  11.104  18.765  1.00  0.00           C  
ATOM    682  O   PHE    86      -0.779  12.153  18.615  1.00  0.00           O  
ATOM    683  CB  PHE    86      -0.960  10.297  16.353  1.00  0.00           C  
ATOM    684  CG  PHE    86      -1.256   9.335  15.295  1.00  0.00           C  
ATOM    685  CD1 PHE    86      -1.112   7.953  15.498  1.00  0.00           C  
ATOM    686  CD2 PHE    86      -1.637   9.823  14.026  1.00  0.00           C  
ATOM    687  CE1 PHE    86      -1.338   7.040  14.481  1.00  0.00           C  
ATOM    688  CE2 PHE    86      -1.973   8.931  12.978  1.00  0.00           C  
ATOM    689  CZ  PHE    86      -1.809   7.578  13.251  1.00  0.00           C  
ATOM    690  N   HID    87      -1.672  10.718  19.951  1.00  0.00           N  
ATOM    691  CA  HID    87      -1.457  11.550  21.177  1.00  0.00           C  
ATOM    692  C   HID    87      -0.021  11.452  21.716  1.00  0.00           C  
ATOM    693  O   HID    87       0.791  10.714  21.097  1.00  0.00           O  
ATOM    694  CB  HID    87      -2.544  11.197  22.198  1.00  0.00           C  
ATOM    695  CG  HID    87      -2.234   9.942  23.013  1.00  0.00           C  
ATOM    696  CD2 HID    87      -2.385   8.645  22.574  1.00  0.00           C  
ATOM    697  ND1 HID    87      -2.063   9.843  24.394  1.00  0.00           N  
ATOM    698  CE1 HID    87      -2.049   8.501  24.696  1.00  0.00           C  
ATOM    699  NE2 HID    87      -2.254   7.738  23.640  1.00  0.00           N  
ATOM    700  N   LEU    88       0.365  12.195  22.743  1.00  0.00           N  
ATOM    701  CA  LEU    88       1.722  12.138  23.171  1.00  0.00           C  
ATOM    702  C   LEU    88       2.146  10.685  23.525  1.00  0.00           C  
ATOM    703  O   LEU    88       3.256  10.353  23.250  1.00  0.00           O  
ATOM    704  CB  LEU    88       1.818  13.091  24.378  1.00  0.00           C  
ATOM    705  CG  LEU    88       3.266  13.344  24.818  1.00  0.00           C  
ATOM    706  CD1 LEU    88       4.074  14.327  23.929  1.00  0.00           C  
ATOM    707  CD2 LEU    88       3.288  13.835  26.251  1.00  0.00           C  
ATOM    708  N   GLY    89       1.250   9.795  24.024  1.00  0.00           N  
ATOM    709  CA  GLY    89       1.445   8.354  24.097  1.00  0.00           C  
ATOM    710  C   GLY    89       1.750   7.520  22.874  1.00  0.00           C  
ATOM    711  O   GLY    89       2.065   6.328  23.009  1.00  0.00           O  
ATOM    712  N   THR    90       1.739   8.107  21.697  1.00  0.00           N  
ATOM    713  CA  THR    90       2.135   7.413  20.466  1.00  0.00           C  
ATOM    714  C   THR    90       3.666   7.540  20.296  1.00  0.00           C  
ATOM    715  O   THR    90       4.270   8.628  20.287  1.00  0.00           O  
ATOM    716  CB  THR    90       1.365   7.774  19.113  1.00  0.00           C  
ATOM    717  CG2 THR    90       1.509   6.750  17.978  1.00  0.00           C  
ATOM    718  OG1 THR    90       0.004   7.887  19.335  1.00  0.00           O  
ATOM    719  N   LYS    91       4.275   6.430  19.904  1.00  0.00           N  
ATOM    720  CA  LYS    91       5.695   6.176  19.791  1.00  0.00           C  
ATOM    721  C   LYS    91       6.023   5.634  18.410  1.00  0.00           C  
ATOM    722  O   LYS    91       5.086   5.221  17.711  1.00  0.00           O  
ATOM    723  CB  LYS    91       6.136   5.129  20.798  1.00  0.00           C  
ATOM    724  CG  LYS    91       6.029   5.731  22.181  1.00  0.00           C  
ATOM    725  CD  LYS    91       6.248   4.813  23.397  1.00  0.00           C  
ATOM    726  CE  LYS    91       5.962   5.486  24.729  1.00  0.00           C  
ATOM    727  NZ  LYS    91       4.431   5.680  24.910  1.00  0.00           N1+
ATOM    728  N   GLN    92       7.285   5.702  17.988  1.00  0.00           N  
ATOM    729  CA  GLN    92       7.692   5.219  16.678  1.00  0.00           C  
ATOM    730  C   GLN    92       7.648   3.709  16.619  1.00  0.00           C  
ATOM    731  O   GLN    92       7.729   3.023  17.655  1.00  0.00           O  
ATOM    732  CB  GLN    92       9.205   5.576  16.410  1.00  0.00           C  
ATOM    733  CG  GLN    92      10.287   5.017  17.383  1.00  0.00           C  
ATOM    734  CD  GLN    92      11.642   5.645  16.956  1.00  0.00           C  
ATOM    735  NE2 GLN    92      12.729   4.861  17.088  1.00  0.00           N  
ATOM    736  OE1 GLN    92      11.769   6.718  16.373  1.00  0.00           O  
ATOM    737  N   VAL    93       7.544   3.147  15.435  1.00  0.00           N  
ATOM    738  CA  VAL    93       7.921   1.747  15.119  1.00  0.00           C  
ATOM    739  C   VAL    93       9.345   1.786  14.578  1.00  0.00           C  
ATOM    740  O   VAL    93      10.190   0.931  14.968  1.00  0.00           O  
ATOM    741  CB  VAL    93       6.906   1.117  14.079  1.00  0.00           C  
ATOM    742  CG1 VAL    93       7.273  -0.343  13.872  1.00  0.00           C  
ATOM    743  CG2 VAL    93       5.423   1.178  14.509  1.00  0.00           C  
ATOM    744  N   CYX    94       9.633   2.800  13.776  1.00  0.00           N  
ATOM    745  CA  CYX    94      10.888   3.090  13.106  1.00  0.00           C  
ATOM    746  C   CYX    94      11.086   4.572  12.696  1.00  0.00           C  
ATOM    747  O   CYX    94      10.139   5.276  12.454  1.00  0.00           O  
ATOM    748  CB  CYX    94      11.024   2.297  11.832  1.00  0.00           C  
ATOM    749  SG  CYX    94       9.772   2.378  10.674  1.00  0.00           S  
ATOM    750  N   ILE    95      12.357   4.958  12.686  1.00  0.00           N  
ATOM    751  CA  ILE    95      12.756   6.181  11.946  1.00  0.00           C  
ATOM    752  C   ILE    95      12.544   5.921  10.443  1.00  0.00           C  
ATOM    753  O   ILE    95      12.924   4.852  10.009  1.00  0.00           O  
ATOM    754  CB  ILE    95      14.194   6.605  12.338  1.00  0.00           C  
ATOM    755  CG1 ILE    95      14.396   6.955  13.821  1.00  0.00           C  
ATOM    756  CG2 ILE    95      14.673   7.838  11.538  1.00  0.00           C  
ATOM    757  CD1 ILE    95      15.784   7.308  14.312  1.00  0.00           C  
ATOM    758  N   ALA    96      11.781   6.787   9.793  1.00  0.00           N  
ATOM    759  CA  ALA    96      11.330   6.627   8.379  1.00  0.00           C  
ATOM    760  C   ALA    96      10.627   7.863   7.752  1.00  0.00           C  
ATOM    761  O   ALA    96       9.676   8.423   8.239  1.00  0.00           O  
ATOM    762  CB  ALA    96      10.247   5.481   8.276  1.00  0.00           C  
ATOM    763  N   TRP    97      11.176   8.418   6.629  1.00  0.00           N  
ATOM    764  CA  TRP    97      10.495   9.356   5.670  1.00  0.00           C  
ATOM    765  C   TRP    97       9.811   8.665   4.452  1.00  0.00           C  
ATOM    766  O   TRP    97       9.127   9.401   3.762  1.00  0.00           O  
ATOM    767  CB  TRP    97      11.381  10.585   5.433  1.00  0.00           C  
ATOM    768  CG  TRP    97      12.763  10.423   4.981  1.00  0.00           C  
ATOM    769  CD1 TRP    97      13.840  10.736   5.680  1.00  0.00           C  
ATOM    770  CD2 TRP    97      13.190   9.979   3.701  1.00  0.00           C  
ATOM    771  CE2 TRP    97      14.591  10.236   3.601  1.00  0.00           C  
ATOM    772  CE3 TRP    97      12.615   9.388   2.594  1.00  0.00           C  
ATOM    773  NE1 TRP    97      14.925  10.727   4.836  1.00  0.00           N  
ATOM    774  CZ2 TRP    97      15.338   9.950   2.454  1.00  0.00           C  
ATOM    775  CZ3 TRP    97      13.282   9.103   1.376  1.00  0.00           C  
ATOM    776  CH2 TRP    97      14.613   9.429   1.327  1.00  0.00           C  
ATOM    777  N   SER    98       9.747   7.296   4.373  1.00  0.00           N  
ATOM    778  CA  SER    98       8.720   6.534   3.592  1.00  0.00           C  
ATOM    779  C   SER    98       8.471   5.190   4.242  1.00  0.00           C  
ATOM    780  O   SER    98       9.365   4.594   4.925  1.00  0.00           O  
ATOM    781  CB  SER    98       9.129   6.501   2.134  1.00  0.00           C  
ATOM    782  OG  SER    98       8.162   5.809   1.334  1.00  0.00           O  
ATOM    783  N   SER    99       7.280   4.625   4.091  1.00  0.00           N  
ATOM    784  CA  SER    99       6.821   3.551   4.992  1.00  0.00           C  
ATOM    785  C   SER    99       5.643   2.728   4.400  1.00  0.00           C  
ATOM    786  O   SER    99       4.729   3.195   3.687  1.00  0.00           O  
ATOM    787  CB  SER    99       6.235   4.195   6.252  1.00  0.00           C  
ATOM    788  OG  SER    99       5.140   5.030   5.990  1.00  0.00           O  
ATOM    789  N   SER   100       5.576   1.366   4.711  1.00  0.00           N  
ATOM    790  CA  SER   100       4.445   0.481   4.489  1.00  0.00           C  
ATOM    791  C   SER   100       4.465  -0.684   5.422  1.00  0.00           C  
ATOM    792  O   SER   100       5.552  -1.150   5.776  1.00  0.00           O  
ATOM    793  CB  SER   100       4.523  -0.010   3.026  1.00  0.00           C  
ATOM    794  OG  SER   100       3.602  -1.035   2.674  1.00  0.00           O  
ATOM    795  N   SER   101       3.330  -1.234   5.941  1.00  0.00           N  
ATOM    796  CA  SER   101       3.381  -2.380   6.875  1.00  0.00           C  
ATOM    797  C   SER   101       2.148  -3.256   6.822  1.00  0.00           C  
ATOM    798  O   SER   101       1.082  -2.830   6.488  1.00  0.00           O  
ATOM    799  CB  SER   101       3.704  -1.809   8.250  1.00  0.00           C  
ATOM    800  OG  SER   101       2.574  -1.068   8.638  1.00  0.00           O  
ATOM    801  N   CYX   102       2.322  -4.568   7.195  1.00  0.00           N  
ATOM    802  CA  CYX   102       1.310  -5.654   6.912  1.00  0.00           C  
ATOM    803  C   CYX   102       1.631  -6.870   7.807  1.00  0.00           C  
ATOM    804  O   CYX   102       2.747  -6.967   8.334  1.00  0.00           O  
ATOM    805  CB  CYX   102       1.189  -5.935   5.430  1.00  0.00           C  
ATOM    806  SG  CYX   102       2.683  -6.434   4.536  1.00  0.00           S  
ATOM    807  N   HIE   103       0.717  -7.828   7.976  1.00  0.00           N  
ATOM    808  CA  HIE   103       0.918  -9.073   8.690  1.00  0.00           C  
ATOM    809  C   HIE   103       0.720 -10.317   7.771  1.00  0.00           C  
ATOM    810  O   HIE   103      -0.104 -10.379   6.835  1.00  0.00           O  
ATOM    811  CB  HIE   103       0.021  -9.047   9.854  1.00  0.00           C  
ATOM    812  CG  HIE   103       0.082 -10.183  10.768  1.00  0.00           C  
ATOM    813  CD2 HIE   103       0.304 -10.112  12.110  1.00  0.00           C  
ATOM    814  ND1 HIE   103      -0.291 -11.500  10.518  1.00  0.00           N  
ATOM    815  CE1 HIE   103      -0.190 -12.138  11.724  1.00  0.00           C  
ATOM    816  NE2 HIE   103       0.236 -11.355  12.702  1.00  0.00           N  
ATOM    817  N   ASP   104       1.485 -11.391   8.029  1.00  0.00           N  
ATOM    818  CA  ASP   104       1.478 -12.556   7.142  1.00  0.00           C  
ATOM    819  C   ASP   104       0.740 -13.847   7.710  1.00  0.00           C  
ATOM    820  O   ASP   104       0.492 -14.752   6.943  1.00  0.00           O  
ATOM    821  CB  ASP   104       2.959 -12.948   6.739  1.00  0.00           C  
ATOM    822  CG  ASP   104       3.830 -13.537   7.852  1.00  0.00           C  
ATOM    823  OD1 ASP   104       3.382 -13.633   8.998  1.00  0.00           O  
ATOM    824  OD2 ASP   104       4.981 -13.899   7.517  1.00  0.00           O1-
ATOM    825  N   GLY   105       0.272 -13.843   8.947  1.00  0.00           N  
ATOM    826  CA  GLY   105      -0.475 -14.994   9.546  1.00  0.00           C  
ATOM    827  C   GLY   105       0.325 -15.643  10.697  1.00  0.00           C  
ATOM    828  O   GLY   105      -0.213 -16.297  11.600  1.00  0.00           O  
ATOM    829  N   LYS   106       1.636 -15.348  10.777  1.00  0.00           N  
ATOM    830  CA  LYS   106       2.508 -15.528  11.931  1.00  0.00           C  
ATOM    831  C   LYS   106       2.908 -14.193  12.632  1.00  0.00           C  
ATOM    832  O   LYS   106       2.980 -14.170  13.833  1.00  0.00           O  
ATOM    833  CB  LYS   106       3.706 -16.430  11.764  1.00  0.00           C  
ATOM    834  CG  LYS   106       3.304 -17.866  11.333  1.00  0.00           C  
ATOM    835  CD  LYS   106       4.439 -18.892  11.684  1.00  0.00           C  
ATOM    836  CE  LYS   106       5.675 -18.541  10.844  1.00  0.00           C  
ATOM    837  NZ  LYS   106       6.791 -19.495  11.015  1.00  0.00           N1+
ATOM    838  N   ALA   107       3.176 -13.129  11.790  1.00  0.00           N  
ATOM    839  CA  ALA   107       3.787 -11.874  12.341  1.00  0.00           C  
ATOM    840  C   ALA   107       3.536 -10.658  11.427  1.00  0.00           C  
ATOM    841  O   ALA   107       3.043 -10.749  10.313  1.00  0.00           O  
ATOM    842  CB  ALA   107       5.264 -12.239  12.519  1.00  0.00           C  
ATOM    843  N   TRP   108       3.866  -9.502  12.016  1.00  0.00           N  
ATOM    844  CA  TRP   108       4.045  -8.278  11.204  1.00  0.00           C  
ATOM    845  C   TRP   108       5.370  -8.117  10.474  1.00  0.00           C  
ATOM    846  O   TRP   108       6.396  -8.563  10.918  1.00  0.00           O  
ATOM    847  CB  TRP   108       3.984  -6.963  12.072  1.00  0.00           C  
ATOM    848  CG  TRP   108       2.581  -6.582  12.615  1.00  0.00           C  
ATOM    849  CD1 TRP   108       2.023  -6.987  13.729  1.00  0.00           C  
ATOM    850  CD2 TRP   108       1.618  -5.745  11.934  1.00  0.00           C  
ATOM    851  CE2 TRP   108       0.453  -5.626  12.827  1.00  0.00           C  
ATOM    852  CE3 TRP   108       1.598  -4.928  10.789  1.00  0.00           C  
ATOM    853  NE1 TRP   108       0.694  -6.513  13.794  1.00  0.00           N  
ATOM    854  CZ2 TRP   108      -0.672  -4.841  12.475  1.00  0.00           C  
ATOM    855  CZ3 TRP   108       0.523  -4.142  10.456  1.00  0.00           C  
ATOM    856  CH2 TRP   108      -0.633  -4.074  11.290  1.00  0.00           C  
ATOM    857  N   LEU   109       5.290  -7.380   9.338  1.00  0.00           N  
ATOM    858  CA  LEU   109       6.347  -6.819   8.548  1.00  0.00           C  
ATOM    859  C   LEU   109       6.112  -5.278   8.485  1.00  0.00           C  
ATOM    860  O   LEU   109       5.087  -4.782   7.952  1.00  0.00           O  
ATOM    861  CB  LEU   109       6.374  -7.510   7.094  1.00  0.00           C  
ATOM    862  CG  LEU   109       7.451  -6.948   6.154  1.00  0.00           C  
ATOM    863  CD1 LEU   109       8.868  -7.055   6.652  1.00  0.00           C  
ATOM    864  CD2 LEU   109       7.348  -7.540   4.840  1.00  0.00           C  
ATOM    865  N   HIE   110       7.051  -4.454   9.046  1.00  0.00           N  
ATOM    866  CA  HIE   110       7.207  -2.973   8.866  1.00  0.00           C  
ATOM    867  C   HIE   110       8.523  -2.603   8.066  1.00  0.00           C  
ATOM    868  O   HIE   110       9.629  -2.978   8.441  1.00  0.00           O  
ATOM    869  CB  HIE   110       7.250  -2.262  10.280  1.00  0.00           C  
ATOM    870  CG  HIE   110       6.043  -2.543  11.131  1.00  0.00           C  
ATOM    871  CD2 HIE   110       5.885  -3.538  12.024  1.00  0.00           C  
ATOM    872  ND1 HIE   110       4.916  -1.790  11.118  1.00  0.00           N  
ATOM    873  CE1 HIE   110       4.128  -2.353  12.020  1.00  0.00           C  
ATOM    874  NE2 HIE   110       4.551  -3.457  12.556  1.00  0.00           N  
ATOM    875  N   VAL   111       8.292  -1.785   6.980  1.00  0.00           N  
ATOM    876  CA  VAL   111       9.250  -1.342   5.979  1.00  0.00           C  
ATOM    877  C   VAL   111       9.434   0.167   6.049  1.00  0.00           C  
ATOM    878  O   VAL   111       8.428   0.881   5.867  1.00  0.00           O  
ATOM    879  CB  VAL   111       8.778  -1.752   4.533  1.00  0.00           C  
ATOM    880  CG1 VAL   111       9.776  -1.409   3.431  1.00  0.00           C  
ATOM    881  CG2 VAL   111       8.493  -3.282   4.622  1.00  0.00           C  
ATOM    882  N   CYX   112      10.704   0.571   6.269  1.00  0.00           N  
ATOM    883  CA  CYX   112      10.984   1.887   6.859  1.00  0.00           C  
ATOM    884  C   CYX   112      12.192   2.409   5.980  1.00  0.00           C  
ATOM    885  O   CYX   112      13.210   1.706   5.902  1.00  0.00           O  
ATOM    886  CB  CYX   112      11.435   1.677   8.321  1.00  0.00           C  
ATOM    887  SG  CYX   112      10.136   0.955   9.298  1.00  0.00           S  
ATOM    888  N   VAL   113      12.039   3.553   5.315  1.00  0.00           N  
ATOM    889  CA  VAL   113      13.027   4.175   4.415  1.00  0.00           C  
ATOM    890  C   VAL   113      13.338   5.572   4.906  1.00  0.00           C  
ATOM    891  O   VAL   113      12.430   6.383   5.075  1.00  0.00           O  
ATOM    892  CB  VAL   113      12.487   4.296   2.983  1.00  0.00           C  
ATOM    893  CG1 VAL   113      13.554   4.458   1.970  1.00  0.00           C  
ATOM    894  CG2 VAL   113      11.685   3.060   2.580  1.00  0.00           C  
ATOM    895  N   THR   114      14.619   5.887   5.006  1.00  0.00           N  
ATOM    896  CA  THR   114      15.111   7.193   5.377  1.00  0.00           C  
ATOM    897  C   THR   114      16.594   7.322   4.877  1.00  0.00           C  
ATOM    898  O   THR   114      17.225   6.373   4.325  1.00  0.00           O  
ATOM    899  CB  THR   114      15.021   7.375   6.887  1.00  0.00           C  
ATOM    900  CG2 THR   114      15.964   6.646   7.769  1.00  0.00           C  
ATOM    901  OG1 THR   114      15.193   8.702   7.266  1.00  0.00           O  
ATOM    902  N   GLY   115      17.177   8.509   5.028  1.00  0.00           N  
ATOM    903  CA  GLY   115      18.550   8.867   4.698  1.00  0.00           C  
ATOM    904  C   GLY   115      18.724  10.366   4.778  1.00  0.00           C  
ATOM    905  O   GLY   115      17.953  11.075   5.378  1.00  0.00           O  
ATOM    906  N   HIE   116      19.770  10.817   4.118  1.00  0.00           N  
ATOM    907  CA  HIE   116      20.035  12.277   3.958  1.00  0.00           C  
ATOM    908  C   HIE   116      19.556  12.846   2.598  1.00  0.00           C  
ATOM    909  O   HIE   116      18.739  12.203   1.849  1.00  0.00           O  
ATOM    910  CB  HIE   116      21.524  12.520   4.319  1.00  0.00           C  
ATOM    911  CG  HIE   116      22.577  11.801   3.542  1.00  0.00           C  
ATOM    912  CD2 HIE   116      23.672  11.185   3.975  1.00  0.00           C  
ATOM    913  ND1 HIE   116      22.706  12.029   2.134  1.00  0.00           N  
ATOM    914  CE1 HIE   116      23.826  11.418   1.817  1.00  0.00           C  
ATOM    915  NE2 HIE   116      24.518  10.959   2.869  1.00  0.00           N  
ATOM    916  N   ASP   117      20.142  13.937   2.119  1.00  0.00           N  
ATOM    917  CA  ASP   117      19.722  14.756   0.951  1.00  0.00           C  
ATOM    918  C   ASP   117      20.279  14.202  -0.379  1.00  0.00           C  
ATOM    919  O   ASP   117      19.807  14.590  -1.420  1.00  0.00           O  
ATOM    920  CB  ASP   117      20.156  16.193   1.122  1.00  0.00           C  
ATOM    921  CG  ASP   117      19.585  17.161   0.094  1.00  0.00           C  
ATOM    922  OD1 ASP   117      18.365  17.324   0.187  1.00  0.00           O  
ATOM    923  OD2 ASP   117      20.283  17.724  -0.788  1.00  0.00           O1-
ATOM    924  N   GLU   118      21.256  13.239  -0.348  1.00  0.00           N  
ATOM    925  CA  GLU   118      21.741  12.544  -1.540  1.00  0.00           C  
ATOM    926  C   GLU   118      21.447  11.006  -1.621  1.00  0.00           C  
ATOM    927  O   GLU   118      21.373  10.513  -2.754  1.00  0.00           O  
ATOM    928  CB  GLU   118      23.212  12.840  -1.578  1.00  0.00           C  
ATOM    929  CG  GLU   118      23.551  14.153  -2.258  1.00  0.00           C  
ATOM    930  CD  GLU   118      25.041  14.387  -2.088  1.00  0.00           C  
ATOM    931  OE1 GLU   118      25.402  15.534  -1.688  1.00  0.00           O  
ATOM    932  OE2 GLU   118      25.849  13.466  -2.218  1.00  0.00           O1-
ATOM    933  N   ASN   119      21.457  10.309  -0.465  1.00  0.00           N  
ATOM    934  CA  ASN   119      21.453   8.878  -0.393  1.00  0.00           C  
ATOM    935  C   ASN   119      20.633   8.274   0.738  1.00  0.00           C  
ATOM    936  O   ASN   119      20.399   8.929   1.741  1.00  0.00           O  
ATOM    937  CB  ASN   119      22.930   8.433  -0.246  1.00  0.00           C  
ATOM    938  CG  ASN   119      23.279   7.035  -0.762  1.00  0.00           C  
ATOM    939  ND2 ASN   119      24.537   6.700  -0.616  1.00  0.00           N  
ATOM    940  OD1 ASN   119      22.481   6.321  -1.322  1.00  0.00           O  
ATOM    941  N   ALA   120      20.041   7.137   0.508  1.00  0.00           N  
ATOM    942  CA  ALA   120      19.034   6.565   1.348  1.00  0.00           C  
ATOM    943  C   ALA   120      18.910   5.066   1.268  1.00  0.00           C  
ATOM    944  O   ALA   120      19.424   4.430   0.358  1.00  0.00           O  
ATOM    945  CB  ALA   120      17.679   7.082   0.872  1.00  0.00           C  
ATOM    946  N   THR   121      18.302   4.452   2.271  1.00  0.00           N  
ATOM    947  CA  THR   121      18.385   3.020   2.603  1.00  0.00           C  
ATOM    948  C   THR   121      17.010   2.521   3.121  1.00  0.00           C  
ATOM    949  O   THR   121      16.396   3.067   4.060  1.00  0.00           O  
ATOM    950  CB  THR   121      19.437   2.840   3.748  1.00  0.00           C  
ATOM    951  CG2 THR   121      19.640   1.327   4.131  1.00  0.00           C  
ATOM    952  OG1 THR   121      20.662   3.190   3.128  1.00  0.00           O  
ATOM    953  N   ALA   122      16.581   1.475   2.572  1.00  0.00           N  
ATOM    954  CA  ALA   122      15.335   0.776   3.080  1.00  0.00           C  
ATOM    955  C   ALA   122      15.695  -0.302   4.206  1.00  0.00           C  
ATOM    956  O   ALA   122      16.713  -0.924   4.119  1.00  0.00           O  
ATOM    957  CB  ALA   122      14.471   0.276   1.861  1.00  0.00           C  
ATOM    958  N   SER   123      14.858  -0.465   5.199  1.00  0.00           N  
ATOM    959  CA  SER   123      15.018  -1.452   6.295  1.00  0.00           C  
ATOM    960  C   SER   123      13.733  -2.130   6.682  1.00  0.00           C  
ATOM    961  O   SER   123      12.636  -1.606   6.439  1.00  0.00           O  
ATOM    962  CB  SER   123      15.763  -0.761   7.434  1.00  0.00           C  
ATOM    963  OG  SER   123      14.901   0.147   8.174  1.00  0.00           O  
ATOM    964  N   PHE   124      13.876  -3.374   7.176  1.00  0.00           N  
ATOM    965  CA  PHE   124      12.833  -4.331   7.244  1.00  0.00           C  
ATOM    966  C   PHE   124      12.852  -4.959   8.640  1.00  0.00           C  
ATOM    967  O   PHE   124      13.817  -5.515   9.083  1.00  0.00           O  
ATOM    968  CB  PHE   124      12.916  -5.385   6.138  1.00  0.00           C  
ATOM    969  CG  PHE   124      12.977  -4.846   4.711  1.00  0.00           C  
ATOM    970  CD1 PHE   124      11.833  -4.848   3.874  1.00  0.00           C  
ATOM    971  CD2 PHE   124      14.143  -4.257   4.172  1.00  0.00           C  
ATOM    972  CE1 PHE   124      11.812  -4.230   2.628  1.00  0.00           C  
ATOM    973  CE2 PHE   124      14.163  -3.719   2.866  1.00  0.00           C  
ATOM    974  CZ  PHE   124      12.977  -3.661   2.118  1.00  0.00           C  
ATOM    975  N   ILE   125      11.758  -4.701   9.395  1.00  0.00           N  
ATOM    976  CA  ILE   125      11.488  -5.028  10.811  1.00  0.00           C  
ATOM    977  C   ILE   125      10.285  -6.044  10.757  1.00  0.00           C  
ATOM    978  O   ILE   125       9.117  -5.660  10.602  1.00  0.00           O  
ATOM    979  CB  ILE   125      11.137  -3.682  11.617  1.00  0.00           C  
ATOM    980  CG1 ILE   125      12.319  -2.727  11.800  1.00  0.00           C  
ATOM    981  CG2 ILE   125      10.697  -4.039  13.072  1.00  0.00           C  
ATOM    982  CD1 ILE   125      13.018  -2.032  10.659  1.00  0.00           C  
ATOM    983  N   TYR   126      10.710  -7.356  10.872  1.00  0.00           N  
ATOM    984  CA  TYR   126       9.826  -8.554  10.980  1.00  0.00           C  
ATOM    985  C   TYR   126       9.785  -9.073  12.436  1.00  0.00           C  
ATOM    986  O   TYR   126      10.831  -9.110  13.053  1.00  0.00           O  
ATOM    987  CB  TYR   126      10.269  -9.590  10.016  1.00  0.00           C  
ATOM    988  CG  TYR   126       9.347 -10.756   9.783  1.00  0.00           C  
ATOM    989  CD1 TYR   126       8.313 -10.787   8.817  1.00  0.00           C  
ATOM    990  CD2 TYR   126       9.468 -11.871  10.648  1.00  0.00           C  
ATOM    991  CE1 TYR   126       7.390 -11.803   8.685  1.00  0.00           C  
ATOM    992  CE2 TYR   126       8.475 -12.907  10.525  1.00  0.00           C  
ATOM    993  CZ  TYR   126       7.481 -12.939   9.538  1.00  0.00           C  
ATOM    994  OH  TYR   126       6.658 -14.026   9.497  1.00  0.00           O  
ATOM    995  N   ASP   127       8.660  -9.443  12.987  1.00  0.00           N  
ATOM    996  CA  ASP   127       8.440  -9.741  14.434  1.00  0.00           C  
ATOM    997  C   ASP   127       8.987  -8.728  15.353  1.00  0.00           C  
ATOM    998  O   ASP   127       9.519  -9.106  16.435  1.00  0.00           O  
ATOM    999  CB  ASP   127       8.823 -11.174  14.798  1.00  0.00           C  
ATOM   1000  CG  ASP   127       8.134 -11.610  16.091  1.00  0.00           C  
ATOM   1001  OD1 ASP   127       8.856 -12.087  17.043  1.00  0.00           O  
ATOM   1002  OD2 ASP   127       6.954 -11.357  16.235  1.00  0.00           O1-
ATOM   1003  N   GLY   128       8.954  -7.445  14.971  1.00  0.00           N  
ATOM   1004  CA  GLY   128       9.563  -6.301  15.631  1.00  0.00           C  
ATOM   1005  C   GLY   128      11.073  -6.266  15.631  1.00  0.00           C  
ATOM   1006  O   GLY   128      11.632  -5.321  16.260  1.00  0.00           O  
ATOM   1007  N   ARG   129      11.744  -7.234  14.980  1.00  0.00           N  
ATOM   1008  CA  ARG   129      13.165  -7.358  14.858  1.00  0.00           C  
ATOM   1009  C   ARG   129      13.675  -6.861  13.474  1.00  0.00           C  
ATOM   1010  O   ARG   129      13.271  -7.333  12.389  1.00  0.00           O  
ATOM   1011  CB  ARG   129      13.699  -8.761  15.173  1.00  0.00           C  
ATOM   1012  CG  ARG   129      13.948  -9.111  16.643  1.00  0.00           C  
ATOM   1013  CD  ARG   129      12.782  -9.482  17.483  1.00  0.00           C  
ATOM   1014  NE  ARG   129      12.141 -10.707  16.962  1.00  0.00           N  
ATOM   1015  CZ  ARG   129      12.494 -11.941  17.427  1.00  0.00           C  
ATOM   1016  NH1 ARG   129      13.609 -12.288  18.062  1.00  0.00           N1+
ATOM   1017  NH2 ARG   129      11.692 -12.938  17.306  1.00  0.00           N  
ATOM   1018  N   LEU   130      14.658  -5.974  13.536  1.00  0.00           N  
ATOM   1019  CA  LEU   130      15.287  -5.449  12.353  1.00  0.00           C  
ATOM   1020  C   LEU   130      16.117  -6.608  11.791  1.00  0.00           C  
ATOM   1021  O   LEU   130      16.921  -7.195  12.483  1.00  0.00           O  
ATOM   1022  CB  LEU   130      16.279  -4.264  12.646  1.00  0.00           C  
ATOM   1023  CG  LEU   130      17.297  -3.950  11.475  1.00  0.00           C  
ATOM   1024  CD1 LEU   130      16.667  -3.081  10.306  1.00  0.00           C  
ATOM   1025  CD2 LEU   130      18.386  -3.057  12.087  1.00  0.00           C  
ATOM   1026  N   VAL   131      15.803  -7.100  10.576  1.00  0.00           N  
ATOM   1027  CA  VAL   131      16.494  -8.258   9.864  1.00  0.00           C  
ATOM   1028  C   VAL   131      17.084  -7.972   8.469  1.00  0.00           C  
ATOM   1029  O   VAL   131      17.924  -8.782   8.100  1.00  0.00           O  
ATOM   1030  CB  VAL   131      15.660  -9.525   9.851  1.00  0.00           C  
ATOM   1031  CG1 VAL   131      15.669 -10.064  11.318  1.00  0.00           C  
ATOM   1032  CG2 VAL   131      14.233  -9.378   9.383  1.00  0.00           C  
ATOM   1033  N   ASP   132      16.632  -6.965   7.692  1.00  0.00           N  
ATOM   1034  CA  ASP   132      17.181  -6.809   6.327  1.00  0.00           C  
ATOM   1035  C   ASP   132      17.308  -5.277   5.967  1.00  0.00           C  
ATOM   1036  O   ASP   132      16.866  -4.400   6.709  1.00  0.00           O  
ATOM   1037  CB  ASP   132      16.335  -7.630   5.286  1.00  0.00           C  
ATOM   1038  CG  ASP   132      17.111  -8.225   4.058  1.00  0.00           C  
ATOM   1039  OD1 ASP   132      16.921  -9.301   3.470  1.00  0.00           O  
ATOM   1040  OD2 ASP   132      18.016  -7.505   3.588  1.00  0.00           O1-
ATOM   1041  N   SER   133      18.066  -4.923   4.853  1.00  0.00           N  
ATOM   1042  CA  SER   133      18.243  -3.591   4.402  1.00  0.00           C  
ATOM   1043  C   SER   133      18.782  -3.614   2.956  1.00  0.00           C  
ATOM   1044  O   SER   133      19.503  -4.523   2.485  1.00  0.00           O  
ATOM   1045  CB  SER   133      19.330  -2.909   5.283  1.00  0.00           C  
ATOM   1046  OG  SER   133      18.723  -2.645   6.531  1.00  0.00           O  
ATOM   1047  N   ILE   134      18.460  -2.568   2.240  1.00  0.00           N  
ATOM   1048  CA  ILE   134      18.940  -2.352   0.824  1.00  0.00           C  
ATOM   1049  C   ILE   134      19.236  -0.891   0.525  1.00  0.00           C  
ATOM   1050  O   ILE   134      18.477   0.070   0.836  1.00  0.00           O  
ATOM   1051  CB  ILE   134      17.924  -3.063  -0.137  1.00  0.00           C  
ATOM   1052  CG1 ILE   134      18.662  -3.317  -1.493  1.00  0.00           C  
ATOM   1053  CG2 ILE   134      16.647  -2.248  -0.230  1.00  0.00           C  
ATOM   1054  CD1 ILE   134      17.925  -4.259  -2.454  1.00  0.00           C  
ATOM   1055  N   GLY   135      20.332  -0.689  -0.287  1.00  0.00           N  
ATOM   1056  CA  GLY   135      20.759   0.622  -0.707  1.00  0.00           C  
ATOM   1057  C   GLY   135      19.837   1.181  -1.769  1.00  0.00           C  
ATOM   1058  O   GLY   135      19.240   0.428  -2.578  1.00  0.00           O  
ATOM   1059  N   SER   136      19.883   2.502  -1.961  1.00  0.00           N  
ATOM   1060  CA  SER   136      19.302   3.251  -3.110  1.00  0.00           C  
ATOM   1061  C   SER   136      19.849   2.648  -4.511  1.00  0.00           C  
ATOM   1062  O   SER   136      20.928   2.065  -4.587  1.00  0.00           O  
ATOM   1063  CB  SER   136      19.737   4.710  -3.119  1.00  0.00           C  
ATOM   1064  OG  SER   136      18.934   5.427  -2.270  1.00  0.00           O  
ATOM   1065  N   TRP   137      19.076   2.646  -5.566  1.00  0.00           N  
ATOM   1066  CA  TRP   137      19.444   2.314  -6.975  1.00  0.00           C  
ATOM   1067  C   TRP   137      19.544   3.380  -8.098  1.00  0.00           C  
ATOM   1068  O   TRP   137      19.991   3.115  -9.207  1.00  0.00           O  
ATOM   1069  CB  TRP   137      18.653   1.068  -7.388  1.00  0.00           C  
ATOM   1070  CG  TRP   137      17.152   1.132  -7.217  1.00  0.00           C  
ATOM   1071  CD1 TRP   137      16.289   1.690  -8.079  1.00  0.00           C  
ATOM   1072  CD2 TRP   137      16.383   0.578  -6.125  1.00  0.00           C  
ATOM   1073  CE2 TRP   137      15.016   0.884  -6.442  1.00  0.00           C  
ATOM   1074  CE3 TRP   137      16.693  -0.021  -4.867  1.00  0.00           C  
ATOM   1075  NE1 TRP   137      15.016   1.491  -7.648  1.00  0.00           N  
ATOM   1076  CZ2 TRP   137      14.029   0.462  -5.561  1.00  0.00           C  
ATOM   1077  CZ3 TRP   137      15.676  -0.542  -4.046  1.00  0.00           C  
ATOM   1078  CH2 TRP   137      14.309  -0.236  -4.353  1.00  0.00           C  
ATOM   1079  N   SER   138      19.096   4.579  -7.764  1.00  0.00           N  
ATOM   1080  CA  SER   138      19.145   5.834  -8.526  1.00  0.00           C  
ATOM   1081  C   SER   138      19.593   7.007  -7.696  1.00  0.00           C  
ATOM   1082  O   SER   138      20.090   7.959  -8.258  1.00  0.00           O  
ATOM   1083  CB  SER   138      17.771   6.192  -9.263  1.00  0.00           C  
ATOM   1084  OG  SER   138      17.111   5.108  -9.864  1.00  0.00           O  
ATOM   1085  N   LYS   139      19.555   6.980  -6.367  1.00  0.00           N  
ATOM   1086  CA  LYS   139      19.981   8.032  -5.348  1.00  0.00           C  
ATOM   1087  C   LYS   139      19.167   9.346  -5.575  1.00  0.00           C  
ATOM   1088  O   LYS   139      19.610  10.474  -5.426  1.00  0.00           O  
ATOM   1089  CB  LYS   139      21.472   8.198  -5.377  1.00  0.00           C  
ATOM   1090  CG  LYS   139      22.105   6.893  -4.821  1.00  0.00           C  
ATOM   1091  CD  LYS   139      23.563   7.016  -4.461  1.00  0.00           C  
ATOM   1092  CE  LYS   139      24.441   7.370  -5.643  1.00  0.00           C  
ATOM   1093  NZ  LYS   139      25.891   7.615  -5.413  1.00  0.00           N1+
ATOM   1094  N   LYN   140      17.848   9.212  -5.834  1.00  0.00           N  
ATOM   1095  CA  LYN   140      16.832  10.236  -6.015  1.00  0.00           C  
ATOM   1096  C   LYN   140      15.547   9.876  -5.385  1.00  0.00           C  
ATOM   1097  O   LYN   140      14.551   9.633  -6.073  1.00  0.00           O  
ATOM   1098  CB  LYN   140      16.713  10.516  -7.574  1.00  0.00           C  
ATOM   1099  CG  LYN   140      17.959  11.235  -8.122  1.00  0.00           C  
ATOM   1100  CD  LYN   140      17.680  11.795  -9.590  1.00  0.00           C  
ATOM   1101  CE  LYN   140      16.642  12.937  -9.410  1.00  0.00           C  
ATOM   1102  NZ  LYN   140      16.563  13.685 -10.686  1.00  0.00           N  
ATOM   1103  N   ILE   141      15.549   9.898  -4.065  1.00  0.00           N  
ATOM   1104  CA  ILE   141      14.442   9.606  -3.174  1.00  0.00           C  
ATOM   1105  C   ILE   141      14.008   8.078  -3.275  1.00  0.00           C  
ATOM   1106  O   ILE   141      12.991   7.735  -3.944  1.00  0.00           O  
ATOM   1107  CB  ILE   141      13.266  10.601  -3.265  1.00  0.00           C  
ATOM   1108  CG1 ILE   141      13.729  12.027  -2.964  1.00  0.00           C  
ATOM   1109  CG2 ILE   141      12.019  10.189  -2.356  1.00  0.00           C  
ATOM   1110  CD1 ILE   141      12.713  13.182  -3.163  1.00  0.00           C  
ATOM   1111  N   LEU   142      14.711   7.122  -2.657  1.00  0.00           N  
ATOM   1112  CA  LEU   142      14.216   5.763  -2.478  1.00  0.00           C  
ATOM   1113  C   LEU   142      12.980   5.871  -1.565  1.00  0.00           C  
ATOM   1114  O   LEU   142      13.055   6.374  -0.472  1.00  0.00           O  
ATOM   1115  CB  LEU   142      15.399   4.915  -1.835  1.00  0.00           C  
ATOM   1116  CG  LEU   142      15.021   3.483  -1.276  1.00  0.00           C  
ATOM   1117  CD1 LEU   142      14.736   2.581  -2.493  1.00  0.00           C  
ATOM   1118  CD2 LEU   142      16.194   2.934  -0.412  1.00  0.00           C  
ATOM   1119  N   ARG   143      11.902   5.348  -2.095  1.00  0.00           N  
ATOM   1120  CA  ARG   143      10.499   5.488  -1.503  1.00  0.00           C  
ATOM   1121  C   ARG   143       9.726   4.152  -1.716  1.00  0.00           C  
ATOM   1122  O   ARG   143      10.108   3.235  -2.439  1.00  0.00           O  
ATOM   1123  CB  ARG   143       9.836   6.744  -2.030  1.00  0.00           C  
ATOM   1124  CG  ARG   143       9.646   6.774  -3.601  1.00  0.00           C  
ATOM   1125  CD  ARG   143       9.074   8.128  -4.117  1.00  0.00           C  
ATOM   1126  NE  ARG   143       9.133   8.137  -5.556  1.00  0.00           N  
ATOM   1127  CZ  ARG   143      10.159   8.598  -6.297  1.00  0.00           C  
ATOM   1128  NH1 ARG   143      11.347   8.852  -5.918  1.00  0.00           N1+
ATOM   1129  NH2 ARG   143      10.037   8.626  -7.618  1.00  0.00           N  
ATOM   1130  N   THR   144       8.591   4.102  -1.034  1.00  0.00           N  
ATOM   1131  CA  THR   144       7.529   3.075  -1.146  1.00  0.00           C  
ATOM   1132  C   THR   144       6.000   3.490  -1.044  1.00  0.00           C  
ATOM   1133  O   THR   144       5.605   4.642  -1.309  1.00  0.00           O  
ATOM   1134  CB  THR   144       7.879   2.058  -0.080  1.00  0.00           C  
ATOM   1135  CG2 THR   144       7.981   2.459   1.453  1.00  0.00           C  
ATOM   1136  OG1 THR   144       7.066   0.851  -0.203  1.00  0.00           O  
ATOM   1137  N   GLN   145       5.065   2.601  -0.745  1.00  0.00           N  
ATOM   1138  CA  GLN   145       3.636   2.596  -0.994  1.00  0.00           C  
ATOM   1139  C   GLN   145       2.804   3.594  -0.103  1.00  0.00           C  
ATOM   1140  O   GLN   145       1.728   4.019  -0.508  1.00  0.00           O  
ATOM   1141  CB  GLN   145       3.080   1.206  -0.716  1.00  0.00           C  
ATOM   1142  CG  GLN   145       3.495   0.282  -1.889  1.00  0.00           C  
ATOM   1143  CD  GLN   145       2.770  -1.076  -1.751  1.00  0.00           C  
ATOM   1144  NE2 GLN   145       1.420  -1.102  -1.830  1.00  0.00           N  
ATOM   1145  OE1 GLN   145       3.405  -2.099  -1.574  1.00  0.00           O  
ATOM   1146  N   GLU   146       3.328   3.955   1.072  1.00  0.00           N  
ATOM   1147  CA  GLU   146       2.483   4.612   2.071  1.00  0.00           C  
ATOM   1148  C   GLU   146       1.050   3.985   2.278  1.00  0.00           C  
ATOM   1149  O   GLU   146       0.061   4.607   2.375  1.00  0.00           O  
ATOM   1150  CB  GLU   146       2.491   6.075   1.599  1.00  0.00           C  
ATOM   1151  CG  GLU   146       3.786   6.793   1.152  1.00  0.00           C  
ATOM   1152  CD  GLU   146       4.939   6.694   2.109  1.00  0.00           C  
ATOM   1153  OE1 GLU   146       5.525   5.661   2.296  1.00  0.00           O  
ATOM   1154  OE2 GLU   146       5.358   7.789   2.808  1.00  0.00           O  
ATOM   1155  N   SER   147       0.956   2.675   2.259  1.00  0.00           N  
ATOM   1156  CA  SER   147      -0.277   1.958   2.407  1.00  0.00           C  
ATOM   1157  C   SER   147       0.086   0.485   2.791  1.00  0.00           C  
ATOM   1158  O   SER   147       1.304   0.150   2.977  1.00  0.00           O  
ATOM   1159  CB  SER   147      -1.109   2.028   1.122  1.00  0.00           C  
ATOM   1160  OG  SER   147      -0.423   1.503   0.004  1.00  0.00           O  
ATOM   1161  N   GLU   148      -0.930  -0.355   3.199  1.00  0.00           N  
ATOM   1162  CA  GLU   148      -0.826  -1.777   3.512  1.00  0.00           C  
ATOM   1163  C   GLU   148      -0.062  -2.583   2.442  1.00  0.00           C  
ATOM   1164  O   GLU   148      -0.334  -2.445   1.251  1.00  0.00           O  
ATOM   1165  CB  GLU   148      -2.338  -2.293   3.629  1.00  0.00           C  
ATOM   1166  CG  GLU   148      -2.495  -3.784   3.959  1.00  0.00           C  
ATOM   1167  CD  GLU   148      -3.919  -4.362   4.237  1.00  0.00           C  
ATOM   1168  OE1 GLU   148      -4.804  -4.624   3.439  1.00  0.00           O  
ATOM   1169  OE2 GLU   148      -4.048  -4.519   5.555  1.00  0.00           O  
ATOM   1170  N   CYX   149       0.963  -3.379   2.923  1.00  0.00           N  
ATOM   1171  CA  CYX   149       1.576  -4.275   1.992  1.00  0.00           C  
ATOM   1172  C   CYX   149       0.802  -5.593   2.029  1.00  0.00           C  
ATOM   1173  O   CYX   149      -0.074  -5.815   2.872  1.00  0.00           O  
ATOM   1174  CB  CYX   149       3.054  -4.361   2.241  1.00  0.00           C  
ATOM   1175  SG  CYX   149       3.522  -4.653   4.042  1.00  0.00           S  
ATOM   1176  N   VAL   150       0.985  -6.518   1.055  1.00  0.00           N  
ATOM   1177  CA  VAL   150       0.172  -7.765   0.942  1.00  0.00           C  
ATOM   1178  C   VAL   150       1.027  -8.998   1.130  1.00  0.00           C  
ATOM   1179  O   VAL   150       2.110  -9.108   0.527  1.00  0.00           O  
ATOM   1180  CB  VAL   150      -0.570  -7.774  -0.393  1.00  0.00           C  
ATOM   1181  CG1 VAL   150      -1.423  -9.061  -0.476  1.00  0.00           C  
ATOM   1182  CG2 VAL   150      -1.495  -6.611  -0.572  1.00  0.00           C  
ATOM   1183  N   CYX   151       0.599  -9.991   1.852  1.00  0.00           N  
ATOM   1184  CA  CYX   151       1.284 -11.355   2.048  1.00  0.00           C  
ATOM   1185  C   CYX   151       0.382 -12.570   1.655  1.00  0.00           C  
ATOM   1186  O   CYX   151      -0.692 -12.740   2.207  1.00  0.00           O  
ATOM   1187  CB  CYX   151       1.654 -11.415   3.510  1.00  0.00           C  
ATOM   1188  SG  CYX   151       2.484  -9.982   4.274  1.00  0.00           S  
ATOM   1189  N   ILE   152       0.866 -13.415   0.683  1.00  0.00           N  
ATOM   1190  CA  ILE   152       0.145 -14.621   0.241  1.00  0.00           C  
ATOM   1191  C   ILE   152       1.140 -15.795   0.441  1.00  0.00           C  
ATOM   1192  O   ILE   152       2.244 -15.835  -0.122  1.00  0.00           O  
ATOM   1193  CB  ILE   152      -0.305 -14.500  -1.241  1.00  0.00           C  
ATOM   1194  CG1 ILE   152      -1.371 -13.327  -1.321  1.00  0.00           C  
ATOM   1195  CG2 ILE   152      -0.836 -15.816  -1.772  1.00  0.00           C  
ATOM   1196  CD1 ILE   152      -1.931 -13.096  -2.813  1.00  0.00           C  
ATOM   1197  N   ASN   153       0.732 -16.729   1.313  1.00  0.00           N  
ATOM   1198  CA  ASN   153       1.535 -17.864   1.741  1.00  0.00           C  
ATOM   1199  C   ASN   153       2.993 -17.561   2.202  1.00  0.00           C  
ATOM   1200  O   ASN   153       3.944 -18.171   1.755  1.00  0.00           O  
ATOM   1201  CB  ASN   153       1.347 -19.118   0.792  1.00  0.00           C  
ATOM   1202  CG  ASN   153       1.861 -20.442   1.228  1.00  0.00           C  
ATOM   1203  ND2 ASN   153       2.404 -21.248   0.336  1.00  0.00           N  
ATOM   1204  OD1 ASN   153       1.812 -20.809   2.385  1.00  0.00           O  
ATOM   1205  N   GLY   154       3.101 -16.556   3.049  1.00  0.00           N  
ATOM   1206  CA  GLY   154       4.188 -15.964   3.769  1.00  0.00           C  
ATOM   1207  C   GLY   154       4.907 -14.981   2.950  1.00  0.00           C  
ATOM   1208  O   GLY   154       5.496 -14.167   3.528  1.00  0.00           O  
ATOM   1209  N   THR   155       4.705 -14.913   1.609  1.00  0.00           N  
ATOM   1210  CA  THR   155       5.364 -13.920   0.779  1.00  0.00           C  
ATOM   1211  C   THR   155       4.708 -12.588   0.843  1.00  0.00           C  
ATOM   1212  O   THR   155       3.773 -12.271   0.078  1.00  0.00           O  
ATOM   1213  CB  THR   155       5.531 -14.442  -0.643  1.00  0.00           C  
ATOM   1214  CG2 THR   155       6.598 -13.671  -1.392  1.00  0.00           C  
ATOM   1215  OG1 THR   155       5.857 -15.852  -0.720  1.00  0.00           O  
ATOM   1216  N   CYX   156       5.195 -11.715   1.721  1.00  0.00           N  
ATOM   1217  CA  CYX   156       4.990 -10.264   1.658  1.00  0.00           C  
ATOM   1218  C   CYX   156       5.650  -9.588   0.426  1.00  0.00           C  
ATOM   1219  O   CYX   156       6.830  -9.811   0.243  1.00  0.00           O  
ATOM   1220  CB  CYX   156       5.383  -9.623   3.015  1.00  0.00           C  
ATOM   1221  SG  CYX   156       4.472 -10.389   4.394  1.00  0.00           S  
ATOM   1222  N   THR   157       4.777  -8.971  -0.416  1.00  0.00           N  
ATOM   1223  CA  THR   157       5.167  -8.235  -1.619  1.00  0.00           C  
ATOM   1224  C   THR   157       5.099  -6.736  -1.310  1.00  0.00           C  
ATOM   1225  O   THR   157       4.146  -6.308  -0.614  1.00  0.00           O  
ATOM   1226  CB  THR   157       4.243  -8.585  -2.797  1.00  0.00           C  
ATOM   1227  CG2 THR   157       4.634  -7.858  -4.100  1.00  0.00           C  
ATOM   1228  OG1 THR   157       4.341  -9.933  -3.104  1.00  0.00           O  
ATOM   1229  N   VAL   158       6.114  -5.947  -1.689  1.00  0.00           N  
ATOM   1230  CA  VAL   158       6.187  -4.499  -1.440  1.00  0.00           C  
ATOM   1231  C   VAL   158       6.618  -3.723  -2.723  1.00  0.00           C  
ATOM   1232  O   VAL   158       7.611  -4.032  -3.298  1.00  0.00           O  
ATOM   1233  CB  VAL   158       7.120  -4.259  -0.183  1.00  0.00           C  
ATOM   1234  CG1 VAL   158       6.760  -2.902   0.413  1.00  0.00           C  
ATOM   1235  CG2 VAL   158       6.869  -5.286   1.000  1.00  0.00           C  
ATOM   1236  N   VAL   159       5.894  -2.648  -3.111  1.00  0.00           N  
ATOM   1237  CA  VAL   159       6.333  -1.813  -4.203  1.00  0.00           C  
ATOM   1238  C   VAL   159       7.234  -0.648  -3.731  1.00  0.00           C  
ATOM   1239  O   VAL   159       6.909  -0.064  -2.689  1.00  0.00           O  
ATOM   1240  CB  VAL   159       5.170  -1.344  -5.038  1.00  0.00           C  
ATOM   1241  CG1 VAL   159       5.530  -0.668  -6.322  1.00  0.00           C  
ATOM   1242  CG2 VAL   159       4.268  -2.560  -5.361  1.00  0.00           C  
ATOM   1243  N   MET   160       8.360  -0.347  -4.502  1.00  0.00           N  
ATOM   1244  CA  MET   160       9.292   0.799  -4.259  1.00  0.00           C  
ATOM   1245  C   MET   160       9.662   1.555  -5.542  1.00  0.00           C  
ATOM   1246  O   MET   160       9.538   1.062  -6.646  1.00  0.00           O  
ATOM   1247  CB  MET   160      10.577   0.251  -3.724  1.00  0.00           C  
ATOM   1248  CG  MET   160      10.336  -0.246  -2.298  1.00  0.00           C  
ATOM   1249  SD  MET   160      11.839  -0.477  -1.260  1.00  0.00           S  
ATOM   1250  CE  MET   160      11.048  -0.764   0.293  1.00  0.00           C  
ATOM   1251  N   THR   161      10.175   2.772  -5.322  1.00  0.00           N  
ATOM   1252  CA  THR   161      10.724   3.617  -6.403  1.00  0.00           C  
ATOM   1253  C   THR   161      12.064   4.280  -5.981  1.00  0.00           C  
ATOM   1254  O   THR   161      12.198   4.823  -4.866  1.00  0.00           O  
ATOM   1255  CB  THR   161       9.800   4.802  -6.822  1.00  0.00           C  
ATOM   1256  CG2 THR   161      10.051   5.170  -8.288  1.00  0.00           C  
ATOM   1257  OG1 THR   161       8.410   4.517  -6.832  1.00  0.00           O  
ATOM   1258  N   ASP   162      13.099   4.452  -6.783  1.00  0.00           N  
ATOM   1259  CA  ASP   162      14.241   5.327  -6.610  1.00  0.00           C  
ATOM   1260  C   ASP   162      14.462   6.035  -7.975  1.00  0.00           C  
ATOM   1261  O   ASP   162      14.706   5.380  -8.947  1.00  0.00           O  
ATOM   1262  CB  ASP   162      15.374   4.629  -5.867  1.00  0.00           C  
ATOM   1263  CG  ASP   162      16.525   5.604  -5.474  1.00  0.00           C  
ATOM   1264  OD1 ASP   162      16.398   6.823  -5.378  1.00  0.00           O  
ATOM   1265  OD2 ASP   162      17.643   5.090  -5.450  1.00  0.00           O1-
ATOM   1266  N   GLY   163      14.376   7.375  -7.957  1.00  0.00           N  
ATOM   1267  CA  GLY   163      14.416   8.162  -9.133  1.00  0.00           C  
ATOM   1268  C   GLY   163      13.540   9.415  -9.121  1.00  0.00           C  
ATOM   1269  O   GLY   163      12.565   9.474  -8.447  1.00  0.00           O  
ATOM   1270  N   SER   164      13.808  10.459  -9.963  1.00  0.00           N  
ATOM   1271  CA  SER   164      13.113  11.752 -10.070  1.00  0.00           C  
ATOM   1272  C   SER   164      11.593  11.597 -10.240  1.00  0.00           C  
ATOM   1273  O   SER   164      11.127  10.944 -11.187  1.00  0.00           O  
ATOM   1274  CB  SER   164      13.533  12.588 -11.292  1.00  0.00           C  
ATOM   1275  OG  SER   164      13.943  13.773 -10.692  1.00  0.00           O  
ATOM   1276  N   ALA   165      10.819  12.144  -9.312  1.00  0.00           N  
ATOM   1277  CA  ALA   165       9.379  11.929  -9.392  1.00  0.00           C  
ATOM   1278  C   ALA   165       8.779  12.698 -10.572  1.00  0.00           C  
ATOM   1279  O   ALA   165       7.741  12.274 -11.051  1.00  0.00           O  
ATOM   1280  CB  ALA   165       8.651  12.133  -8.046  1.00  0.00           C  
ATOM   1281  N   SER   166       9.456  13.720 -11.181  1.00  0.00           N  
ATOM   1282  CA  SER   166       9.056  14.448 -12.450  1.00  0.00           C  
ATOM   1283  C   SER   166       9.783  13.904 -13.708  1.00  0.00           C  
ATOM   1284  O   SER   166      10.091  14.599 -14.702  1.00  0.00           O  
ATOM   1285  CB  SER   166       9.369  15.906 -12.239  1.00  0.00           C  
ATOM   1286  OG  SER   166       8.615  16.473 -11.250  1.00  0.00           O  
ATOM   1287  N   GLY   167      10.068  12.612 -13.644  1.00  0.00           N  
ATOM   1288  CA  GLY   167      10.754  11.927 -14.824  1.00  0.00           C  
ATOM   1289  C   GLY   167      10.968  10.406 -14.761  1.00  0.00           C  
ATOM   1290  O   GLY   167      10.391   9.793 -13.859  1.00  0.00           O  
ATOM   1291  N   ARG   168      11.822   9.859 -15.639  1.00  0.00           N  
ATOM   1292  CA  ARG   168      12.288   8.417 -15.585  1.00  0.00           C  
ATOM   1293  C   ARG   168      12.908   7.967 -14.234  1.00  0.00           C  
ATOM   1294  O   ARG   168      14.066   8.182 -13.915  1.00  0.00           O  
ATOM   1295  CB  ARG   168      13.274   8.111 -16.730  1.00  0.00           C  
ATOM   1296  CG  ARG   168      12.613   8.151 -18.155  1.00  0.00           C  
ATOM   1297  CD  ARG   168      13.698   7.744 -19.150  1.00  0.00           C  
ATOM   1298  NE  ARG   168      14.723   8.782 -19.357  1.00  0.00           N  
ATOM   1299  CZ  ARG   168      14.732   9.777 -20.261  1.00  0.00           C  
ATOM   1300  NH1 ARG   168      13.798   9.975 -21.116  1.00  0.00           N1+
ATOM   1301  NH2 ARG   168      15.734  10.604 -20.270  1.00  0.00           N  
ATOM   1302  N   ALA   169      12.140   7.334 -13.382  1.00  0.00           N  
ATOM   1303  CA  ALA   169      12.500   6.666 -12.164  1.00  0.00           C  
ATOM   1304  C   ALA   169      12.326   5.107 -12.184  1.00  0.00           C  
ATOM   1305  O   ALA   169      11.559   4.553 -12.942  1.00  0.00           O  
ATOM   1306  CB  ALA   169      11.615   7.232 -11.026  1.00  0.00           C  
ATOM   1307  N   ASP   170      13.058   4.379 -11.304  1.00  0.00           N  
ATOM   1308  CA  ASP   170      13.133   2.849 -11.292  1.00  0.00           C  
ATOM   1309  C   ASP   170      12.214   2.295 -10.172  1.00  0.00           C  
ATOM   1310  O   ASP   170      12.566   2.167  -8.980  1.00  0.00           O  
ATOM   1311  CB  ASP   170      14.611   2.554 -11.205  1.00  0.00           C  
ATOM   1312  CG  ASP   170      15.006   1.081 -11.041  1.00  0.00           C  
ATOM   1313  OD1 ASP   170      16.246   0.838 -11.115  1.00  0.00           O  
ATOM   1314  OD2 ASP   170      14.202   0.153 -10.922  1.00  0.00           O1-
ATOM   1315  N   THR   171      10.996   2.041 -10.581  1.00  0.00           N  
ATOM   1316  CA  THR   171      10.018   1.309  -9.721  1.00  0.00           C  
ATOM   1317  C   THR   171      10.413  -0.163  -9.568  1.00  0.00           C  
ATOM   1318  O   THR   171      10.577  -0.868 -10.591  1.00  0.00           O  
ATOM   1319  CB  THR   171       8.623   1.468 -10.459  1.00  0.00           C  
ATOM   1320  CG2 THR   171       7.456   0.727  -9.721  1.00  0.00           C  
ATOM   1321  OG1 THR   171       8.238   2.790 -10.624  1.00  0.00           O  
ATOM   1322  N   LYS   172      10.463  -0.801  -8.381  1.00  0.00           N  
ATOM   1323  CA  LYS   172      10.657  -2.242  -8.198  1.00  0.00           C  
ATOM   1324  C   LYS   172       9.580  -2.814  -7.329  1.00  0.00           C  
ATOM   1325  O   LYS   172       8.788  -2.156  -6.650  1.00  0.00           O  
ATOM   1326  CB  LYS   172      12.113  -2.420  -7.660  1.00  0.00           C  
ATOM   1327  CG  LYS   172      13.231  -2.027  -8.681  1.00  0.00           C  
ATOM   1328  CD  LYS   172      14.577  -2.714  -8.326  1.00  0.00           C  
ATOM   1329  CE  LYS   172      15.882  -1.965  -8.753  1.00  0.00           C  
ATOM   1330  NZ  LYS   172      16.152  -1.767 -10.171  1.00  0.00           N1+
ATOM   1331  N   ILE   173       9.586  -4.134  -7.316  1.00  0.00           N  
ATOM   1332  CA  ILE   173       8.589  -4.986  -6.598  1.00  0.00           C  
ATOM   1333  C   ILE   173       9.521  -5.983  -5.888  1.00  0.00           C  
ATOM   1334  O   ILE   173      10.363  -6.651  -6.586  1.00  0.00           O  
ATOM   1335  CB  ILE   173       7.532  -5.657  -7.499  1.00  0.00           C  
ATOM   1336  CG1 ILE   173       6.611  -4.629  -8.318  1.00  0.00           C  
ATOM   1337  CG2 ILE   173       6.584  -6.549  -6.630  1.00  0.00           C  
ATOM   1338  CD1 ILE   173       7.191  -3.894  -9.540  1.00  0.00           C  
ATOM   1339  N   LEU   174       9.463  -5.990  -4.558  1.00  0.00           N  
ATOM   1340  CA  LEU   174      10.305  -6.798  -3.718  1.00  0.00           C  
ATOM   1341  C   LEU   174       9.337  -7.779  -2.999  1.00  0.00           C  
ATOM   1342  O   LEU   174       8.463  -7.401  -2.203  1.00  0.00           O  
ATOM   1343  CB  LEU   174      11.061  -5.927  -2.677  1.00  0.00           C  
ATOM   1344  CG  LEU   174      12.307  -5.257  -3.306  1.00  0.00           C  
ATOM   1345  CD1 LEU   174      12.114  -3.754  -3.668  1.00  0.00           C  
ATOM   1346  CD2 LEU   174      13.460  -5.306  -2.308  1.00  0.00           C  
ATOM   1347  N   PHE   175       9.882  -9.012  -2.873  1.00  0.00           N  
ATOM   1348  CA  PHE   175       9.265 -10.203  -2.294  1.00  0.00           C  
ATOM   1349  C   PHE   175      10.056 -10.793  -1.083  1.00  0.00           C  
ATOM   1350  O   PHE   175      11.265 -11.056  -1.187  1.00  0.00           O  
ATOM   1351  CB  PHE   175       9.269 -11.257  -3.401  1.00  0.00           C  
ATOM   1352  CG  PHE   175       8.417 -10.907  -4.564  1.00  0.00           C  
ATOM   1353  CD1 PHE   175       7.036 -11.163  -4.514  1.00  0.00           C  
ATOM   1354  CD2 PHE   175       8.936 -10.163  -5.596  1.00  0.00           C  
ATOM   1355  CE1 PHE   175       6.195 -10.684  -5.607  1.00  0.00           C  
ATOM   1356  CE2 PHE   175       8.114  -9.764  -6.689  1.00  0.00           C  
ATOM   1357  CZ  PHE   175       6.724 -10.129  -6.760  1.00  0.00           C  
ATOM   1358  N   ILE   176       9.338 -10.997   0.002  1.00  0.00           N  
ATOM   1359  CA  ILE   176      10.020 -11.037   1.306  1.00  0.00           C  
ATOM   1360  C   ILE   176       9.460 -12.161   2.265  1.00  0.00           C  
ATOM   1361  O   ILE   176       8.238 -12.209   2.507  1.00  0.00           O  
ATOM   1362  CB  ILE   176       9.850  -9.630   1.943  1.00  0.00           C  
ATOM   1363  CG1 ILE   176      10.229  -8.486   0.992  1.00  0.00           C  
ATOM   1364  CG2 ILE   176      10.752  -9.611   3.189  1.00  0.00           C  
ATOM   1365  CD1 ILE   176      10.339  -7.170   1.711  1.00  0.00           C  
ATOM   1366  N   GLU   177      10.294 -13.017   2.756  1.00  0.00           N  
ATOM   1367  CA  GLU   177       9.975 -14.121   3.697  1.00  0.00           C  
ATOM   1368  C   GLU   177      10.657 -14.031   5.022  1.00  0.00           C  
ATOM   1369  O   GLU   177      11.887 -13.895   5.061  1.00  0.00           O  
ATOM   1370  CB  GLU   177      10.344 -15.519   3.111  1.00  0.00           C  
ATOM   1371  CG  GLU   177       9.541 -15.829   1.854  1.00  0.00           C  
ATOM   1372  CD  GLU   177       9.660 -17.246   1.336  1.00  0.00           C  
ATOM   1373  OE1 GLU   177       8.944 -18.118   1.917  1.00  0.00           O  
ATOM   1374  OE2 GLU   177      10.345 -17.583   0.369  1.00  0.00           O1-
ATOM   1375  N   GLU   178       9.860 -13.845   6.108  1.00  0.00           N  
ATOM   1376  CA  GLU   178      10.332 -13.605   7.483  1.00  0.00           C  
ATOM   1377  C   GLU   178      11.295 -12.369   7.596  1.00  0.00           C  
ATOM   1378  O   GLU   178      12.231 -12.276   8.413  1.00  0.00           O  
ATOM   1379  CB  GLU   178      10.794 -14.811   8.218  1.00  0.00           C  
ATOM   1380  CG  GLU   178       9.761 -15.958   8.185  1.00  0.00           C  
ATOM   1381  CD  GLU   178      10.160 -16.876   9.322  1.00  0.00           C  
ATOM   1382  OE1 GLU   178      10.969 -17.847   9.092  1.00  0.00           O  
ATOM   1383  OE2 GLU   178       9.794 -16.681  10.441  1.00  0.00           O1-
ATOM   1384  N   GLY   179      11.033 -11.333   6.851  1.00  0.00           N  
ATOM   1385  CA  GLY   179      11.598 -10.004   6.752  1.00  0.00           C  
ATOM   1386  C   GLY   179      12.884  -9.903   5.851  1.00  0.00           C  
ATOM   1387  O   GLY   179      13.380  -8.772   5.501  1.00  0.00           O  
ATOM   1388  N   LYS   180      13.493 -11.003   5.548  1.00  0.00           N  
ATOM   1389  CA  LYS   180      14.598 -11.161   4.594  1.00  0.00           C  
ATOM   1390  C   LYS   180      14.107 -11.331   3.180  1.00  0.00           C  
ATOM   1391  O   LYS   180      13.317 -12.216   2.780  1.00  0.00           O  
ATOM   1392  CB  LYS   180      15.482 -12.277   5.123  1.00  0.00           C  
ATOM   1393  CG  LYS   180      16.225 -11.877   6.410  1.00  0.00           C  
ATOM   1394  CD  LYS   180      17.078 -13.132   6.778  1.00  0.00           C  
ATOM   1395  CE  LYS   180      18.012 -12.871   7.936  1.00  0.00           C  
ATOM   1396  NZ  LYS   180      18.414 -14.136   8.541  1.00  0.00           N1+
ATOM   1397  N   ILE   181      14.675 -10.457   2.309  1.00  0.00           N  
ATOM   1398  CA  ILE   181      14.485 -10.318   0.868  1.00  0.00           C  
ATOM   1399  C   ILE   181      14.784 -11.675   0.242  1.00  0.00           C  
ATOM   1400  O   ILE   181      15.942 -12.130   0.377  1.00  0.00           O  
ATOM   1401  CB  ILE   181      15.172  -9.097   0.270  1.00  0.00           C  
ATOM   1402  CG1 ILE   181      14.483  -7.818   0.833  1.00  0.00           C  
ATOM   1403  CG2 ILE   181      15.082  -9.087  -1.311  1.00  0.00           C  
ATOM   1404  CD1 ILE   181      15.238  -6.559   0.556  1.00  0.00           C  
ATOM   1405  N   VAL   182      13.888 -12.278  -0.547  1.00  0.00           N  
ATOM   1406  CA  VAL   182      14.140 -13.383  -1.472  1.00  0.00           C  
ATOM   1407  C   VAL   182      14.070 -13.114  -2.951  1.00  0.00           C  
ATOM   1408  O   VAL   182      14.693 -13.861  -3.752  1.00  0.00           O  
ATOM   1409  CB  VAL   182      13.165 -14.572  -1.195  1.00  0.00           C  
ATOM   1410  CG1 VAL   182      13.234 -15.171   0.212  1.00  0.00           C  
ATOM   1411  CG2 VAL   182      11.688 -14.156  -1.522  1.00  0.00           C  
ATOM   1412  N   HID   183      13.406 -12.090  -3.329  1.00  0.00           N  
ATOM   1413  CA  HID   183      13.346 -11.681  -4.767  1.00  0.00           C  
ATOM   1414  C   HID   183      13.023 -10.208  -5.131  1.00  0.00           C  
ATOM   1415  O   HID   183      12.280  -9.610  -4.402  1.00  0.00           O  
ATOM   1416  CB  HID   183      12.478 -12.684  -5.529  1.00  0.00           C  
ATOM   1417  CG  HID   183      12.916 -13.017  -6.948  1.00  0.00           C  
ATOM   1418  CD2 HID   183      12.305 -12.598  -8.099  1.00  0.00           C  
ATOM   1419  ND1 HID   183      13.966 -13.858  -7.316  1.00  0.00           N  
ATOM   1420  CE1 HID   183      14.014 -13.930  -8.646  1.00  0.00           C  
ATOM   1421  NE2 HID   183      13.019 -13.194  -9.158  1.00  0.00           N  
ATOM   1422  N   ILE   184      13.522  -9.673  -6.264  1.00  0.00           N  
ATOM   1423  CA  ILE   184      13.199  -8.359  -6.748  1.00  0.00           C  
ATOM   1424  C   ILE   184      12.748  -8.539  -8.192  1.00  0.00           C  
ATOM   1425  O   ILE   184      13.471  -9.186  -9.022  1.00  0.00           O  
ATOM   1426  CB  ILE   184      14.372  -7.343  -6.695  1.00  0.00           C  
ATOM   1427  CG1 ILE   184      14.993  -7.323  -5.271  1.00  0.00           C  
ATOM   1428  CG2 ILE   184      13.849  -5.899  -7.030  1.00  0.00           C  
ATOM   1429  CD1 ILE   184      15.955  -6.178  -4.968  1.00  0.00           C  
ATOM   1430  N   SER   185      11.703  -7.813  -8.655  1.00  0.00           N  
ATOM   1431  CA  SER   185      11.282  -7.703 -10.067  1.00  0.00           C  
ATOM   1432  C   SER   185      10.979  -6.240 -10.380  1.00  0.00           C  
ATOM   1433  O   SER   185      10.176  -5.612  -9.662  1.00  0.00           O  
ATOM   1434  CB  SER   185       9.972  -8.487 -10.390  1.00  0.00           C  
ATOM   1435  OG  SER   185      10.158  -9.837 -10.477  1.00  0.00           O  
ATOM   1436  N   PRO   186      11.398  -5.695 -11.534  1.00  0.00           N  
ATOM   1437  CA  PRO   186      11.085  -4.341 -11.938  1.00  0.00           C  
ATOM   1438  C   PRO   186       9.648  -4.154 -12.376  1.00  0.00           C  
ATOM   1439  O   PRO   186       9.027  -5.151 -12.686  1.00  0.00           O  
ATOM   1440  CB  PRO   186      12.093  -3.938 -12.999  1.00  0.00           C  
ATOM   1441  CG  PRO   186      12.273  -5.214 -13.746  1.00  0.00           C  
ATOM   1442  CD  PRO   186      12.073  -6.340 -12.684  1.00  0.00           C  
ATOM   1443  N   LEU   187       9.223  -2.902 -12.562  1.00  0.00           N  
ATOM   1444  CA  LEU   187       7.968  -2.634 -13.198  1.00  0.00           C  
ATOM   1445  C   LEU   187       8.025  -3.166 -14.621  1.00  0.00           C  
ATOM   1446  O   LEU   187       8.991  -2.944 -15.403  1.00  0.00           O  
ATOM   1447  CB  LEU   187       7.743  -1.084 -13.190  1.00  0.00           C  
ATOM   1448  CG  LEU   187       6.499  -0.625 -13.895  1.00  0.00           C  
ATOM   1449  CD1 LEU   187       5.262  -1.136 -13.166  1.00  0.00           C  
ATOM   1450  CD2 LEU   187       6.335   0.866 -14.118  1.00  0.00           C  
ATOM   1451  N   SER   188       7.115  -4.081 -15.042  1.00  0.00           N  
ATOM   1452  CA  SER   188       6.893  -4.411 -16.486  1.00  0.00           C  
ATOM   1453  C   SER   188       5.417  -4.344 -16.985  1.00  0.00           C  
ATOM   1454  O   SER   188       4.502  -4.256 -16.230  1.00  0.00           O  
ATOM   1455  CB  SER   188       7.461  -5.771 -16.850  1.00  0.00           C  
ATOM   1456  OG  SER   188       8.849  -5.897 -16.602  1.00  0.00           O  
ATOM   1457  N   GLY   189       5.304  -4.456 -18.276  1.00  0.00           N  
ATOM   1458  CA  GLY   189       4.050  -4.118 -18.942  1.00  0.00           C  
ATOM   1459  C   GLY   189       3.958  -2.664 -19.474  1.00  0.00           C  
ATOM   1460  O   GLY   189       4.950  -1.907 -19.513  1.00  0.00           O  
ATOM   1461  N   SER   190       2.731  -2.358 -19.930  1.00  0.00           N  
ATOM   1462  CA  SER   190       2.389  -1.083 -20.555  1.00  0.00           C  
ATOM   1463  C   SER   190       2.449   0.252 -19.806  1.00  0.00           C  
ATOM   1464  O   SER   190       2.096   1.307 -20.362  1.00  0.00           O  
ATOM   1465  CB  SER   190       1.034  -1.154 -21.334  1.00  0.00           C  
ATOM   1466  OG  SER   190       0.845  -2.350 -22.022  1.00  0.00           O  
ATOM   1467  N   ALA   191       2.550   0.234 -18.446  1.00  0.00           N  
ATOM   1468  CA  ALA   191       2.559   1.509 -17.628  1.00  0.00           C  
ATOM   1469  C   ALA   191       4.011   2.115 -17.635  1.00  0.00           C  
ATOM   1470  O   ALA   191       4.967   1.350 -17.454  1.00  0.00           O  
ATOM   1471  CB  ALA   191       2.049   1.252 -16.193  1.00  0.00           C  
ATOM   1472  N   GLN   192       4.095   3.434 -17.617  1.00  0.00           N  
ATOM   1473  CA  GLN   192       5.279   4.212 -17.845  1.00  0.00           C  
ATOM   1474  C   GLN   192       5.604   5.164 -16.707  1.00  0.00           C  
ATOM   1475  O   GLN   192       6.667   5.831 -16.786  1.00  0.00           O  
ATOM   1476  CB  GLN   192       4.929   5.120 -19.082  1.00  0.00           C  
ATOM   1477  CG  GLN   192       4.485   4.399 -20.379  1.00  0.00           C  
ATOM   1478  CD  GLN   192       4.846   5.176 -21.682  1.00  0.00           C  
ATOM   1479  NE2 GLN   192       6.118   5.284 -21.903  1.00  0.00           N  
ATOM   1480  OE1 GLN   192       4.002   5.693 -22.434  1.00  0.00           O  
ATOM   1481  N   HIE   193       4.778   5.191 -15.702  1.00  0.00           N  
ATOM   1482  CA  HIE   193       5.093   5.912 -14.486  1.00  0.00           C  
ATOM   1483  C   HIE   193       4.244   5.488 -13.294  1.00  0.00           C  
ATOM   1484  O   HIE   193       3.015   5.453 -13.522  1.00  0.00           O  
ATOM   1485  CB  HIE   193       5.108   7.434 -14.666  1.00  0.00           C  
ATOM   1486  CG  HIE   193       5.885   8.215 -13.707  1.00  0.00           C  
ATOM   1487  CD2 HIE   193       7.207   8.562 -13.806  1.00  0.00           C  
ATOM   1488  ND1 HIE   193       5.439   8.790 -12.526  1.00  0.00           N  
ATOM   1489  CE1 HIE   193       6.477   9.373 -11.936  1.00  0.00           C  
ATOM   1490  NE2 HIE   193       7.562   9.245 -12.740  1.00  0.00           N  
ATOM   1491  N   VAL   194       4.845   5.169 -12.152  1.00  0.00           N  
ATOM   1492  CA  VAL   194       4.206   4.385 -11.030  1.00  0.00           C  
ATOM   1493  C   VAL   194       4.758   4.725  -9.645  1.00  0.00           C  
ATOM   1494  O   VAL   194       5.845   4.369  -9.260  1.00  0.00           O  
ATOM   1495  CB  VAL   194       4.123   2.857 -11.350  1.00  0.00           C  
ATOM   1496  CG1 VAL   194       3.334   2.053 -10.250  1.00  0.00           C  
ATOM   1497  CG2 VAL   194       3.581   2.567 -12.755  1.00  0.00           C  
ATOM   1498  N   GLU   195       4.016   5.522  -8.855  1.00  0.00           N  
ATOM   1499  CA  GLU   195       4.298   6.033  -7.410  1.00  0.00           C  
ATOM   1500  C   GLU   195       3.101   5.651  -6.490  1.00  0.00           C  
ATOM   1501  O   GLU   195       1.974   5.638  -7.057  1.00  0.00           O  
ATOM   1502  CB  GLU   195       4.343   7.553  -7.530  1.00  0.00           C  
ATOM   1503  CG  GLU   195       5.391   8.205  -8.420  1.00  0.00           C  
ATOM   1504  CD  GLU   195       6.827   7.808  -7.983  1.00  0.00           C  
ATOM   1505  OE1 GLU   195       7.018   7.102  -6.956  1.00  0.00           O  
ATOM   1506  OE2 GLU   195       7.753   8.080  -8.796  1.00  0.00           O1-
ATOM   1507  N   GLU   196       3.402   5.462  -5.209  1.00  0.00           N  
ATOM   1508  CA  GLU   196       2.356   5.470  -4.215  1.00  0.00           C  
ATOM   1509  C   GLU   196       1.265   4.425  -4.558  1.00  0.00           C  
ATOM   1510  O   GLU   196       0.086   4.799  -4.574  1.00  0.00           O  
ATOM   1511  CB  GLU   196       1.868   6.889  -3.840  1.00  0.00           C  
ATOM   1512  CG  GLU   196       2.887   7.803  -3.288  1.00  0.00           C  
ATOM   1513  CD  GLU   196       2.306   9.020  -2.574  1.00  0.00           C  
ATOM   1514  OE1 GLU   196       1.241   9.566  -2.958  1.00  0.00           O  
ATOM   1515  OE2 GLU   196       2.962   9.542  -1.617  1.00  0.00           O1-
ATOM   1516  N   CYX   197       1.623   3.196  -4.834  1.00  0.00           N  
ATOM   1517  CA  CYX   197       0.701   2.090  -5.186  1.00  0.00           C  
ATOM   1518  C   CYX   197      -0.157   1.686  -3.994  1.00  0.00           C  
ATOM   1519  O   CYX   197       0.275   1.368  -2.893  1.00  0.00           O  
ATOM   1520  CB  CYX   197       1.540   0.860  -5.598  1.00  0.00           C  
ATOM   1521  SG  CYX   197       2.031   0.869  -7.345  1.00  0.00           S  
ATOM   1522  N   SER   198      -1.476   1.612  -4.283  1.00  0.00           N  
ATOM   1523  CA  SER   198      -2.503   0.860  -3.474  1.00  0.00           C  
ATOM   1524  C   SER   198      -2.724  -0.566  -4.074  1.00  0.00           C  
ATOM   1525  O   SER   198      -3.358  -0.668  -5.098  1.00  0.00           O  
ATOM   1526  CB  SER   198      -3.772   1.663  -3.317  1.00  0.00           C  
ATOM   1527  OG  SER   198      -3.665   2.737  -2.360  1.00  0.00           O  
ATOM   1528  N   CYX   199      -2.111  -1.611  -3.496  1.00  0.00           N  
ATOM   1529  CA  CYX   199      -2.113  -3.039  -3.904  1.00  0.00           C  
ATOM   1530  C   CYX   199      -2.951  -3.902  -2.955  1.00  0.00           C  
ATOM   1531  O   CYX   199      -2.899  -3.769  -1.754  1.00  0.00           O  
ATOM   1532  CB  CYX   199      -0.655  -3.614  -3.788  1.00  0.00           C  
ATOM   1533  SG  CYX   199       0.624  -2.842  -4.826  1.00  0.00           S  
ATOM   1534  N   TYR   200      -3.661  -4.876  -3.485  1.00  0.00           N  
ATOM   1535  CA  TYR   200      -4.518  -5.897  -2.877  1.00  0.00           C  
ATOM   1536  C   TYR   200      -4.340  -7.336  -3.294  1.00  0.00           C  
ATOM   1537  O   TYR   200      -3.864  -7.581  -4.363  1.00  0.00           O  
ATOM   1538  CB  TYR   200      -5.955  -5.362  -3.063  1.00  0.00           C  
ATOM   1539  CG  TYR   200      -6.456  -5.182  -4.505  1.00  0.00           C  
ATOM   1540  CD1 TYR   200      -6.975  -6.256  -5.215  1.00  0.00           C  
ATOM   1541  CD2 TYR   200      -6.478  -3.918  -5.157  1.00  0.00           C  
ATOM   1542  CE1 TYR   200      -7.486  -6.077  -6.517  1.00  0.00           C  
ATOM   1543  CE2 TYR   200      -6.949  -3.728  -6.499  1.00  0.00           C  
ATOM   1544  CZ  TYR   200      -7.468  -4.833  -7.179  1.00  0.00           C  
ATOM   1545  OH  TYR   200      -8.009  -4.613  -8.481  1.00  0.00           O  
ATOM   1546  N   PRO   201      -4.579  -8.330  -2.411  1.00  0.00           N  
ATOM   1547  CA  PRO   201      -4.661  -9.747  -2.820  1.00  0.00           C  
ATOM   1548  C   PRO   201      -5.875  -9.988  -3.750  1.00  0.00           C  
ATOM   1549  O   PRO   201      -6.896  -9.397  -3.443  1.00  0.00           O  
ATOM   1550  CB  PRO   201      -4.751 -10.555  -1.526  1.00  0.00           C  
ATOM   1551  CG  PRO   201      -5.474  -9.608  -0.615  1.00  0.00           C  
ATOM   1552  CD  PRO   201      -5.087  -8.227  -1.074  1.00  0.00           C  
ATOM   1553  N   ARG   202      -5.701 -10.772  -4.853  1.00  0.00           N  
ATOM   1554  CA  ARG   202      -6.745 -11.003  -5.881  1.00  0.00           C  
ATOM   1555  C   ARG   202      -7.067 -12.419  -6.322  1.00  0.00           C  
ATOM   1556  O   ARG   202      -7.922 -12.662  -7.159  1.00  0.00           O  
ATOM   1557  CB  ARG   202      -6.305  -9.998  -6.983  1.00  0.00           C  
ATOM   1558  CG  ARG   202      -7.066  -9.977  -8.317  1.00  0.00           C  
ATOM   1559  CD  ARG   202      -8.527  -9.634  -8.065  1.00  0.00           C  
ATOM   1560  NE  ARG   202      -9.370  -9.655  -9.210  1.00  0.00           N  
ATOM   1561  CZ  ARG   202      -9.538 -10.690 -10.007  1.00  0.00           C  
ATOM   1562  NH1 ARG   202      -9.144 -11.933  -9.732  1.00  0.00           N1+
ATOM   1563  NH2 ARG   202     -10.070 -10.431 -11.169  1.00  0.00           N  
ATOM   1564  N   TYR   203      -6.433 -13.385  -5.733  1.00  0.00           N  
ATOM   1565  CA  TYR   203      -6.697 -14.873  -5.864  1.00  0.00           C  
ATOM   1566  C   TYR   203      -6.879 -15.334  -7.348  1.00  0.00           C  
ATOM   1567  O   TYR   203      -8.017 -15.388  -7.776  1.00  0.00           O  
ATOM   1568  CB  TYR   203      -7.755 -15.396  -4.884  1.00  0.00           C  
ATOM   1569  CG  TYR   203      -8.128 -16.863  -5.095  1.00  0.00           C  
ATOM   1570  CD1 TYR   203      -7.189 -17.825  -5.395  1.00  0.00           C  
ATOM   1571  CD2 TYR   203      -9.450 -17.240  -4.966  1.00  0.00           C  
ATOM   1572  CE1 TYR   203      -7.473 -19.193  -5.495  1.00  0.00           C  
ATOM   1573  CE2 TYR   203      -9.834 -18.589  -5.026  1.00  0.00           C  
ATOM   1574  CZ  TYR   203      -8.855 -19.560  -5.346  1.00  0.00           C  
ATOM   1575  OH  TYR   203      -9.248 -20.808  -5.516  1.00  0.00           O  
ATOM   1576  N   PRO   204      -5.796 -15.783  -8.084  1.00  0.00           N  
ATOM   1577  CA  PRO   204      -4.398 -15.779  -7.675  1.00  0.00           C  
ATOM   1578  C   PRO   204      -3.876 -14.383  -7.353  1.00  0.00           C  
ATOM   1579  O   PRO   204      -4.351 -13.289  -7.690  1.00  0.00           O  
ATOM   1580  CB  PRO   204      -3.584 -16.576  -8.724  1.00  0.00           C  
ATOM   1581  CG  PRO   204      -4.712 -17.337  -9.526  1.00  0.00           C  
ATOM   1582  CD  PRO   204      -5.910 -16.415  -9.388  1.00  0.00           C  
ATOM   1583  N   GLY   205      -2.619 -14.380  -6.845  1.00  0.00           N  
ATOM   1584  CA  GLY   205      -1.736 -13.223  -6.753  1.00  0.00           C  
ATOM   1585  C   GLY   205      -2.315 -11.844  -6.338  1.00  0.00           C  
ATOM   1586  O   GLY   205      -3.140 -11.837  -5.433  1.00  0.00           O  
ATOM   1587  N   VAL   206      -1.698 -10.822  -6.898  1.00  0.00           N  
ATOM   1588  CA  VAL   206      -1.727  -9.465  -6.430  1.00  0.00           C  
ATOM   1589  C   VAL   206      -1.946  -8.438  -7.556  1.00  0.00           C  
ATOM   1590  O   VAL   206      -1.580  -8.682  -8.655  1.00  0.00           O  
ATOM   1591  CB  VAL   206      -0.330  -9.203  -5.730  1.00  0.00           C  
ATOM   1592  CG1 VAL   206      -0.069  -7.787  -5.300  1.00  0.00           C  
ATOM   1593  CG2 VAL   206      -0.231  -9.902  -4.403  1.00  0.00           C  
ATOM   1594  N   ARG   207      -2.565  -7.297  -7.253  1.00  0.00           N  
ATOM   1595  CA  ARG   207      -2.845  -6.191  -8.198  1.00  0.00           C  
ATOM   1596  C   ARG   207      -2.765  -4.815  -7.499  1.00  0.00           C  
ATOM   1597  O   ARG   207      -3.043  -4.701  -6.310  1.00  0.00           O  
ATOM   1598  CB  ARG   207      -4.202  -6.243  -8.807  1.00  0.00           C  
ATOM   1599  CG  ARG   207      -4.327  -7.236  -9.944  1.00  0.00           C  
ATOM   1600  CD  ARG   207      -5.713  -7.048 -10.581  1.00  0.00           C  
ATOM   1601  NE  ARG   207      -6.050  -8.141 -11.500  1.00  0.00           N  
ATOM   1602  CZ  ARG   207      -7.106  -8.274 -12.278  1.00  0.00           C  
ATOM   1603  NH1 ARG   207      -8.184  -7.511 -12.180  1.00  0.00           N1+
ATOM   1604  NH2 ARG   207      -7.114  -9.229 -13.113  1.00  0.00           N  
ATOM   1605  N   CYX   208      -2.288  -3.793  -8.160  1.00  0.00           N  
ATOM   1606  CA  CYX   208      -2.067  -2.407  -7.590  1.00  0.00           C  
ATOM   1607  C   CYX   208      -2.668  -1.230  -8.427  1.00  0.00           C  
ATOM   1608  O   CYX   208      -2.500  -1.263  -9.687  1.00  0.00           O  
ATOM   1609  CB  CYX   208      -0.507  -2.142  -7.509  1.00  0.00           C  
ATOM   1610  SG  CYX   208       0.414  -3.440  -6.691  1.00  0.00           S  
ATOM   1611  N   VAL   209      -3.289  -0.182  -7.765  1.00  0.00           N  
ATOM   1612  CA  VAL   209      -3.591   1.053  -8.500  1.00  0.00           C  
ATOM   1613  C   VAL   209      -2.791   2.237  -7.837  1.00  0.00           C  
ATOM   1614  O   VAL   209      -2.769   2.290  -6.597  1.00  0.00           O  
ATOM   1615  CB  VAL   209      -5.110   1.388  -8.527  1.00  0.00           C  
ATOM   1616  CG1 VAL   209      -5.501   2.674  -9.282  1.00  0.00           C  
ATOM   1617  CG2 VAL   209      -5.899   0.234  -9.119  1.00  0.00           C  
ATOM   1618  N   CYX   210      -2.063   3.000  -8.708  1.00  0.00           N  
ATOM   1619  CA  CYX   210      -1.023   3.894  -8.276  1.00  0.00           C  
ATOM   1620  C   CYX   210      -1.236   5.427  -8.689  1.00  0.00           C  
ATOM   1621  O   CYX   210      -2.140   5.755  -9.472  1.00  0.00           O  
ATOM   1622  CB  CYX   210       0.338   3.203  -8.802  1.00  0.00           C  
ATOM   1623  SG  CYX   210       0.390   1.481  -8.402  1.00  0.00           S  
ATOM   1624  N   ARG   211      -0.346   6.302  -8.248  1.00  0.00           N  
ATOM   1625  CA  ARG   211      -0.259   7.724  -8.619  1.00  0.00           C  
ATOM   1626  C   ARG   211       0.659   7.768  -9.843  1.00  0.00           C  
ATOM   1627  O   ARG   211       1.777   7.225  -9.799  1.00  0.00           O  
ATOM   1628  CB  ARG   211       0.256   8.505  -7.411  1.00  0.00           C  
ATOM   1629  CG  ARG   211       0.841   9.885  -7.589  1.00  0.00           C  
ATOM   1630  CD  ARG   211       1.504  10.295  -6.272  1.00  0.00           C  
ATOM   1631  NE  ARG   211       1.988  11.693  -6.271  1.00  0.00           N  
ATOM   1632  CZ  ARG   211       1.964  12.497  -5.216  1.00  0.00           C  
ATOM   1633  NH1 ARG   211       1.336  12.152  -4.102  1.00  0.00           N1+
ATOM   1634  NH2 ARG   211       2.558  13.646  -5.325  1.00  0.00           N  
ATOM   1635  N   ASP   212       0.167   8.416 -10.882  1.00  0.00           N  
ATOM   1636  CA  ASP   212       0.976   9.040 -11.903  1.00  0.00           C  
ATOM   1637  C   ASP   212       1.508  10.446 -11.561  1.00  0.00           C  
ATOM   1638  O   ASP   212       0.699  11.287 -11.242  1.00  0.00           O  
ATOM   1639  CB  ASP   212       0.265   9.040 -13.288  1.00  0.00           C  
ATOM   1640  CG  ASP   212       1.053   9.844 -14.298  1.00  0.00           C  
ATOM   1641  OD1 ASP   212       0.927  11.084 -14.231  1.00  0.00           O  
ATOM   1642  OD2 ASP   212       1.817   9.237 -15.137  1.00  0.00           O1-
ATOM   1643  N   ASN   213       2.830  10.683 -11.682  1.00  0.00           N  
ATOM   1644  CA  ASN   213       3.431  11.959 -11.310  1.00  0.00           C  
ATOM   1645  C   ASN   213       4.250  12.513 -12.442  1.00  0.00           C  
ATOM   1646  O   ASN   213       4.962  13.480 -12.271  1.00  0.00           O  
ATOM   1647  CB  ASN   213       4.142  11.669  -9.997  1.00  0.00           C  
ATOM   1648  CG  ASN   213       4.420  12.872  -9.068  1.00  0.00           C  
ATOM   1649  ND2 ASN   213       5.325  13.672  -9.538  1.00  0.00           N  
ATOM   1650  OD1 ASN   213       3.655  13.150  -8.202  1.00  0.00           O  
ATOM   1651  N   TRP   214       4.026  12.001 -13.676  1.00  0.00           N  
ATOM   1652  CA  TRP   214       4.686  12.556 -14.889  1.00  0.00           C  
ATOM   1653  C   TRP   214       3.943  12.316 -16.215  1.00  0.00           C  
ATOM   1654  O   TRP   214       4.102  13.171 -17.079  1.00  0.00           O  
ATOM   1655  CB  TRP   214       6.094  11.912 -14.974  1.00  0.00           C  
ATOM   1656  CG  TRP   214       6.913  12.436 -16.045  1.00  0.00           C  
ATOM   1657  CD1 TRP   214       7.029  13.738 -16.407  1.00  0.00           C  
ATOM   1658  CD2 TRP   214       7.946  11.758 -16.873  1.00  0.00           C  
ATOM   1659  CE2 TRP   214       8.545  12.692 -17.763  1.00  0.00           C  
ATOM   1660  CE3 TRP   214       8.482  10.427 -16.887  1.00  0.00           C  
ATOM   1661  NE1 TRP   214       7.966  13.931 -17.430  1.00  0.00           N  
ATOM   1662  CZ2 TRP   214       9.529  12.294 -18.690  1.00  0.00           C  
ATOM   1663  CZ3 TRP   214       9.457  10.079 -17.773  1.00  0.00           C  
ATOM   1664  CH2 TRP   214      10.025  11.022 -18.664  1.00  0.00           C  
ATOM   1665  N   LYS   215       3.152  11.300 -16.456  1.00  0.00           N  
ATOM   1666  CA  LYS   215       2.809  10.860 -17.831  1.00  0.00           C  
ATOM   1667  C   LYS   215       1.332  10.996 -18.150  1.00  0.00           C  
ATOM   1668  O   LYS   215       1.009  11.014 -19.332  1.00  0.00           O  
ATOM   1669  CB  LYS   215       3.366   9.409 -18.086  1.00  0.00           C  
ATOM   1670  CG  LYS   215       4.895   9.244 -17.897  1.00  0.00           C  
ATOM   1671  CD  LYS   215       5.813   9.568 -19.069  1.00  0.00           C  
ATOM   1672  CE  LYS   215       5.790  11.070 -19.411  1.00  0.00           C  
ATOM   1673  NZ  LYS   215       6.967  11.412 -20.331  1.00  0.00           N1+
ATOM   1674  N   GLY   216       0.396  11.053 -17.195  1.00  0.00           N  
ATOM   1675  CA  GLY   216      -0.972  11.289 -17.482  1.00  0.00           C  
ATOM   1676  C   GLY   216      -1.778  11.744 -16.255  1.00  0.00           C  
ATOM   1677  O   GLY   216      -1.242  12.447 -15.387  1.00  0.00           O  
ATOM   1678  N   SER   217      -3.011  11.297 -16.095  1.00  0.00           N  
ATOM   1679  CA  SER   217      -3.907  11.583 -14.939  1.00  0.00           C  
ATOM   1680  C   SER   217      -4.892  10.415 -14.803  1.00  0.00           C  
ATOM   1681  O   SER   217      -5.807  10.453 -13.958  1.00  0.00           O  
ATOM   1682  CB  SER   217      -4.651  12.927 -15.266  1.00  0.00           C  
ATOM   1683  OG  SER   217      -4.961  13.166 -16.637  1.00  0.00           O  
ATOM   1684  N   ASN   218      -4.850   9.380 -15.648  1.00  0.00           N  
ATOM   1685  CA  ASN   218      -5.345   7.980 -15.400  1.00  0.00           C  
ATOM   1686  C   ASN   218      -4.454   7.172 -14.429  1.00  0.00           C  
ATOM   1687  O   ASN   218      -3.233   7.258 -14.481  1.00  0.00           O  
ATOM   1688  CB  ASN   218      -5.609   7.309 -16.746  1.00  0.00           C  
ATOM   1689  CG  ASN   218      -4.414   7.101 -17.699  1.00  0.00           C  
ATOM   1690  ND2 ASN   218      -4.658   6.499 -18.864  1.00  0.00           N  
ATOM   1691  OD1 ASN   218      -3.263   7.616 -17.509  1.00  0.00           O  
ATOM   1692  N   ARG   219      -5.043   6.417 -13.437  1.00  0.00           N  
ATOM   1693  CA  ARG   219      -4.171   5.689 -12.516  1.00  0.00           C  
ATOM   1694  C   ARG   219      -3.731   4.401 -13.121  1.00  0.00           C  
ATOM   1695  O   ARG   219      -4.520   3.667 -13.690  1.00  0.00           O  
ATOM   1696  CB  ARG   219      -4.890   5.423 -11.152  1.00  0.00           C  
ATOM   1697  CG  ARG   219      -5.161   6.750 -10.446  1.00  0.00           C  
ATOM   1698  CD  ARG   219      -5.601   6.403  -9.031  1.00  0.00           C  
ATOM   1699  NE  ARG   219      -5.872   7.629  -8.225  1.00  0.00           N  
ATOM   1700  CZ  ARG   219      -5.002   8.494  -7.854  1.00  0.00           C  
ATOM   1701  NH1 ARG   219      -3.753   8.200  -7.808  1.00  0.00           N1+
ATOM   1702  NH2 ARG   219      -5.242   9.691  -7.269  1.00  0.00           N  
ATOM   1703  N   PRO   220      -2.433   3.997 -12.985  1.00  0.00           N  
ATOM   1704  CA  PRO   220      -1.774   2.777 -13.448  1.00  0.00           C  
ATOM   1705  C   PRO   220      -2.402   1.555 -12.779  1.00  0.00           C  
ATOM   1706  O   PRO   220      -2.899   1.570 -11.652  1.00  0.00           O  
ATOM   1707  CB  PRO   220      -0.285   2.921 -13.148  1.00  0.00           C  
ATOM   1708  CG  PRO   220      -0.081   4.420 -13.087  1.00  0.00           C  
ATOM   1709  CD  PRO   220      -1.393   4.951 -12.533  1.00  0.00           C  
ATOM   1710  N   ILE   221      -2.531   0.480 -13.536  1.00  0.00           N  
ATOM   1711  CA  ILE   221      -2.848  -0.902 -13.017  1.00  0.00           C  
ATOM   1712  C   ILE   221      -1.569  -1.695 -13.213  1.00  0.00           C  
ATOM   1713  O   ILE   221      -1.043  -1.840 -14.331  1.00  0.00           O  
ATOM   1714  CB  ILE   221      -3.995  -1.494 -13.828  1.00  0.00           C  
ATOM   1715  CG1 ILE   221      -5.295  -0.672 -13.411  1.00  0.00           C  
ATOM   1716  CG2 ILE   221      -4.211  -2.994 -13.638  1.00  0.00           C  
ATOM   1717  CD1 ILE   221      -6.540  -0.943 -14.271  1.00  0.00           C  
ATOM   1718  N   VAL   222      -1.008  -2.273 -12.163  1.00  0.00           N  
ATOM   1719  CA  VAL   222       0.159  -3.236 -12.201  1.00  0.00           C  
ATOM   1720  C   VAL   222      -0.428  -4.578 -11.623  1.00  0.00           C  
ATOM   1721  O   VAL   222      -0.846  -4.604 -10.456  1.00  0.00           O  
ATOM   1722  CB  VAL   222       1.426  -2.725 -11.350  1.00  0.00           C  
ATOM   1723  CG1 VAL   222       2.534  -3.727 -11.639  1.00  0.00           C  
ATOM   1724  CG2 VAL   222       2.013  -1.374 -11.858  1.00  0.00           C  
ATOM   1725  N   ASP   223      -0.306  -5.613 -12.478  1.00  0.00           N  
ATOM   1726  CA  ASP   223      -0.643  -7.005 -12.079  1.00  0.00           C  
ATOM   1727  C   ASP   223       0.623  -7.780 -11.795  1.00  0.00           C  
ATOM   1728  O   ASP   223       1.587  -7.859 -12.560  1.00  0.00           O  
ATOM   1729  CB  ASP   223      -1.508  -7.576 -13.098  1.00  0.00           C  
ATOM   1730  CG  ASP   223      -1.855  -9.037 -12.779  1.00  0.00           C  
ATOM   1731  OD1 ASP   223      -1.046  -9.897 -13.109  1.00  0.00           O  
ATOM   1732  OD2 ASP   223      -2.900  -9.237 -12.107  1.00  0.00           O1-
ATOM   1733  N   ILE   224       0.613  -8.387 -10.599  1.00  0.00           N  
ATOM   1734  CA  ILE   224       1.717  -9.094  -9.976  1.00  0.00           C  
ATOM   1735  C   ILE   224       1.450 -10.566  -9.627  1.00  0.00           C  
ATOM   1736  O   ILE   224       0.584 -10.868  -8.854  1.00  0.00           O  
ATOM   1737  CB  ILE   224       2.192  -8.223  -8.798  1.00  0.00           C  
ATOM   1738  CG1 ILE   224       2.469  -6.712  -9.147  1.00  0.00           C  
ATOM   1739  CG2 ILE   224       3.427  -8.960  -8.244  1.00  0.00           C  
ATOM   1740  CD1 ILE   224       2.724  -5.890  -7.871  1.00  0.00           C  
ATOM   1741  N   ASN   225       2.312 -11.375 -10.226  1.00  0.00           N  
ATOM   1742  CA  ASN   225       2.405 -12.788  -9.804  1.00  0.00           C  
ATOM   1743  C   ASN   225       3.246 -12.987  -8.579  1.00  0.00           C  
ATOM   1744  O   ASN   225       4.178 -12.181  -8.409  1.00  0.00           O  
ATOM   1745  CB  ASN   225       2.810 -13.591 -11.096  1.00  0.00           C  
ATOM   1746  CG  ASN   225       3.134 -15.084 -10.793  1.00  0.00           C  
ATOM   1747  ND2 ASN   225       2.426 -15.927 -11.552  1.00  0.00           N  
ATOM   1748  OD1 ASN   225       3.917 -15.441  -9.980  1.00  0.00           O  
ATOM   1749  N   VAL   226       2.917 -13.882  -7.647  1.00  0.00           N  
ATOM   1750  CA  VAL   226       3.609 -14.022  -6.353  1.00  0.00           C  
ATOM   1751  C   VAL   226       4.494 -15.255  -6.225  1.00  0.00           C  
ATOM   1752  O   VAL   226       4.946 -15.583  -5.124  1.00  0.00           O  
ATOM   1753  CB  VAL   226       2.741 -13.807  -5.067  1.00  0.00           C  
ATOM   1754  CG1 VAL   226       2.115 -12.386  -4.963  1.00  0.00           C  
ATOM   1755  CG2 VAL   226       1.597 -14.844  -4.941  1.00  0.00           C  
ATOM   1756  N   LYS   227       4.739 -15.960  -7.308  1.00  0.00           N  
ATOM   1757  CA  LYS   227       5.425 -17.292  -7.361  1.00  0.00           C  
ATOM   1758  C   LYS   227       6.532 -17.319  -8.404  1.00  0.00           C  
ATOM   1759  O   LYS   227       7.740 -17.574  -8.188  1.00  0.00           O  
ATOM   1760  CB  LYS   227       4.382 -18.398  -7.494  1.00  0.00           C  
ATOM   1761  CG  LYS   227       4.786 -19.890  -7.271  1.00  0.00           C  
ATOM   1762  CD  LYS   227       5.438 -20.120  -5.988  1.00  0.00           C  
ATOM   1763  CE  LYS   227       4.381 -20.043  -4.864  1.00  0.00           C  
ATOM   1764  NZ  LYS   227       4.741 -20.832  -3.666  1.00  0.00           N1+
ATOM   1765  N   ASP   228       6.111 -16.920  -9.655  1.00  0.00           N  
ATOM   1766  CA  ASP   228       6.999 -16.576 -10.767  1.00  0.00           C  
ATOM   1767  C   ASP   228       7.464 -15.117 -10.765  1.00  0.00           C  
ATOM   1768  O   ASP   228       8.409 -14.766 -11.467  1.00  0.00           O  
ATOM   1769  CB  ASP   228       6.216 -16.976 -12.084  1.00  0.00           C  
ATOM   1770  CG  ASP   228       7.045 -16.821 -13.348  1.00  0.00           C  
ATOM   1771  OD1 ASP   228       6.833 -15.965 -14.195  1.00  0.00           O  
ATOM   1772  OD2 ASP   228       8.013 -17.603 -13.477  1.00  0.00           O1-
ATOM   1773  N   TYR   229       6.920 -14.341  -9.854  1.00  0.00           N  
ATOM   1774  CA  TYR   229       7.313 -12.934  -9.553  1.00  0.00           C  
ATOM   1775  C   TYR   229       7.123 -11.976 -10.769  1.00  0.00           C  
ATOM   1776  O   TYR   229       7.787 -10.918 -10.818  1.00  0.00           O  
ATOM   1777  CB  TYR   229       8.719 -12.942  -8.924  1.00  0.00           C  
ATOM   1778  CG  TYR   229       8.888 -13.830  -7.718  1.00  0.00           C  
ATOM   1779  CD1 TYR   229       7.932 -13.843  -6.675  1.00  0.00           C  
ATOM   1780  CD2 TYR   229       9.895 -14.793  -7.728  1.00  0.00           C  
ATOM   1781  CE1 TYR   229       8.052 -14.670  -5.549  1.00  0.00           C  
ATOM   1782  CE2 TYR   229       9.865 -15.779  -6.644  1.00  0.00           C  
ATOM   1783  CZ  TYR   229       9.009 -15.673  -5.569  1.00  0.00           C  
ATOM   1784  OH  TYR   229       9.150 -16.510  -4.533  1.00  0.00           O  
ATOM   1785  N   SER   230       6.268 -12.268 -11.696  1.00  0.00           N  
ATOM   1786  CA  SER   230       6.119 -11.570 -12.963  1.00  0.00           C  
ATOM   1787  C   SER   230       5.052 -10.447 -12.943  1.00  0.00           C  
ATOM   1788  O   SER   230       4.087 -10.449 -12.119  1.00  0.00           O  
ATOM   1789  CB  SER   230       6.043 -12.543 -14.109  1.00  0.00           C  
ATOM   1790  OG  SER   230       7.253 -13.225 -14.416  1.00  0.00           O  
ATOM   1791  N   ILE   231       5.280  -9.482 -13.826  1.00  0.00           N  
ATOM   1792  CA  ILE   231       4.655  -8.130 -13.822  1.00  0.00           C  
ATOM   1793  C   ILE   231       4.105  -7.770 -15.213  1.00  0.00           C  
ATOM   1794  O   ILE   231       4.801  -7.837 -16.229  1.00  0.00           O  
ATOM   1795  CB  ILE   231       5.565  -7.016 -13.279  1.00  0.00           C  
ATOM   1796  CG1 ILE   231       6.465  -7.437 -11.996  1.00  0.00           C  
ATOM   1797  CG2 ILE   231       4.706  -5.786 -12.928  1.00  0.00           C  
ATOM   1798  CD1 ILE   231       5.637  -7.642 -10.763  1.00  0.00           C  
ATOM   1799  N   VAL   232       2.736  -7.446 -15.330  1.00  0.00           N  
ATOM   1800  CA  VAL   232       2.146  -6.827 -16.500  1.00  0.00           C  
ATOM   1801  C   VAL   232       1.436  -5.547 -16.007  1.00  0.00           C  
ATOM   1802  O   VAL   232       1.069  -5.473 -14.859  1.00  0.00           O  
ATOM   1803  CB  VAL   232       1.278  -7.649 -17.351  1.00  0.00           C  
ATOM   1804  CG1 VAL   232       2.007  -8.959 -17.724  1.00  0.00           C  
ATOM   1805  CG2 VAL   232      -0.077  -8.069 -16.692  1.00  0.00           C  
ATOM   1806  N   SER   233       1.295  -4.492 -16.842  1.00  0.00           N  
ATOM   1807  CA  SER   233       0.756  -3.223 -16.398  1.00  0.00           C  
ATOM   1808  C   SER   233      -0.074  -2.554 -17.549  1.00  0.00           C  
ATOM   1809  O   SER   233       0.162  -2.797 -18.749  1.00  0.00           O  
ATOM   1810  CB  SER   233       1.855  -2.370 -15.776  1.00  0.00           C  
ATOM   1811  OG  SER   233       2.921  -2.108 -16.637  1.00  0.00           O  
ATOM   1812  N   SER   234      -0.964  -1.633 -17.119  1.00  0.00           N  
ATOM   1813  CA  SER   234      -1.917  -0.876 -17.921  1.00  0.00           C  
ATOM   1814  C   SER   234      -2.529   0.311 -17.088  1.00  0.00           C  
ATOM   1815  O   SER   234      -1.823   0.834 -16.170  1.00  0.00           O  
ATOM   1816  CB  SER   234      -2.946  -1.809 -18.523  1.00  0.00           C  
ATOM   1817  OG  SER   234      -3.367  -1.230 -19.722  1.00  0.00           O  
ATOM   1818  N   TYR   235      -3.694   0.827 -17.472  1.00  0.00           N  
ATOM   1819  CA  TYR   235      -4.356   1.915 -16.760  1.00  0.00           C  
ATOM   1820  C   TYR   235      -5.818   1.648 -16.531  1.00  0.00           C  
ATOM   1821  O   TYR   235      -6.446   0.874 -17.269  1.00  0.00           O  
ATOM   1822  CB  TYR   235      -4.057   3.308 -17.420  1.00  0.00           C  
ATOM   1823  CG  TYR   235      -2.616   3.774 -17.408  1.00  0.00           C  
ATOM   1824  CD1 TYR   235      -2.098   4.747 -16.578  1.00  0.00           C  
ATOM   1825  CD2 TYR   235      -1.712   3.086 -18.306  1.00  0.00           C  
ATOM   1826  CE1 TYR   235      -0.756   5.123 -16.648  1.00  0.00           C  
ATOM   1827  CE2 TYR   235      -0.351   3.402 -18.325  1.00  0.00           C  
ATOM   1828  CZ  TYR   235       0.167   4.446 -17.526  1.00  0.00           C  
ATOM   1829  OH  TYR   235       1.419   4.812 -17.566  1.00  0.00           O  
ATOM   1830  N   VAL   236      -6.472   2.274 -15.561  1.00  0.00           N  
ATOM   1831  CA  VAL   236      -7.874   2.287 -15.280  1.00  0.00           C  
ATOM   1832  C   VAL   236      -8.464   2.807 -16.611  1.00  0.00           C  
ATOM   1833  O   VAL   236      -8.047   3.809 -17.152  1.00  0.00           O  
ATOM   1834  CB  VAL   236      -8.270   3.060 -13.948  1.00  0.00           C  
ATOM   1835  CG1 VAL   236      -9.779   3.126 -14.047  1.00  0.00           C  
ATOM   1836  CG2 VAL   236      -7.790   2.321 -12.699  1.00  0.00           C  
ATOM   1837  N   CYX   237      -9.453   2.033 -17.162  1.00  0.00           N  
ATOM   1838  CA  CYX   237     -10.324   2.393 -18.315  1.00  0.00           C  
ATOM   1839  C   CYX   237     -11.564   3.285 -18.028  1.00  0.00           C  
ATOM   1840  O   CYX   237     -12.478   3.352 -18.813  1.00  0.00           O  
ATOM   1841  CB  CYX   237     -10.703   1.179 -19.155  1.00  0.00           C  
ATOM   1842  SG  CYX   237      -9.314   0.046 -19.453  1.00  0.00           S  
ATOM   1843  N   SER   238     -11.579   3.948 -16.844  1.00  0.00           N  
ATOM   1844  CA  SER   238     -12.607   4.990 -16.624  1.00  0.00           C  
ATOM   1845  C   SER   238     -12.259   6.233 -17.364  1.00  0.00           C  
ATOM   1846  O   SER   238     -11.118   6.799 -17.204  1.00  0.00           O  
ATOM   1847  CB  SER   238     -12.676   5.221 -15.083  1.00  0.00           C  
ATOM   1848  OG  SER   238     -13.644   6.243 -14.923  1.00  0.00           O  
ATOM   1849  N   GLY   239     -13.192   6.701 -18.228  1.00  0.00           N  
ATOM   1850  CA  GLY   239     -13.013   7.994 -18.879  1.00  0.00           C  
ATOM   1851  C   GLY   239     -13.147   9.088 -17.793  1.00  0.00           C  
ATOM   1852  O   GLY   239     -12.502  10.108 -18.063  1.00  0.00           O  
ATOM   1853  N   LEU   240     -13.885   8.914 -16.669  1.00  0.00           N  
ATOM   1854  CA  LEU   240     -13.949   9.787 -15.494  1.00  0.00           C  
ATOM   1855  C   LEU   240     -12.706   9.389 -14.708  1.00  0.00           C  
ATOM   1856  O   LEU   240     -12.573   8.334 -14.074  1.00  0.00           O  
ATOM   1857  CB  LEU   240     -15.315   9.647 -14.714  1.00  0.00           C  
ATOM   1858  CG  LEU   240     -16.528   9.846 -15.640  1.00  0.00           C  
ATOM   1859  CD1 LEU   240     -17.764   9.964 -14.727  1.00  0.00           C  
ATOM   1860  CD2 LEU   240     -16.350  11.159 -16.301  1.00  0.00           C  
ATOM   1861  N   VAL   241     -11.613  10.226 -14.777  1.00  0.00           N  
ATOM   1862  CA  VAL   241     -10.317   9.868 -14.220  1.00  0.00           C  
ATOM   1863  C   VAL   241     -10.236  10.179 -12.728  1.00  0.00           C  
ATOM   1864  O   VAL   241     -10.936  11.099 -12.267  1.00  0.00           O  
ATOM   1865  CB  VAL   241      -9.031  10.229 -15.070  1.00  0.00           C  
ATOM   1866  CG1 VAL   241      -9.262  10.029 -16.543  1.00  0.00           C  
ATOM   1867  CG2 VAL   241      -8.508  11.696 -14.768  1.00  0.00           C  
ATOM   1868  N   GLY   242      -9.252   9.612 -12.075  1.00  0.00           N  
ATOM   1869  CA  GLY   242      -9.141   9.563 -10.595  1.00  0.00           C  
ATOM   1870  C   GLY   242      -8.011  10.457 -10.112  1.00  0.00           C  
ATOM   1871  O   GLY   242      -7.988  10.880  -8.949  1.00  0.00           O  
ATOM   1872  N   ASP   243      -7.015  10.888 -10.903  1.00  0.00           N  
ATOM   1873  CA  ASP   243      -5.845  11.732 -10.451  1.00  0.00           C  
ATOM   1874  C   ASP   243      -6.353  13.172 -10.095  1.00  0.00           C  
ATOM   1875  O   ASP   243      -7.459  13.687 -10.479  1.00  0.00           O  
ATOM   1876  CB  ASP   243      -4.708  11.805 -11.483  1.00  0.00           C  
ATOM   1877  CG  ASP   243      -3.389  12.408 -11.031  1.00  0.00           C  
ATOM   1878  OD1 ASP   243      -3.137  12.390  -9.809  1.00  0.00           O  
ATOM   1879  OD2 ASP   243      -2.483  12.680 -11.874  1.00  0.00           O1-
ATOM   1880  N   THR   244      -5.485  13.935  -9.385  1.00  0.00           N  
ATOM   1881  CA  THR   244      -5.601  15.395  -9.277  1.00  0.00           C  
ATOM   1882  C   THR   244      -4.200  16.019  -9.145  1.00  0.00           C  
ATOM   1883  O   THR   244      -3.387  15.602  -8.252  1.00  0.00           O  
ATOM   1884  CB  THR   244      -6.338  15.709  -8.050  1.00  0.00           C  
ATOM   1885  CG2 THR   244      -6.515  17.209  -7.792  1.00  0.00           C  
ATOM   1886  OG1 THR   244      -7.610  15.303  -8.031  1.00  0.00           O  
ATOM   1887  N   PRO   245      -3.771  16.834 -10.117  1.00  0.00           N  
ATOM   1888  CA  PRO   245      -4.573  17.473 -11.168  1.00  0.00           C  
ATOM   1889  C   PRO   245      -5.029  16.511 -12.317  1.00  0.00           C  
ATOM   1890  O   PRO   245      -4.480  15.441 -12.610  1.00  0.00           O  
ATOM   1891  CB  PRO   245      -3.606  18.573 -11.676  1.00  0.00           C  
ATOM   1892  CG  PRO   245      -2.259  17.868 -11.541  1.00  0.00           C  
ATOM   1893  CD  PRO   245      -2.440  17.250 -10.166  1.00  0.00           C  
ATOM   1894  N   ARG   246      -6.174  16.878 -12.922  1.00  0.00           N  
ATOM   1895  CA  ARG   246      -6.768  16.217 -14.100  1.00  0.00           C  
ATOM   1896  C   ARG   246      -7.640  17.204 -14.910  1.00  0.00           C  
ATOM   1897  O   ARG   246      -7.819  18.343 -14.534  1.00  0.00           O  
ATOM   1898  CB  ARG   246      -7.635  15.007 -13.613  1.00  0.00           C  
ATOM   1899  CG  ARG   246      -8.850  15.315 -12.709  1.00  0.00           C  
ATOM   1900  CD  ARG   246      -9.904  14.227 -12.562  1.00  0.00           C  
ATOM   1901  NE  ARG   246     -11.067  14.726 -11.806  1.00  0.00           N  
ATOM   1902  CZ  ARG   246     -11.155  14.909 -10.506  1.00  0.00           C  
ATOM   1903  NH1 ARG   246     -10.211  14.601  -9.671  1.00  0.00           N1+
ATOM   1904  NH2 ARG   246     -12.247  15.359 -10.000  1.00  0.00           N  
ATOM   1905  N   LYS   247      -8.154  16.793 -16.075  1.00  0.00           N  
ATOM   1906  CA  LYS   247      -9.197  17.410 -16.799  1.00  0.00           C  
ATOM   1907  C   LYS   247     -10.572  17.061 -16.189  1.00  0.00           C  
ATOM   1908  O   LYS   247     -10.809  15.929 -15.768  1.00  0.00           O  
ATOM   1909  CB  LYS   247      -9.119  17.019 -18.240  1.00  0.00           C  
ATOM   1910  CG  LYS   247      -7.804  17.220 -19.041  1.00  0.00           C  
ATOM   1911  CD  LYS   247      -7.489  18.729 -19.050  1.00  0.00           C  
ATOM   1912  CE  LYS   247      -6.134  18.918 -19.650  1.00  0.00           C  
ATOM   1913  NZ  LYS   247      -5.828  20.319 -19.950  1.00  0.00           N1+
ATOM   1914  N   ASN   248     -11.379  18.093 -16.178  1.00  0.00           N  
ATOM   1915  CA  ASN   248     -12.733  18.034 -15.637  1.00  0.00           C  
ATOM   1916  C   ASN   248     -13.590  17.072 -16.509  1.00  0.00           C  
ATOM   1917  O   ASN   248     -13.254  16.788 -17.648  1.00  0.00           O  
ATOM   1918  CB  ASN   248     -13.359  19.396 -15.563  1.00  0.00           C  
ATOM   1919  CG  ASN   248     -14.802  19.447 -15.042  1.00  0.00           C
[truncated: 6,201,131 more chars]
