# Supplementary material for: The Influence of 150-Cavity Binders on the Dynamics of Influenza A Neuraminidases as Revealed by Molecular Dynamics Simulations and Combined Clustering
Source: PLoS One. 2013 Mar 27;8(3):e59873. doi: 10.1371/journal.pone.0059873 (PMC3609799; doi:10.1371/journal.pone.0059873)
Supplement: Structures S1 — The coordinates of the top 20 most populated ligand and top 40 most populated enzyme clusters in PDB format. (ZIP) [file pone.0059873.s011.zip › N8closed_1.pdb]

MODEL        1
ATOM      1  NE  LIG1     1       5.784  12.957   1.147  1.00  0.00           N  
ATOM      2  CZ  LIG1     1       6.254  12.192   2.082  1.00  0.00           C  
ATOM      3  NH1 LIG1     1       5.734  11.033   2.343  1.00  0.00           N  
ATOM      4  NH2 LIG1     1       7.397  12.452   2.574  1.00  0.00           N  
ATOM      5  C1  LIG1     1       2.492  14.630  -2.181  1.00  0.00           C  
ATOM      6  O1A LIG1     1       2.098  14.591  -3.357  1.00  0.00           O  
ATOM      7  O1B LIG1     1       1.969  15.355  -1.347  1.00  0.00           O  
ATOM      8  C2  LIG1     1       3.780  13.843  -1.796  1.00  0.00           C  
ATOM      9  C3  LIG1     1       3.995  13.359  -0.556  1.00  0.00           C  
ATOM     10  C4  LIG1     1       5.162  12.491  -0.135  1.00  0.00           C  
ATOM     11  C5  LIG1     1       6.287  12.445  -1.222  1.00  0.00           C  
ATOM     12  N5  LIG1     1       7.286  11.389  -0.908  1.00  0.00           N  
ATOM     13  C6  LIG1     1       5.555  12.280  -2.567  1.00  0.00           C  
ATOM     14  O6  LIG1     1       4.634  13.404  -2.817  1.00  0.00           O  
ATOM     15  C7  LIG1     1       6.570  12.276  -3.744  1.00  0.00           C  
ATOM     16  O7  LIG1     1       7.287  13.530  -3.790  1.00  0.00           O  
ATOM     17  C8  LIG1     1       5.838  11.971  -5.093  1.00  0.00           C  
ATOM     18  O8  LIG1     1       5.524  10.583  -5.216  1.00  0.00           O  
ATOM     19  C9  LIG1     1       6.724  12.368  -6.331  1.00  0.00           C  
ATOM     20  O9  LIG1     1       6.020  12.120  -7.568  1.00  0.00           O  
ATOM     21  C10 LIG1     1       8.627  11.497  -1.028  1.00  0.00           C  
ATOM     22  O10 LIG1     1       9.150  12.561  -1.472  1.00  0.00           O  
ATOM     23  C11 LIG1     1       9.334  10.303  -0.492  1.00  0.00           C  
END
ENDMDL
