# Supplementary material for: The Influence of 150-Cavity Binders on the Dynamics of Influenza A Neuraminidases as Revealed by Molecular Dynamics Simulations and Combined Clustering
Source: PLoS One. 2013 Mar 27;8(3):e59873. doi: 10.1371/journal.pone.0059873 (PMC3609799; doi:10.1371/journal.pone.0059873)
Supplement: Structures S1 — The coordinates of the top 20 most populated ligand and top 40 most populated enzyme clusters in PDB format. (ZIP) [file pone.0059873.s011.zip › N8closed_2.pdb]

MODEL        1
ATOM      1  C1  LIG2     1       2.446  14.919  -2.121  1.00  0.00           C  
ATOM      2  O1A LIG2     1       1.983  14.777  -3.255  1.00  0.00           O  
ATOM      3  O1B LIG2     1       1.840  15.373  -1.185  1.00  0.00           O  
ATOM      4  C2  LIG2     1       3.708  14.177  -1.888  1.00  0.00           C  
ATOM      5  C3  LIG2     1       4.057  14.031  -0.443  1.00  0.00           C  
ATOM      6  C4  LIG2     1       5.144  12.898  -0.242  1.00  0.00           C  
ATOM      7  N4  LIG2     1       5.722  13.056   1.125  1.00  0.00           N  
ATOM      8  C5  LIG2     1       6.249  12.921  -1.317  1.00  0.00           C  
ATOM      9  N5  LIG2     1       7.064  11.764  -1.032  1.00  0.00           N  
ATOM     10  C6  LIG2     1       5.602  12.773  -2.715  1.00  0.00           C  
ATOM     11  C7  LIG2     1       4.347  13.624  -2.896  1.00  0.00           C  
ATOM     12  O7  LIG2     1       6.502  13.114  -3.738  1.00  0.00           O  
ATOM     13  C8  LIG2     1       7.160  12.086  -4.515  1.00  0.00           C  
ATOM     14  C9  LIG2     1       6.292  11.794  -5.821  1.00  0.00           C  
ATOM     15  C10 LIG2     1       8.333  11.817  -0.552  1.00  0.00           C  
ATOM     16  O10 LIG2     1       8.948  12.829  -0.327  1.00  0.00           O  
ATOM     17  C11 LIG2     1       8.960  10.498  -0.296  1.00  0.00           C  
ATOM     18  C81 LIG2     1       8.586  12.682  -5.011  1.00  0.00           C  
ATOM     19  C82 LIG2     1       9.629  12.658  -3.837  1.00  0.00           C  
ATOM     20  C91 LIG2     1       5.246  10.646  -5.508  1.00  0.00           C  
END
ENDMDL
MODEL        2
ATOM      1  C1  LIG2     1       2.251  14.759  -2.127  1.00  0.00           C  
ATOM      2  O1A LIG2     1       1.821  14.818  -3.264  1.00  0.00           O  
ATOM      3  O1B LIG2     1       1.510  15.143  -1.202  1.00  0.00           O  
ATOM      4  C2  LIG2     1       3.662  14.268  -1.901  1.00  0.00           C  
ATOM      5  C3  LIG2     1       4.126  14.143  -0.464  1.00  0.00           C  
ATOM      6  C4  LIG2     1       5.146  12.920  -0.321  1.00  0.00           C  
ATOM      7  N4  LIG2     1       5.642  12.676   1.093  1.00  0.00           N  
ATOM      8  C5  LIG2     1       6.322  13.091  -1.266  1.00  0.00           C  
ATOM      9  N5  LIG2     1       7.152  11.837  -1.137  1.00  0.00           N  
ATOM     10  C6  LIG2     1       5.898  13.258  -2.751  1.00  0.00           C  
ATOM     11  C7  LIG2     1       4.446  13.807  -2.947  1.00  0.00           C  
ATOM     12  O7  LIG2     1       6.871  14.141  -3.375  1.00  0.00           O  
ATOM     13  C8  LIG2     1       6.979  14.102  -4.845  1.00  0.00           C  
ATOM     14  C9  LIG2     1       7.096  15.505  -5.424  1.00  0.00           C  
ATOM     15  C10 LIG2     1       8.460  11.777  -0.984  1.00  0.00           C  
ATOM     16  O10 LIG2     1       9.107  12.801  -0.841  1.00  0.00           O  
ATOM     17  C11 LIG2     1       9.006  10.404  -1.113  1.00  0.00           C  
ATOM     18  C81 LIG2     1       8.203  13.170  -5.132  1.00  0.00           C  
ATOM     19  C82 LIG2     1       7.751  11.709  -5.350  1.00  0.00           C  
ATOM     20  C91 LIG2     1       5.709  16.253  -5.464  1.00  0.00           C  
END
ENDMDL
MODEL        3
ATOM      1  C1  LIG2     1       2.172  14.405  -1.985  1.00  0.00           C  
ATOM      2  O1A LIG2     1       1.768  14.629  -3.099  1.00  0.00           O  
ATOM      3  O1B LIG2     1       1.491  14.841  -1.069  1.00  0.00           O  
ATOM      4  C2  LIG2     1       3.479  13.648  -1.816  1.00  0.00           C  
ATOM      5  C3  LIG2     1       4.095  13.631  -0.416  1.00  0.00           C  
ATOM      6  C4  LIG2     1       5.285  12.603  -0.244  1.00  0.00           C  
ATOM      7  N4  LIG2     1       6.090  12.911   1.006  1.00  0.00           N  
ATOM      8  C5  LIG2     1       6.118  12.505  -1.532  1.00  0.00           C  
ATOM      9  N5  LIG2     1       7.129  11.405  -1.394  1.00  0.00           N  
ATOM     10  C6  LIG2     1       5.223  12.104  -2.704  1.00  0.00           C  
ATOM     11  C7  LIG2     1       4.014  12.971  -2.829  1.00  0.00           C  
ATOM     12  O7  LIG2     1       6.091  12.214  -3.868  1.00  0.00           O  
ATOM     13  C8  LIG2     1       6.706  11.001  -4.429  1.00  0.00           C  
ATOM     14  C9  LIG2     1       5.536  10.097  -5.004  1.00  0.00           C  
ATOM     15  C10 LIG2     1       8.309  11.551  -0.891  1.00  0.00           C  
ATOM     16  O10 LIG2     1       8.760  12.630  -0.525  1.00  0.00           O  
ATOM     17  C11 LIG2     1       9.170  10.377  -0.677  1.00  0.00           C  
ATOM     18  C81 LIG2     1       7.668  11.532  -5.504  1.00  0.00           C  
ATOM     19  C82 LIG2     1       9.044  11.960  -5.003  1.00  0.00           C  
ATOM     20  C91 LIG2     1       4.646  10.764  -6.068  1.00  0.00           C  
END
ENDMDL
MODEL        4
ATOM      1  C1  LIG2     1       2.369  14.508  -1.484  1.00  0.00           C  
ATOM      2  O1A LIG2     1       1.742  14.342  -2.552  1.00  0.00           O  
ATOM      3  O1B LIG2     1       1.816  15.160  -0.636  1.00  0.00           O  
ATOM      4  C2  LIG2     1       3.762  13.926  -1.391  1.00  0.00           C  
ATOM      5  C3  LIG2     1       4.322  13.982   0.003  1.00  0.00           C  
ATOM      6  C4  LIG2     1       5.342  12.869   0.414  1.00  0.00           C  
ATOM      7  N4  LIG2     1       6.014  13.018   1.733  1.00  0.00           N  
ATOM      8  C5  LIG2     1       6.319  12.720  -0.801  1.00  0.00           C  
ATOM      9  N5  LIG2     1       7.322  11.630  -0.530  1.00  0.00           N  
ATOM     10  C6  LIG2     1       5.591  12.343  -2.207  1.00  0.00           C  
ATOM     11  C7  LIG2     1       4.299  13.138  -2.402  1.00  0.00           C  
ATOM     12  O7  LIG2     1       6.549  12.758  -3.206  1.00  0.00           O  
ATOM     13  C8  LIG2     1       6.511  12.385  -4.578  1.00  0.00           C  
ATOM     14  C9  LIG2     1       7.719  13.053  -5.225  1.00  0.00           C  
ATOM     15  C10 LIG2     1       8.654  11.745  -0.669  1.00  0.00           C  
ATOM     16  O10 LIG2     1       9.140  12.845  -0.889  1.00  0.00           O  
ATOM     17  C11 LIG2     1       9.413  10.449  -0.629  1.00  0.00           C  
ATOM     18  C81 LIG2     1       6.495  10.839  -4.721  1.00  0.00           C  
ATOM     19  C82 LIG2     1       5.124  10.254  -4.976  1.00  0.00           C  
ATOM     20  C91 LIG2     1       9.071  12.598  -4.649  1.00  0.00           C  
END
ENDMDL
MODEL        5
ATOM      1  C1  LIG2     1       2.200  14.927  -1.612  1.00  0.00           C  
ATOM      2  O1A LIG2     1       1.656  15.179  -2.678  1.00  0.00           O  
ATOM      3  O1B LIG2     1       1.518  15.083  -0.612  1.00  0.00           O  
ATOM      4  C2  LIG2     1       3.622  14.365  -1.607  1.00  0.00           C  
ATOM      5  C3  LIG2     1       4.098  14.123  -0.123  1.00  0.00           C  
ATOM      6  C4  LIG2     1       5.148  13.063  -0.086  1.00  0.00           C  
ATOM      7  N4  LIG2     1       5.658  12.754   1.278  1.00  0.00           N  
ATOM      8  C5  LIG2     1       6.226  13.278  -1.191  1.00  0.00           C  
ATOM      9  N5  LIG2     1       7.091  12.106  -1.270  1.00  0.00           N  
ATOM     10  C6  LIG2     1       5.819  13.571  -2.683  1.00  0.00           C  
ATOM     11  C7  LIG2     1       4.349  14.063  -2.701  1.00  0.00           C  
ATOM     12  O7  LIG2     1       6.610  14.589  -3.217  1.00  0.00           O  
ATOM     13  C8  LIG2     1       8.053  14.315  -3.585  1.00  0.00           C  
ATOM     14  C9  LIG2     1       8.106  13.106  -4.571  1.00  0.00           C  
ATOM     15  C10 LIG2     1       8.283  11.947  -0.691  1.00  0.00           C  
ATOM     16  O10 LIG2     1       8.853  12.795  -0.011  1.00  0.00           O  
ATOM     17  C11 LIG2     1       8.933  10.635  -0.917  1.00  0.00           C  
ATOM     18  C81 LIG2     1       8.640  15.611  -4.227  1.00  0.00           C  
ATOM     19  C82 LIG2     1       8.588  16.881  -3.340  1.00  0.00           C  
ATOM     20  C91 LIG2     1       9.437  12.758  -5.303  1.00  0.00           C  
END
ENDMDL
MODEL        6
ATOM      1  C1  LIG2     1       2.202  14.992  -1.858  1.00  0.00           C  
ATOM      2  O1A LIG2     1       1.921  14.768  -3.057  1.00  0.00           O  
ATOM      3  O1B LIG2     1       1.398  15.529  -1.087  1.00  0.00           O  
ATOM      4  C2  LIG2     1       3.528  14.520  -1.359  1.00  0.00           C  
ATOM      5  C3  LIG2     1       3.825  14.768   0.151  1.00  0.00           C  
ATOM      6  C4  LIG2     1       4.936  13.725   0.593  1.00  0.00           C  
ATOM      7  N4  LIG2     1       5.374  13.956   1.995  1.00  0.00           N  
ATOM      8  C5  LIG2     1       6.220  13.685  -0.350  1.00  0.00           C  
ATOM      9  N5  LIG2     1       7.308  12.780   0.196  1.00  0.00           N  
ATOM     10  C6  LIG2     1       5.724  13.235  -1.817  1.00  0.00           C  
ATOM     11  C7  LIG2     1       4.345  13.773  -2.145  1.00  0.00           C  
ATOM     12  O7  LIG2     1       6.603  13.893  -2.760  1.00  0.00           O  
ATOM     13  C8  LIG2     1       6.557  13.345  -4.194  1.00  0.00           C  
ATOM     14  C9  LIG2     1       6.816  14.412  -5.296  1.00  0.00           C  
ATOM     15  C10 LIG2     1       8.324  13.159   0.969  1.00  0.00           C  
ATOM     16  O10 LIG2     1       8.430  14.310   1.417  1.00  0.00           O  
ATOM     17  C11 LIG2     1       9.355  12.116   1.390  1.00  0.00           C  
ATOM     18  C81 LIG2     1       7.448  12.095  -4.380  1.00  0.00           C  
ATOM     19  C82 LIG2     1       8.944  12.289  -4.134  1.00  0.00           C  
ATOM     20  C91 LIG2     1       5.817  15.592  -5.153  1.00  0.00           C  
END
ENDMDL
