# Supplementary material for: The Influence of 150-Cavity Binders on the Dynamics of Influenza A Neuraminidases as Revealed by Molecular Dynamics Simulations and Combined Clustering
Source: PLoS One. 2013 Mar 27;8(3):e59873. doi: 10.1371/journal.pone.0059873 (PMC3609799; doi:10.1371/journal.pone.0059873)
Supplement: Structures S1 — The coordinates of the top 20 most populated ligand and top 40 most populated enzyme clusters in PDB format. (ZIP) [file pone.0059873.s011.zip › N8closed_3.pdb]

MODEL        1
ATOM      1  C1  LIG3     1       2.806  15.374  -0.897  1.00  0.00           C  
ATOM      2  O1A LIG3     1       2.034  15.299   0.022  1.00  0.00           O  
ATOM      3  O1B LIG3     1       2.471  15.973  -1.966  1.00  0.00           O  
ATOM      4  C2  LIG3     1       4.010  14.637  -0.882  1.00  0.00           C  
ATOM      5  C3  LIG3     1       4.440  13.821   0.172  1.00  0.00           C  
ATOM      6  C4  LIG3     1       5.541  12.824   0.106  1.00  0.00           C  
ATOM      7  N4  LIG3     1       6.309  12.858   1.357  1.00  0.00           N  
ATOM      8  C5  LIG3     1       6.575  13.112  -1.040  1.00  0.00           C  
ATOM      9  N5  LIG3     1       7.404  11.906  -1.270  1.00  0.00           N  
ATOM     10  C6  LIG3     1       5.808  13.519  -2.296  1.00  0.00           C  
ATOM     11  O6  LIG3     1       6.675  13.695  -3.480  1.00  0.00           O  
ATOM     12  C7  LIG3     1       4.987  14.825  -2.053  1.00  0.00           C  
ATOM     13  C10 LIG3     1       8.708  11.893  -1.008  1.00  0.00           C  
ATOM     14  O10 LIG3     1       9.303  12.907  -0.759  1.00  0.00           O  
ATOM     15  C11 LIG3     1       9.312  10.530  -0.889  1.00  0.00           C  
ATOM     16  C16 LIG3     1       6.461  12.891  -4.713  1.00  0.00           C  
ATOM     17  C17 LIG3     1       7.695  12.803  -5.556  1.00  0.00           C  
ATOM     18  C18 LIG3     1       5.300  13.526  -5.571  1.00  0.00           C  
ATOM     19  C19 LIG3     1       5.460  14.990  -5.879  1.00  0.00           C  
ATOM     20  C20 LIG3     1       8.862  12.093  -4.881  1.00  0.00           C  
ATOM     21  C21 LIG3     1       6.997  11.877   1.782  1.00  0.00           C  
ATOM     22  N22 LIG3     1       8.177  12.103   2.029  1.00  0.00           N  
ATOM     23  N23 LIG3     1       6.448  11.166   2.695  1.00  0.00           N  
END
ENDMDL
MODEL        2
ATOM      1  C1  LIG3     1       4.658  17.048  -0.089  1.00  0.00           C  
ATOM      2  O1A LIG3     1       4.271  17.407   1.006  1.00  0.00           O  
ATOM      3  O1B LIG3     1       4.447  17.787  -1.041  1.00  0.00           O  
ATOM      4  C2  LIG3     1       5.286  15.690  -0.248  1.00  0.00           C  
ATOM      5  C3  LIG3     1       5.276  14.750   0.755  1.00  0.00           C  
ATOM      6  C4  LIG3     1       6.052  13.418   0.710  1.00  0.00           C  
ATOM      7  N4  LIG3     1       6.749  13.298   1.999  1.00  0.00           N  
ATOM      8  C5  LIG3     1       7.092  13.409  -0.453  1.00  0.00           C  
ATOM      9  N5  LIG3     1       7.610  12.073  -0.644  1.00  0.00           N  
ATOM     10  C6  LIG3     1       6.346  13.791  -1.786  1.00  0.00           C  
ATOM     11  O6  LIG3     1       7.255  13.930  -2.867  1.00  0.00           O  
ATOM     12  C7  LIG3     1       5.819  15.309  -1.660  1.00  0.00           C  
ATOM     13  C10 LIG3     1       8.895  11.622  -0.445  1.00  0.00           C  
ATOM     14  O10 LIG3     1       9.811  12.337  -0.018  1.00  0.00           O  
ATOM     15  C11 LIG3     1       9.174  10.148  -0.683  1.00  0.00           C  
ATOM     16  C16 LIG3     1       7.444  12.752  -3.678  1.00  0.00           C  
ATOM     17  C17 LIG3     1       8.701  12.965  -4.581  1.00  0.00           C  
ATOM     18  C18 LIG3     1       6.188  12.452  -4.559  1.00  0.00           C  
ATOM     19  C19 LIG3     1       5.898  13.641  -5.490  1.00  0.00           C  
ATOM     20  C20 LIG3     1      10.006  12.756  -3.755  1.00  0.00           C  
ATOM     21  C21 LIG3     1       7.298  12.145   2.395  1.00  0.00           C  
ATOM     22  N22 LIG3     1       6.540  11.148   2.683  1.00  0.00           N  
ATOM     23  N23 LIG3     1       8.398  12.362   3.050  1.00  0.00           N  
END
ENDMDL
MODEL        3
ATOM      1  C1  LIG3     1       2.606  14.973  -0.163  1.00  0.00           C  
ATOM      2  O1A LIG3     1       2.060  15.166   0.896  1.00  0.00           O  
ATOM      3  O1B LIG3     1       2.209  15.516  -1.228  1.00  0.00           O  
ATOM      4  C2  LIG3     1       3.793  14.066  -0.241  1.00  0.00           C  
ATOM      5  C3  LIG3     1       4.154  13.295   0.782  1.00  0.00           C  
ATOM      6  C4  LIG3     1       5.351  12.347   0.722  1.00  0.00           C  
ATOM      7  N4  LIG3     1       6.192  12.649   1.885  1.00  0.00           N  
ATOM      8  C5  LIG3     1       6.237  12.493  -0.605  1.00  0.00           C  
ATOM      9  N5  LIG3     1       7.071  11.315  -0.792  1.00  0.00           N  
ATOM     10  C6  LIG3     1       5.389  12.706  -1.844  1.00  0.00           C  
ATOM     11  O6  LIG3     1       6.218  13.011  -2.954  1.00  0.00           O  
ATOM     12  C7  LIG3     1       4.474  13.982  -1.633  1.00  0.00           C  
ATOM     13  C10 LIG3     1       8.429  11.315  -0.715  1.00  0.00           C  
ATOM     14  O10 LIG3     1       9.027  12.332  -0.405  1.00  0.00           O  
ATOM     15  C11 LIG3     1       9.075   9.971  -0.864  1.00  0.00           C  
ATOM     16  C16 LIG3     1       6.596  11.942  -3.947  1.00  0.00           C  
ATOM     17  C17 LIG3     1       7.825  12.481  -4.758  1.00  0.00           C  
ATOM     18  C18 LIG3     1       5.399  11.693  -4.874  1.00  0.00           C  
ATOM     19  C19 LIG3     1       5.549  10.466  -5.789  1.00  0.00           C  
ATOM     20  C20 LIG3     1       9.022  12.751  -3.861  1.00  0.00           C  
ATOM     21  C21 LIG3     1       7.007  11.760   2.361  1.00  0.00           C  
ATOM     22  N22 LIG3     1       8.123  12.162   2.742  1.00  0.00           N  
ATOM     23  N23 LIG3     1       6.471  10.949   3.264  1.00  0.00           N  
END
ENDMDL
MODEL        4
ATOM      1  C1  LIG3     1       2.377  14.831  -1.423  1.00  0.00           C  
ATOM      2  O1A LIG3     1       1.786  14.938  -0.391  1.00  0.00           O  
ATOM      3  O1B LIG3     1       2.018  15.317  -2.459  1.00  0.00           O  
ATOM      4  C2  LIG3     1       3.621  14.012  -1.368  1.00  0.00           C  
ATOM      5  C3  LIG3     1       4.069  13.424  -0.192  1.00  0.00           C  
ATOM      6  C4  LIG3     1       5.243  12.552  -0.059  1.00  0.00           C  
ATOM      7  N4  LIG3     1       6.105  12.934   1.065  1.00  0.00           N  
ATOM      8  C5  LIG3     1       6.166  12.586  -1.342  1.00  0.00           C  
ATOM      9  N5  LIG3     1       7.076  11.482  -1.320  1.00  0.00           N  
ATOM     10  C6  LIG3     1       5.341  12.590  -2.678  1.00  0.00           C  
ATOM     11  O6  LIG3     1       6.166  12.450  -3.866  1.00  0.00           O  
ATOM     12  C7  LIG3     1       4.351  13.763  -2.700  1.00  0.00           C  
ATOM     13  C10 LIG3     1       8.400  11.580  -1.083  1.00  0.00           C  
ATOM     14  O10 LIG3     1       8.896  12.623  -0.771  1.00  0.00           O  
ATOM     15  C11 LIG3     1       9.101  10.260  -0.979  1.00  0.00           C  
ATOM     16  C16 LIG3     1       6.947  13.557  -4.428  1.00  0.00           C  
ATOM     17  C17 LIG3     1       6.387  13.927  -5.821  1.00  0.00           C  
ATOM     18  C18 LIG3     1       8.474  13.265  -4.486  1.00  0.00           C  
ATOM     19  C19 LIG3     1       8.914  11.787  -4.680  1.00  0.00           C  
ATOM     20  C20 LIG3     1       6.814  15.287  -6.374  1.00  0.00           C  
ATOM     21  C21 LIG3     1       6.930  12.056   1.641  1.00  0.00           C  
ATOM     22  N22 LIG3     1       8.116  12.387   2.091  1.00  0.00           N  
ATOM     23  N23 LIG3     1       6.490  10.958   2.100  1.00  0.00           N  
END
ENDMDL
MODEL        5
ATOM      1  C1  LIG3     1       5.096  17.416  -0.150  1.00  0.00           C  
ATOM      2  O1A LIG3     1       4.328  17.607   0.802  1.00  0.00           O  
ATOM      3  O1B LIG3     1       5.257  18.304  -0.987  1.00  0.00           O  
ATOM      4  C2  LIG3     1       5.761  16.026  -0.254  1.00  0.00           C  
ATOM      5  C3  LIG3     1       5.381  15.022   0.485  1.00  0.00           C  
ATOM      6  C4  LIG3     1       6.077  13.633   0.322  1.00  0.00           C  
ATOM      7  N4  LIG3     1       6.499  13.257   1.629  1.00  0.00           N  
ATOM      8  C5  LIG3     1       7.353  13.546  -0.536  1.00  0.00           C  
ATOM      9  N5  LIG3     1       7.852  12.173  -0.833  1.00  0.00           N  
ATOM     10  C6  LIG3     1       7.142  14.439  -1.761  1.00  0.00           C  
ATOM     11  O6  LIG3     1       8.318  14.520  -2.536  1.00  0.00           O  
ATOM     12  C7  LIG3     1       6.831  15.897  -1.328  1.00  0.00           C  
ATOM     13  C10 LIG3     1       9.127  11.762  -0.672  1.00  0.00           C  
ATOM     14  O10 LIG3     1      10.078  12.493  -0.538  1.00  0.00           O  
ATOM     15  C11 LIG3     1       9.177  10.248  -0.592  1.00  0.00           C  
ATOM     16  C16 LIG3     1       8.136  14.531  -4.010  1.00  0.00           C  
ATOM     17  C17 LIG3     1       7.940  13.139  -4.562  1.00  0.00           C  
ATOM     18  C18 LIG3     1       9.354  15.338  -4.690  1.00  0.00           C  
ATOM     19  C19 LIG3     1       9.243  16.775  -4.253  1.00  0.00           C  
ATOM     20  C20 LIG3     1       9.029  12.145  -4.294  1.00  0.00           C  
ATOM     21  C21 LIG3     1       6.936  12.091   2.028  1.00  0.00           C  
ATOM     22  N22 LIG3     1       6.169  11.082   2.069  1.00  0.00           N  
ATOM     23  N23 LIG3     1       8.043  11.994   2.657  1.00  0.00           N  
END
ENDMDL
MODEL        6
ATOM      1  C1  LIG3     1       2.750  14.159  -1.823  1.00  0.00           C  
ATOM      2  O1A LIG3     1       1.725  13.773  -1.307  1.00  0.00           O  
ATOM      3  O1B LIG3     1       2.654  14.997  -2.718  1.00  0.00           O  
ATOM      4  C2  LIG3     1       4.088  13.457  -1.597  1.00  0.00           C  
ATOM      5  C3  LIG3     1       4.174  12.315  -0.901  1.00  0.00           C  
ATOM      6  C4  LIG3     1       5.454  11.564  -0.738  1.00  0.00           C  
ATOM      7  N4  LIG3     1       5.383  11.058   0.645  1.00  0.00           N  
ATOM      8  C5  LIG3     1       6.708  12.411  -1.144  1.00  0.00           C  
ATOM      9  N5  LIG3     1       7.847  11.514  -1.209  1.00  0.00           N  
ATOM     10  C6  LIG3     1       6.427  13.050  -2.511  1.00  0.00           C  
ATOM     11  O6  LIG3     1       7.695  13.728  -2.952  1.00  0.00           O  
ATOM     12  C7  LIG3     1       5.187  14.014  -2.416  1.00  0.00           C  
ATOM     13  C10 LIG3     1       8.887  11.525  -0.326  1.00  0.00           C  
ATOM     14  O10 LIG3     1       8.802  12.365   0.570  1.00  0.00           O  
ATOM     15  C11 LIG3     1      10.012  10.534  -0.594  1.00  0.00           C  
ATOM     16  C16 LIG3     1       7.818  14.115  -4.338  1.00  0.00           C  
ATOM     17  C17 LIG3     1       8.791  13.062  -4.962  1.00  0.00           C  
ATOM     18  C18 LIG3     1       8.414  15.508  -4.360  1.00  0.00           C  
ATOM     19  C19 LIG3     1       7.560  16.469  -3.637  1.00  0.00           C  
ATOM     20  C20 LIG3     1      10.095  13.001  -4.165  1.00  0.00           C  
ATOM     21  C21 LIG3     1       6.321  10.718   1.485  1.00  0.00           C  
ATOM     22  N22 LIG3     1       6.077  11.043   2.761  1.00  0.00           N  
ATOM     23  N23 LIG3     1       6.736   9.468   1.403  1.00  0.00           N  
END
ENDMDL
MODEL        7
ATOM      1  C1  LIG3     1       5.156  17.718   0.588  1.00  0.00           C  
ATOM      2  O1A LIG3     1       4.761  17.981   1.724  1.00  0.00           O  
ATOM      3  O1B LIG3     1       5.356  18.611  -0.227  1.00  0.00           O  
ATOM      4  C2  LIG3     1       5.475  16.346   0.149  1.00  0.00           C  
ATOM      5  C3  LIG3     1       5.455  15.341   1.062  1.00  0.00           C  
ATOM      6  C4  LIG3     1       6.051  13.964   0.866  1.00  0.00           C  
ATOM      7  N4  LIG3     1       6.830  13.737   2.077  1.00  0.00           N  
ATOM      8  C5  LIG3     1       6.847  13.891  -0.439  1.00  0.00           C  
ATOM      9  N5  LIG3     1       7.225  12.519  -0.837  1.00  0.00           N  
ATOM     10  C6  LIG3     1       6.192  14.681  -1.677  1.00  0.00           C  
ATOM     11  O6  LIG3     1       7.114  14.743  -2.786  1.00  0.00           O  
ATOM     12  C7  LIG3     1       6.032  16.194  -1.232  1.00  0.00           C  
ATOM     13  C10 LIG3     1       8.410  11.907  -0.737  1.00  0.00           C  
ATOM     14  O10 LIG3     1       9.400  12.483  -0.344  1.00  0.00           O  
ATOM     15  C11 LIG3     1       8.409  10.428  -1.063  1.00  0.00           C  
ATOM     16  C16 LIG3     1       6.785  13.870  -3.903  1.00  0.00           C  
ATOM     17  C17 LIG3     1       8.037  13.696  -4.767  1.00  0.00           C  
ATOM     18  C18 LIG3     1       5.567  14.485  -4.633  1.00  0.00           C  
ATOM     19  C19 LIG3     1       5.947  15.599  -5.658  1.00  0.00           C  
ATOM     20  C20 LIG3     1       9.213  13.166  -3.923  1.00  0.00           C  
ATOM     21  C21 LIG3     1       7.145  12.628   2.649  1.00  0.00           C  
ATOM     22  N22 LIG3     1       6.415  11.556   2.721  1.00  0.00           N  
ATOM     23  N23 LIG3     1       8.279  12.598   3.221  1.00  0.00           N  
END
ENDMDL
MODEL        8
ATOM      1  C1  LIG3     1       3.533  15.527  -0.864  1.00  0.00           C  
ATOM      2  O1A LIG3     1       2.917  15.908   0.143  1.00  0.00           O  
ATOM      3  O1B LIG3     1       3.256  16.033  -1.883  1.00  0.00           O  
ATOM      4  C2  LIG3     1       4.636  14.478  -0.738  1.00  0.00           C  
ATOM      5  C3  LIG3     1       5.053  13.938   0.420  1.00  0.00           C  
ATOM      6  C4  LIG3     1       5.977  12.799   0.514  1.00  0.00           C  
ATOM      7  N4  LIG3     1       6.732  12.819   1.738  1.00  0.00           N  
ATOM      8  C5  LIG3     1       6.914  12.667  -0.766  1.00  0.00           C  
ATOM      9  N5  LIG3     1       7.459  11.311  -0.860  1.00  0.00           N  
ATOM     10  C6  LIG3     1       6.089  12.798  -2.067  1.00  0.00           C  
ATOM     11  O6  LIG3     1       6.973  12.912  -3.190  1.00  0.00           O  
ATOM     12  C7  LIG3     1       5.254  14.074  -2.016  1.00  0.00           C  
ATOM     13  C10 LIG3     1       8.710  10.991  -0.693  1.00  0.00           C  
ATOM     14  O10 LIG3     1       9.606  11.812  -0.587  1.00  0.00           O  
ATOM     15  C11 LIG3     1       9.036   9.546  -0.851  1.00  0.00           C  
ATOM     16  C16 LIG3     1       7.002  11.766  -4.091  1.00  0.00           C  
ATOM     17  C17 LIG3     1       8.256  11.875  -4.993  1.00  0.00           C  
ATOM     18  C18 LIG3     1       5.726  11.794  -4.956  1.00  0.00           C  
ATOM     19  C19 LIG3     1       5.615  10.599  -5.939  1.00  0.00           C  
ATOM     20  C20 LIG3     1       9.482  11.756  -4.121  1.00  0.00           C  
ATOM     21  C21 LIG3     1       7.403  11.816   2.314  1.00  0.00           C  
ATOM     22  N22 LIG3     1       6.787  10.667   2.531  1.00  0.00           N  
ATOM     23  N23 LIG3     1       8.590  12.038   2.795  1.00  0.00           N  
END
ENDMDL
MODEL        9
ATOM      1  C1  LIG3     1       2.526  14.417  -1.431  1.00  0.00           C  
ATOM      2  O1A LIG3     1       1.782  14.357  -0.463  1.00  0.00           O  
ATOM      3  O1B LIG3     1       2.054  14.872  -2.480  1.00  0.00           O  
ATOM      4  C2  LIG3     1       3.935  13.818  -1.434  1.00  0.00           C  
ATOM      5  C3  LIG3     1       4.469  13.144  -0.393  1.00  0.00           C  
ATOM      6  C4  LIG3     1       5.849  12.567  -0.456  1.00  0.00           C  
ATOM      7  N4  LIG3     1       6.389  12.644   0.846  1.00  0.00           N  
ATOM      8  C5  LIG3     1       6.764  13.250  -1.427  1.00  0.00           C  
ATOM      9  N5  LIG3     1       8.046  12.544  -1.547  1.00  0.00           N  
ATOM     10  C6  LIG3     1       6.073  13.292  -2.766  1.00  0.00           C  
ATOM     11  O6  LIG3     1       6.916  13.992  -3.677  1.00  0.00           O  
ATOM     12  C7  LIG3     1       4.661  14.021  -2.747  1.00  0.00           C  
ATOM     13  C10 LIG3     1       9.319  13.023  -1.540  1.00  0.00           C  
ATOM     14  O10 LIG3     1       9.654  14.153  -1.640  1.00  0.00           O  
ATOM     15  C11 LIG3     1      10.331  11.904  -1.200  1.00  0.00           C  
ATOM     16  C16 LIG3     1       6.469  13.830  -5.081  1.00  0.00           C  
ATOM     17  C17 LIG3     1       6.958  12.439  -5.640  1.00  0.00           C  
ATOM     18  C18 LIG3     1       6.886  14.963  -5.971  1.00  0.00           C  
ATOM     19  C19 LIG3     1       5.867  16.167  -5.938  1.00  0.00           C  
ATOM     20  C20 LIG3     1       8.543  12.186  -5.718  1.00  0.00           C  
ATOM     21  C21 LIG3     1       7.263  11.837   1.347  1.00  0.00           C  
ATOM     22  N22 LIG3     1       8.276  12.365   2.033  1.00  0.00           N  
ATOM     23  N23 LIG3     1       6.654  10.966   2.124  1.00  0.00           N  
END
ENDMDL
MODEL       10
ATOM      1  C1  LIG3     1       6.449  17.564  -1.057  1.00  0.00           C  
ATOM      2  O1A LIG3     1       5.790  17.971  -0.115  1.00  0.00           O  
ATOM      3  O1B LIG3     1       6.808  18.195  -2.024  1.00  0.00           O  
ATOM      4  C2  LIG3     1       6.745  16.106  -1.023  1.00  0.00           C  
ATOM      5  C3  LIG3     1       6.346  15.402   0.012  1.00  0.00           C  
ATOM      6  C4  LIG3     1       6.640  13.911   0.165  1.00  0.00           C  
ATOM      7  N4  LIG3     1       7.101  13.738   1.538  1.00  0.00           N  
ATOM      8  C5  LIG3     1       7.780  13.520  -0.788  1.00  0.00           C  
ATOM      9  N5  LIG3     1       7.988  12.085  -0.875  1.00  0.00           N  
ATOM     10  C6  LIG3     1       7.617  14.059  -2.227  1.00  0.00           C  
ATOM     11  O6  LIG3     1       8.842  13.784  -2.986  1.00  0.00           O  
ATOM     12  C7  LIG3     1       7.342  15.538  -2.290  1.00  0.00           C  
ATOM     13  C10 LIG3     1       9.121  11.400  -0.596  1.00  0.00           C  
ATOM     14  O10 LIG3     1      10.158  11.827  -0.078  1.00  0.00           O  
ATOM     15  C11 LIG3     1       8.910   9.942  -0.800  1.00  0.00           C  
ATOM     16  C16 LIG3     1       8.670  13.055  -4.199  1.00  0.00           C  
ATOM     17  C17 LIG3     1      10.082  12.602  -4.610  1.00  0.00           C  
ATOM     18  C18 LIG3     1       7.937  13.935  -5.237  1.00  0.00           C  
ATOM     19  C19 LIG3     1       7.425  13.114  -6.478  1.00  0.00           C  
ATOM     20  C20 LIG3     1      10.586  11.300  -3.978  1.00  0.00           C  
ATOM     21  C21 LIG3     1       7.295  12.565   2.069  1.00  0.00           C  
ATOM     22  N22 LIG3     1       8.325  12.508   2.764  1.00  0.00           N  
ATOM     23  N23 LIG3     1       6.559  11.510   1.928  1.00  0.00           N  
END
ENDMDL
MODEL       11
ATOM      1  C1  LIG3     1       2.543  14.281  -1.933  1.00  0.00           C  
ATOM      2  O1A LIG3     1       1.483  13.785  -1.621  1.00  0.00           O  
ATOM      3  O1B LIG3     1       2.598  15.153  -2.770  1.00  0.00           O  
ATOM      4  C2  LIG3     1       3.815  13.563  -1.566  1.00  0.00           C  
ATOM      5  C3  LIG3     1       3.761  12.282  -1.044  1.00  0.00           C  
ATOM      6  C4  LIG3     1       4.997  11.429  -0.793  1.00  0.00           C  
ATOM      7  N4  LIG3     1       4.887  11.007   0.550  1.00  0.00           N  
ATOM      8  C5  LIG3     1       6.320  12.313  -0.955  1.00  0.00           C  
ATOM      9  N5  LIG3     1       7.511  11.521  -1.023  1.00  0.00           N  
ATOM     10  C6  LIG3     1       6.242  13.240  -2.223  1.00  0.00           C  
ATOM     11  O6  LIG3     1       7.498  13.914  -2.405  1.00  0.00           O  
ATOM     12  C7  LIG3     1       5.027  14.250  -2.108  1.00  0.00           C  
ATOM     13  C10 LIG3     1       8.615  11.851  -0.360  1.00  0.00           C  
ATOM     14  O10 LIG3     1       8.487  12.501   0.683  1.00  0.00           O  
ATOM     15  C11 LIG3     1       9.940  11.405  -0.822  1.00  0.00           C  
ATOM     16  C16 LIG3     1       8.050  14.151  -3.737  1.00  0.00           C  
ATOM     17  C17 LIG3     1       7.238  15.059  -4.759  1.00  0.00           C  
ATOM     18  C18 LIG3     1       8.477  12.826  -4.279  1.00  0.00           C  
ATOM     19  C19 LIG3     1       9.861  12.840  -4.973  1.00  0.00           C  
ATOM     20  C20 LIG3     1       6.911  16.457  -4.252  1.00  0.00           C  
ATOM     21  C21 LIG3     1       5.888  10.632   1.306  1.00  0.00           C  
ATOM     22  N22 LIG3     1       6.577   9.551   1.008  1.00  0.00           N  
ATOM     23  N23 LIG3     1       5.752  10.783   2.560  1.00  0.00           N  
END
ENDMDL
MODEL       12
ATOM      1  C1  LIG3     1       5.473  17.581   0.494  1.00  0.00           C  
ATOM      2  O1A LIG3     1       4.435  17.780   1.077  1.00  0.00           O  
ATOM      3  O1B LIG3     1       6.322  18.414   0.207  1.00  0.00           O  
ATOM      4  C2  LIG3     1       5.796  16.183   0.080  1.00  0.00           C  
ATOM      5  C3  LIG3     1       5.222  15.171   0.786  1.00  0.00           C  
ATOM      6  C4  LIG3     1       5.681  13.704   0.733  1.00  0.00           C  
ATOM      7  N4  LIG3     1       5.855  13.327   2.186  1.00  0.00           N  
ATOM      8  C5  LIG3     1       7.041  13.521   0.025  1.00  0.00           C  
ATOM      9  N5  LIG3     1       7.353  12.182  -0.328  1.00  0.00           N  
ATOM     10  C6  LIG3     1       6.992  14.415  -1.263  1.00  0.00           C  
ATOM     11  O6  LIG3     1       8.203  14.262  -1.992  1.00  0.00           O  
ATOM     12  C7  LIG3     1       6.880  15.885  -0.875  1.00  0.00           C  
ATOM     13  C10 LIG3     1       8.542  11.631  -0.047  1.00  0.00           C  
ATOM     14  O10 LIG3     1       9.412  12.230   0.550  1.00  0.00           O  
ATOM     15  C11 LIG3     1       8.725  10.263  -0.492  1.00  0.00           C  
ATOM     16  C16 LIG3     1       8.279  14.480  -3.386  1.00  0.00           C  
ATOM     17  C17 LIG3     1       7.976  13.097  -4.127  1.00  0.00           C  
ATOM     18  C18 LIG3     1       9.689  15.055  -3.663  1.00  0.00           C  
ATOM     19  C19 LIG3     1       9.487  16.575  -3.305  1.00  0.00           C  
ATOM     20  C20 LIG3     1       8.990  11.989  -3.984  1.00  0.00           C  
ATOM     21  C21 LIG3     1       6.713  12.366   2.741  1.00  0.00           C  
ATOM     22  N22 LIG3     1       6.238  11.453   3.511  1.00  0.00           N  
ATOM     23  N23 LIG3     1       7.815  12.820   3.207  1.00  0.00           N  
END
ENDMDL
MODEL       13
ATOM      1  C1  LIG3     1       4.872  17.407   0.043  1.00  0.00           C  
ATOM      2  O1A LIG3     1       4.278  17.737   1.062  1.00  0.00           O  
ATOM      3  O1B LIG3     1       4.930  18.124  -0.935  1.00  0.00           O  
ATOM      4  C2  LIG3     1       5.592  16.104  -0.160  1.00  0.00           C  
ATOM      5  C3  LIG3     1       5.706  15.159   0.816  1.00  0.00           C  
ATOM      6  C4  LIG3     1       6.336  13.765   0.630  1.00  0.00           C  
ATOM      7  N4  LIG3     1       7.124  13.470   1.794  1.00  0.00           N  
ATOM      8  C5  LIG3     1       7.281  13.741  -0.610  1.00  0.00           C  
ATOM      9  N5  LIG3     1       7.793  12.329  -0.927  1.00  0.00           N  
ATOM     10  C6  LIG3     1       6.632  14.388  -1.837  1.00  0.00           C  
ATOM     11  O6  LIG3     1       7.615  14.352  -2.906  1.00  0.00           O  
ATOM     12  C7  LIG3     1       6.271  15.872  -1.586  1.00  0.00           C  
ATOM     13  C10 LIG3     1       9.021  11.860  -0.531  1.00  0.00           C  
ATOM     14  O10 LIG3     1       9.830  12.595   0.061  1.00  0.00           O  
ATOM     15  C11 LIG3     1       9.333  10.447  -0.861  1.00  0.00           C  
ATOM     16  C16 LIG3     1       7.279  14.723  -4.294  1.00  0.00           C  
ATOM     17  C17 LIG3     1       5.999  14.165  -4.879  1.00  0.00           C  
ATOM     18  C18 LIG3     1       8.570  14.413  -5.054  1.00  0.00           C  
ATOM     19  C19 LIG3     1       8.880  12.897  -5.186  1.00  0.00           C  
ATOM     20  C20 LIG3     1       5.711  14.816  -6.212  1.00  0.00           C  
ATOM     21  C21 LIG3     1       7.545  12.304   2.290  1.00  0.00           C  
ATOM     22  N22 LIG3     1       8.789  12.344   2.775  1.00  0.00           N  
ATOM     23  N23 LIG3     1       6.928  11.187   2.514  1.00  0.00           N  
END
ENDMDL
MODEL       14
ATOM      1  C1  LIG3     1       3.048  15.606  -0.069  1.00  0.00           C  
ATOM      2  O1A LIG3     1       2.594  16.035   0.970  1.00  0.00           O  
ATOM      3  O1B LIG3     1       2.872  16.043  -1.216  1.00  0.00           O  
ATOM      4  C2  LIG3     1       4.013  14.426   0.005  1.00  0.00           C  
ATOM      5  C3  LIG3     1       4.400  13.831   1.181  1.00  0.00           C  
ATOM      6  C4  LIG3     1       5.437  12.655   1.197  1.00  0.00           C  
ATOM      7  N4  LIG3     1       6.233  12.907   2.370  1.00  0.00           N  
ATOM      8  C5  LIG3     1       6.369  12.691  -0.019  1.00  0.00           C  
ATOM      9  N5  LIG3     1       7.176  11.442  -0.002  1.00  0.00           N  
ATOM     10  C6  LIG3     1       5.551  12.753  -1.289  1.00  0.00           C  
ATOM     11  O6  LIG3     1       6.491  12.786  -2.415  1.00  0.00           O  
ATOM     12  C7  LIG3     1       4.623  14.001  -1.299  1.00  0.00           C  
ATOM     13  C10 LIG3     1       8.467  11.437  -0.380  1.00  0.00           C  
ATOM     14  O10 LIG3     1       9.108  12.446  -0.570  1.00  0.00           O  
ATOM     15  C11 LIG3     1       9.052  10.125  -0.602  1.00  0.00           C  
ATOM     16  C16 LIG3     1       6.142  12.225  -3.690  1.00  0.00           C  
ATOM     17  C17 LIG3     1       6.412  10.714  -3.628  1.00  0.00           C  
ATOM     18  C18 LIG3     1       7.049  12.902  -4.698  1.00  0.00           C  
ATOM     19  C19 LIG3     1       6.855  14.426  -4.577  1.00  0.00           C  
ATOM     20  C20 LIG3     1       5.896   9.971  -4.915  1.00  0.00           C  
ATOM     21  C21 LIG3     1       7.063  12.049   2.845  1.00  0.00           C  
ATOM     22  N22 LIG3     1       8.184  12.495   3.334  1.00  0.00           N  
ATOM     23  N23 LIG3     1       6.522  11.234   3.677  1.00  0.00           N  
END
ENDMDL
MODEL       15
ATOM      1  C1  LIG3     1       3.458  16.380   0.965  1.00  0.00           C  
ATOM      2  O1A LIG3     1       2.539  15.937   1.650  1.00  0.00           O  
ATOM      3  O1B LIG3     1       3.634  17.555   0.796  1.00  0.00           O  
ATOM      4  C2  LIG3     1       4.550  15.355   0.588  1.00  0.00           C  
ATOM      5  C3  LIG3     1       4.698  14.172   1.182  1.00  0.00           C  
ATOM      6  C4  LIG3     1       5.760  13.178   0.775  1.00  0.00           C  
ATOM      7  N4  LIG3     1       6.483  12.863   1.989  1.00  0.00           N  
ATOM      8  C5  LIG3     1       6.704  13.669  -0.269  1.00  0.00           C  
ATOM      9  N5  LIG3     1       7.310  12.466  -0.818  1.00  0.00           N  
ATOM     10  C6  LIG3     1       6.034  14.658  -1.226  1.00  0.00           C  
ATOM     11  O6  LIG3     1       6.967  15.219  -2.248  1.00  0.00           O  
ATOM     12  C7  LIG3     1       5.583  15.856  -0.414  1.00  0.00           C  
ATOM     13  C10 LIG3     1       8.563  12.135  -0.866  1.00  0.00           C  
ATOM     14  O10 LIG3     1       9.411  12.817  -0.316  1.00  0.00           O  
ATOM     15  C11 LIG3     1       8.814  10.916  -1.712  1.00  0.00           C  
ATOM     16  C16 LIG3     1       7.211  14.388  -3.415  1.00  0.00           C  
ATOM     17  C17 LIG3     1       8.458  15.032  -4.109  1.00  0.00           C  
ATOM     18  C18 LIG3     1       6.027  14.324  -4.395  1.00  0.00           C  
ATOM     19  C19 LIG3     1       5.434  15.668  -4.733  1.00  0.00           C  
ATOM     20  C20 LIG3     1       9.685  14.909  -3.213  1.00  0.00           C  
ATOM     21  C21 LIG3     1       7.206  11.824   2.156  1.00  0.00           C  
ATOM     22  N22 LIG3     1       6.566  10.799   2.571  1.00  0.00           N  
ATOM     23  N23 LIG3     1       8.346  11.936   2.787  1.00  0.00           N  
END
ENDMDL
MODEL       16
ATOM      1  C1  LIG3     1       3.829  15.316  -2.824  1.00  0.00           C  
ATOM      2  O1A LIG3     1       2.700  15.009  -2.557  1.00  0.00           O  
ATOM      3  O1B LIG3     1       4.097  16.069  -3.687  1.00  0.00           O  
ATOM      4  C2  LIG3     1       4.984  14.428  -2.433  1.00  0.00           C  
ATOM      5  C3  LIG3     1       4.907  13.482  -1.436  1.00  0.00           C  
ATOM      6  C4  LIG3     1       6.081  12.640  -0.923  1.00  0.00           C  
ATOM      7  N4  LIG3     1       6.077  12.651   0.448  1.00  0.00           N  
ATOM      8  C5  LIG3     1       7.478  13.205  -1.380  1.00  0.00           C  
ATOM      9  N5  LIG3     1       8.584  12.207  -1.263  1.00  0.00           N  
ATOM     10  C6  LIG3     1       7.339  13.667  -2.835  1.00  0.00           C  
ATOM     11  O6  LIG3     1       8.678  14.123  -3.325  1.00  0.00           O  
ATOM     12  C7  LIG3     1       6.333  14.804  -2.906  1.00  0.00           C  
ATOM     13  C10 LIG3     1       9.672  12.276  -0.487  1.00  0.00           C  
ATOM     14  O10 LIG3     1      10.125  13.359  -0.197  1.00  0.00           O  
ATOM     15  C11 LIG3     1      10.179  10.943  -0.054  1.00  0.00           C  
ATOM     16  C16 LIG3     1       8.891  14.234  -4.702  1.00  0.00           C  
ATOM     17  C17 LIG3     1      10.117  13.458  -5.177  1.00  0.00           C  
ATOM     18  C18 LIG3     1       9.043  15.700  -5.109  1.00  0.00           C  
ATOM     19  C19 LIG3     1      10.186  16.468  -4.289  1.00  0.00           C  
ATOM     20  C20 LIG3     1      10.065  11.948  -4.941  1.00  0.00           C  
ATOM     21  C21 LIG3     1       6.749  11.985   1.287  1.00  0.00           C  
ATOM     22  N22 LIG3     1       6.577  10.672   1.309  1.00  0.00           N  
ATOM     23  N23 LIG3     1       6.543  12.430   2.523  1.00  0.00           N  
END
ENDMDL
MODEL       17
ATOM      1  C1  LIG3     1       4.684  16.421  -1.735  1.00  0.00           C  
ATOM      2  O1A LIG3     1       4.602  17.151  -0.745  1.00  0.00           O  
ATOM      3  O1B LIG3     1       4.567  16.811  -2.887  1.00  0.00           O  
ATOM      4  C2  LIG3     1       5.035  14.926  -1.582  1.00  0.00           C  
ATOM      5  C3  LIG3     1       5.285  14.408  -0.351  1.00  0.00           C  
ATOM      6  C4  LIG3     1       5.774  12.976  -0.183  1.00  0.00           C  
ATOM      7  N4  LIG3     1       6.648  13.009   0.997  1.00  0.00           N  
ATOM      8  C5  LIG3     1       6.600  12.688  -1.485  1.00  0.00           C  
ATOM      9  N5  LIG3     1       7.260  11.388  -1.540  1.00  0.00           N  
ATOM     10  C6  LIG3     1       5.655  12.715  -2.704  1.00  0.00           C  
ATOM     11  O6  LIG3     1       6.236  12.238  -3.957  1.00  0.00           O  
ATOM     12  C7  LIG3     1       5.076  14.143  -2.875  1.00  0.00           C  
ATOM     13  C10 LIG3     1       8.579  11.291  -1.296  1.00  0.00           C  
ATOM     14  O10 LIG3     1       9.315  12.256  -1.033  1.00  0.00           O  
ATOM     15  C11 LIG3     1       9.176   9.944  -1.163  1.00  0.00           C  
ATOM     16  C16 LIG3     1       7.367  12.938  -4.494  1.00  0.00           C  
ATOM     17  C17 LIG3     1       7.255  13.839  -5.661  1.00  0.00           C  
ATOM     18  C18 LIG3     1       8.285  11.646  -4.914  1.00  0.00           C  
ATOM     19  C19 LIG3     1       9.762  11.996  -4.733  1.00  0.00           C  
ATOM     20  C20 LIG3     1       6.124  13.511  -6.604  1.00  0.00           C  
ATOM     21  C21 LIG3     1       7.162  12.012   1.738  1.00  0.00           C  
ATOM     22  N22 LIG3     1       8.329  12.143   2.246  1.00  0.00           N  
ATOM     23  N23 LIG3     1       6.684  10.854   1.825  1.00  0.00           N  
END
ENDMDL
MODEL       18
ATOM      1  C1  LIG3     1       4.921  17.858  -2.574  1.00  0.00           C  
ATOM      2  O1A LIG3     1       3.756  17.975  -2.201  1.00  0.00           O  
ATOM      3  O1B LIG3     1       5.359  18.783  -3.304  1.00  0.00           O  
ATOM      4  C2  LIG3     1       5.600  16.572  -2.154  1.00  0.00           C  
ATOM      5  C3  LIG3     1       5.188  15.820  -1.179  1.00  0.00           C  
ATOM      6  C4  LIG3     1       5.866  14.562  -0.678  1.00  0.00           C  
ATOM      7  N4  LIG3     1       5.681  14.588   0.822  1.00  0.00           N  
ATOM      8  C5  LIG3     1       7.370  14.529  -1.105  1.00  0.00           C  
ATOM      9  N5  LIG3     1       7.841  13.195  -0.809  1.00  0.00           N  
ATOM     10  C6  LIG3     1       7.580  14.924  -2.603  1.00  0.00           C  
ATOM     11  O6  LIG3     1       9.033  14.977  -2.908  1.00  0.00           O  
ATOM     12  C7  LIG3     1       6.900  16.236  -2.902  1.00  0.00           C  
ATOM     13  C10 LIG3     1       8.874  13.031   0.046  1.00  0.00           C  
ATOM     14  O10 LIG3     1       9.480  14.013   0.570  1.00  0.00           O  
ATOM     15  C11 LIG3     1       9.327  11.590   0.220  1.00  0.00           C  
ATOM     16  C16 LIG3     1       9.315  15.110  -4.313  1.00  0.00           C  
ATOM     17  C17 LIG3     1      10.221  13.933  -4.818  1.00  0.00           C  
ATOM     18  C18 LIG3     1      10.126  16.419  -4.688  1.00  0.00           C  
ATOM     19  C19 LIG3     1      11.458  16.554  -4.002  1.00  0.00           C  
ATOM     20  C20 LIG3     1       9.761  12.537  -4.441  1.00  0.00           C  
ATOM     21  C21 LIG3     1       5.345  13.535   1.479  1.00  0.00           C  
ATOM     22  N22 LIG3     1       4.265  12.811   1.239  1.00  0.00           N  
ATOM     23  N23 LIG3     1       5.979  13.162   2.515  1.00  0.00           N  
END
ENDMDL
MODEL       19
ATOM      1  C1  LIG3     1       3.305  16.445  -0.281  1.00  0.00           C  
ATOM      2  O1A LIG3     1       2.501  16.436   0.647  1.00  0.00           O  
ATOM      3  O1B LIG3     1       3.193  17.285  -1.142  1.00  0.00           O  
ATOM      4  C2  LIG3     1       4.351  15.361  -0.543  1.00  0.00           C  
ATOM      5  C3  LIG3     1       4.439  14.232   0.270  1.00  0.00           C  
ATOM      6  C4  LIG3     1       5.427  13.017   0.014  1.00  0.00           C  
ATOM      7  N4  LIG3     1       6.141  12.779   1.279  1.00  0.00           N  
ATOM      8  C5  LIG3     1       6.554  13.454  -0.978  1.00  0.00           C  
ATOM      9  N5  LIG3     1       7.384  12.301  -1.425  1.00  0.00           N  
ATOM     10  C6  LIG3     1       5.939  14.193  -2.189  1.00  0.00           C  
ATOM     11  O6  LIG3     1       7.030  14.387  -3.098  1.00  0.00           O  
ATOM     12  C7  LIG3     1       5.357  15.552  -1.763  1.00  0.00           C  
ATOM     13  C10 LIG3     1       8.715  12.350  -1.563  1.00  0.00           C  
ATOM     14  O10 LIG3     1       9.312  13.334  -1.249  1.00  0.00           O  
ATOM     15  C11 LIG3     1       9.308  11.157  -2.195  1.00  0.00           C  
ATOM     16  C16 LIG3     1       6.829  14.997  -4.406  1.00  0.00           C  
ATOM     17  C17 LIG3     1       6.275  13.940  -5.382  1.00  0.00           C  
ATOM     18  C18 LIG3     1       8.134  15.673  -4.839  1.00  0.00           C  
ATOM     19  C19 LIG3     1       8.638  16.656  -3.745  1.00  0.00           C  
ATOM     20  C20 LIG3     1       7.260  12.741  -5.497  1.00  0.00           C  
ATOM     21  C21 LIG3     1       6.838  11.715   1.553  1.00  0.00           C  
ATOM     22  N22 LIG3     1       8.078  11.960   1.899  1.00  0.00           N  
ATOM     23  N23 LIG3     1       6.288  10.680   2.109  1.00  0.00           N  
END
ENDMDL
MODEL       20
ATOM      1  C1  LIG3     1       5.033  18.000   1.380  1.00  0.00           C  
ATOM      2  O1A LIG3     1       4.434  18.079   2.458  1.00  0.00           O  
ATOM      3  O1B LIG3     1       5.367  18.978   0.760  1.00  0.00           O  
ATOM      4  C2  LIG3     1       5.317  16.594   0.882  1.00  0.00           C  
ATOM      5  C3  LIG3     1       5.041  15.510   1.679  1.00  0.00           C  
ATOM      6  C4  LIG3     1       5.393  14.098   1.401  1.00  0.00           C  
ATOM      7  N4  LIG3     1       6.183  13.752   2.668  1.00  0.00           N  
ATOM      8  C5  LIG3     1       6.423  13.974   0.165  1.00  0.00           C  
ATOM      9  N5  LIG3     1       6.497  12.537  -0.336  1.00  0.00           N  
ATOM     10  C6  LIG3     1       6.102  14.977  -0.979  1.00  0.00           C  
ATOM     11  O6  LIG3     1       7.170  14.926  -1.983  1.00  0.00           O  
ATOM     12  C7  LIG3     1       6.047  16.440  -0.367  1.00  0.00           C  
ATOM     13  C10 LIG3     1       7.415  11.648  -0.004  1.00  0.00           C  
ATOM     14  O10 LIG3     1       8.461  12.045   0.476  1.00  0.00           O  
ATOM     15  C11 LIG3     1       7.188  10.278  -0.365  1.00  0.00           C  
ATOM     16  C16 LIG3     1       6.720  14.382  -3.252  1.00  0.00           C  
ATOM     17  C17 LIG3     1       7.845  13.486  -3.759  1.00  0.00           C  
ATOM     18  C18 LIG3     1       6.278  15.549  -4.203  1.00  0.00           C  
ATOM     19  C19 LIG3     1       5.568  14.965  -5.476  1.00  0.00           C  
ATOM     20  C20 LIG3     1       9.169  14.114  -4.361  1.00  0.00           C  
ATOM     21  C21 LIG3     1       6.781  12.615   2.910  1.00  0.00           C  
ATOM     22  N22 LIG3     1       6.052  11.547   2.814  1.00  0.00           N  
ATOM     23  N23 LIG3     1       7.917  12.458   3.495  1.00  0.00           N  
END
ENDMDL
