# Supplementary material for: The Influence of 150-Cavity Binders on the Dynamics of Influenza A Neuraminidases as Revealed by Molecular Dynamics Simulations and Combined Clustering
Source: PLoS One. 2013 Mar 27;8(3):e59873. doi: 10.1371/journal.pone.0059873 (PMC3609799; doi:10.1371/journal.pone.0059873)
Supplement: Structures S1 — The coordinates of the top 20 most populated ligand and top 40 most populated enzyme clusters in PDB format. (ZIP) [file pone.0059873.s011.zip › N8closed_4.pdb]

MODEL        1
ATOM      1  CAA LIG4     1       3.797  17.051   1.581  1.00  0.00           C  
ATOM      2  CAB LIG4     1       8.878  10.725  -0.061  1.00  0.00           C  
ATOM      3  CAJ LIG4     1       3.033  16.311   0.765  1.00  0.00           C  
ATOM      4  CAK LIG4     1       7.469  12.284  -6.076  1.00  0.00           C  
ATOM      5  CAL LIG4     1       3.128  14.855   0.454  1.00  0.00           C  
ATOM      6  CAO LIG4     1       8.433  12.066  -0.575  1.00  0.00           C  
ATOM      7  CAP LIG4     1       2.764  15.188  -2.718  1.00  0.00           C  
ATOM      8  CAQ LIG4     1       4.115  14.492  -0.687  1.00  0.00           C  
ATOM      9  CAR LIG4     1       3.942  14.502  -2.040  1.00  0.00           C  
ATOM     10  CAS LIG4     1       6.376  12.206  -4.960  1.00  0.00           C  
ATOM     11  CAT LIG4     1       5.235  13.656  -0.101  1.00  0.00           C  
ATOM     12  CAU LIG4     1       6.846  12.537  -3.531  1.00  0.00           C  
ATOM     13  CAV LIG4     1       6.370  13.314  -1.120  1.00  0.00           C  
ATOM     14  CAW LIG4     1       5.770  12.890  -2.491  1.00  0.00           C  
ATOM     15  NAM LIG4     1       7.161  12.295  -0.539  1.00  0.00           N  
ATOM     16  OAC LIG4     1       9.303  12.806  -1.039  1.00  0.00           O  
ATOM     17  OAD LIG4     1       2.710  15.168  -3.949  1.00  0.00           O  
ATOM     18  OAE LIG4     1       6.957  12.041  -7.424  1.00  0.00           O  
ATOM     19  OAF LIG4     1       1.804  15.545  -2.077  1.00  0.00           O  
ATOM     20  OAG LIG4     1       6.004  10.811  -4.736  1.00  0.00           O  
ATOM     21  OAH LIG4     1       5.946  14.313   1.014  1.00  0.00           O  
ATOM     22  OAI LIG4     1       7.800  13.647  -3.740  1.00  0.00           O  
ATOM     23  OAN LIG4     1       4.866  13.976  -2.883  1.00  0.00           O  
END
ENDMDL
MODEL        2
ATOM      1  CAA LIG4     1       4.530  19.160  -3.371  1.00  0.00           C  
ATOM      2  CAB LIG4     1      10.606  15.243  -4.713  1.00  0.00           C  
ATOM      3  CAJ LIG4     1       4.470  18.839  -2.041  1.00  0.00           C  
ATOM      4  CAK LIG4     1       5.496  10.952  -5.736  1.00  0.00           C  
ATOM      5  CAL LIG4     1       4.664  17.490  -1.388  1.00  0.00           C  
ATOM      6  CAO LIG4     1       9.167  15.612  -4.855  1.00  0.00           C  
ATOM      7  CAP LIG4     1       2.673  15.503  -2.772  1.00  0.00           C  
ATOM      8  CAQ LIG4     1       4.993  16.369  -2.318  1.00  0.00           C  
ATOM      9  CAR LIG4     1       4.174  15.522  -2.877  1.00  0.00           C  
ATOM     10  CAS LIG4     1       5.423  11.895  -4.518  1.00  0.00           C  
ATOM     11  CAT LIG4     1       6.528  16.233  -2.587  1.00  0.00           C  
ATOM     12  CAU LIG4     1       6.312  13.124  -4.667  1.00  0.00           C  
ATOM     13  CAV LIG4     1       6.931  15.452  -3.835  1.00  0.00           C  
ATOM     14  CAW LIG4     1       6.031  14.181  -3.608  1.00  0.00           C  
ATOM     15  NAM LIG4     1       8.323  15.219  -3.910  1.00  0.00           N  
ATOM     16  OAC LIG4     1       8.707  16.405  -5.669  1.00  0.00           O  
ATOM     17  OAD LIG4     1       1.989  14.917  -3.651  1.00  0.00           O  
ATOM     18  OAE LIG4     1       6.855  10.953  -6.255  1.00  0.00           O  
ATOM     19  OAF LIG4     1       2.058  16.238  -2.009  1.00  0.00           O  
ATOM     20  OAG LIG4     1       5.817  11.201  -3.342  1.00  0.00           O  
ATOM     21  OAH LIG4     1       7.164  17.486  -2.589  1.00  0.00           O  
ATOM     22  OAI LIG4     1       6.161  13.833  -5.968  1.00  0.00           O  
ATOM     23  OAN LIG4     1       4.622  14.569  -3.729  1.00  0.00           O  
END
ENDMDL
MODEL        3
ATOM      1  CAA LIG4     1       4.387  16.909   0.902  1.00  0.00           C  
ATOM      2  CAB LIG4     1       8.816  10.362  -0.734  1.00  0.00           C  
ATOM      3  CAJ LIG4     1       4.038  15.738   1.489  1.00  0.00           C  
ATOM      4  CAK LIG4     1       5.891  10.646  -4.603  1.00  0.00           C  
ATOM      5  CAL LIG4     1       3.588  14.515   0.690  1.00  0.00           C  
ATOM      6  CAO LIG4     1       8.391  11.695  -1.335  1.00  0.00           C  
ATOM      7  CAP LIG4     1       2.602  15.071  -2.217  1.00  0.00           C  
ATOM      8  CAQ LIG4     1       4.387  14.354  -0.617  1.00  0.00           C  
ATOM      9  CAR LIG4     1       3.954  14.609  -1.839  1.00  0.00           C  
ATOM     10  CAS LIG4     1       6.846  11.801  -4.645  1.00  0.00           C  
ATOM     11  CAT LIG4     1       5.755  13.788  -0.393  1.00  0.00           C  
ATOM     12  CAU LIG4     1       6.293  13.186  -4.276  1.00  0.00           C  
ATOM     13  CAV LIG4     1       6.512  13.284  -1.694  1.00  0.00           C  
ATOM     14  CAW LIG4     1       5.584  13.266  -2.880  1.00  0.00           C  
ATOM     15  NAM LIG4     1       7.086  11.957  -1.429  1.00  0.00           N  
ATOM     16  OAC LIG4     1       9.151  12.579  -1.712  1.00  0.00           O  
ATOM     17  OAD LIG4     1       2.156  14.882  -3.347  1.00  0.00           O  
ATOM     18  OAE LIG4     1       4.736  10.836  -5.366  1.00  0.00           O  
ATOM     19  OAF LIG4     1       1.888  15.584  -1.405  1.00  0.00           O  
ATOM     20  OAG LIG4     1       7.447  11.944  -5.935  1.00  0.00           O  
ATOM     21  OAH LIG4     1       6.642  14.744   0.057  1.00  0.00           O  
ATOM     22  OAI LIG4     1       5.290  13.528  -5.240  1.00  0.00           O  
ATOM     23  OAN LIG4     1       4.758  14.419  -2.937  1.00  0.00           O  
END
ENDMDL
MODEL        4
ATOM      1  CAA LIG4     1       2.521  18.142   0.771  1.00  0.00           C  
ATOM      2  CAB LIG4     1       9.638  14.856  -0.723  1.00  0.00           C  
ATOM      3  CAJ LIG4     1       2.099  16.935   1.173  1.00  0.00           C  
ATOM      4  CAK LIG4     1       5.095  12.582  -4.754  1.00  0.00           C  
ATOM      5  CAL LIG4     1       2.629  15.611   0.822  1.00  0.00           C  
ATOM      6  CAO LIG4     1       8.390  15.389  -1.364  1.00  0.00           C  
ATOM      7  CAP LIG4     1       1.596  15.650  -2.121  1.00  0.00           C  
ATOM      8  CAQ LIG4     1       3.466  15.575  -0.439  1.00  0.00           C  
ATOM      9  CAR LIG4     1       3.032  15.556  -1.746  1.00  0.00           C  
ATOM     10  CAS LIG4     1       5.471  14.086  -5.058  1.00  0.00           C  
ATOM     11  CAT LIG4     1       4.954  15.415  -0.165  1.00  0.00           C  
ATOM     12  CAU LIG4     1       6.038  14.819  -3.840  1.00  0.00           C  
ATOM     13  CAV LIG4     1       5.918  15.520  -1.381  1.00  0.00           C  
ATOM     14  CAW LIG4     1       5.212  14.723  -2.532  1.00  0.00           C  
ATOM     15  NAM LIG4     1       7.200  14.953  -0.961  1.00  0.00           N  
ATOM     16  OAC LIG4     1       8.508  16.391  -2.085  1.00  0.00           O  
ATOM     17  OAD LIG4     1       1.291  15.619  -3.316  1.00  0.00           O  
ATOM     18  OAE LIG4     1       4.787  11.881  -5.938  1.00  0.00           O  
ATOM     19  OAF LIG4     1       0.635  15.667  -1.332  1.00  0.00           O  
ATOM     20  OAG LIG4     1       4.271  14.727  -5.615  1.00  0.00           O  
ATOM     21  OAH LIG4     1       5.492  16.172   0.903  1.00  0.00           O  
ATOM     22  OAI LIG4     1       6.505  16.212  -4.096  1.00  0.00           O  
ATOM     23  OAN LIG4     1       3.917  15.436  -2.808  1.00  0.00           O  
END
ENDMDL
MODEL        5
ATOM      1  CAA LIG4     1       3.517  19.356  -4.024  1.00  0.00           C  
ATOM      2  CAB LIG4     1      10.476  16.329  -5.069  1.00  0.00           C  
ATOM      3  CAJ LIG4     1       3.527  19.108  -2.739  1.00  0.00           C  
ATOM      4  CAK LIG4     1       5.374  11.738  -4.509  1.00  0.00           C  
ATOM      5  CAL LIG4     1       4.239  17.961  -2.021  1.00  0.00           C  
ATOM      6  CAO LIG4     1       9.029  16.497  -5.361  1.00  0.00           C  
ATOM      7  CAP LIG4     1       2.549  15.572  -3.094  1.00  0.00           C  
ATOM      8  CAQ LIG4     1       4.770  16.868  -2.936  1.00  0.00           C  
ATOM      9  CAR LIG4     1       4.020  15.856  -3.332  1.00  0.00           C  
ATOM     10  CAS LIG4     1       6.646  12.398  -5.073  1.00  0.00           C  
ATOM     11  CAT LIG4     1       6.216  17.067  -3.387  1.00  0.00           C  
ATOM     12  CAU LIG4     1       6.485  13.856  -5.553  1.00  0.00           C  
ATOM     13  CAV LIG4     1       6.727  16.156  -4.458  1.00  0.00           C  
ATOM     14  CAW LIG4     1       6.091  14.784  -4.280  1.00  0.00           C  
ATOM     15  NAM LIG4     1       8.176  16.084  -4.374  1.00  0.00           N  
ATOM     16  OAC LIG4     1       8.663  16.896  -6.449  1.00  0.00           O  
ATOM     17  OAD LIG4     1       1.930  14.777  -3.753  1.00  0.00           O  
ATOM     18  OAE LIG4     1       5.664  10.625  -3.728  1.00  0.00           O  
ATOM     19  OAF LIG4     1       1.816  16.286  -2.371  1.00  0.00           O  
ATOM     20  OAG LIG4     1       7.126  11.527  -6.134  1.00  0.00           O  
ATOM     21  OAH LIG4     1       6.435  18.429  -3.783  1.00  0.00           O  
ATOM     22  OAI LIG4     1       5.483  13.937  -6.630  1.00  0.00           O  
ATOM     23  OAN LIG4     1       4.606  14.911  -4.113  1.00  0.00           O  
END
ENDMDL
MODEL        6
ATOM      1  CAA LIG4     1       2.791  16.773   1.581  1.00  0.00           C  
ATOM      2  CAB LIG4     1       8.914  11.986   0.916  1.00  0.00           C  
ATOM      3  CAJ LIG4     1       2.244  15.612   1.802  1.00  0.00           C  
ATOM      4  CAK LIG4     1       5.338  11.598  -3.935  1.00  0.00           C  
ATOM      5  CAL LIG4     1       2.486  14.354   0.992  1.00  0.00           C  
ATOM      6  CAO LIG4     1       8.345  13.203   0.339  1.00  0.00           C  
ATOM      7  CAP LIG4     1       2.199  15.034  -2.091  1.00  0.00           C  
ATOM      8  CAQ LIG4     1       3.627  14.577  -0.034  1.00  0.00           C  
ATOM      9  CAR LIG4     1       3.474  14.749  -1.361  1.00  0.00           C  
ATOM     10  CAS LIG4     1       6.060  12.965  -4.177  1.00  0.00           C  
ATOM     11  CAT LIG4     1       4.964  14.296   0.607  1.00  0.00           C  
ATOM     12  CAU LIG4     1       6.647  13.554  -2.866  1.00  0.00           C  
ATOM     13  CAV LIG4     1       6.126  14.057  -0.395  1.00  0.00           C  
ATOM     14  CAW LIG4     1       5.527  13.629  -1.740  1.00  0.00           C  
ATOM     15  NAM LIG4     1       7.052  13.063   0.045  1.00  0.00           N  
ATOM     16  OAC LIG4     1       8.908  14.356   0.388  1.00  0.00           O  
ATOM     17  OAD LIG4     1       2.163  14.814  -3.290  1.00  0.00           O  
ATOM     18  OAE LIG4     1       4.991  11.033  -5.210  1.00  0.00           O  
ATOM     19  OAF LIG4     1       1.208  15.554  -1.578  1.00  0.00           O  
ATOM     20  OAG LIG4     1       5.160  13.898  -4.858  1.00  0.00           O  
ATOM     21  OAH LIG4     1       5.296  15.471   1.303  1.00  0.00           O  
ATOM     22  OAI LIG4     1       7.230  14.845  -3.063  1.00  0.00           O  
ATOM     23  OAN LIG4     1       4.570  14.612  -2.170  1.00  0.00           O  
END
ENDMDL
MODEL        7
ATOM      1  CAA LIG4     1       5.142  16.250   1.363  1.00  0.00           C  
ATOM      2  CAB LIG4     1      10.786  14.463  -3.812  1.00  0.00           C  
ATOM      3  CAJ LIG4     1       4.377  16.292   0.296  1.00  0.00           C  
ATOM      4  CAK LIG4     1       5.075  10.472  -5.475  1.00  0.00           C  
ATOM      5  CAL LIG4     1       4.734  16.939  -0.985  1.00  0.00           C  
ATOM      6  CAO LIG4     1       9.464  15.088  -3.911  1.00  0.00           C  
ATOM      7  CAP LIG4     1       2.749  15.218  -2.512  1.00  0.00           C  
ATOM      8  CAQ LIG4     1       5.142  15.802  -1.905  1.00  0.00           C  
ATOM      9  CAR LIG4     1       4.273  15.052  -2.632  1.00  0.00           C  
ATOM     10  CAS LIG4     1       5.350  11.421  -4.215  1.00  0.00           C  
ATOM     11  CAT LIG4     1       6.638  15.558  -2.079  1.00  0.00           C  
ATOM     12  CAU LIG4     1       6.331  12.588  -4.512  1.00  0.00           C  
ATOM     13  CAV LIG4     1       7.042  14.824  -3.366  1.00  0.00           C  
ATOM     14  CAW LIG4     1       6.090  13.660  -3.439  1.00  0.00           C  
ATOM     15  NAM LIG4     1       8.458  14.337  -3.480  1.00  0.00           N  
ATOM     16  OAC LIG4     1       9.241  16.137  -4.471  1.00  0.00           O  
ATOM     17  OAD LIG4     1       1.997  14.454  -3.137  1.00  0.00           O  
ATOM     18  OAE LIG4     1       6.311  10.009  -6.053  1.00  0.00           O  
ATOM     19  OAF LIG4     1       2.214  15.874  -1.611  1.00  0.00           O  
ATOM     20  OAG LIG4     1       5.898  10.715  -3.105  1.00  0.00           O  
ATOM     21  OAH LIG4     1       7.311  16.843  -2.099  1.00  0.00           O  
ATOM     22  OAI LIG4     1       5.997  13.270  -5.767  1.00  0.00           O  
ATOM     23  OAN LIG4     1       4.720  14.167  -3.594  1.00  0.00           O  
END
ENDMDL
MODEL        8
ATOM      1  CAA LIG4     1       5.633  17.749  -1.572  1.00  0.00           C  
ATOM      2  CAB LIG4     1       9.625  11.038  -0.047  1.00  0.00           C  
ATOM      3  CAJ LIG4     1       4.840  17.288  -0.581  1.00  0.00           C  
ATOM      4  CAK LIG4     1       5.868  11.131  -6.317  1.00  0.00           C  
ATOM      5  CAL LIG4     1       4.409  15.874  -0.325  1.00  0.00           C  
ATOM      6  CAO LIG4     1       9.011  12.052  -0.956  1.00  0.00           C  
ATOM      7  CAP LIG4     1       3.318  15.133  -3.140  1.00  0.00           C  
ATOM      8  CAQ LIG4     1       5.038  14.831  -1.278  1.00  0.00           C  
ATOM      9  CAR LIG4     1       4.513  14.514  -2.478  1.00  0.00           C  
ATOM     10  CAS LIG4     1       5.893  10.781  -4.767  1.00  0.00           C  
ATOM     11  CAT LIG4     1       6.223  14.142  -0.618  1.00  0.00           C  
ATOM     12  CAU LIG4     1       6.746  11.761  -3.839  1.00  0.00           C  
ATOM     13  CAV LIG4     1       6.891  13.283  -1.675  1.00  0.00           C  
ATOM     14  CAW LIG4     1       5.967  12.607  -2.744  1.00  0.00           C  
ATOM     15  NAM LIG4     1       7.707  12.256  -0.903  1.00  0.00           N  
ATOM     16  OAC LIG4     1       9.689  12.665  -1.754  1.00  0.00           O  
ATOM     17  OAD LIG4     1       2.882  14.611  -4.156  1.00  0.00           O  
ATOM     18  OAE LIG4     1       7.217  11.079  -6.744  1.00  0.00           O  
ATOM     19  OAF LIG4     1       2.811  16.197  -2.785  1.00  0.00           O  
ATOM     20  OAG LIG4     1       6.354   9.491  -4.630  1.00  0.00           O  
ATOM     21  OAH LIG4     1       7.276  15.030  -0.180  1.00  0.00           O  
ATOM     22  OAI LIG4     1       7.522  12.655  -4.626  1.00  0.00           O  
ATOM     23  OAN LIG4     1       5.098  13.637  -3.327  1.00  0.00           O  
END
ENDMDL
MODEL        9
ATOM      1  CAA LIG4     1       3.536  18.815  -1.649  1.00  0.00           C  
ATOM      2  CAB LIG4     1      10.264  15.776  -3.175  1.00  0.00           C  
ATOM      3  CAJ LIG4     1       3.226  17.979  -0.602  1.00  0.00           C  
ATOM      4  CAK LIG4     1       5.159  11.798  -4.978  1.00  0.00           C  
ATOM      5  CAL LIG4     1       3.481  16.467  -0.463  1.00  0.00           C  
ATOM      6  CAO LIG4     1       8.874  16.243  -3.384  1.00  0.00           C  
ATOM      7  CAP LIG4     1       2.092  14.922  -2.769  1.00  0.00           C  
ATOM      8  CAQ LIG4     1       4.241  15.818  -1.618  1.00  0.00           C  
ATOM      9  CAR LIG4     1       3.579  15.086  -2.584  1.00  0.00           C  
ATOM     10  CAS LIG4     1       6.595  12.363  -4.835  1.00  0.00           C  
ATOM     11  CAT LIG4     1       5.779  16.004  -1.522  1.00  0.00           C  
ATOM     12  CAU LIG4     1       6.575  13.920  -4.700  1.00  0.00           C  
ATOM     13  CAV LIG4     1       6.459  15.697  -2.830  1.00  0.00           C  
ATOM     14  CAW LIG4     1       5.824  14.407  -3.409  1.00  0.00           C  
ATOM     15  NAM LIG4     1       7.957  15.561  -2.642  1.00  0.00           N  
ATOM     16  OAC LIG4     1       8.531  17.119  -4.149  1.00  0.00           O  
ATOM     17  OAD LIG4     1       1.669  14.312  -3.739  1.00  0.00           O  
ATOM     18  OAE LIG4     1       5.263  10.342  -4.720  1.00  0.00           O  
ATOM     19  OAF LIG4     1       1.239  15.522  -2.097  1.00  0.00           O  
ATOM     20  OAG LIG4     1       7.403  11.912  -5.944  1.00  0.00           O  
ATOM     21  OAH LIG4     1       6.136  17.327  -1.106  1.00  0.00           O  
ATOM     22  OAI LIG4     1       6.007  14.613  -5.842  1.00  0.00           O  
ATOM     23  OAN LIG4     1       4.376  14.594  -3.635  1.00  0.00           O  
END
ENDMDL
MODEL       10
ATOM      1  CAA LIG4     1       5.410  17.712  -0.297  1.00  0.00           C  
ATOM      2  CAB LIG4     1       9.574  11.805  -3.084  1.00  0.00           C  
ATOM      3  CAJ LIG4     1       4.975  16.854   0.575  1.00  0.00           C  
ATOM      4  CAK LIG4     1       6.265  10.902  -5.317  1.00  0.00           C  
ATOM      5  CAL LIG4     1       4.400  15.431   0.142  1.00  0.00           C  
ATOM      6  CAO LIG4     1       8.860  13.080  -3.200  1.00  0.00           C  
ATOM      7  CAP LIG4     1       2.659  15.799  -2.337  1.00  0.00           C  
ATOM      8  CAQ LIG4     1       4.811  14.927  -1.251  1.00  0.00           C  
ATOM      9  CAR LIG4     1       3.959  15.056  -2.332  1.00  0.00           C  
ATOM     10  CAS LIG4     1       6.656  12.357  -5.827  1.00  0.00           C  
ATOM     11  CAT LIG4     1       6.143  14.290  -1.421  1.00  0.00           C  
ATOM     12  CAU LIG4     1       5.712  13.486  -5.291  1.00  0.00           C  
ATOM     13  CAV LIG4     1       6.522  13.997  -2.836  1.00  0.00           C  
ATOM     14  CAW LIG4     1       5.363  13.554  -3.724  1.00  0.00           C  
ATOM     15  NAM LIG4     1       7.574  12.979  -2.796  1.00  0.00           N  
ATOM     16  OAC LIG4     1       9.316  14.085  -3.675  1.00  0.00           O  
ATOM     17  OAD LIG4     1       1.888  15.674  -3.286  1.00  0.00           O  
ATOM     18  OAE LIG4     1       5.040  10.548  -5.922  1.00  0.00           O  
ATOM     19  OAF LIG4     1       2.284  16.481  -1.407  1.00  0.00           O  
ATOM     20  OAG LIG4     1       6.692  12.259  -7.241  1.00  0.00           O  
ATOM     21  OAH LIG4     1       7.060  15.209  -0.761  1.00  0.00           O  
ATOM     22  OAI LIG4     1       4.444  13.311  -5.880  1.00  0.00           O  
ATOM     23  OAN LIG4     1       4.376  14.585  -3.543  1.00  0.00           O  
END
ENDMDL
MODEL       11
ATOM      1  CAA LIG4     1       2.785  18.200   1.412  1.00  0.00           C  
ATOM      2  CAB LIG4     1       9.009  12.781   1.299  1.00  0.00           C  
ATOM      3  CAJ LIG4     1       2.139  17.154   0.883  1.00  0.00           C  
ATOM      4  CAK LIG4     1       5.184  11.740  -3.569  1.00  0.00           C  
ATOM      5  CAL LIG4     1       2.529  15.732   0.982  1.00  0.00           C  
ATOM      6  CAO LIG4     1       8.299  13.903   0.605  1.00  0.00           C  
ATOM      7  CAP LIG4     1       2.278  15.473  -2.164  1.00  0.00           C  
ATOM      8  CAQ LIG4     1       3.614  15.299   0.006  1.00  0.00           C  
ATOM      9  CAR LIG4     1       3.531  15.202  -1.370  1.00  0.00           C  
ATOM     10  CAS LIG4     1       6.040  12.917  -4.054  1.00  0.00           C  
ATOM     11  CAT LIG4     1       4.930  14.924   0.657  1.00  0.00           C  
ATOM     12  CAU LIG4     1       6.670  13.531  -2.741  1.00  0.00           C  
ATOM     13  CAV LIG4     1       6.104  14.643  -0.342  1.00  0.00           C  
ATOM     14  CAW LIG4     1       5.594  13.939  -1.626  1.00  0.00           C  
ATOM     15  NAM LIG4     1       7.054  13.665   0.291  1.00  0.00           N  
ATOM     16  OAC LIG4     1       8.882  14.954   0.482  1.00  0.00           O  
ATOM     17  OAD LIG4     1       2.421  15.530  -3.321  1.00  0.00           O  
ATOM     18  OAE LIG4     1       4.662  10.955  -4.597  1.00  0.00           O  
ATOM     19  OAF LIG4     1       1.141  15.574  -1.642  1.00  0.00           O  
ATOM     20  OAG LIG4     1       5.160  13.886  -4.716  1.00  0.00           O  
ATOM     21  OAH LIG4     1       5.361  16.044   1.546  1.00  0.00           O  
ATOM     22  OAI LIG4     1       7.574  14.638  -2.958  1.00  0.00           O  
ATOM     23  OAN LIG4     1       4.524  14.701  -2.149  1.00  0.00           O  
END
ENDMDL
MODEL       12
ATOM      1  CAA LIG4     1       3.457  16.491   1.383  1.00  0.00           C  
ATOM      2  CAB LIG4     1       9.588  13.378  -2.751  1.00  0.00           C  
ATOM      3  CAJ LIG4     1       2.846  15.295   1.270  1.00  0.00           C  
ATOM      4  CAK LIG4     1       4.950  13.012  -6.222  1.00  0.00           C  
ATOM      5  CAL LIG4     1       3.123  14.210   0.230  1.00  0.00           C  
ATOM      6  CAO LIG4     1       8.571  14.441  -2.679  1.00  0.00           C  
ATOM      7  CAP LIG4     1       1.813  15.317  -2.291  1.00  0.00           C  
ATOM      8  CAQ LIG4     1       3.891  14.549  -1.013  1.00  0.00           C  
ATOM      9  CAR LIG4     1       3.287  14.985  -2.156  1.00  0.00           C  
ATOM     10  CAS LIG4     1       5.216  14.535  -6.152  1.00  0.00           C  
ATOM     11  CAT LIG4     1       5.405  14.291  -0.995  1.00  0.00           C  
ATOM     12  CAU LIG4     1       5.979  14.787  -4.836  1.00  0.00           C  
ATOM     13  CAV LIG4     1       6.152  14.772  -2.294  1.00  0.00           C  
ATOM     14  CAW LIG4     1       5.271  14.366  -3.536  1.00  0.00           C  
ATOM     15  NAM LIG4     1       7.353  14.021  -2.314  1.00  0.00           N  
ATOM     16  OAC LIG4     1       8.897  15.573  -2.902  1.00  0.00           O  
ATOM     17  OAD LIG4     1       1.281  15.562  -3.370  1.00  0.00           O  
ATOM     18  OAE LIG4     1       4.528  12.715  -7.536  1.00  0.00           O  
ATOM     19  OAF LIG4     1       1.140  15.467  -1.293  1.00  0.00           O  
ATOM     20  OAG LIG4     1       4.046  15.343  -6.310  1.00  0.00           O  
ATOM     21  OAH LIG4     1       6.125  14.880   0.091  1.00  0.00           O  
ATOM     22  OAI LIG4     1       6.357  16.191  -4.760  1.00  0.00           O  
ATOM     23  OAN LIG4     1       3.969  15.051  -3.348  1.00  0.00           O  
END
ENDMDL
MODEL       13
ATOM      1  CAA LIG4     1       0.975  17.982   2.234  1.00  0.00           C  
ATOM      2  CAB LIG4     1       9.135  17.264   0.136  1.00  0.00           C  
ATOM      3  CAJ LIG4     1       1.188  17.431   1.064  1.00  0.00           C  
ATOM      4  CAK LIG4     1       5.240  13.159  -3.540  1.00  0.00           C  
ATOM      5  CAL LIG4     1       1.983  16.153   0.895  1.00  0.00           C  
ATOM      6  CAO LIG4     1       7.873  17.529  -0.616  1.00  0.00           C  
ATOM      7  CAP LIG4     1       1.502  15.778  -2.102  1.00  0.00           C  
ATOM      8  CAQ LIG4     1       3.038  16.349  -0.205  1.00  0.00           C  
ATOM      9  CAR LIG4     1       2.820  16.037  -1.486  1.00  0.00           C  
ATOM     10  CAS LIG4     1       5.655  14.508  -4.132  1.00  0.00           C  
ATOM     11  CAT LIG4     1       4.457  16.662   0.313  1.00  0.00           C  
ATOM     12  CAU LIG4     1       6.138  15.455  -2.952  1.00  0.00           C  
ATOM     13  CAV LIG4     1       5.533  16.849  -0.807  1.00  0.00           C  
ATOM     14  CAW LIG4     1       5.219  15.659  -1.790  1.00  0.00           C  
ATOM     15  NAM LIG4     1       6.794  16.818  -0.219  1.00  0.00           N  
ATOM     16  OAC LIG4     1       7.760  18.290  -1.560  1.00  0.00           O  
ATOM     17  OAD LIG4     1       1.453  15.325  -3.254  1.00  0.00           O  
ATOM     18  OAE LIG4     1       5.145  12.162  -4.565  1.00  0.00           O  
ATOM     19  OAF LIG4     1       0.470  16.217  -1.647  1.00  0.00           O  
ATOM     20  OAG LIG4     1       4.650  15.105  -4.873  1.00  0.00           O  
ATOM     21  OAH LIG4     1       4.434  17.853   1.122  1.00  0.00           O  
ATOM     22  OAI LIG4     1       6.535  16.683  -3.517  1.00  0.00           O  
ATOM     23  OAN LIG4     1       3.893  15.957  -2.303  1.00  0.00           O  
END
ENDMDL
MODEL       14
ATOM      1  CAA LIG4     1       3.287  20.066  -3.649  1.00  0.00           C  
ATOM      2  CAB LIG4     1       9.796  17.509  -6.343  1.00  0.00           C  
ATOM      3  CAJ LIG4     1       3.628  19.692  -2.433  1.00  0.00           C  
ATOM      4  CAK LIG4     1       5.268  12.165  -4.336  1.00  0.00           C  
ATOM      5  CAL LIG4     1       4.311  18.389  -2.012  1.00  0.00           C  
ATOM      6  CAO LIG4     1       8.313  17.540  -6.232  1.00  0.00           C  
ATOM      7  CAP LIG4     1       2.567  15.864  -2.809  1.00  0.00           C  
ATOM      8  CAQ LIG4     1       4.580  17.420  -3.178  1.00  0.00           C  
ATOM      9  CAR LIG4     1       3.874  16.256  -3.441  1.00  0.00           C  
ATOM     10  CAS LIG4     1       6.577  12.852  -4.797  1.00  0.00           C  
ATOM     11  CAT LIG4     1       5.980  17.685  -3.852  1.00  0.00           C  
ATOM     12  CAU LIG4     1       6.410  14.244  -5.526  1.00  0.00           C  
ATOM     13  CAV LIG4     1       6.329  16.737  -4.987  1.00  0.00           C  
ATOM     14  CAW LIG4     1       5.932  15.325  -4.530  1.00  0.00           C  
ATOM     15  NAM LIG4     1       7.753  16.819  -5.236  1.00  0.00           N  
ATOM     16  OAC LIG4     1       7.644  17.988  -7.111  1.00  0.00           O  
ATOM     17  OAD LIG4     1       2.032  14.920  -3.291  1.00  0.00           O  
ATOM     18  OAE LIG4     1       5.497  11.130  -3.454  1.00  0.00           O  
ATOM     19  OAF LIG4     1       1.781  16.724  -2.247  1.00  0.00           O  
ATOM     20  OAG LIG4     1       7.240  12.064  -5.770  1.00  0.00           O  
ATOM     21  OAH LIG4     1       5.952  18.965  -4.442  1.00  0.00           O  
ATOM     22  OAI LIG4     1       5.504  14.206  -6.667  1.00  0.00           O  
ATOM     23  OAN LIG4     1       4.497  15.262  -4.241  1.00  0.00           O  
END
ENDMDL
MODEL       15
ATOM      1  CAA LIG4     1       3.211  17.021   0.932  1.00  0.00           C  
ATOM      2  CAB LIG4     1       8.703  11.163  -0.541  1.00  0.00           C  
ATOM      3  CAJ LIG4     1       2.643  15.966   1.510  1.00  0.00           C  
ATOM      4  CAK LIG4     1       6.120  10.317  -3.350  1.00  0.00           C  
ATOM      5  CAL LIG4     1       2.540  14.555   0.900  1.00  0.00           C  
ATOM      6  CAO LIG4     1       7.898  12.403  -1.028  1.00  0.00           C  
ATOM      7  CAP LIG4     1       1.897  15.322  -2.072  1.00  0.00           C  
ATOM      8  CAQ LIG4     1       3.356  14.234  -0.333  1.00  0.00           C  
ATOM      9  CAR LIG4     1       3.038  14.506  -1.638  1.00  0.00           C  
ATOM     10  CAS LIG4     1       5.802  11.480  -4.354  1.00  0.00           C  
ATOM     11  CAT LIG4     1       4.529  13.340   0.039  1.00  0.00           C  
ATOM     12  CAU LIG4     1       5.814  12.908  -3.704  1.00  0.00           C  
ATOM     13  CAV LIG4     1       5.592  13.349  -1.150  1.00  0.00           C  
ATOM     14  CAW LIG4     1       4.860  12.989  -2.491  1.00  0.00           C  
ATOM     15  NAM LIG4     1       6.626  12.315  -0.784  1.00  0.00           N  
ATOM     16  OAC LIG4     1       8.337  13.387  -1.590  1.00  0.00           O  
ATOM     17  OAD LIG4     1       1.539  15.410  -3.264  1.00  0.00           O  
ATOM     18  OAE LIG4     1       6.467   9.033  -4.050  1.00  0.00           O  
ATOM     19  OAF LIG4     1       1.134  15.788  -1.254  1.00  0.00           O  
ATOM     20  OAG LIG4     1       4.581  11.284  -5.064  1.00  0.00           O  
ATOM     21  OAH LIG4     1       5.122  13.802   1.292  1.00  0.00           O  
ATOM     22  OAI LIG4     1       5.527  13.850  -4.696  1.00  0.00           O  
ATOM     23  OAN LIG4     1       3.845  13.961  -2.759  1.00  0.00           O  
END
ENDMDL
MODEL       16
ATOM      1  CAA LIG4     1       4.132  18.389  -2.697  1.00  0.00           C  
ATOM      2  CAB LIG4     1      10.305  13.123  -3.352  1.00  0.00           C  
ATOM      3  CAJ LIG4     1       4.279  18.217  -1.418  1.00  0.00           C  
ATOM      4  CAK LIG4     1       5.382  10.166  -5.226  1.00  0.00           C  
ATOM      5  CAL LIG4     1       4.602  16.928  -0.663  1.00  0.00           C  
ATOM      6  CAO LIG4     1       9.043  13.815  -3.739  1.00  0.00           C  
ATOM      7  CAP LIG4     1       2.548  15.310  -2.251  1.00  0.00           C  
ATOM      8  CAQ LIG4     1       4.935  15.697  -1.498  1.00  0.00           C  
ATOM      9  CAR LIG4     1       4.006  14.956  -2.193  1.00  0.00           C  
ATOM     10  CAS LIG4     1       5.172  11.078  -4.037  1.00  0.00           C  
ATOM     11  CAT LIG4     1       6.457  15.298  -1.629  1.00  0.00           C  
ATOM     12  CAU LIG4     1       5.949  12.402  -4.241  1.00  0.00           C  
ATOM     13  CAV LIG4     1       6.749  14.549  -2.943  1.00  0.00           C  
ATOM     14  CAW LIG4     1       5.759  13.413  -3.039  1.00  0.00           C  
ATOM     15  NAM LIG4     1       8.076  13.963  -2.793  1.00  0.00           N  
ATOM     16  OAC LIG4     1       8.904  14.312  -4.830  1.00  0.00           O  
ATOM     17  OAD LIG4     1       1.792  14.831  -3.097  1.00  0.00           O  
ATOM     18  OAE LIG4     1       6.728  10.012  -5.565  1.00  0.00           O  
ATOM     19  OAF LIG4     1       1.941  15.898  -1.318  1.00  0.00           O  
ATOM     20  OAG LIG4     1       5.689  10.457  -2.832  1.00  0.00           O  
ATOM     21  OAH LIG4     1       7.343  16.279  -1.329  1.00  0.00           O  
ATOM     22  OAI LIG4     1       5.643  13.014  -5.512  1.00  0.00           O  
ATOM     23  OAN LIG4     1       4.379  13.934  -2.992  1.00  0.00           O  
END
ENDMDL
MODEL       17
ATOM      1  CAA LIG4     1       5.184  18.072  -2.216  1.00  0.00           C  
ATOM      2  CAB LIG4     1       9.686  11.714   0.567  1.00  0.00           C  
ATOM      3  CAJ LIG4     1       4.561  17.911  -1.039  1.00  0.00           C  
ATOM      4  CAK LIG4     1       5.556  11.876  -5.141  1.00  0.00           C  
ATOM      5  CAL LIG4     1       4.518  16.616  -0.200  1.00  0.00           C  
ATOM      6  CAO LIG4     1       9.192  12.799  -0.376  1.00  0.00           C  
ATOM      7  CAP LIG4     1       3.286  15.298  -2.720  1.00  0.00           C  
ATOM      8  CAQ LIG4     1       5.064  15.389  -0.963  1.00  0.00           C  
ATOM      9  CAR LIG4     1       4.581  14.933  -2.148  1.00  0.00           C  
ATOM     10  CAS LIG4     1       5.905  11.056  -3.868  1.00  0.00           C  
ATOM     11  CAT LIG4     1       6.440  15.017  -0.461  1.00  0.00           C  
ATOM     12  CAU LIG4     1       6.919  11.919  -3.001  1.00  0.00           C  
ATOM     13  CAV LIG4     1       7.087  13.823  -1.272  1.00  0.00           C  
ATOM     14  CAW LIG4     1       6.132  12.971  -2.138  1.00  0.00           C  
ATOM     15  NAM LIG4     1       7.842  12.903  -0.428  1.00  0.00           N  
ATOM     16  OAC LIG4     1      10.012  13.621  -0.774  1.00  0.00           O  
ATOM     17  OAD LIG4     1       2.881  14.867  -3.773  1.00  0.00           O  
ATOM     18  OAE LIG4     1       6.706  11.877  -6.008  1.00  0.00           O  
ATOM     19  OAF LIG4     1       2.525  16.054  -2.209  1.00  0.00           O  
ATOM     20  OAG LIG4     1       6.334   9.654  -4.019  1.00  0.00           O  
ATOM     21  OAH LIG4     1       7.363  16.101  -0.377  1.00  0.00           O  
ATOM     22  OAI LIG4     1       8.004  12.585  -3.722  1.00  0.00           O  
ATOM     23  OAN LIG4     1       5.225  13.964  -2.850  1.00  0.00           O  
END
ENDMDL
MODEL       18
ATOM      1  CAA LIG4     1       3.829  16.491   1.702  1.00  0.00           C  
ATOM      2  CAB LIG4     1       9.108  10.991  -1.204  1.00  0.00           C  
ATOM      3  CAJ LIG4     1       3.001  16.026   0.729  1.00  0.00           C  
ATOM      4  CAK LIG4     1       5.606  15.329  -6.093  1.00  0.00           C  
ATOM      5  CAL LIG4     1       3.090  14.545   0.283  1.00  0.00           C  
ATOM      6  CAO LIG4     1       8.408  12.360  -1.160  1.00  0.00           C  
ATOM      7  CAP LIG4     1       2.437  15.379  -2.633  1.00  0.00           C  
ATOM      8  CAQ LIG4     1       3.955  14.311  -0.967  1.00  0.00           C  
ATOM      9  CAR LIG4     1       3.690  14.730  -2.224  1.00  0.00           C  
ATOM     10  CAS LIG4     1       6.340  14.003  -5.745  1.00  0.00           C  
ATOM     11  CAT LIG4     1       5.229  13.633  -0.629  1.00  0.00           C  
ATOM     12  CAU LIG4     1       6.757  13.882  -4.270  1.00  0.00           C  
ATOM     13  CAV LIG4     1       6.241  13.469  -1.765  1.00  0.00           C  
ATOM     14  CAW LIG4     1       5.635  13.527  -3.225  1.00  0.00           C  
ATOM     15  NAM LIG4     1       7.072  12.274  -1.394  1.00  0.00           N  
ATOM     16  OAC LIG4     1       8.988  13.413  -0.871  1.00  0.00           O  
ATOM     17  OAD LIG4     1       2.213  15.587  -3.803  1.00  0.00           O  
ATOM     18  OAE LIG4     1       5.039  15.234  -7.374  1.00  0.00           O  
ATOM     19  OAF LIG4     1       1.581  15.602  -1.863  1.00  0.00           O  
ATOM     20  OAG LIG4     1       7.493  13.994  -6.487  1.00  0.00           O  
ATOM     21  OAH LIG4     1       5.872  14.171   0.572  1.00  0.00           O  
ATOM     22  OAI LIG4     1       7.311  15.132  -3.808  1.00  0.00           O  
ATOM     23  OAN LIG4     1       4.579  14.571  -3.233  1.00  0.00           O  
END
ENDMDL
MODEL       19
ATOM      1  CAA LIG4     1       2.779  13.987   1.611  1.00  0.00           C  
ATOM      2  CAB LIG4     1      10.182  13.334  -2.771  1.00  0.00           C  
ATOM      3  CAJ LIG4     1       2.947  15.343   1.460  1.00  0.00           C  
ATOM      4  CAK LIG4     1       5.990  11.133  -5.633  1.00  0.00           C  
ATOM      5  CAL LIG4     1       3.902  16.009   0.529  1.00  0.00           C  
ATOM      6  CAO LIG4     1       9.027  14.318  -2.698  1.00  0.00           C  
ATOM      7  CAP LIG4     1       2.391  15.028  -2.003  1.00  0.00           C  
ATOM      8  CAQ LIG4     1       4.624  15.288  -0.553  1.00  0.00           C  
ATOM      9  CAR LIG4     1       3.925  14.832  -1.662  1.00  0.00           C  
ATOM     10  CAS LIG4     1       5.426  11.900  -4.416  1.00  0.00           C  
ATOM     11  CAT LIG4     1       6.062  14.908  -0.390  1.00  0.00           C  
ATOM     12  CAU LIG4     1       6.302  12.985  -3.853  1.00  0.00           C  
ATOM     13  CAV LIG4     1       6.718  14.587  -1.760  1.00  0.00           C  
ATOM     14  CAW LIG4     1       5.845  13.506  -2.453  1.00  0.00           C  
ATOM     15  NAM LIG4     1       8.080  14.081  -1.733  1.00  0.00           N  
ATOM     16  OAC LIG4     1       8.879  15.175  -3.513  1.00  0.00           O  
ATOM     17  OAD LIG4     1       1.932  14.733  -3.112  1.00  0.00           O  
ATOM     18  OAE LIG4     1       4.844  10.580  -6.303  1.00  0.00           O  
ATOM     19  OAF LIG4     1       1.715  15.761  -1.290  1.00  0.00           O  
ATOM     20  OAG LIG4     1       5.200  11.023  -3.389  1.00  0.00           O  
ATOM     21  OAH LIG4     1       6.747  16.000   0.250  1.00  0.00           O  
ATOM     22  OAI LIG4     1       6.517  13.980  -4.857  1.00  0.00           O  
ATOM     23  OAN LIG4     1       4.595  14.238  -2.651  1.00  0.00           O  
END
ENDMDL
MODEL       20
ATOM      1  CAA LIG4     1       2.566  19.150   0.278  1.00  0.00           C  
ATOM      2  CAB LIG4     1       9.634  17.487  -3.037  1.00  0.00           C  
ATOM      3  CAJ LIG4     1       2.532  17.961   0.797  1.00  0.00           C  
ATOM      4  CAK LIG4     1       5.763  15.457  -7.474  1.00  0.00           C  
ATOM      5  CAL LIG4     1       3.060  16.641   0.220  1.00  0.00           C  
ATOM      6  CAO LIG4     1       8.145  17.738  -3.229  1.00  0.00           C  
ATOM      7  CAP LIG4     1       1.701  16.269  -2.682  1.00  0.00           C  
ATOM      8  CAQ LIG4     1       3.685  16.706  -1.173  1.00  0.00           C  
ATOM      9  CAR LIG4     1       3.148  16.437  -2.423  1.00  0.00           C  
ATOM     10  CAS LIG4     1       5.187  15.351  -6.001  1.00  0.00           C  
ATOM     11  CAT LIG4     1       5.224  16.757  -1.106  1.00  0.00           C  
ATOM     12  CAU LIG4     1       5.855  16.324  -4.947  1.00  0.00           C  
ATOM     13  CAV LIG4     1       5.858  17.021  -2.465  1.00  0.00           C  
ATOM     14  CAW LIG4     1       5.310  16.018  -3.508  1.00  0.00           C  
ATOM     15  NAM LIG4     1       7.328  16.973  -2.470  1.00  0.00           N  
ATOM     16  OAC LIG4     1       7.663  18.531  -4.030  1.00  0.00           O  
ATOM     17  OAD LIG4     1       1.333  16.068  -3.819  1.00  0.00           O  
ATOM     18  OAE LIG4     1       7.202  15.468  -7.399  1.00  0.00           O  
ATOM     19  OAF LIG4     1       0.931  16.503  -1.805  1.00  0.00           O  
ATOM     20  OAG LIG4     1       5.344  14.002  -5.513  1.00  0.00           O  
ATOM     21  OAH LIG4     1       5.633  17.792  -0.214  1.00  0.00           O  
ATOM     22  OAI LIG4     1       5.567  17.690  -5.317  1.00  0.00           O  
ATOM     23  OAN LIG4     1       3.920  16.317  -3.528  1.00  0.00           O  
END
ENDMDL
