# Supplementary material for: The Influence of 150-Cavity Binders on the Dynamics of Influenza A Neuraminidases as Revealed by Molecular Dynamics Simulations and Combined Clustering
Source: PLoS One. 2013 Mar 27;8(3):e59873. doi: 10.1371/journal.pone.0059873 (PMC3609799; doi:10.1371/journal.pone.0059873)
Supplement: Structures S1 — The coordinates of the top 20 most populated ligand and top 40 most populated enzyme clusters in PDB format. (ZIP) [file pone.0059873.s011.zip › N8closed_5.pdb]

MODEL        1
ATOM      1  CAB LIG5     1       9.631  13.878  -3.614  1.00  0.00           C  
ATOM      2  CAI LIG5     1       4.050  15.667   1.730  1.00  0.00           C  
ATOM      3  CAJ LIG5     1       4.213  15.528   3.069  1.00  0.00           C  
ATOM      4  CAK LIG5     1       3.425  15.563  -6.106  1.00  0.00           C  
ATOM      5  CAL LIG5     1       5.395  17.143   6.168  1.00  0.00           C  
ATOM      6  CAM LIG5     1       5.583  18.742   4.400  1.00  0.00           C  
ATOM      7  CAN LIG5     1       4.892  16.223   5.227  1.00  0.00           C  
ATOM      8  CAO LIG5     1       8.561  14.687  -3.029  1.00  0.00           C  
ATOM      9  CAP LIG5     1       1.976  15.507  -1.637  1.00  0.00           C  
ATOM     10  CAQ LIG5     1       4.221  14.739  -0.672  1.00  0.00           C  
ATOM     11  CAR LIG5     1       3.408  15.085  -1.726  1.00  0.00           C  
ATOM     12  CAS LIG5     1       4.510  14.497  -5.976  1.00  0.00           C  
ATOM     13  CAT LIG5     1       5.655  14.331  -0.911  1.00  0.00           C  
ATOM     14  CAU LIG5     1       5.572  14.915  -4.819  1.00  0.00           C  
ATOM     15  CAV LIG5     1       6.235  14.810  -2.291  1.00  0.00           C  
ATOM     16  CAW LIG5     1       5.172  14.379  -3.348  1.00  0.00           C  
ATOM     17  CAX LIG5     1       4.715  16.540   3.922  1.00  0.00           C  
ATOM     18  NAM LIG5     1       7.499  14.080  -2.620  1.00  0.00           N  
ATOM     19  OAC LIG5     1       8.621  15.900  -3.048  1.00  0.00           O  
ATOM     20  OAD LIG5     1       1.312  15.485  -2.648  1.00  0.00           O  
ATOM     21  OAE LIG5     1       2.528  15.276  -7.157  1.00  0.00           O  
ATOM     22  OAF LIG5     1       1.411  15.858  -0.616  1.00  0.00           O  
ATOM     23  OAG LIG5     1       5.242  14.385  -7.208  1.00  0.00           O  
ATOM     24  OAH LIG5     1       6.517  14.848   0.125  1.00  0.00           O  
ATOM     25  OAI LIG5     1       5.787  16.280  -4.772  1.00  0.00           O  
ATOM     26  OAN LIG5     1       3.872  14.959  -3.043  1.00  0.00           O  
ATOM     27  CBD LIG5     1       6.393  19.380   6.569  1.00  0.00           C  
ATOM     28  C01 LIG5     1       5.790  18.425   5.696  1.00  0.00           C  
ATOM     29  C02 LIG5     1       5.060  17.821   3.479  1.00  0.00           C  
ATOM     30  C03 LIG5     1       3.714  14.501   0.775  1.00  0.00           C  
END
ENDMDL
MODEL        2
ATOM      1  CAB LIG5     1       9.232  11.012  -0.702  1.00  0.00           C  
ATOM      2  CAI LIG5     1       3.318  15.507   1.565  1.00  0.00           C  
ATOM      3  CAJ LIG5     1       3.554  15.654   2.847  1.00  0.00           C  
ATOM      4  CAK LIG5     1       5.789  10.213  -4.676  1.00  0.00           C  
ATOM      5  CAL LIG5     1       4.291  17.883   5.910  1.00  0.00           C  
ATOM      6  CAM LIG5     1       4.095  19.190   3.903  1.00  0.00           C  
ATOM      7  CAN LIG5     1       4.192  16.718   5.046  1.00  0.00           C  
ATOM      8  CAO LIG5     1       8.480  12.257  -1.049  1.00  0.00           C  
ATOM      9  CAP LIG5     1       2.007  14.782  -2.001  1.00  0.00           C  
ATOM     10  CAQ LIG5     1       3.853  13.938  -0.368  1.00  0.00           C  
ATOM     11  CAR LIG5     1       3.360  14.115  -1.609  1.00  0.00           C  
ATOM     12  CAS LIG5     1       6.678  11.428  -4.458  1.00  0.00           C  
ATOM     13  CAT LIG5     1       5.179  13.267  -0.136  1.00  0.00           C  
ATOM     14  CAU LIG5     1       6.001  12.791  -4.038  1.00  0.00           C  
ATOM     15  CAV LIG5     1       6.143  13.088  -1.420  1.00  0.00           C  
ATOM     16  CAW LIG5     1       5.237  12.808  -2.648  1.00  0.00           C  
ATOM     17  CAX LIG5     1       3.954  16.868   3.618  1.00  0.00           C  
ATOM     18  NAM LIG5     1       7.125  12.052  -1.190  1.00  0.00           N  
ATOM     19  OAC LIG5     1       8.999  13.320  -1.364  1.00  0.00           O  
ATOM     20  OAD LIG5     1       1.664  14.918  -3.152  1.00  0.00           O  
ATOM     21  OAE LIG5     1       4.544  10.551  -5.282  1.00  0.00           O  
ATOM     22  OAF LIG5     1       1.284  15.323  -1.128  1.00  0.00           O  
ATOM     23  OAG LIG5     1       7.366  11.613  -5.700  1.00  0.00           O  
ATOM     24  OAH LIG5     1       5.953  13.905   0.886  1.00  0.00           O  
ATOM     25  OAI LIG5     1       5.141  13.337  -5.139  1.00  0.00           O  
ATOM     26  OAN LIG5     1       4.193  13.827  -2.730  1.00  0.00           O  
ATOM     27  CBD LIG5     1       4.571  20.318   6.193  1.00  0.00           C  
ATOM     28  C01 LIG5     1       4.223  19.089   5.322  1.00  0.00           C  
ATOM     29  C02 LIG5     1       4.065  18.106   3.033  1.00  0.00           C  
ATOM     30  C03 LIG5     1       3.049  14.141   0.880  1.00  0.00           C  
END
ENDMDL
MODEL        3
ATOM      1  CAB LIG5     1       9.173  11.268   0.120  1.00  0.00           C  
ATOM      2  CAI LIG5     1       2.871  15.870   1.281  1.00  0.00           C  
ATOM      3  CAJ LIG5     1       1.812  16.673   1.590  1.00  0.00           C  
ATOM      4  CAK LIG5     1       5.299  14.334  -5.453  1.00  0.00           C  
ATOM      5  CAL LIG5     1       0.598  20.072   2.636  1.00  0.00           C  
ATOM      6  CAM LIG5     1       2.997  20.063   2.743  1.00  0.00           C  
ATOM      7  CAN LIG5     1       0.682  18.776   2.188  1.00  0.00           C  
ATOM      8  CAO LIG5     1       8.439  12.429  -0.523  1.00  0.00           C  
ATOM      9  CAP LIG5     1       2.464  15.232  -2.201  1.00  0.00           C  
ATOM     10  CAQ LIG5     1       3.697  14.066  -0.256  1.00  0.00           C  
ATOM     11  CAR LIG5     1       3.599  14.443  -1.578  1.00  0.00           C  
ATOM     12  CAS LIG5     1       6.093  13.185  -4.789  1.00  0.00           C  
ATOM     13  CAT LIG5     1       4.965  13.335   0.212  1.00  0.00           C  
ATOM     14  CAU LIG5     1       6.672  13.336  -3.299  1.00  0.00           C  
ATOM     15  CAV LIG5     1       6.199  13.367  -0.768  1.00  0.00           C  
ATOM     16  CAW LIG5     1       5.618  13.194  -2.188  1.00  0.00           C  
ATOM     17  CAX LIG5     1       1.875  18.031   2.084  1.00  0.00           C  
ATOM     18  NAM LIG5     1       7.154  12.379  -0.315  1.00  0.00           N  
ATOM     19  OAC LIG5     1       8.999  13.372  -1.091  1.00  0.00           O  
ATOM     20  OAD LIG5     1       2.430  15.389  -3.458  1.00  0.00           O  
ATOM     21  OAE LIG5     1       4.639  14.006  -6.760  1.00  0.00           O  
ATOM     22  OAF LIG5     1       1.478  15.587  -1.543  1.00  0.00           O  
ATOM     23  OAG LIG5     1       7.181  12.950  -5.681  1.00  0.00           O  
ATOM     24  OAH LIG5     1       5.523  13.732   1.509  1.00  0.00           O  
ATOM     25  OAI LIG5     1       7.259  14.653  -3.325  1.00  0.00           O  
ATOM     26  OAN LIG5     1       4.492  14.084  -2.498  1.00  0.00           O  
ATOM     27  CBD LIG5     1       1.756  22.121   3.407  1.00  0.00           C  
ATOM     28  C01 LIG5     1       1.795  20.696   2.924  1.00  0.00           C  
ATOM     29  C02 LIG5     1       3.041  18.714   2.362  1.00  0.00           C  
ATOM     30  C03 LIG5     1       2.710  14.458   0.803  1.00  0.00           C  
END
ENDMDL
MODEL        4
ATOM      1  CAB LIG5     1      10.020  14.013  -2.602  1.00  0.00           C  
ATOM      2  CAI LIG5     1       3.608  16.753   0.945  1.00  0.00           C  
ATOM      3  CAJ LIG5     1       4.150  17.257   2.071  1.00  0.00           C  
ATOM      4  CAK LIG5     1       5.074  12.237  -5.576  1.00  0.00           C  
ATOM      5  CAL LIG5     1       4.294  20.230   4.340  1.00  0.00           C  
ATOM      6  CAM LIG5     1       2.802  20.780   2.516  1.00  0.00           C  
ATOM      7  CAN LIG5     1       4.393  18.904   3.786  1.00  0.00           C  
ATOM      8  CAO LIG5     1       8.906  15.069  -2.621  1.00  0.00           C  
ATOM      9  CAP LIG5     1       2.051  15.463  -2.038  1.00  0.00           C  
ATOM     10  CAQ LIG5     1       4.305  15.335  -0.939  1.00  0.00           C  
ATOM     11  CAR LIG5     1       3.551  15.381  -2.092  1.00  0.00           C  
ATOM     12  CAS LIG5     1       5.160  13.718  -5.968  1.00  0.00           C  
ATOM     13  CAT LIG5     1       5.807  15.115  -1.066  1.00  0.00           C  
ATOM     14  CAU LIG5     1       5.880  14.604  -4.910  1.00  0.00           C  
ATOM     15  CAV LIG5     1       6.394  15.224  -2.501  1.00  0.00           C  
ATOM     16  CAW LIG5     1       5.422  14.534  -3.434  1.00  0.00           C  
ATOM     17  CAX LIG5     1       3.801  18.542   2.603  1.00  0.00           C  
ATOM     18  NAM LIG5     1       7.648  14.542  -2.601  1.00  0.00           N  
ATOM     19  OAC LIG5     1       9.112  16.228  -2.910  1.00  0.00           O  
ATOM     20  OAD LIG5     1       1.397  15.288  -3.097  1.00  0.00           O  
ATOM     21  OAE LIG5     1       4.654  11.464  -6.709  1.00  0.00           O  
ATOM     22  OAF LIG5     1       1.374  15.856  -1.091  1.00  0.00           O  
ATOM     23  OAG LIG5     1       3.880  14.274  -6.400  1.00  0.00           O  
ATOM     24  OAH LIG5     1       6.538  15.854  -0.123  1.00  0.00           O  
ATOM     25  OAI LIG5     1       5.797  15.935  -5.316  1.00  0.00           O  
ATOM     26  OAN LIG5     1       4.079  15.116  -3.336  1.00  0.00           O  
ATOM     27  CBD LIG5     1       3.014  22.371   4.479  1.00  0.00           C  
ATOM     28  C01 LIG5     1       3.364  21.082   3.727  1.00  0.00           C  
ATOM     29  C02 LIG5     1       3.011  19.485   1.953  1.00  0.00           C  
ATOM     30  C03 LIG5     1       3.857  15.326   0.489  1.00  0.00           C  
END
ENDMDL
MODEL        5
ATOM      1  CAB LIG5     1       9.916  14.484  -2.674  1.00  0.00           C  
ATOM      2  CAI LIG5     1       4.341  15.795   1.757  1.00  0.00           C  
ATOM      3  CAJ LIG5     1       4.605  15.541   3.026  1.00  0.00           C  
ATOM      4  CAK LIG5     1       5.987  12.366  -5.915  1.00  0.00           C  
ATOM      5  CAL LIG5     1       5.652  16.856   6.418  1.00  0.00           C  
ATOM      6  CAM LIG5     1       5.916  18.577   4.705  1.00  0.00           C  
ATOM      7  CAN LIG5     1       5.222  15.990   5.389  1.00  0.00           C  
ATOM      8  CAO LIG5     1       8.576  15.105  -2.551  1.00  0.00           C  
ATOM      9  CAP LIG5     1       1.850  15.362  -1.637  1.00  0.00           C  
ATOM     10  CAQ LIG5     1       4.147  14.837  -0.601  1.00  0.00           C  
ATOM     11  CAR LIG5     1       3.339  15.102  -1.679  1.00  0.00           C  
ATOM     12  CAS LIG5     1       6.573  13.659  -5.342  1.00  0.00           C  
ATOM     13  CAT LIG5     1       5.600  14.491  -0.795  1.00  0.00           C  
ATOM     14  CAU LIG5     1       5.554  14.666  -4.704  1.00  0.00           C  
ATOM     15  CAV LIG5     1       6.187  14.802  -2.198  1.00  0.00           C  
ATOM     16  CAW LIG5     1       5.129  14.310  -3.289  1.00  0.00           C  
ATOM     17  CAX LIG5     1       5.102  16.469   4.078  1.00  0.00           C  
ATOM     18  NAM LIG5     1       7.544  14.292  -2.378  1.00  0.00           N  
ATOM     19  OAC LIG5     1       8.415  16.323  -2.603  1.00  0.00           O  
ATOM     20  OAD LIG5     1       1.193  15.159  -2.664  1.00  0.00           O  
ATOM     21  OAE LIG5     1       7.029  11.506  -6.419  1.00  0.00           O  
ATOM     22  OAF LIG5     1       1.241  15.791  -0.636  1.00  0.00           O  
ATOM     23  OAG LIG5     1       7.352  14.345  -6.332  1.00  0.00           O  
ATOM     24  OAH LIG5     1       6.428  15.132   0.095  1.00  0.00           O  
ATOM     25  OAI LIG5     1       4.422  14.938  -5.596  1.00  0.00           O  
ATOM     26  OAN LIG5     1       3.806  14.927  -2.976  1.00  0.00           O  
ATOM     27  CBD LIG5     1       6.530  19.125   7.100  1.00  0.00           C  
ATOM     28  C01 LIG5     1       5.993  18.166   6.047  1.00  0.00           C  
ATOM     29  C02 LIG5     1       5.486  17.720   3.696  1.00  0.00           C  
ATOM     30  C03 LIG5     1       3.745  14.721   0.850  1.00  0.00           C  
END
ENDMDL
MODEL        6
ATOM      1  CAB LIG5     1       9.209  10.837  -0.798  1.00  0.00           C  
ATOM      2  CAI LIG5     1       3.201  15.565   1.764  1.00  0.00           C  
ATOM      3  CAJ LIG5     1       3.731  16.643   1.175  1.00  0.00           C  
ATOM      4  CAK LIG5     1       5.681  10.196  -4.408  1.00  0.00           C  
ATOM      5  CAL LIG5     1       4.617  20.260   1.366  1.00  0.00           C  
ATOM      6  CAM LIG5     1       3.549  19.670   3.454  1.00  0.00           C  
ATOM      7  CAN LIG5     1       4.381  18.994   0.884  1.00  0.00           C  
ATOM      8  CAO LIG5     1       8.536  12.089  -1.336  1.00  0.00           C  
ATOM      9  CAP LIG5     1       2.333  14.967  -1.869  1.00  0.00           C  
ATOM     10  CAQ LIG5     1       4.019  14.126  -0.224  1.00  0.00           C  
ATOM     11  CAR LIG5     1       3.651  14.407  -1.462  1.00  0.00           C  
ATOM     12  CAS LIG5     1       6.703  11.330  -4.155  1.00  0.00           C  
ATOM     13  CAT LIG5     1       5.393  13.415  -0.021  1.00  0.00           C  
ATOM     14  CAU LIG5     1       6.131  12.722  -3.835  1.00  0.00           C  
ATOM     15  CAV LIG5     1       6.282  13.262  -1.310  1.00  0.00           C  
ATOM     16  CAW LIG5     1       5.319  12.932  -2.453  1.00  0.00           C  
ATOM     17  CAX LIG5     1       3.825  18.026   1.698  1.00  0.00           C  
ATOM     18  NAM LIG5     1       7.197  12.211  -1.009  1.00  0.00           N  
ATOM     19  OAC LIG5     1       9.131  12.922  -2.024  1.00  0.00           O  
ATOM     20  OAD LIG5     1       2.058  14.997  -3.044  1.00  0.00           O  
ATOM     21  OAE LIG5     1       4.532  10.630  -5.156  1.00  0.00           O  
ATOM     22  OAF LIG5     1       1.433  15.339  -1.113  1.00  0.00           O  
ATOM     23  OAG LIG5     1       7.684  11.389  -5.173  1.00  0.00           O  
ATOM     24  OAH LIG5     1       6.096  14.242   0.835  1.00  0.00           O  
ATOM     25  OAI LIG5     1       5.551  13.211  -5.070  1.00  0.00           O  
ATOM     26  OAN LIG5     1       4.388  14.065  -2.540  1.00  0.00           O  
ATOM     27  CBD LIG5     1       4.278  22.141   3.180  1.00  0.00           C  
ATOM     28  C01 LIG5     1       4.175  20.657   2.663  1.00  0.00           C  
ATOM     29  C02 LIG5     1       3.513  18.323   3.064  1.00  0.00           C  
ATOM     30  C03 LIG5     1       3.181  14.190   1.033  1.00  0.00           C  
END
ENDMDL
MODEL        7
ATOM      1  CAB LIG5     1       8.879  10.451  -0.980  1.00  0.00           C  
ATOM      2  CAI LIG5     1       4.155  15.279   2.404  1.00  0.00           C  
ATOM      3  CAJ LIG5     1       4.686  14.955   3.638  1.00  0.00           C  
ATOM      4  CAK LIG5     1       5.313  10.765  -4.492  1.00  0.00           C  
ATOM      5  CAL LIG5     1       5.898  16.516   6.829  1.00  0.00           C  
ATOM      6  CAM LIG5     1       5.871  18.219   5.099  1.00  0.00           C  
ATOM      7  CAN LIG5     1       5.355  15.589   5.946  1.00  0.00           C  
ATOM      8  CAO LIG5     1       8.349  11.859  -1.320  1.00  0.00           C  
ATOM      9  CAP LIG5     1       2.298  14.809  -1.259  1.00  0.00           C  
ATOM     10  CAQ LIG5     1       4.357  14.158   0.173  1.00  0.00           C  
ATOM     11  CAR LIG5     1       3.763  14.559  -0.970  1.00  0.00           C  
ATOM     12  CAS LIG5     1       6.410  11.805  -4.212  1.00  0.00           C  
ATOM     13  CAT LIG5     1       5.838  13.695   0.255  1.00  0.00           C  
ATOM     14  CAU LIG5     1       5.909  13.186  -3.702  1.00  0.00           C  
ATOM     15  CAV LIG5     1       6.385  13.332  -1.164  1.00  0.00           C  
ATOM     16  CAW LIG5     1       5.304  13.270  -2.303  1.00  0.00           C  
ATOM     17  CAX LIG5     1       5.257  15.940   4.583  1.00  0.00           C  
ATOM     18  NAM LIG5     1       7.108  12.100  -0.973  1.00  0.00           N  
ATOM     19  OAC LIG5     1       8.940  12.713  -1.960  1.00  0.00           O  
ATOM     20  OAD LIG5     1       1.927  14.752  -2.421  1.00  0.00           O  
ATOM     21  OAE LIG5     1       4.528  11.194  -5.599  1.00  0.00           O  
ATOM     22  OAF LIG5     1       1.563  15.157  -0.366  1.00  0.00           O  
ATOM     23  OAG LIG5     1       7.249  11.866  -5.371  1.00  0.00           O  
ATOM     24  OAH LIG5     1       6.679  14.775   0.790  1.00  0.00           O  
ATOM     25  OAI LIG5     1       4.980  13.730  -4.679  1.00  0.00           O  
ATOM     26  OAN LIG5     1       4.572  14.430  -2.115  1.00  0.00           O  
ATOM     27  CBD LIG5     1       6.771  18.795   7.401  1.00  0.00           C  
ATOM     28  C01 LIG5     1       6.150  17.830   6.435  1.00  0.00           C  
ATOM     29  C02 LIG5     1       5.519  17.254   4.190  1.00  0.00           C  
ATOM     30  C03 LIG5     1       3.683  14.112   1.526  1.00  0.00           C  
END
ENDMDL
MODEL        8
ATOM      1  CAB LIG5     1       9.504  14.424   0.633  1.00  0.00           C  
ATOM      2  CAI LIG5     1       2.167  16.979   1.624  1.00  0.00           C  
ATOM      3  CAJ LIG5     1       0.974  17.475   1.769  1.00  0.00           C  
ATOM      4  CAK LIG5     1       5.016  14.717  -4.908  1.00  0.00           C  
ATOM      5  CAL LIG5     1      -1.219  20.412   2.470  1.00  0.00           C  
ATOM      6  CAM LIG5     1       1.075  21.003   3.009  1.00  0.00           C  
ATOM      7  CAN LIG5     1      -0.764  19.137   2.114  1.00  0.00           C  
ATOM      8  CAO LIG5     1       8.395  15.307   0.033  1.00  0.00           C  
ATOM      9  CAP LIG5     1       1.941  16.132  -1.945  1.00  0.00           C  
ATOM     10  CAQ LIG5     1       3.505  15.722   0.048  1.00  0.00           C  
ATOM     11  CAR LIG5     1       3.236  15.874  -1.258  1.00  0.00           C  
ATOM     12  CAS LIG5     1       6.061  13.985  -4.075  1.00  0.00           C  
ATOM     13  CAT LIG5     1       4.918  15.381   0.616  1.00  0.00           C  
ATOM     14  CAU LIG5     1       6.503  14.742  -2.834  1.00  0.00           C  
ATOM     15  CAV LIG5     1       5.964  15.449  -0.417  1.00  0.00           C  
ATOM     16  CAW LIG5     1       5.409  14.851  -1.727  1.00  0.00           C  
ATOM     17  CAX LIG5     1       0.554  18.859   2.190  1.00  0.00           C  
ATOM     18  NAM LIG5     1       7.171  14.744   0.053  1.00  0.00           N  
ATOM     19  OAC LIG5     1       8.513  16.414  -0.357  1.00  0.00           O  
ATOM     20  OAD LIG5     1       1.781  15.873  -3.110  1.00  0.00           O  
ATOM     21  OAE LIG5     1       4.946  13.881  -6.099  1.00  0.00           O  
ATOM     22  OAF LIG5     1       1.023  16.685  -1.408  1.00  0.00           O  
ATOM     23  OAG LIG5     1       7.291  13.558  -4.757  1.00  0.00           O  
ATOM     24  OAH LIG5     1       5.321  16.324   1.642  1.00  0.00           O  
ATOM     25  OAI LIG5     1       6.984  16.092  -3.234  1.00  0.00           O  
ATOM     26  OAN LIG5     1       4.306  15.647  -2.139  1.00  0.00           O  
ATOM     27  CBD LIG5     1      -0.655  22.767   3.327  1.00  0.00           C  
ATOM     28  C01 LIG5     1      -0.276  21.339   2.973  1.00  0.00           C  
ATOM     29  C02 LIG5     1       1.551  19.740   2.624  1.00  0.00           C  
ATOM     30  C03 LIG5     1       2.422  15.604   1.058  1.00  0.00           C  
END
ENDMDL
MODEL        9
ATOM      1  CAB LIG5     1       9.795  12.414  -2.400  1.00  0.00           C  
ATOM      2  CAI LIG5     1       3.811  15.226   1.959  1.00  0.00           C  
ATOM      3  CAJ LIG5     1       4.319  15.136   3.166  1.00  0.00           C  
ATOM      4  CAK LIG5     1       3.871  15.044  -5.564  1.00  0.00           C  
ATOM      5  CAL LIG5     1       5.554  17.171   6.141  1.00  0.00           C  
ATOM      6  CAM LIG5     1       4.676  18.714   4.482  1.00  0.00           C  
ATOM      7  CAN LIG5     1       5.083  16.154   5.362  1.00  0.00           C  
ATOM      8  CAO LIG5     1       8.672  13.431  -2.442  1.00  0.00           C  
ATOM      9  CAP LIG5     1       2.219  15.063  -1.431  1.00  0.00           C  
ATOM     10  CAQ LIG5     1       4.249  14.053  -0.200  1.00  0.00           C  
ATOM     11  CAR LIG5     1       3.604  14.547  -1.305  1.00  0.00           C  
ATOM     12  CAS LIG5     1       4.783  13.737  -5.317  1.00  0.00           C  
ATOM     13  CAT LIG5     1       5.698  13.506  -0.264  1.00  0.00           C  
ATOM     14  CAU LIG5     1       5.921  13.810  -4.192  1.00  0.00           C  
ATOM     15  CAV LIG5     1       6.331  13.818  -1.641  1.00  0.00           C  
ATOM     16  CAW LIG5     1       5.355  13.658  -2.797  1.00  0.00           C  
ATOM     17  CAX LIG5     1       4.555  16.305   4.096  1.00  0.00           C  
ATOM     18  NAM LIG5     1       7.537  13.025  -1.929  1.00  0.00           N  
ATOM     19  OAC LIG5     1       8.853  14.587  -2.775  1.00  0.00           O  
ATOM     20  OAD LIG5     1       1.690  15.118  -2.550  1.00  0.00           O  
ATOM     21  OAE LIG5     1       4.764  16.092  -5.927  1.00  0.00           O  
ATOM     22  OAF LIG5     1       1.556  15.378  -0.491  1.00  0.00           O  
ATOM     23  OAG LIG5     1       5.314  13.313  -6.595  1.00  0.00           O  
ATOM     24  OAH LIG5     1       6.532  13.845   0.856  1.00  0.00           O  
ATOM     25  OAI LIG5     1       6.578  15.058  -4.391  1.00  0.00           O  
ATOM     26  OAN LIG5     1       4.289  14.494  -2.545  1.00  0.00           O  
ATOM     27  CBD LIG5     1       5.713  19.733   6.483  1.00  0.00           C  
ATOM     28  C01 LIG5     1       5.365  18.528   5.669  1.00  0.00           C  
ATOM     29  C02 LIG5     1       4.306  17.609   3.681  1.00  0.00           C  
ATOM     30  C03 LIG5     1       3.563  14.012   1.146  1.00  0.00           C  
END
ENDMDL
MODEL       10
ATOM      1  CAB LIG5     1       9.784  12.619  -0.647  1.00  0.00           C  
ATOM      2  CAI LIG5     1       2.363  15.650   1.495  1.00  0.00           C  
ATOM      3  CAJ LIG5     1       3.175  16.496   2.137  1.00  0.00           C  
ATOM      4  CAK LIG5     1       5.479  11.748  -4.565  1.00  0.00           C  
ATOM      5  CAL LIG5     1       3.331  19.825   4.017  1.00  0.00           C  
ATOM      6  CAM LIG5     1       1.061  19.520   3.080  1.00  0.00           C  
ATOM      7  CAN LIG5     1       3.728  18.582   3.469  1.00  0.00           C  
ATOM      8  CAO LIG5     1       8.772  13.720  -0.847  1.00  0.00           C  
ATOM      9  CAP LIG5     1       2.178  14.846  -1.914  1.00  0.00           C  
ATOM     10  CAQ LIG5     1       3.783  14.293  -0.105  1.00  0.00           C  
ATOM     11  CAR LIG5     1       3.519  14.478  -1.396  1.00  0.00           C  
ATOM     12  CAS LIG5     1       5.985  13.205  -4.703  1.00  0.00           C  
ATOM     13  CAT LIG5     1       5.177  13.778   0.310  1.00  0.00           C  
ATOM     14  CAU LIG5     1       6.614  13.648  -3.286  1.00  0.00           C  
ATOM     15  CAV LIG5     1       6.279  14.005  -0.791  1.00  0.00           C  
ATOM     16  CAW LIG5     1       5.689  13.630  -2.115  1.00  0.00           C  
ATOM     17  CAX LIG5     1       2.767  17.788   2.736  1.00  0.00           C  
ATOM     18  NAM LIG5     1       7.519  13.255  -0.577  1.00  0.00           N  
ATOM     19  OAC LIG5     1       9.056  14.813  -1.260  1.00  0.00           O  
ATOM     20  OAD LIG5     1       2.083  15.021  -3.141  1.00  0.00           O  
ATOM     21  OAE LIG5     1       4.837  11.300  -5.802  1.00  0.00           O  
ATOM     22  OAF LIG5     1       1.241  15.151  -1.194  1.00  0.00           O  
ATOM     23  OAG LIG5     1       4.900  14.082  -5.141  1.00  0.00           O  
ATOM     24  OAH LIG5     1       5.589  14.377   1.486  1.00  0.00           O  
ATOM     25  OAI LIG5     1       7.371  14.796  -3.407  1.00  0.00           O  
ATOM     26  OAN LIG5     1       4.550  14.471  -2.345  1.00  0.00           O  
ATOM     27  CBD LIG5     1       1.719  21.754   4.129  1.00  0.00           C  
ATOM     28  C01 LIG5     1       2.024  20.256   3.762  1.00  0.00           C  
ATOM     29  C02 LIG5     1       1.435  18.252   2.691  1.00  0.00           C  
ATOM     30  C03 LIG5     1       2.739  14.265   1.013  1.00  0.00           C  
END
ENDMDL
MODEL       11
ATOM      1  CAB LIG5     1       9.876  13.411  -3.163  1.00  0.00           C  
ATOM      2  CAI LIG5     1       3.999  17.026   0.879  1.00  0.00           C  
ATOM      3  CAJ LIG5     1       4.779  17.697   1.715  1.00  0.00           C  
ATOM      4  CAK LIG5     1       5.062  11.098  -4.740  1.00  0.00           C  
ATOM      5  CAL LIG5     1       5.652  21.104   3.195  1.00  0.00           C  
ATOM      6  CAM LIG5     1       3.948  21.437   1.569  1.00  0.00           C  
ATOM      7  CAN LIG5     1       5.724  19.721   2.955  1.00  0.00           C  
ATOM      8  CAO LIG5     1       8.781  14.382  -2.906  1.00  0.00           C  
ATOM      9  CAP LIG5     1       2.184  15.312  -1.641  1.00  0.00           C  
ATOM     10  CAQ LIG5     1       4.536  15.158  -0.577  1.00  0.00           C  
ATOM     11  CAR LIG5     1       3.660  14.980  -1.581  1.00  0.00           C  
ATOM     12  CAS LIG5     1       6.243  12.093  -4.736  1.00  0.00           C  
ATOM     13  CAT LIG5     1       5.985  14.819  -0.638  1.00  0.00           C  
ATOM     14  CAU LIG5     1       5.736  13.521  -4.314  1.00  0.00           C  
ATOM     15  CAV LIG5     1       6.380  14.579  -2.088  1.00  0.00           C  
ATOM     16  CAW LIG5     1       5.391  13.741  -2.833  1.00  0.00           C  
ATOM     17  CAX LIG5     1       4.834  19.192   1.981  1.00  0.00           C  
ATOM     18  NAM LIG5     1       7.743  13.978  -2.148  1.00  0.00           N  
ATOM     19  OAC LIG5     1       8.905  15.554  -3.199  1.00  0.00           O  
ATOM     20  OAD LIG5     1       1.628  15.233  -2.745  1.00  0.00           O  
ATOM     21  OAE LIG5     1       4.191  11.293  -5.822  1.00  0.00           O  
ATOM     22  OAF LIG5     1       1.517  15.712  -0.731  1.00  0.00           O  
ATOM     23  OAG LIG5     1       6.989  12.083  -5.942  1.00  0.00           O  
ATOM     24  OAH LIG5     1       6.702  15.949  -0.119  1.00  0.00           O  
ATOM     25  OAI LIG5     1       4.648  13.845  -5.187  1.00  0.00           O  
ATOM     26  OAN LIG5     1       4.106  14.413  -2.749  1.00  0.00           O  
ATOM     27  CBD LIG5     1       4.806  23.453   2.678  1.00  0.00           C  
ATOM     28  C01 LIG5     1       4.757  21.995   2.563  1.00  0.00           C  
ATOM     29  C02 LIG5     1       3.981  20.065   1.289  1.00  0.00           C  
ATOM     30  C03 LIG5     1       4.071  15.529   0.776  1.00  0.00           C  
END
ENDMDL
MODEL       12
ATOM      1  CAB LIG5     1      10.465  15.558  -3.504  1.00  0.00           C  
ATOM      2  CAI LIG5     1       4.109  17.220   0.783  1.00  0.00           C  
ATOM      3  CAJ LIG5     1       2.950  17.557   1.420  1.00  0.00           C  
ATOM      4  CAK LIG5     1       5.278  13.176  -6.071  1.00  0.00           C  
ATOM      5  CAL LIG5     1       0.903  20.214   3.071  1.00  0.00           C  
ATOM      6  CAM LIG5     1       3.119  21.098   2.774  1.00  0.00           C  
ATOM      7  CAN LIG5     1       1.298  19.051   2.458  1.00  0.00           C  
ATOM      8  CAO LIG5     1       9.198  16.367  -3.438  1.00  0.00           C  
ATOM      9  CAP LIG5     1       2.407  16.361  -2.445  1.00  0.00           C  
ATOM     10  CAQ LIG5     1       4.739  16.186  -1.435  1.00  0.00           C  
ATOM     11  CAR LIG5     1       3.869  16.224  -2.503  1.00  0.00           C  
ATOM     12  CAS LIG5     1       5.049  14.691  -6.348  1.00  0.00           C  
ATOM     13  CAT LIG5     1       6.292  16.143  -1.671  1.00  0.00           C  
ATOM     14  CAU LIG5     1       5.974  15.650  -5.537  1.00  0.00           C  
ATOM     15  CAV LIG5     1       6.716  16.240  -3.135  1.00  0.00           C  
ATOM     16  CAW LIG5     1       5.629  15.572  -4.002  1.00  0.00           C  
ATOM     17  CAX LIG5     1       2.603  18.860   2.046  1.00  0.00           C  
ATOM     18  NAM LIG5     1       8.062  15.645  -3.306  1.00  0.00           N  
ATOM     19  OAC LIG5     1       9.179  17.578  -3.470  1.00  0.00           O  
ATOM     20  OAD LIG5     1       1.830  16.041  -3.468  1.00  0.00           O  
ATOM     21  OAE LIG5     1       4.595  12.396  -7.166  1.00  0.00           O  
ATOM     22  OAF LIG5     1       1.825  16.714  -1.442  1.00  0.00           O  
ATOM     23  OAG LIG5     1       3.625  14.956  -6.156  1.00  0.00           O  
ATOM     24  OAH LIG5     1       6.886  17.069  -0.823  1.00  0.00           O  
ATOM     25  OAI LIG5     1       5.909  17.032  -6.076  1.00  0.00           O  
ATOM     26  OAN LIG5     1       4.412  16.208  -3.799  1.00  0.00           O  
ATOM     27  CBD LIG5     1       1.309  22.604   3.661  1.00  0.00           C  
ATOM     28  C01 LIG5     1       1.784  21.269   3.154  1.00  0.00           C  
ATOM     29  C02 LIG5     1       3.524  19.893   2.230  1.00  0.00           C  
ATOM     30  C03 LIG5     1       4.356  15.950  -0.004  1.00  0.00           C  
END
ENDMDL
MODEL       13
ATOM      1  CAB LIG5     1       9.923  15.791  -3.105  1.00  0.00           C  
ATOM      2  CAI LIG5     1       3.572  16.225   1.409  1.00  0.00           C  
ATOM      3  CAJ LIG5     1       3.598  16.287   2.752  1.00  0.00           C  
ATOM      4  CAK LIG5     1       6.342  12.599  -5.748  1.00  0.00           C  
ATOM      5  CAL LIG5     1       3.147  18.611   5.698  1.00  0.00           C  
ATOM      6  CAM LIG5     1       2.128  19.655   3.740  1.00  0.00           C  
ATOM      7  CAN LIG5     1       3.471  17.491   4.917  1.00  0.00           C  
ATOM      8  CAO LIG5     1       8.564  16.246  -3.392  1.00  0.00           C  
ATOM      9  CAP LIG5     1       1.926  15.075  -1.699  1.00  0.00           C  
ATOM     10  CAQ LIG5     1       4.395  15.250  -0.854  1.00  0.00           C  
ATOM     11  CAR LIG5     1       3.426  15.156  -1.845  1.00  0.00           C  
ATOM     12  CAS LIG5     1       6.653  14.120  -5.501  1.00  0.00           C  
ATOM     13  CAT LIG5     1       5.884  15.406  -1.177  1.00  0.00           C  
ATOM     14  CAU LIG5     1       5.448  14.999  -5.065  1.00  0.00           C  
ATOM     15  CAV LIG5     1       6.178  15.786  -2.644  1.00  0.00           C  
ATOM     16  CAW LIG5     1       5.237  14.909  -3.548  1.00  0.00           C  
ATOM     17  CAX LIG5     1       3.113  17.472   3.573  1.00  0.00           C  
ATOM     18  NAM LIG5     1       7.647  15.507  -2.831  1.00  0.00           N  
ATOM     19  OAC LIG5     1       8.286  17.229  -4.036  1.00  0.00           O  
ATOM     20  OAD LIG5     1       1.325  15.070  -2.724  1.00  0.00           O  
ATOM     21  OAE LIG5     1       7.393  12.060  -6.666  1.00  0.00           O  
ATOM     22  OAF LIG5     1       1.360  15.351  -0.655  1.00  0.00           O  
ATOM     23  OAG LIG5     1       7.121  14.699  -6.781  1.00  0.00           O  
ATOM     24  OAH LIG5     1       6.555  16.348  -0.314  1.00  0.00           O  
ATOM     25  OAI LIG5     1       4.284  14.549  -5.707  1.00  0.00           O  
ATOM     26  OAN LIG5     1       3.851  15.406  -3.195  1.00  0.00           O  
ATOM     27  CBD LIG5     1       2.090  20.902   5.867  1.00  0.00           C  
ATOM     28  C01 LIG5     1       2.466  19.693   5.114  1.00  0.00           C  
ATOM     29  C02 LIG5     1       2.452  18.533   2.989  1.00  0.00           C  
ATOM     30  C03 LIG5     1       4.138  14.990   0.667  1.00  0.00           C  
END
ENDMDL
MODEL       14
ATOM      1  CAB LIG5     1      10.101  13.839  -2.264  1.00  0.00           C  
ATOM      2  CAI LIG5     1       3.815  15.230   1.146  1.00  0.00           C  
ATOM      3  CAJ LIG5     1       2.896  15.845   1.915  1.00  0.00           C  
ATOM      4  CAK LIG5     1       4.859  12.692  -6.375  1.00  0.00           C  
ATOM      5  CAL LIG5     1       2.249  18.718   4.376  1.00  0.00           C  
ATOM      6  CAM LIG5     1       4.514  18.912   3.608  1.00  0.00           C  
ATOM      7  CAN LIG5     1       2.062  17.566   3.594  1.00  0.00           C  
ATOM      8  CAO LIG5     1       8.707  14.490  -2.277  1.00  0.00           C  
ATOM      9  CAP LIG5     1       2.043  15.069  -2.323  1.00  0.00           C  
ATOM     10  CAQ LIG5     1       4.060  14.099  -1.073  1.00  0.00           C  
ATOM     11  CAR LIG5     1       3.476  14.496  -2.227  1.00  0.00           C  
ATOM     12  CAS LIG5     1       5.269  14.161  -6.224  1.00  0.00           C  
ATOM     13  CAT LIG5     1       5.524  13.531  -1.166  1.00  0.00           C  
ATOM     14  CAU LIG5     1       6.048  14.412  -4.931  1.00  0.00           C  
ATOM     15  CAV LIG5     1       6.220  14.167  -2.395  1.00  0.00           C  
ATOM     16  CAW LIG5     1       5.412  13.795  -3.661  1.00  0.00           C  
ATOM     17  CAX LIG5     1       3.131  17.044   2.789  1.00  0.00           C  
ATOM     18  NAM LIG5     1       7.644  13.700  -2.536  1.00  0.00           N  
ATOM     19  OAC LIG5     1       8.517  15.652  -1.969  1.00  0.00           O  
ATOM     20  OAD LIG5     1       1.463  14.832  -3.354  1.00  0.00           O  
ATOM     21  OAE LIG5     1       4.149  12.649  -7.592  1.00  0.00           O  
ATOM     22  OAF LIG5     1       1.502  15.560  -1.324  1.00  0.00           O  
ATOM     23  OAG LIG5     1       4.234  15.087  -6.307  1.00  0.00           O  
ATOM     24  OAH LIG5     1       6.324  13.644   0.053  1.00  0.00           O  
ATOM     25  OAI LIG5     1       6.177  15.868  -4.692  1.00  0.00           O  
ATOM     26  OAN LIG5     1       4.116  14.481  -3.443  1.00  0.00           O  
ATOM     27  CBD LIG5     1       3.670  20.482   5.333  1.00  0.00           C  
ATOM     28  C01 LIG5     1       3.484  19.354   4.432  1.00  0.00           C  
ATOM     29  C02 LIG5     1       4.357  17.792   2.787  1.00  0.00           C  
ATOM     30  C03 LIG5     1       3.419  14.009   0.321  1.00  0.00           C  
END
ENDMDL
MODEL       15
ATOM      1  CAB LIG5     1       9.653  15.733  -3.138  1.00  0.00           C  
ATOM      2  CAI LIG5     1       4.294  15.589   2.030  1.00  0.00           C  
ATOM      3  CAJ LIG5     1       4.583  15.425   3.325  1.00  0.00           C  
ATOM      4  CAK LIG5     1       2.956  16.561  -5.166  1.00  0.00           C  
ATOM      5  CAL LIG5     1       6.129  16.907   6.414  1.00  0.00           C  
ATOM      6  CAM LIG5     1       5.853  18.649   4.818  1.00  0.00           C  
ATOM      7  CAN LIG5     1       5.512  15.963   5.534  1.00  0.00           C  
ATOM      8  CAO LIG5     1       8.405  16.281  -2.568  1.00  0.00           C  
ATOM      9  CAP LIG5     1       1.902  15.422  -1.169  1.00  0.00           C  
ATOM     10  CAQ LIG5     1       4.218  14.694  -0.365  1.00  0.00           C  
ATOM     11  CAR LIG5     1       3.312  15.176  -1.288  1.00  0.00           C  
ATOM     12  CAS LIG5     1       4.323  15.954  -5.275  1.00  0.00           C  
ATOM     13  CAT LIG5     1       5.721  14.535  -0.690  1.00  0.00           C  
ATOM     14  CAU LIG5     1       5.346  16.271  -4.159  1.00  0.00           C  
ATOM     15  CAV LIG5     1       6.170  15.482  -1.775  1.00  0.00           C  
ATOM     16  CAW LIG5     1       5.176  15.288  -2.977  1.00  0.00           C  
ATOM     17  CAX LIG5     1       5.198  16.367   4.244  1.00  0.00           C  
ATOM     18  NAM LIG5     1       7.577  15.284  -2.213  1.00  0.00           N  
ATOM     19  OAC LIG5     1       8.185  17.423  -2.395  1.00  0.00           O  
ATOM     20  OAD LIG5     1       1.235  15.641  -2.202  1.00  0.00           O  
ATOM     21  OAE LIG5     1       2.032  15.971  -6.045  1.00  0.00           O  
ATOM     22  OAF LIG5     1       1.236  15.383  -0.167  1.00  0.00           O  
ATOM     23  OAG LIG5     1       4.900  16.298  -6.552  1.00  0.00           O  
ATOM     24  OAH LIG5     1       6.627  14.780   0.411  1.00  0.00           O  
ATOM     25  OAI LIG5     1       5.233  17.637  -3.669  1.00  0.00           O  
ATOM     26  OAN LIG5     1       3.773  15.378  -2.612  1.00  0.00           O  
ATOM     27  CBD LIG5     1       6.882  19.231   7.011  1.00  0.00           C  
ATOM     28  C01 LIG5     1       6.340  18.232   6.021  1.00  0.00           C  
ATOM     29  C02 LIG5     1       5.377  17.760   3.913  1.00  0.00           C  
ATOM     30  C03 LIG5     1       3.913  14.411   1.141  1.00  0.00           C  
END
ENDMDL
MODEL       16
ATOM      1  CAB LIG5     1       8.318  12.570   2.033  1.00  0.00           C  
ATOM      2  CAI LIG5     1       2.447  17.163   1.531  1.00  0.00           C  
ATOM      3  CAJ LIG5     1       1.859  17.893   2.459  1.00  0.00           C  
ATOM      4  CAK LIG5     1       5.925  14.262  -4.466  1.00  0.00           C  
ATOM      5  CAL LIG5     1       1.942  21.307   4.009  1.00  0.00           C  
ATOM      6  CAM LIG5     1       3.458  21.372   2.141  1.00  0.00           C  
ATOM      7  CAN LIG5     1       1.750  19.966   3.790  1.00  0.00           C  
ATOM      8  CAO LIG5     1       7.472  13.638   1.288  1.00  0.00           C  
ATOM      9  CAP LIG5     1       2.227  16.088  -2.091  1.00  0.00           C  
ATOM     10  CAQ LIG5     1       3.044  15.178   0.170  1.00  0.00           C  
ATOM     11  CAR LIG5     1       3.181  15.289  -1.195  1.00  0.00           C  
ATOM     12  CAS LIG5     1       6.161  13.045  -3.484  1.00  0.00           C  
ATOM     13  CAT LIG5     1       3.954  14.251   0.951  1.00  0.00           C  
ATOM     14  CAU LIG5     1       6.379  13.404  -2.057  1.00  0.00           C  
ATOM     15  CAV LIG5     1       5.357  14.234   0.209  1.00  0.00           C  
ATOM     16  CAW LIG5     1       5.045  13.722  -1.234  1.00  0.00           C  
ATOM     17  CAX LIG5     1       2.329  19.302   2.704  1.00  0.00           C  
ATOM     18  NAM LIG5     1       6.332  13.225   0.818  1.00  0.00           N  
ATOM     19  OAC LIG5     1       7.958  14.730   1.162  1.00  0.00           O  
ATOM     20  OAD LIG5     1       2.343  16.133  -3.299  1.00  0.00           O  
ATOM     21  OAE LIG5     1       5.666  13.554  -5.674  1.00  0.00           O  
ATOM     22  OAF LIG5     1       1.326  16.771  -1.599  1.00  0.00           O  
ATOM     23  OAG LIG5     1       7.283  12.351  -4.023  1.00  0.00           O  
ATOM     24  OAH LIG5     1       4.288  14.768   2.264  1.00  0.00           O  
ATOM     25  OAI LIG5     1       7.373  14.425  -1.919  1.00  0.00           O  
ATOM     26  OAN LIG5     1       4.230  14.705  -1.812  1.00  0.00           O  
ATOM     27  CBD LIG5     1       2.799  23.534   3.267  1.00  0.00           C  
ATOM     28  C01 LIG5     1       2.791  22.035   3.165  1.00  0.00           C  
ATOM     29  C02 LIG5     1       3.189  19.971   1.858  1.00  0.00           C  
ATOM     30  C03 LIG5     1       1.978  15.831   1.099  1.00  0.00           C  
END
ENDMDL
MODEL       17
ATOM      1  CAB LIG5     1      10.171  14.322  -3.802  1.00  0.00           C  
ATOM      2  CAI LIG5     1       4.347  16.495   1.104  1.00  0.00           C  
ATOM      3  CAJ LIG5     1       5.337  16.937   1.890  1.00  0.00           C  
ATOM      4  CAK LIG5     1       5.784  13.350  -6.499  1.00  0.00           C  
ATOM      5  CAL LIG5     1       6.832  20.086   3.323  1.00  0.00           C  
ATOM      6  CAM LIG5     1       4.473  20.477   2.898  1.00  0.00           C  
ATOM      7  CAN LIG5     1       6.620  18.800   2.906  1.00  0.00           C  
ATOM      8  CAO LIG5     1       8.992  15.138  -3.459  1.00  0.00           C  
ATOM      9  CAP LIG5     1       2.326  15.566  -1.910  1.00  0.00           C  
ATOM     10  CAQ LIG5     1       4.647  15.096  -0.996  1.00  0.00           C  
ATOM     11  CAR LIG5     1       3.813  15.261  -2.038  1.00  0.00           C  
ATOM     12  CAS LIG5     1       5.369  14.791  -6.340  1.00  0.00           C  
ATOM     13  CAT LIG5     1       6.137  14.774  -1.245  1.00  0.00           C  
ATOM     14  CAU LIG5     1       6.035  15.439  -5.027  1.00  0.00           C  
ATOM     15  CAV LIG5     1       6.657  15.116  -2.621  1.00  0.00           C  
ATOM     16  CAW LIG5     1       5.591  14.728  -3.667  1.00  0.00           C  
ATOM     17  CAX LIG5     1       5.437  18.321   2.346  1.00  0.00           C  
ATOM     18  NAM LIG5     1       7.991  14.502  -2.878  1.00  0.00           N  
ATOM     19  OAC LIG5     1       8.891  16.324  -3.880  1.00  0.00           O  
ATOM     20  OAD LIG5     1       1.654  15.593  -2.931  1.00  0.00           O  
ATOM     21  OAE LIG5     1       5.294  12.844  -7.757  1.00  0.00           O  
ATOM     22  OAF LIG5     1       1.752  15.899  -0.894  1.00  0.00           O  
ATOM     23  OAG LIG5     1       3.965  14.796  -6.185  1.00  0.00           O  
ATOM     24  OAH LIG5     1       6.960  15.400  -0.289  1.00  0.00           O  
ATOM     25  OAI LIG5     1       5.662  16.842  -4.928  1.00  0.00           O  
ATOM     26  OAN LIG5     1       4.259  15.091  -3.314  1.00  0.00           O  
ATOM     27  CBD LIG5     1       5.929  22.365   3.748  1.00  0.00           C  
ATOM     28  C01 LIG5     1       5.739  20.929   3.329  1.00  0.00           C  
ATOM     29  C02 LIG5     1       4.332  19.213   2.383  1.00  0.00           C  
ATOM     30  C03 LIG5     1       4.329  15.125   0.509  1.00  0.00           C  
END
ENDMDL
MODEL       18
ATOM      1  CAB LIG5     1       8.635  11.922  -0.741  1.00  0.00           C  
ATOM      2  CAI LIG5     1       2.547  16.164   1.858  1.00  0.00           C  
ATOM      3  CAJ LIG5     1       2.686  16.547   3.151  1.00  0.00           C  
ATOM      4  CAK LIG5     1       5.321  11.157  -4.411  1.00  0.00           C  
ATOM      5  CAL LIG5     1       3.484  19.508   5.283  1.00  0.00           C  
ATOM      6  CAM LIG5     1       3.107  20.371   3.084  1.00  0.00           C  
ATOM      7  CAN LIG5     1       3.306  18.173   4.846  1.00  0.00           C  
ATOM      8  CAO LIG5     1       7.684  13.014  -0.948  1.00  0.00           C  
ATOM      9  CAP LIG5     1       1.451  15.328  -1.591  1.00  0.00           C  
ATOM     10  CAQ LIG5     1       3.141  14.449   0.119  1.00  0.00           C  
ATOM     11  CAR LIG5     1       2.707  14.617  -1.118  1.00  0.00           C  
ATOM     12  CAS LIG5     1       6.246  12.241  -4.013  1.00  0.00           C  
ATOM     13  CAT LIG5     1       4.385  13.612   0.399  1.00  0.00           C  
ATOM     14  CAU LIG5     1       5.501  13.571  -3.458  1.00  0.00           C  
ATOM     15  CAV LIG5     1       5.307  13.595  -0.890  1.00  0.00           C  
ATOM     16  CAW LIG5     1       4.595  13.247  -2.126  1.00  0.00           C  
ATOM     17  CAX LIG5     1       2.972  17.965   3.573  1.00  0.00           C  
ATOM     18  NAM LIG5     1       6.415  12.698  -0.716  1.00  0.00           N  
ATOM     19  OAC LIG5     1       8.020  14.115  -1.433  1.00  0.00           O  
ATOM     20  OAD LIG5     1       1.104  15.046  -2.696  1.00  0.00           O  
ATOM     21  OAE LIG5     1       4.580  11.517  -5.551  1.00  0.00           O  
ATOM     22  OAF LIG5     1       0.767  15.975  -0.871  1.00  0.00           O  
ATOM     23  OAG LIG5     1       7.133  12.628  -5.063  1.00  0.00           O  
ATOM     24  OAH LIG5     1       5.135  14.165   1.501  1.00  0.00           O  
ATOM     25  OAI LIG5     1       4.694  14.086  -4.515  1.00  0.00           O  
ATOM     26  OAN LIG5     1       3.466  14.152  -2.242  1.00  0.00           O  
ATOM     27  CBD LIG5     1       3.610  21.988   5.056  1.00  0.00           C  
ATOM     28  C01 LIG5     1       3.449  20.588   4.438  1.00  0.00           C  
ATOM     29  C02 LIG5     1       2.947  19.075   2.708  1.00  0.00           C  
ATOM     30  C03 LIG5     1       2.334  14.730   1.348  1.00  0.00           C  
END
ENDMDL
MODEL       19
ATOM      1  CAB LIG5     1       9.616  16.794  -4.435  1.00  0.00           C  
ATOM      2  CAI LIG5     1       3.400  17.961   0.234  1.00  0.00           C  
ATOM      3  CAJ LIG5     1       4.142  18.721   1.059  1.00  0.00           C  
ATOM      4  CAK LIG5     1       4.657  13.489  -6.378  1.00  0.00           C  
ATOM      5  CAL LIG5     1       4.564  22.146   2.528  1.00  0.00           C  
ATOM      6  CAM LIG5     1       2.800  22.209   1.000  1.00  0.00           C  
ATOM      7  CAN LIG5     1       4.884  20.864   2.125  1.00  0.00           C  
ATOM      8  CAO LIG5     1       8.191  17.153  -4.338  1.00  0.00           C  
ATOM      9  CAP LIG5     1       1.712  16.168  -2.561  1.00  0.00           C  
ATOM     10  CAQ LIG5     1       4.090  16.353  -1.588  1.00  0.00           C  
ATOM     11  CAR LIG5     1       3.253  16.150  -2.625  1.00  0.00           C  
ATOM     12  CAS LIG5     1       4.432  14.998  -6.676  1.00  0.00           C  
ATOM     13  CAT LIG5     1       5.642  16.289  -1.754  1.00  0.00           C  
ATOM     14  CAU LIG5     1       5.361  15.867  -5.725  1.00  0.00           C  
ATOM     15  CAV LIG5     1       5.987  16.508  -3.283  1.00  0.00           C  
ATOM     16  CAW LIG5     1       5.077  15.709  -4.212  1.00  0.00           C  
ATOM     17  CAX LIG5     1       4.002  20.173   1.270  1.00  0.00           C  
ATOM     18  NAM LIG5     1       7.451  16.405  -3.542  1.00  0.00           N  
ATOM     19  OAC LIG5     1       7.687  18.041  -4.982  1.00  0.00           O  
ATOM     20  OAD LIG5     1       1.048  15.556  -3.310  1.00  0.00           O  
ATOM     21  OAE LIG5     1       4.370  12.687  -7.561  1.00  0.00           O  
ATOM     22  OAF LIG5     1       1.165  16.738  -1.625  1.00  0.00           O  
ATOM     23  OAG LIG5     1       3.007  15.243  -6.453  1.00  0.00           O  
ATOM     24  OAH LIG5     1       6.281  17.338  -0.939  1.00  0.00           O  
ATOM     25  OAI LIG5     1       5.308  17.289  -6.065  1.00  0.00           O  
ATOM     26  OAN LIG5     1       3.748  16.102  -3.922  1.00  0.00           O  
ATOM     27  CBD LIG5     1       3.480  24.303   2.273  1.00  0.00           C  
ATOM     28  C01 LIG5     1       3.562  22.815   1.960  1.00  0.00           C  
ATOM     29  C02 LIG5     1       2.949  20.839   0.732  1.00  0.00           C  
ATOM     30  C03 LIG5     1       3.691  16.536  -0.135  1.00  0.00           C  
END
ENDMDL
MODEL       20
ATOM      1  CAB LIG5     1       8.208  13.199   2.289  1.00  0.00           C  
ATOM      2  CAI LIG5     1       2.267  17.261   1.922  1.00  0.00           C  
ATOM      3  CAJ LIG5     1       1.436  18.151   2.521  1.00  0.00           C  
ATOM      4  CAK LIG5     1       5.517  14.408  -4.117  1.00  0.00           C  
ATOM      5  CAL LIG5     1       1.319  21.334   4.575  1.00  0.00           C  
ATOM      6  CAM LIG5     1       3.446  21.200   3.625  1.00  0.00           C  
ATOM      7  CAN LIG5     1       0.967  20.143   3.992  1.00  0.00           C  
ATOM      8  CAO LIG5     1       7.149  14.135   1.907  1.00  0.00           C  
ATOM      9  CAP LIG5     1       1.990  15.919  -1.978  1.00  0.00           C  
ATOM     10  CAQ LIG5     1       2.707  15.237   0.480  1.00  0.00           C  
ATOM     11  CAR LIG5     1       2.823  15.285  -0.908  1.00  0.00           C  
ATOM     12  CAS LIG5     1       6.168  13.469  -3.039  1.00  0.00           C  
ATOM     13  CAT LIG5     1       3.669  14.387   1.234  1.00  0.00           C  
ATOM     14  CAU LIG5     1       6.225  14.044  -1.579  1.00  0.00           C  
ATOM     15  CAV LIG5     1       5.097  14.403   0.641  1.00  0.00           C  
ATOM     16  CAW LIG5     1       4.928  13.916  -0.828  1.00  0.00           C  
ATOM     17  CAX LIG5     1       1.845  19.463   3.129  1.00  0.00           C  
ATOM     18  NAM LIG5     1       6.039  13.592   1.406  1.00  0.00           N  
ATOM     19  OAC LIG5     1       7.275  15.384   2.080  1.00  0.00           O  
ATOM     20  OAD LIG5     1       2.327  15.835  -3.137  1.00  0.00           O  
ATOM     21  OAE LIG5     1       5.601  13.720  -5.349  1.00  0.00           O  
ATOM     22  OAF LIG5     1       0.922  16.526  -1.790  1.00  0.00           O  
ATOM     23  OAG LIG5     1       7.531  13.146  -3.414  1.00  0.00           O  
ATOM     24  OAH LIG5     1       3.764  14.695   2.626  1.00  0.00           O  
ATOM     25  OAI LIG5     1       6.481  15.393  -1.632  1.00  0.00           O  
ATOM     26  OAN LIG5     1       3.946  14.724  -1.533  1.00  0.00           O  
ATOM     27  CBD LIG5     1       2.966  23.256   4.968  1.00  0.00           C  
ATOM     28  C01 LIG5     1       2.558  21.860   4.467  1.00  0.00           C  
ATOM     29  C02 LIG5     1       3.103  19.998   3.062  1.00  0.00           C  
ATOM     30  C03 LIG5     1       1.697  15.997   1.253  1.00  0.00           C  
END
ENDMDL
