# Supplementary material for: The Influence of 150-Cavity Binders on the Dynamics of Influenza A Neuraminidases as Revealed by Molecular Dynamics Simulations and Combined Clustering
Source: PLoS One. 2013 Mar 27;8(3):e59873. doi: 10.1371/journal.pone.0059873 (PMC3609799; doi:10.1371/journal.pone.0059873)
Supplement: Structures S1 — The coordinates of the top 20 most populated ligand and top 40 most populated enzyme clusters in PDB format. (ZIP) [file pone.0059873.s011.zip › N8closed_6.pdb]

MODEL        1
ATOM      1  N   LIG6     1       6.839  16.226   1.279  1.00  0.00           N  
ATOM      2  C   LIG6     1       5.184  16.674   5.784  1.00  0.00           C  
ATOM      3  O   LIG6     1       8.917  13.686  -1.314  1.00  0.00           O  
ATOM      4  C1  LIG6     1       5.252  11.068  -6.395  1.00  0.00           C  
ATOM      5  N1  LIG6     1       6.643  15.648   0.111  1.00  0.00           N  
ATOM      6  O1  LIG6     1       2.016  15.246  -4.202  1.00  0.00           O  
ATOM      7  C2  LIG6     1       9.223  11.567  -4.315  1.00  0.00           C  
ATOM      8  N2  LIG6     1       7.142  12.422  -1.241  1.00  0.00           N  
ATOM      9  O2  LIG6     1       1.644  15.953  -2.212  1.00  0.00           O  
ATOM     10  C3  LIG6     1       9.187  11.532  -0.385  1.00  0.00           C  
ATOM     11  N3  LIG6     1       5.754  14.679   0.357  1.00  0.00           N  
ATOM     12  O3  LIG6     1       6.690  14.486   4.279  1.00  0.00           O  
ATOM     13  C4  LIG6     1       3.995  14.635  -1.306  1.00  0.00           C  
ATOM     14  O4  LIG6     1       6.338  12.585  -4.093  1.00  0.00           O  
ATOM     15  C5  LIG6     1       5.436  14.556   1.682  1.00  0.00           C  
ATOM     16  C6  LIG6     1       5.000  16.092   4.395  1.00  0.00           C  
ATOM     17  C7  LIG6     1       5.600  10.472  -5.020  1.00  0.00           C  
ATOM     18  C8  LIG6     1       8.064  11.056  -5.128  1.00  0.00           C  
ATOM     19  C9  LIG6     1       4.379  13.857  -3.617  1.00  0.00           C  
ATOM     20  C10 LIG6     1       8.448  12.602  -1.038  1.00  0.00           C  
ATOM     21  C11 LIG6     1       2.307  15.324  -2.997  1.00  0.00           C  
ATOM     22  C12 LIG6     1       3.593  14.628  -2.589  1.00  0.00           C  
ATOM     23  C13 LIG6     1       6.130  15.579   2.246  1.00  0.00           C  
ATOM     24  C14 LIG6     1       6.339  15.717   3.772  1.00  0.00           C  
ATOM     25  C15 LIG6     1       6.757  11.196  -4.331  1.00  0.00           C  
ATOM     26  C16 LIG6     1       5.190  13.903  -0.730  1.00  0.00           C  
ATOM     27  C17 LIG6     1       5.408  12.833  -3.051  1.00  0.00           C  
ATOM     28  C18 LIG6     1       6.194  13.367  -1.800  1.00  0.00           C  
END
ENDMDL
MODEL        2
ATOM      1  N   LIG6     1       7.653  15.621   1.973  1.00  0.00           N  
ATOM      2  C   LIG6     1      10.793  18.754   0.722  1.00  0.00           C  
ATOM      3  O   LIG6     1       9.306  13.621  -0.657  1.00  0.00           O  
ATOM      4  C1  LIG6     1       5.244  10.740  -6.148  1.00  0.00           C  
ATOM      5  N1  LIG6     1       7.040  14.559   1.506  1.00  0.00           N  
ATOM      6  O1  LIG6     1       2.344  14.841  -4.009  1.00  0.00           O  
ATOM      7  C2  LIG6     1       9.414  11.446  -4.543  1.00  0.00           C  
ATOM      8  N2  LIG6     1       7.525  12.273  -1.016  1.00  0.00           N  
ATOM      9  O2  LIG6     1       2.302  15.976  -2.239  1.00  0.00           O  
ATOM     10  C3  LIG6     1       9.636  11.263  -0.633  1.00  0.00           C  
ATOM     11  N3  LIG6     1       6.537  14.853   0.269  1.00  0.00           N  
ATOM     12  O3  LIG6     1       7.672  19.059   0.480  1.00  0.00           O  
ATOM     13  C4  LIG6     1       4.486  14.605  -1.109  1.00  0.00           C  
ATOM     14  O4  LIG6     1       6.627  12.321  -3.933  1.00  0.00           O  
ATOM     15  C5  LIG6     1       6.912  16.136  -0.090  1.00  0.00           C  
ATOM     16  C6  LIG6     1       9.756  17.695   0.468  1.00  0.00           C  
ATOM     17  C7  LIG6     1       5.720  10.131  -4.834  1.00  0.00           C  
ATOM     18  C8  LIG6     1       8.184  10.828  -5.111  1.00  0.00           C  
ATOM     19  C9  LIG6     1       4.705  13.492  -3.315  1.00  0.00           C  
ATOM     20  C10 LIG6     1       8.815  12.542  -0.692  1.00  0.00           C  
ATOM     21  C11 LIG6     1       2.819  15.112  -2.908  1.00  0.00           C  
ATOM     22  C12 LIG6     1       4.001  14.378  -2.318  1.00  0.00           C  
ATOM     23  C13 LIG6     1       7.603  16.621   1.025  1.00  0.00           C  
ATOM     24  C14 LIG6     1       8.338  17.961   1.145  1.00  0.00           C  
ATOM     25  C15 LIG6     1       6.886  10.895  -4.180  1.00  0.00           C  
ATOM     26  C16 LIG6     1       5.758  13.934  -0.575  1.00  0.00           C  
ATOM     27  C17 LIG6     1       5.831  12.619  -2.803  1.00  0.00           C  
ATOM     28  C18 LIG6     1       6.700  13.227  -1.680  1.00  0.00           C  
END
ENDMDL
MODEL        3
ATOM      1  N   LIG6     1       6.840  18.813  -1.086  1.00  0.00           N  
ATOM      2  C   LIG6     1      10.927  19.068   1.360  1.00  0.00           C  
ATOM      3  O   LIG6     1       8.922  16.287  -3.620  1.00  0.00           O  
ATOM      4  C1  LIG6     1       5.017  10.176  -5.359  1.00  0.00           C  
ATOM      5  N1  LIG6     1       6.149  17.900  -1.765  1.00  0.00           N  
ATOM      6  O1  LIG6     1       1.496  14.296  -3.716  1.00  0.00           O  
ATOM      7  C2  LIG6     1       9.446  11.769  -5.229  1.00  0.00           C  
ATOM      8  N2  LIG6     1       7.903  14.505  -2.813  1.00  0.00           N  
ATOM      9  O2  LIG6     1       1.571  15.601  -2.134  1.00  0.00           O  
ATOM     10  C3  LIG6     1      10.421  14.654  -2.720  1.00  0.00           C  
ATOM     11  N3  LIG6     1       6.507  16.702  -1.249  1.00  0.00           N  
ATOM     12  O3  LIG6     1       8.123  20.214   1.353  1.00  0.00           O  
ATOM     13  C4  LIG6     1       4.369  15.448  -1.804  1.00  0.00           C  
ATOM     14  O4  LIG6     1       6.384  12.887  -4.590  1.00  0.00           O  
ATOM     15  C5  LIG6     1       7.201  16.875  -0.106  1.00  0.00           C  
ATOM     16  C6  LIG6     1       9.833  18.625   0.467  1.00  0.00           C  
ATOM     17  C7  LIG6     1       5.969  10.472  -4.221  1.00  0.00           C  
ATOM     18  C8  LIG6     1       8.036  11.279  -5.578  1.00  0.00           C  
ATOM     19  C9  LIG6     1       4.303  13.740  -3.685  1.00  0.00           C  
ATOM     20  C10 LIG6     1       9.009  15.166  -3.135  1.00  0.00           C  
ATOM     21  C11 LIG6     1       2.159  14.753  -2.757  1.00  0.00           C  
ATOM     22  C12 LIG6     1       3.649  14.658  -2.641  1.00  0.00           C  
ATOM     23  C13 LIG6     1       7.494  18.176  -0.002  1.00  0.00           C  
ATOM     24  C14 LIG6     1       8.403  18.823   1.074  1.00  0.00           C  
ATOM     25  C15 LIG6     1       6.998  11.560  -4.413  1.00  0.00           C  
ATOM     26  C16 LIG6     1       5.918  15.405  -1.716  1.00  0.00           C  
ATOM     27  C17 LIG6     1       5.802  13.532  -3.411  1.00  0.00           C  
ATOM     28  C18 LIG6     1       6.522  14.884  -3.071  1.00  0.00           C  
END
ENDMDL
MODEL        4
ATOM      1  N   LIG6     1       6.883  16.801   2.406  1.00  0.00           N  
ATOM      2  C   LIG6     1       6.438  16.178   7.052  1.00  0.00           C  
ATOM      3  O   LIG6     1       9.384  13.533   0.025  1.00  0.00           O  
ATOM      4  C1  LIG6     1       5.736  11.642  -5.627  1.00  0.00           C  
ATOM      5  N1  LIG6     1       6.828  16.153   1.274  1.00  0.00           N  
ATOM      6  O1  LIG6     1       2.115  14.759  -3.119  1.00  0.00           O  
ATOM      7  C2  LIG6     1       9.633  11.839  -3.315  1.00  0.00           C  
ATOM      8  N2  LIG6     1       7.347  12.541   0.031  1.00  0.00           N  
ATOM      9  O2  LIG6     1       1.731  15.652  -1.227  1.00  0.00           O  
ATOM     10  C3  LIG6     1       9.302  11.225   0.473  1.00  0.00           C  
ATOM     11  N3  LIG6     1       6.020  15.055   1.507  1.00  0.00           N  
ATOM     12  O3  LIG6     1       5.805  17.861   4.822  1.00  0.00           O  
ATOM     13  C4  LIG6     1       4.188  14.672  -0.206  1.00  0.00           C  
ATOM     14  O4  LIG6     1       6.759  12.824  -2.832  1.00  0.00           O  
ATOM     15  C5  LIG6     1       5.692  14.919   2.758  1.00  0.00           C  
ATOM     16  C6  LIG6     1       6.910  15.894   5.580  1.00  0.00           C  
ATOM     17  C7  LIG6     1       5.850  10.903  -4.247  1.00  0.00           C  
ATOM     18  C8  LIG6     1       8.343  11.655  -4.233  1.00  0.00           C  
ATOM     19  C9  LIG6     1       4.581  13.762  -2.559  1.00  0.00           C  
ATOM     20  C10 LIG6     1       8.645  12.538   0.192  1.00  0.00           C  
ATOM     21  C11 LIG6     1       2.478  15.104  -2.002  1.00  0.00           C  
ATOM     22  C12 LIG6     1       3.754  14.521  -1.518  1.00  0.00           C  
ATOM     23  C13 LIG6     1       6.194  16.054   3.362  1.00  0.00           C  
ATOM     24  C14 LIG6     1       5.861  16.465   4.690  1.00  0.00           C  
ATOM     25  C15 LIG6     1       7.062  11.498  -3.408  1.00  0.00           C  
ATOM     26  C16 LIG6     1       5.472  14.115   0.389  1.00  0.00           C  
ATOM     27  C17 LIG6     1       5.699  12.937  -1.835  1.00  0.00           C  
ATOM     28  C18 LIG6     1       6.493  13.550  -0.603  1.00  0.00           C  
END
ENDMDL
MODEL        5
ATOM      1  N   LIG6     1       7.671  18.438  -0.210  1.00  0.00           N  
ATOM      2  C   LIG6     1       7.257  22.861  -1.547  1.00  0.00           C  
ATOM      3  O   LIG6     1       8.855  16.622  -3.657  1.00  0.00           O  
ATOM      4  C1  LIG6     1       4.913  10.916  -6.101  1.00  0.00           C  
ATOM      5  N1  LIG6     1       7.215  17.191  -0.267  1.00  0.00           N  
ATOM      6  O1  LIG6     1       1.623  14.560  -3.685  1.00  0.00           O  
ATOM      7  C2  LIG6     1       9.296  11.893  -4.992  1.00  0.00           C  
ATOM      8  N2  LIG6     1       7.962  14.792  -2.788  1.00  0.00           N  
ATOM      9  O2  LIG6     1       1.627  15.648  -1.885  1.00  0.00           O  
ATOM     10  C3  LIG6     1      10.359  14.991  -2.853  1.00  0.00           C  
ATOM     11  N3  LIG6     1       6.589  16.990  -1.460  1.00  0.00           N  
ATOM     12  O3  LIG6     1       9.141  20.608  -1.603  1.00  0.00           O  
ATOM     13  C4  LIG6     1       4.347  15.679  -1.834  1.00  0.00           C  
ATOM     14  O4  LIG6     1       6.469  13.074  -4.552  1.00  0.00           O  
ATOM     15  C5  LIG6     1       6.713  18.130  -2.199  1.00  0.00           C  
ATOM     16  C6  LIG6     1       6.774  21.375  -1.403  1.00  0.00           C  
ATOM     17  C7  LIG6     1       5.514  10.778  -4.680  1.00  0.00           C  
ATOM     18  C8  LIG6     1       7.951  11.334  -5.493  1.00  0.00           C  
ATOM     19  C9  LIG6     1       4.316  13.826  -3.521  1.00  0.00           C  
ATOM     20  C10 LIG6     1       8.981  15.535  -3.155  1.00  0.00           C  
ATOM     21  C11 LIG6     1       2.196  15.060  -2.782  1.00  0.00           C  
ATOM     22  C12 LIG6     1       3.708  14.916  -2.696  1.00  0.00           C  
ATOM     23  C13 LIG6     1       7.411  18.999  -1.493  1.00  0.00           C  
ATOM     24  C14 LIG6     1       7.799  20.364  -1.962  1.00  0.00           C  
ATOM     25  C15 LIG6     1       6.786  11.666  -4.479  1.00  0.00           C  
ATOM     26  C16 LIG6     1       5.926  15.707  -1.751  1.00  0.00           C  
ATOM     27  C17 LIG6     1       5.838  13.648  -3.305  1.00  0.00           C  
ATOM     28  C18 LIG6     1       6.570  14.992  -2.982  1.00  0.00           C  
END
ENDMDL
MODEL        6
ATOM      1  N   LIG6     1       8.852  18.287  -1.508  1.00  0.00           N  
ATOM      2  C   LIG6     1      10.208  21.737  -4.236  1.00  0.00           C  
ATOM      3  O   LIG6     1       9.013  15.860  -5.307  1.00  0.00           O  
ATOM      4  C1  LIG6     1       4.708  11.746  -6.940  1.00  0.00           C  
ATOM      5  N1  LIG6     1       8.207  17.132  -1.371  1.00  0.00           N  
ATOM      6  O1  LIG6     1       1.931  15.491  -4.573  1.00  0.00           O  
ATOM      7  C2  LIG6     1       8.152  10.869  -3.905  1.00  0.00           C  
ATOM      8  N2  LIG6     1       8.202  14.729  -3.500  1.00  0.00           N  
ATOM      9  O2  LIG6     1       2.075  17.102  -3.259  1.00  0.00           O  
ATOM     10  C3  LIG6     1      10.476  14.327  -4.263  1.00  0.00           C  
ATOM     11  N3  LIG6     1       7.144  17.215  -2.269  1.00  0.00           N  
ATOM     12  O3  LIG6     1       7.546  21.277  -3.305  1.00  0.00           O  
ATOM     13  C4  LIG6     1       4.779  16.527  -2.803  1.00  0.00           C  
ATOM     14  O4  LIG6     1       6.358  13.020  -4.723  1.00  0.00           O  
ATOM     15  C5  LIG6     1       7.050  18.511  -2.758  1.00  0.00           C  
ATOM     16  C6  LIG6     1       9.673  20.393  -3.774  1.00  0.00           C  
ATOM     17  C7  LIG6     1       5.808  11.134  -6.059  1.00  0.00           C  
ATOM     18  C8  LIG6     1       6.647  10.956  -3.566  1.00  0.00           C  
ATOM     19  C9  LIG6     1       4.483  14.438  -4.254  1.00  0.00           C  
ATOM     20  C10 LIG6     1       9.206  15.042  -4.371  1.00  0.00           C  
ATOM     21  C11 LIG6     1       2.574  16.085  -3.748  1.00  0.00           C  
ATOM     22  C12 LIG6     1       4.007  15.739  -3.546  1.00  0.00           C  
ATOM     23  C13 LIG6     1       8.157  19.155  -2.367  1.00  0.00           C  
ATOM     24  C14 LIG6     1       8.641  20.533  -2.689  1.00  0.00           C  
ATOM     25  C15 LIG6     1       5.807  11.688  -4.641  1.00  0.00           C  
ATOM     26  C16 LIG6     1       6.242  16.159  -2.511  1.00  0.00           C  
ATOM     27  C17 LIG6     1       5.806  13.931  -3.758  1.00  0.00           C  
ATOM     28  C18 LIG6     1       6.777  15.152  -3.610  1.00  0.00           C  
END
ENDMDL
MODEL        7
ATOM      1  N   LIG6     1       6.953  15.728   0.440  1.00  0.00           N  
ATOM      2  C   LIG6     1       5.256  15.764   4.883  1.00  0.00           C  
ATOM      3  O   LIG6     1       8.999  12.684  -1.874  1.00  0.00           O  
ATOM      4  C1  LIG6     1       5.455  11.049  -7.787  1.00  0.00           C  
ATOM      5  N1  LIG6     1       6.647  15.170  -0.752  1.00  0.00           N  
ATOM      6  O1  LIG6     1       2.284  15.253  -4.980  1.00  0.00           O  
ATOM      7  C2  LIG6     1       9.142  11.475  -5.117  1.00  0.00           C  
ATOM      8  N2  LIG6     1       7.026  11.781  -2.328  1.00  0.00           N  
ATOM      9  O2  LIG6     1       1.824  15.549  -3.071  1.00  0.00           O  
ATOM     10  C3  LIG6     1       8.631  10.383  -1.255  1.00  0.00           C  
ATOM     11  N3  LIG6     1       5.999  14.006  -0.526  1.00  0.00           N  
ATOM     12  O3  LIG6     1       7.152  13.856   3.598  1.00  0.00           O  
ATOM     13  C4  LIG6     1       4.170  14.351  -2.087  1.00  0.00           C  
ATOM     14  O4  LIG6     1       6.298  12.475  -5.210  1.00  0.00           O  
ATOM     15  C5  LIG6     1       5.958  13.649   0.812  1.00  0.00           C  
ATOM     16  C6  LIG6     1       5.434  15.485   3.374  1.00  0.00           C  
ATOM     17  C7  LIG6     1       5.533  10.477  -6.315  1.00  0.00           C  
ATOM     18  C8  LIG6     1       8.085  11.046  -6.139  1.00  0.00           C  
ATOM     19  C9  LIG6     1       4.803  14.039  -4.445  1.00  0.00           C  
ATOM     20  C10 LIG6     1       8.263  11.756  -1.821  1.00  0.00           C  
ATOM     21  C11 LIG6     1       2.626  15.172  -3.860  1.00  0.00           C  
ATOM     22  C12 LIG6     1       3.899  14.537  -3.373  1.00  0.00           C  
ATOM     23  C13 LIG6     1       6.552  14.797   1.366  1.00  0.00           C  
ATOM     24  C14 LIG6     1       6.764  15.025   2.856  1.00  0.00           C  
ATOM     25  C15 LIG6     1       6.672  11.131  -5.465  1.00  0.00           C  
ATOM     26  C16 LIG6     1       5.312  13.418  -1.642  1.00  0.00           C  
ATOM     27  C17 LIG6     1       5.443  12.722  -4.097  1.00  0.00           C  
ATOM     28  C18 LIG6     1       6.236  12.951  -2.763  1.00  0.00           C  
END
ENDMDL
MODEL        8
ATOM      1  N   LIG6     1       7.095  17.941   1.465  1.00  0.00           N  
ATOM      2  C   LIG6     1       7.276  22.550   0.337  1.00  0.00           C  
ATOM      3  O   LIG6     1       9.038  16.433  -2.493  1.00  0.00           O  
ATOM      4  C1  LIG6     1       4.733  12.195  -5.827  1.00  0.00           C  
ATOM      5  N1  LIG6     1       6.555  16.784   1.110  1.00  0.00           N  
ATOM      6  O1  LIG6     1       1.445  15.240  -3.457  1.00  0.00           O  
ATOM      7  C2  LIG6     1       9.067  12.635  -4.438  1.00  0.00           C  
ATOM      8  N2  LIG6     1       7.761  14.857  -1.590  1.00  0.00           N  
ATOM      9  O2  LIG6     1       1.391  16.689  -1.889  1.00  0.00           O  
ATOM     10  C3  LIG6     1      10.158  14.593  -1.409  1.00  0.00           C  
ATOM     11  N3  LIG6     1       6.160  16.886  -0.142  1.00  0.00           N  
ATOM     12  O3  LIG6     1       9.180  20.014   0.888  1.00  0.00           O  
ATOM     13  C4  LIG6     1       4.100  15.989  -1.248  1.00  0.00           C  
ATOM     14  O4  LIG6     1       6.274  13.815  -3.844  1.00  0.00           O  
ATOM     15  C5  LIG6     1       6.512  18.084  -0.719  1.00  0.00           C  
ATOM     16  C6  LIG6     1       6.966  21.058   0.695  1.00  0.00           C  
ATOM     17  C7  LIG6     1       5.284  11.569  -4.510  1.00  0.00           C  
ATOM     18  C8  LIG6     1       7.722  12.127  -4.972  1.00  0.00           C  
ATOM     19  C9  LIG6     1       4.200  14.622  -3.223  1.00  0.00           C  
ATOM     20  C10 LIG6     1       8.946  15.393  -1.878  1.00  0.00           C  
ATOM     21  C11 LIG6     1       1.996  15.859  -2.579  1.00  0.00           C  
ATOM     22  C12 LIG6     1       3.432  15.505  -2.303  1.00  0.00           C  
ATOM     23  C13 LIG6     1       7.151  18.688   0.339  1.00  0.00           C  
ATOM     24  C14 LIG6     1       7.918  19.982   0.171  1.00  0.00           C  
ATOM     25  C15 LIG6     1       6.500  12.348  -3.969  1.00  0.00           C  
ATOM     26  C16 LIG6     1       5.524  15.719  -0.809  1.00  0.00           C  
ATOM     27  C17 LIG6     1       5.542  14.171  -2.721  1.00  0.00           C  
ATOM     28  C18 LIG6     1       6.407  15.275  -2.003  1.00  0.00           C  
END
ENDMDL
MODEL        9
ATOM      1  N   LIG6     1       6.315  18.156   1.000  1.00  0.00           N  
ATOM      2  C   LIG6     1       7.432  19.211   5.095  1.00  0.00           C  
ATOM      3  O   LIG6     1       8.512  16.268  -1.568  1.00  0.00           O  
ATOM      4  C1  LIG6     1       4.596  11.860  -5.848  1.00  0.00           C  
ATOM      5  N1  LIG6     1       5.580  17.642   0.092  1.00  0.00           N  
ATOM      6  O1  LIG6     1       1.283  15.511  -3.554  1.00  0.00           O  
ATOM      7  C2  LIG6     1       8.910  12.155  -4.068  1.00  0.00           C  
ATOM      8  N2  LIG6     1       7.351  14.407  -1.509  1.00  0.00           N  
ATOM      9  O2  LIG6     1       1.081  15.845  -1.404  1.00  0.00           O  
ATOM     10  C3  LIG6     1       9.506  14.452  -0.387  1.00  0.00           C  
ATOM     11  N3  LIG6     1       5.726  16.277   0.236  1.00  0.00           N  
ATOM     12  O3  LIG6     1       7.724  16.480   3.973  1.00  0.00           O  
ATOM     13  C4  LIG6     1       3.717  15.669  -1.034  1.00  0.00           C  
ATOM     14  O4  LIG6     1       6.019  13.532  -3.909  1.00  0.00           O  
ATOM     15  C5  LIG6     1       6.401  16.091   1.389  1.00  0.00           C  
ATOM     16  C6  LIG6     1       7.185  18.861   3.588  1.00  0.00           C  
ATOM     17  C7  LIG6     1       5.130  11.286  -4.500  1.00  0.00           C  
ATOM     18  C8  LIG6     1       7.582  11.821  -4.788  1.00  0.00           C  
ATOM     19  C9  LIG6     1       3.875  14.567  -3.282  1.00  0.00           C  
ATOM     20  C10 LIG6     1       8.463  15.083  -1.190  1.00  0.00           C  
ATOM     21  C11 LIG6     1       1.687  15.595  -2.425  1.00  0.00           C  
ATOM     22  C12 LIG6     1       3.135  15.315  -2.185  1.00  0.00           C  
ATOM     23  C13 LIG6     1       6.929  17.262   1.788  1.00  0.00           C  
ATOM     24  C14 LIG6     1       7.741  17.525   2.989  1.00  0.00           C  
ATOM     25  C15 LIG6     1       6.318  12.095  -3.965  1.00  0.00           C  
ATOM     26  C16 LIG6     1       5.134  15.325  -0.686  1.00  0.00           C  
ATOM     27  C17 LIG6     1       5.211  13.948  -2.785  1.00  0.00           C  
ATOM     28  C18 LIG6     1       6.014  15.005  -1.966  1.00  0.00           C  
END
ENDMDL
MODEL       10
ATOM      1  N   LIG6     1       8.158  19.483  -1.790  1.00  0.00           N  
ATOM      2  C   LIG6     1       6.631  23.771  -2.828  1.00  0.00           C  
ATOM      3  O   LIG6     1       8.850  16.571  -5.652  1.00  0.00           O  
ATOM      4  C1  LIG6     1       5.178  12.420  -7.091  1.00  0.00           C  
ATOM      5  N1  LIG6     1       7.854  18.238  -1.492  1.00  0.00           N  
ATOM      6  O1  LIG6     1       1.888  14.890  -3.628  1.00  0.00           O  
ATOM      7  C2  LIG6     1       9.338  12.393  -5.524  1.00  0.00           C  
ATOM      8  N2  LIG6     1       8.323  15.808  -3.572  1.00  0.00           N  
ATOM      9  O2  LIG6     1       1.955  16.817  -2.817  1.00  0.00           O  
ATOM     10  C3  LIG6     1      10.644  15.819  -4.270  1.00  0.00           C  
ATOM     11  N3  LIG6     1       6.790  17.872  -2.238  1.00  0.00           N  
ATOM     12  O3  LIG6     1       8.593  21.679  -4.007  1.00  0.00           O  
ATOM     13  C4  LIG6     1       4.824  16.501  -2.337  1.00  0.00           C  
ATOM     14  O4  LIG6     1       6.625  13.965  -5.093  1.00  0.00           O  
ATOM     15  C5  LIG6     1       6.434  18.952  -3.050  1.00  0.00           C  
ATOM     16  C6  LIG6     1       6.937  22.359  -2.278  1.00  0.00           C  
ATOM     17  C7  LIG6     1       6.628  12.092  -6.671  1.00  0.00           C  
ATOM     18  C8  LIG6     1       8.220  12.025  -4.580  1.00  0.00           C  
ATOM     19  C9  LIG6     1       4.559  14.472  -3.854  1.00  0.00           C  
ATOM     20  C10 LIG6     1       9.173  16.123  -4.571  1.00  0.00           C  
ATOM     21  C11 LIG6     1       2.536  15.807  -3.150  1.00  0.00           C  
ATOM     22  C12 LIG6     1       4.018  15.597  -3.006  1.00  0.00           C  
ATOM     23  C13 LIG6     1       7.283  19.958  -2.767  1.00  0.00           C  
ATOM     24  C14 LIG6     1       7.270  21.319  -3.436  1.00  0.00           C  
ATOM     25  C15 LIG6     1       6.859  12.529  -5.134  1.00  0.00           C  
ATOM     26  C16 LIG6     1       6.314  16.517  -2.346  1.00  0.00           C  
ATOM     27  C17 LIG6     1       6.138  14.529  -3.851  1.00  0.00           C  
ATOM     28  C18 LIG6     1       6.823  15.895  -3.669  1.00  0.00           C  
END
ENDMDL
MODEL       11
ATOM      1  N   LIG6     1       6.219  19.273  -1.350  1.00  0.00           N  
ATOM      2  C   LIG6     1       6.290  21.759   1.570  1.00  0.00           C  
ATOM      3  O   LIG6     1       8.395  16.780  -3.788  1.00  0.00           O  
ATOM      4  C1  LIG6     1       5.124  10.835  -5.718  1.00  0.00           C  
ATOM      5  N1  LIG6     1       5.818  18.107  -1.940  1.00  0.00           N  
ATOM      6  O1  LIG6     1       1.352  14.755  -3.835  1.00  0.00           O  
ATOM      7  C2  LIG6     1       9.081  13.016  -4.914  1.00  0.00           C  
ATOM      8  N2  LIG6     1       7.673  15.033  -2.699  1.00  0.00           N  
ATOM      9  O2  LIG6     1       1.187  15.875  -2.018  1.00  0.00           O  
ATOM     10  C3  LIG6     1       9.983  15.639  -2.378  1.00  0.00           C  
ATOM     11  N3  LIG6     1       6.148  17.039  -1.215  1.00  0.00           N  
ATOM     12  O3  LIG6     1       8.616  19.130   1.551  1.00  0.00           O  
ATOM     13  C4  LIG6     1       4.037  15.738  -1.646  1.00  0.00           C  
ATOM     14  O4  LIG6     1       6.124  13.308  -4.384  1.00  0.00           O  
ATOM     15  C5  LIG6     1       6.977  17.454  -0.174  1.00  0.00           C  
ATOM     16  C6  LIG6     1       6.648  20.319   1.879  1.00  0.00           C  
ATOM     17  C7  LIG6     1       5.756  10.932  -4.363  1.00  0.00           C  
ATOM     18  C8  LIG6     1       7.937  12.006  -5.295  1.00  0.00           C  
ATOM     19  C9  LIG6     1       4.108  14.239  -3.600  1.00  0.00           C  
ATOM     20  C10 LIG6     1       8.592  15.939  -2.970  1.00  0.00           C  
ATOM     21  C11 LIG6     1       1.841  15.146  -2.797  1.00  0.00           C  
ATOM     22  C12 LIG6     1       3.332  15.032  -2.571  1.00  0.00           C  
ATOM     23  C13 LIG6     1       6.939  18.835  -0.203  1.00  0.00           C  
ATOM     24  C14 LIG6     1       7.651  19.779   0.786  1.00  0.00           C  
ATOM     25  C15 LIG6     1       6.810  12.044  -4.210  1.00  0.00           C  
ATOM     26  C16 LIG6     1       5.587  15.705  -1.449  1.00  0.00           C  
ATOM     27  C17 LIG6     1       5.541  13.841  -3.168  1.00  0.00           C  
ATOM     28  C18 LIG6     1       6.211  15.205  -2.804  1.00  0.00           C  
END
ENDMDL
MODEL       12
ATOM      1  N   LIG6     1       7.085  16.765   1.713  1.00  0.00           N  
ATOM      2  C   LIG6     1       7.290  21.413   0.475  1.00  0.00           C  
ATOM      3  O   LIG6     1       8.681  15.925  -1.187  1.00  0.00           O  
ATOM      4  C1  LIG6     1       4.981  11.856  -6.156  1.00  0.00           C  
ATOM      5  N1  LIG6     1       6.743  15.622   1.154  1.00  0.00           N  
ATOM      6  O1  LIG6     1       1.618  15.628  -3.823  1.00  0.00           O  
ATOM      7  C2  LIG6     1       8.910  11.817  -3.917  1.00  0.00           C  
ATOM      8  N2  LIG6     1       7.407  14.040  -1.280  1.00  0.00           N  
ATOM      9  O2  LIG6     1       1.162  16.100  -1.834  1.00  0.00           O  
ATOM     10  C3  LIG6     1       9.695  13.908  -0.485  1.00  0.00           C  
ATOM     11  N3  LIG6     1       5.733  15.934   0.282  1.00  0.00           N  
ATOM     12  O3  LIG6     1       5.195  19.790   1.750  1.00  0.00           O  
ATOM     13  C4  LIG6     1       3.808  15.313  -1.054  1.00  0.00           C  
ATOM     14  O4  LIG6     1       6.318  13.410  -3.833  1.00  0.00           O  
ATOM     15  C5  LIG6     1       5.446  17.262   0.275  1.00  0.00           C  
ATOM     16  C6  LIG6     1       7.050  19.955   0.304  1.00  0.00           C  
ATOM     17  C7  LIG6     1       5.229  11.399  -4.702  1.00  0.00           C  
ATOM     18  C8  LIG6     1       7.697  11.607  -4.812  1.00  0.00           C  
ATOM     19  C9  LIG6     1       4.120  14.519  -3.297  1.00  0.00           C  
ATOM     20  C10 LIG6     1       8.507  14.715  -1.027  1.00  0.00           C  
ATOM     21  C11 LIG6     1       1.961  15.724  -2.657  1.00  0.00           C  
ATOM     22  C12 LIG6     1       3.316  15.247  -2.290  1.00  0.00           C  
ATOM     23  C13 LIG6     1       6.335  17.749   1.140  1.00  0.00           C  
ATOM     24  C14 LIG6     1       6.454  19.198   1.471  1.00  0.00           C  
ATOM     25  C15 LIG6     1       6.419  11.929  -4.064  1.00  0.00           C  
ATOM     26  C16 LIG6     1       5.171  14.900  -0.544  1.00  0.00           C  
ATOM     27  C17 LIG6     1       5.417  13.875  -2.787  1.00  0.00           C  
ATOM     28  C18 LIG6     1       6.140  14.692  -1.729  1.00  0.00           C  
END
ENDMDL
MODEL       13
ATOM      1  N   LIG6     1       7.173  18.509  -0.590  1.00  0.00           N  
ATOM      2  C   LIG6     1       6.946  21.820  -4.070  1.00  0.00           C  
ATOM      3  O   LIG6     1       8.447  16.285  -3.666  1.00  0.00           O  
ATOM      4  C1  LIG6     1       4.679  10.925  -6.133  1.00  0.00           C  
ATOM      5  N1  LIG6     1       6.914  17.224  -0.426  1.00  0.00           N  
ATOM      6  O1  LIG6     1       1.329  14.611  -3.507  1.00  0.00           O  
ATOM      7  C2  LIG6     1       8.624  11.464  -4.075  1.00  0.00           C  
ATOM      8  N2  LIG6     1       7.680  14.496  -2.564  1.00  0.00           N  
ATOM      9  O2  LIG6     1       1.331  15.896  -1.966  1.00  0.00           O  
ATOM     10  C3  LIG6     1      10.075  14.811  -2.806  1.00  0.00           C  
ATOM     11  N3  LIG6     1       6.128  16.754  -1.434  1.00  0.00           N  
ATOM     12  O3  LIG6     1       4.984  20.842  -1.963  1.00  0.00           O  
ATOM     13  C4  LIG6     1       4.135  15.428  -1.557  1.00  0.00           C  
ATOM     14  O4  LIG6     1       6.032  12.717  -4.231  1.00  0.00           O  
ATOM     15  C5  LIG6     1       5.770  17.871  -2.216  1.00  0.00           C  
ATOM     16  C6  LIG6     1       6.522  20.429  -3.691  1.00  0.00           C  
ATOM     17  C7  LIG6     1       6.049  10.648  -5.590  1.00  0.00           C  
ATOM     18  C8  LIG6     1       7.380  10.912  -3.364  1.00  0.00           C  
ATOM     19  C9  LIG6     1       4.001  13.841  -3.468  1.00  0.00           C  
ATOM     20  C10 LIG6     1       8.687  15.300  -2.994  1.00  0.00           C  
ATOM     21  C11 LIG6     1       1.917  15.062  -2.563  1.00  0.00           C  
ATOM     22  C12 LIG6     1       3.396  14.776  -2.459  1.00  0.00           C  
ATOM     23  C13 LIG6     1       6.425  18.931  -1.687  1.00  0.00           C  
ATOM     24  C14 LIG6     1       6.319  20.362  -2.126  1.00  0.00           C  
ATOM     25  C15 LIG6     1       6.115  11.295  -4.142  1.00  0.00           C  
ATOM     26  C16 LIG6     1       5.605  15.384  -1.567  1.00  0.00           C  
ATOM     27  C17 LIG6     1       5.475  13.479  -3.105  1.00  0.00           C  
ATOM     28  C18 LIG6     1       6.214  14.725  -2.810  1.00  0.00           C  
END
ENDMDL
MODEL       14
ATOM      1  N   LIG6     1       7.374  16.085   1.936  1.00  0.00           N  
ATOM      2  C   LIG6     1       6.540  20.730   2.067  1.00  0.00           C  
ATOM      3  O   LIG6     1       9.181  13.563  -1.150  1.00  0.00           O  
ATOM      4  C1  LIG6     1       5.162  11.473  -6.416  1.00  0.00           C  
ATOM      5  N1  LIG6     1       6.859  14.955   1.433  1.00  0.00           N  
ATOM      6  O1  LIG6     1       2.232  15.452  -3.919  1.00  0.00           O  
ATOM      7  C2  LIG6     1       9.128  11.071  -3.722  1.00  0.00           C  
ATOM      8  N2  LIG6     1       7.102  12.611  -0.958  1.00  0.00           N  
ATOM      9  O2  LIG6     1       1.734  15.936  -1.926  1.00  0.00           O  
ATOM     10  C3  LIG6     1       9.023  11.603   0.011  1.00  0.00           C  
ATOM     11  N3  LIG6     1       6.150  15.337   0.337  1.00  0.00           N  
ATOM     12  O3  LIG6     1       8.730  18.709   2.180  1.00  0.00           O  
ATOM     13  C4  LIG6     1       4.117  14.918  -1.020  1.00  0.00           C  
ATOM     14  O4  LIG6     1       6.473  12.880  -3.969  1.00  0.00           O  
ATOM     15  C5  LIG6     1       6.475  16.647  -0.007  1.00  0.00           C  
ATOM     16  C6  LIG6     1       6.295  19.220   1.954  1.00  0.00           C  
ATOM     17  C7  LIG6     1       5.432  10.845  -5.096  1.00  0.00           C  
ATOM     18  C8  LIG6     1       8.003  11.104  -4.768  1.00  0.00           C  
ATOM     19  C9  LIG6     1       4.722  14.310  -3.398  1.00  0.00           C  
ATOM     20  C10 LIG6     1       8.428  12.683  -0.726  1.00  0.00           C  
ATOM     21  C11 LIG6     1       2.543  15.480  -2.723  1.00  0.00           C  
ATOM     22  C12 LIG6     1       3.827  14.834  -2.309  1.00  0.00           C  
ATOM     23  C13 LIG6     1       7.151  17.136   1.083  1.00  0.00           C  
ATOM     24  C14 LIG6     1       7.525  18.542   1.365  1.00  0.00           C  
ATOM     25  C15 LIG6     1       6.569  11.439  -4.205  1.00  0.00           C  
ATOM     26  C16 LIG6     1       5.398  14.379  -0.533  1.00  0.00           C  
ATOM     27  C17 LIG6     1       5.542  13.171  -2.860  1.00  0.00           C  
ATOM     28  C18 LIG6     1       6.355  13.715  -1.606  1.00  0.00           C  
END
ENDMDL
MODEL       15
ATOM      1  N   LIG6     1       8.979  18.881  -3.671  1.00  0.00           N  
ATOM      2  C   LIG6     1       8.896  22.848  -5.479  1.00  0.00           C  
ATOM      3  O   LIG6     1       9.008  16.134  -5.757  1.00  0.00           O  
ATOM      4  C1  LIG6     1       5.280  11.196  -6.740  1.00  0.00           C  
ATOM      5  N1  LIG6     1       8.631  17.757  -3.077  1.00  0.00           N  
ATOM      6  O1  LIG6     1       1.964  15.169  -3.873  1.00  0.00           O  
ATOM      7  C2  LIG6     1       8.661  11.335  -3.766  1.00  0.00           C  
ATOM      8  N2  LIG6     1       8.428  14.930  -3.925  1.00  0.00           N  
ATOM      9  O2  LIG6     1       2.180  16.896  -2.688  1.00  0.00           O  
ATOM     10  C3  LIG6     1      10.680  14.925  -4.511  1.00  0.00           C  
ATOM     11  N3  LIG6     1       7.334  17.559  -3.316  1.00  0.00           N  
ATOM     12  O3  LIG6     1       8.464  19.968  -6.670  1.00  0.00           O  
ATOM     13  C4  LIG6     1       5.155  16.553  -2.712  1.00  0.00           C  
ATOM     14  O4  LIG6     1       6.463  12.988  -4.680  1.00  0.00           O  
ATOM     15  C5  LIG6     1       6.834  18.586  -4.056  1.00  0.00           C  
ATOM     16  C6  LIG6     1       9.032  21.398  -4.804  1.00  0.00           C  
ATOM     17  C7  LIG6     1       6.223  10.754  -5.671  1.00  0.00           C  
ATOM     18  C8  LIG6     1       7.224  10.995  -3.360  1.00  0.00           C  
ATOM     19  C9  LIG6     1       4.655  14.353  -3.932  1.00  0.00           C  
ATOM     20  C10 LIG6     1       9.265  15.358  -4.841  1.00  0.00           C  
ATOM     21  C11 LIG6     1       2.693  15.930  -3.267  1.00  0.00           C  
ATOM     22  C12 LIG6     1       4.227  15.637  -3.233  1.00  0.00           C  
ATOM     23  C13 LIG6     1       7.946  19.321  -4.410  1.00  0.00           C  
ATOM     24  C14 LIG6     1       8.045  20.434  -5.416  1.00  0.00           C  
ATOM     25  C15 LIG6     1       6.170  11.585  -4.394  1.00  0.00           C  
ATOM     26  C16 LIG6     1       6.608  16.336  -2.885  1.00  0.00           C  
ATOM     27  C17 LIG6     1       6.098  13.992  -3.650  1.00  0.00           C  
ATOM     28  C18 LIG6     1       6.994  15.222  -3.919  1.00  0.00           C  
END
ENDMDL
MODEL       16
ATOM      1  N   LIG6     1       8.173  17.400   0.401  1.00  0.00           N  
ATOM      2  C   LIG6     1      10.964  20.182  -1.437  1.00  0.00           C  
ATOM      3  O   LIG6     1       9.078  14.794  -3.767  1.00  0.00           O  
ATOM      4  C1  LIG6     1       4.200  12.075  -6.369  1.00  0.00           C  
ATOM      5  N1  LIG6     1       7.493  16.249   0.333  1.00  0.00           N  
ATOM      6  O1  LIG6     1       1.989  15.459  -4.014  1.00  0.00           O  
ATOM      7  C2  LIG6     1       8.451  11.089  -5.212  1.00  0.00           C  
ATOM      8  N2  LIG6     1       7.920  13.879  -2.163  1.00  0.00           N  
ATOM      9  O2  LIG6     1       1.823  16.472  -2.071  1.00  0.00           O  
ATOM     10  C3  LIG6     1      10.405  13.282  -2.469  1.00  0.00           C  
ATOM     11  N3  LIG6     1       6.789  16.337  -0.845  1.00  0.00           N  
ATOM     12  O3  LIG6     1       7.871  20.176  -1.970  1.00  0.00           O  
ATOM     13  C4  LIG6     1       4.530  15.640  -1.521  1.00  0.00           C  
ATOM     14  O4  LIG6     1       6.148  12.872  -4.364  1.00  0.00           O  
ATOM     15  C5  LIG6     1       7.132  17.408  -1.584  1.00  0.00           C  
ATOM     16  C6  LIG6     1       9.974  19.057  -1.529  1.00  0.00           C  
ATOM     17  C7  LIG6     1       5.399  11.231  -5.961  1.00  0.00           C  
ATOM     18  C8  LIG6     1       7.303  10.768  -4.309  1.00  0.00           C  
ATOM     19  C9  LIG6     1       4.343  14.308  -3.660  1.00  0.00           C  
ATOM     20  C10 LIG6     1       9.108  14.023  -2.862  1.00  0.00           C  
ATOM     21  C11 LIG6     1       2.466  15.821  -2.904  1.00  0.00           C  
ATOM     22  C12 LIG6     1       3.842  15.254  -2.614  1.00  0.00           C  
ATOM     23  C13 LIG6     1       7.917  18.123  -0.708  1.00  0.00           C  
ATOM     24  C14 LIG6     1       8.609  19.446  -1.014  1.00  0.00           C  
ATOM     25  C15 LIG6     1       5.916  11.424  -4.576  1.00  0.00           C  
ATOM     26  C16 LIG6     1       5.974  15.207  -1.305  1.00  0.00           C  
ATOM     27  C17 LIG6     1       5.579  13.552  -3.158  1.00  0.00           C  
ATOM     28  C18 LIG6     1       6.644  14.550  -2.549  1.00  0.00           C  
END
ENDMDL
MODEL       17
ATOM      1  N   LIG6     1       8.529  19.275  -2.160  1.00  0.00           N  
ATOM      2  C   LIG6     1       7.989  23.030  -5.212  1.00  0.00           C  
ATOM      3  O   LIG6     1       9.423  17.632  -4.910  1.00  0.00           O  
ATOM      4  C1  LIG6     1       5.482  13.497  -8.705  1.00  0.00           C  
ATOM      5  N1  LIG6     1       8.207  17.991  -2.101  1.00  0.00           N  
ATOM      6  O1  LIG6     1       2.057  15.654  -5.064  1.00  0.00           O  
ATOM      7  C2  LIG6     1       9.201  12.383  -6.469  1.00  0.00           C  
ATOM      8  N2  LIG6     1       8.573  15.586  -4.482  1.00  0.00           N  
ATOM      9  O2  LIG6     1       2.304  16.876  -3.284  1.00  0.00           O  
ATOM     10  C3  LIG6     1      10.931  15.901  -4.416  1.00  0.00           C  
ATOM     11  N3  LIG6     1       7.226  17.824  -2.993  1.00  0.00           N  
ATOM     12  O3  LIG6     1       6.417  21.836  -2.811  1.00  0.00           O  
ATOM     13  C4  LIG6     1       5.036  16.605  -3.268  1.00  0.00           C  
ATOM     14  O4  LIG6     1       6.817  14.303  -6.276  1.00  0.00           O  
ATOM     15  C5  LIG6     1       6.812  19.004  -3.541  1.00  0.00           C  
ATOM     16  C6  LIG6     1       7.755  21.570  -4.827  1.00  0.00           C  
ATOM     17  C7  LIG6     1       5.458  12.629  -7.464  1.00  0.00           C  
ATOM     18  C8  LIG6     1       7.979  12.375  -7.369  1.00  0.00           C  
ATOM     19  C9  LIG6     1       4.832  15.209  -5.331  1.00  0.00           C  
ATOM     20  C10 LIG6     1       9.568  16.445  -4.585  1.00  0.00           C  
ATOM     21  C11 LIG6     1       2.756  16.179  -4.156  1.00  0.00           C  
ATOM     22  C12 LIG6     1       4.268  15.928  -4.130  1.00  0.00           C  
ATOM     23  C13 LIG6     1       7.702  19.869  -3.034  1.00  0.00           C  
ATOM     24  C14 LIG6     1       7.664  21.354  -3.252  1.00  0.00           C  
ATOM     25  C15 LIG6     1       6.729  12.879  -6.608  1.00  0.00           C  
ATOM     26  C16 LIG6     1       6.566  16.474  -3.199  1.00  0.00           C  
ATOM     27  C17 LIG6     1       6.234  14.723  -5.071  1.00  0.00           C  
ATOM     28  C18 LIG6     1       7.141  15.847  -4.498  1.00  0.00           C  
END
ENDMDL
MODEL       18
ATOM      1  N   LIG6     1       8.081  18.409  -3.436  1.00  0.00           N  
ATOM      2  C   LIG6     1       9.263  20.967   0.205  1.00  0.00           C  
ATOM      3  O   LIG6     1       9.547  15.316  -4.475  1.00  0.00           O  
ATOM      4  C1  LIG6     1       4.445  10.634  -7.400  1.00  0.00           C  
ATOM      5  N1  LIG6     1       7.187  17.536  -3.937  1.00  0.00           N  
ATOM      6  O1  LIG6     1       1.802  14.983  -4.687  1.00  0.00           O  
ATOM      7  C2  LIG6     1       8.318  10.540  -4.766  1.00  0.00           C  
ATOM      8  N2  LIG6     1       8.029  13.822  -3.604  1.00  0.00           N  
ATOM      9  O2  LIG6     1       2.167  16.310  -3.198  1.00  0.00           O  
ATOM     10  C3  LIG6     1      10.372  13.666  -2.985  1.00  0.00           C  
ATOM     11  N3  LIG6     1       7.192  16.604  -2.966  1.00  0.00           N  
ATOM     12  O3  LIG6     1      10.060  17.980  -0.319  1.00  0.00           O  
ATOM     13  C4  LIG6     1       4.854  15.788  -3.236  1.00  0.00           C  
ATOM     14  O4  LIG6     1       6.170  12.431  -5.476  1.00  0.00           O  
ATOM     15  C5  LIG6     1       7.974  16.889  -1.905  1.00  0.00           C  
ATOM     16  C6  LIG6     1       8.637  20.115  -0.882  1.00  0.00           C  
ATOM     17  C7  LIG6     1       5.738  10.241  -6.593  1.00  0.00           C  
ATOM     18  C8  LIG6     1       6.871  10.428  -4.240  1.00  0.00           C  
ATOM     19  C9  LIG6     1       4.345  13.799  -4.708  1.00  0.00           C  
ATOM     20  C10 LIG6     1       9.286  14.329  -3.750  1.00  0.00           C  
ATOM     21  C11 LIG6     1       2.607  15.509  -3.998  1.00  0.00           C  
ATOM     22  C12 LIG6     1       4.041  15.042  -3.952  1.00  0.00           C  
ATOM     23  C13 LIG6     1       8.567  18.045  -2.220  1.00  0.00           C  
ATOM     24  C14 LIG6     1       9.537  18.870  -1.399  1.00  0.00           C  
ATOM     25  C15 LIG6     1       5.780  11.008  -5.217  1.00  0.00           C  
ATOM     26  C16 LIG6     1       6.345  15.417  -3.047  1.00  0.00           C  
ATOM     27  C17 LIG6     1       5.765  13.292  -4.354  1.00  0.00           C  
ATOM     28  C18 LIG6     1       6.840  14.425  -4.082  1.00  0.00           C  
END
ENDMDL
MODEL       19
ATOM      1  N   LIG6     1       9.128  17.661  -1.107  1.00  0.00           N  
ATOM      2  C   LIG6     1       7.414  21.392  -0.951  1.00  0.00           C  
ATOM      3  O   LIG6     1       9.425  16.271  -4.674  1.00  0.00           O  
ATOM      4  C1  LIG6     1       5.546  10.865  -7.430  1.00  0.00           C  
ATOM      5  N1  LIG6     1       8.530  16.477  -1.183  1.00  0.00           N  
ATOM      6  O1  LIG6     1       2.259  15.362  -4.389  1.00  0.00           O  
ATOM      7  C2  LIG6     1       8.237  10.639  -3.343  1.00  0.00           C  
ATOM      8  N2  LIG6     1       8.412  14.459  -3.932  1.00  0.00           N  
ATOM      9  O2  LIG6     1       2.506  16.810  -2.804  1.00  0.00           O  
ATOM     10  C3  LIG6     1      10.873  14.506  -4.040  1.00  0.00           C  
ATOM     11  N3  LIG6     1       7.632  16.613  -2.240  1.00  0.00           N  
ATOM     12  O3  LIG6     1      10.327  20.026  -2.605  1.00  0.00           O  
ATOM     13  C4  LIG6     1       5.222  15.948  -2.667  1.00  0.00           C  
ATOM     14  O4  LIG6     1       6.600  12.686  -5.009  1.00  0.00           O  
ATOM     15  C5  LIG6     1       7.596  17.861  -2.648  1.00  0.00           C  
ATOM     16  C6  LIG6     1       8.799  20.671  -0.874  1.00  0.00           C  
ATOM     17  C7  LIG6     1       6.404  10.479  -6.145  1.00  0.00           C  
ATOM     18  C8  LIG6     1       6.691  10.606  -3.613  1.00  0.00           C  
ATOM     19  C9  LIG6     1       4.749  14.265  -4.415  1.00  0.00           C  
ATOM     20  C10 LIG6     1       9.529  15.163  -4.249  1.00  0.00           C  
ATOM     21  C11 LIG6     1       2.903  15.841  -3.490  1.00  0.00           C  
ATOM     22  C12 LIG6     1       4.318  15.374  -3.493  1.00  0.00           C  
ATOM     23  C13 LIG6     1       8.593  18.485  -2.029  1.00  0.00           C  
ATOM     24  C14 LIG6     1       8.973  19.919  -2.245  1.00  0.00           C  
ATOM     25  C15 LIG6     1       6.080  11.322  -4.832  1.00  0.00           C  
ATOM     26  C16 LIG6     1       6.686  15.570  -2.645  1.00  0.00           C  
ATOM     27  C17 LIG6     1       6.079  13.712  -4.061  1.00  0.00           C  
ATOM     28  C18 LIG6     1       7.078  14.929  -3.978  1.00  0.00           C  
END
ENDMDL
MODEL       20
ATOM      1  N   LIG6     1       7.412  16.839   1.136  1.00  0.00           N  
ATOM      2  C   LIG6     1       4.458  18.909   1.676  1.00  0.00           C  
ATOM      3  O   LIG6     1       9.284  13.621  -1.626  1.00  0.00           O  
ATOM      4  C1  LIG6     1       4.733  12.084  -6.539  1.00  0.00           C  
ATOM      5  N1  LIG6     1       7.299  16.028   0.110  1.00  0.00           N  
ATOM      6  O1  LIG6     1       1.957  15.589  -4.102  1.00  0.00           O  
ATOM      7  C2  LIG6     1       8.952  11.651  -5.071  1.00  0.00           C  
ATOM      8  N2  LIG6     1       7.275  12.752  -1.373  1.00  0.00           N  
ATOM      9  O2  LIG6     1       1.667  16.296  -2.191  1.00  0.00           O  
ATOM     10  C3  LIG6     1       9.112  11.384  -0.576  1.00  0.00           C  
ATOM     11  N3  LIG6     1       6.108  15.357   0.213  1.00  0.00           N  
ATOM     12  O3  LIG6     1       4.969  16.696   3.911  1.00  0.00           O  
ATOM     13  C4  LIG6     1       4.230  15.159  -1.393  1.00  0.00           C  
ATOM     14  O4  LIG6     1       6.478  12.971  -4.301  1.00  0.00           O  
ATOM     15  C5  LIG6     1       5.467  15.733   1.342  1.00  0.00           C  
ATOM     16  C6  LIG6     1       5.533  18.871   2.791  1.00  0.00           C  
ATOM     17  C7  LIG6     1       5.090  11.172  -5.345  1.00  0.00           C  
ATOM     18  C8  LIG6     1       7.570  11.257  -5.620  1.00  0.00           C  
ATOM     19  C9  LIG6     1       4.651  14.537  -3.731  1.00  0.00           C  
ATOM     20  C10 LIG6     1       8.607  12.638  -1.260  1.00  0.00           C  
ATOM     21  C11 LIG6     1       2.449  15.782  -3.003  1.00  0.00           C  
ATOM     22  C12 LIG6     1       3.796  15.191  -2.645  1.00  0.00           C  
ATOM     23  C13 LIG6     1       6.260  16.636   1.954  1.00  0.00           C  
ATOM     24  C14 LIG6     1       5.922  17.412   3.228  1.00  0.00           C  
ATOM     25  C15 LIG6     1       6.421  11.510  -4.627  1.00  0.00           C  
ATOM     26  C16 LIG6     1       5.477  14.478  -0.798  1.00  0.00           C  
ATOM     27  C17 LIG6     1       5.606  13.364  -3.183  1.00  0.00           C  
ATOM     28  C18 LIG6     1       6.442  13.877  -1.922  1.00  0.00           C  
END
ENDMDL
