# Supplementary material for: The Influence of 150-Cavity Binders on the Dynamics of Influenza A Neuraminidases as Revealed by Molecular Dynamics Simulations and Combined Clustering
Source: PLoS One. 2013 Mar 27;8(3):e59873. doi: 10.1371/journal.pone.0059873 (PMC3609799; doi:10.1371/journal.pone.0059873)
Supplement: Structures S1 — The coordinates of the top 20 most populated ligand and top 40 most populated enzyme clusters in PDB format. (ZIP) [file pone.0059873.s011.zip › N8closed_7.pdb]

MODEL        1
ATOM      1  N   LIG7     1       4.884  17.094   1.676  1.00  0.00           N  
ATOM      2  C   LIG7     1      10.642  11.587  -4.654  1.00  0.00           C  
ATOM      3  O   LIG7     1       8.767  15.238   1.357  1.00  0.00           O  
ATOM      4  C1  LIG7     1       8.935  10.379  -0.593  1.00  0.00           C  
ATOM      5  N1  LIG7     1       5.220  16.649   0.488  1.00  0.00           N  
ATOM      6  O1  LIG7     1       5.234  14.423  -5.225  1.00  0.00           O  
ATOM      7  C2  LIG7     1       8.697  13.265   2.655  1.00  0.00           C  
ATOM      8  N2  LIG7     1       7.397  13.621   0.798  1.00  0.00           N  
ATOM      9  O2  LIG7     1       5.635  17.004   6.512  1.00  0.00           O  
ATOM     10  C3  LIG7     1       4.860  14.930  -1.824  1.00  0.00           C  
ATOM     11  N3  LIG7     1       4.950  15.328   0.582  1.00  0.00           N  
ATOM     12  O3  LIG7     1       3.824  15.672  -4.324  1.00  0.00           O  
ATOM     13  C4  LIG7     1       4.634  14.913   1.783  1.00  0.00           C  
ATOM     14  O4  LIG7     1       8.635  12.986  -1.658  1.00  0.00           O  
ATOM     15  C5  LIG7     1       5.807  15.672   6.014  1.00  0.00           C  
ATOM     16  C6  LIG7     1       9.978  12.550  -3.636  1.00  0.00           C  
ATOM     17  C7  LIG7     1       9.941  11.036  -1.613  1.00  0.00           C  
ATOM     18  C8  LIG7     1       5.853  15.541   4.479  1.00  0.00           C  
ATOM     19  C9  LIG7     1       4.453  15.983   3.934  1.00  0.00           C  
ATOM     20  C10 LIG7     1       6.812  13.823  -3.000  1.00  0.00           C  
ATOM     21  C11 LIG7     1       8.321  14.122   1.513  1.00  0.00           C  
ATOM     22  C12 LIG7     1       4.840  14.964  -4.245  1.00  0.00           C  
ATOM     23  C13 LIG7     1       5.471  14.609  -2.943  1.00  0.00           C  
ATOM     24  C14 LIG7     1       4.582  16.020   2.517  1.00  0.00           C  
ATOM     25  C15 LIG7     1       9.110  11.915  -2.553  1.00  0.00           C  
ATOM     26  C16 LIG7     1       5.373  14.451  -0.488  1.00  0.00           C  
ATOM     27  C17 LIG7     1       7.229  13.181  -1.641  1.00  0.00           C  
ATOM     28  C18 LIG7     1       6.911  14.210  -0.524  1.00  0.00           C  
END
ENDMDL
MODEL        2
ATOM      1  N   LIG7     1       4.405  19.945   1.462  1.00  0.00           N  
ATOM      2  C   LIG7     1       5.180  14.446  -5.602  1.00  0.00           C  
ATOM      3  O   LIG7     1       7.651  18.784  -1.640  1.00  0.00           O  
ATOM      4  C1  LIG7     1       8.923  12.668  -3.249  1.00  0.00           C  
ATOM      5  N1  LIG7     1       4.136  19.020   0.527  1.00  0.00           N  
ATOM      6  O1  LIG7     1       1.309  14.940  -2.839  1.00  0.00           O  
ATOM      7  C2  LIG7     1       9.229  17.722  -0.140  1.00  0.00           C  
ATOM      8  N2  LIG7     1       7.131  16.775  -0.600  1.00  0.00           N  
ATOM      9  O2  LIG7     1       8.564  20.393   4.896  1.00  0.00           O  
ATOM     10  C3  LIG7     1       3.318  16.344  -0.166  1.00  0.00           C  
ATOM     11  N3  LIG7     1       4.886  17.978   0.841  1.00  0.00           N  
ATOM     12  O3  LIG7     1       0.623  15.561  -0.895  1.00  0.00           O  
ATOM     13  C4  LIG7     1       5.672  18.178   1.958  1.00  0.00           C  
ATOM     14  O4  LIG7     1       6.287  15.407  -3.000  1.00  0.00           O  
ATOM     15  C5  LIG7     1       7.843  21.359   4.182  1.00  0.00           C  
ATOM     16  C6  LIG7     1       6.653  14.323  -5.095  1.00  0.00           C  
ATOM     17  C7  LIG7     1       8.290  14.088  -3.186  1.00  0.00           C  
ATOM     18  C8  LIG7     1       7.114  20.719   3.041  1.00  0.00           C  
ATOM     19  C9  LIG7     1       5.803  20.115   3.560  1.00  0.00           C  
ATOM     20  C10 LIG7     1       4.027  15.206  -2.345  1.00  0.00           C  
ATOM     21  C11 LIG7     1       7.952  17.831  -0.904  1.00  0.00           C  
ATOM     22  C12 LIG7     1       1.532  15.312  -1.680  1.00  0.00           C  
ATOM     23  C13 LIG7     1       2.941  15.580  -1.311  1.00  0.00           C  
ATOM     24  C14 LIG7     1       5.225  19.387   2.392  1.00  0.00           C  
ATOM     25  C15 LIG7     1       6.795  14.230  -3.553  1.00  0.00           C  
ATOM     26  C16 LIG7     1       4.757  16.722   0.145  1.00  0.00           C  
ATOM     27  C17 LIG7     1       5.466  15.363  -1.876  1.00  0.00           C  
ATOM     28  C18 LIG7     1       5.692  16.629  -1.089  1.00  0.00           C  
END
ENDMDL
MODEL        3
ATOM      1  N   LIG7     1       4.995  17.663   3.384  1.00  0.00           N  
ATOM      2  C   LIG7     1       5.417  15.613  -5.354  1.00  0.00           C  
ATOM      3  O   LIG7     1       7.619  17.551   0.811  1.00  0.00           O  
ATOM      4  C1  LIG7     1       8.458  12.668  -3.589  1.00  0.00           C  
ATOM      5  N1  LIG7     1       4.704  17.365   2.138  1.00  0.00           N  
ATOM      6  O1  LIG7     1       1.257  15.283  -2.715  1.00  0.00           O  
ATOM      7  C2  LIG7     1       9.181  15.826   1.302  1.00  0.00           C  
ATOM      8  N2  LIG7     1       6.984  15.526   0.319  1.00  0.00           N  
ATOM      9  O2  LIG7     1       7.189  17.371   7.802  1.00  0.00           O  
ATOM     10  C3  LIG7     1       3.096  15.216   0.352  1.00  0.00           C  
ATOM     11  N3  LIG7     1       4.641  15.985   2.106  1.00  0.00           N  
ATOM     12  O3  LIG7     1       0.525  15.385  -0.725  1.00  0.00           O  
ATOM     13  C4  LIG7     1       4.853  15.392   3.324  1.00  0.00           C  
ATOM     14  O4  LIG7     1       6.329  15.467  -2.388  1.00  0.00           O  
ATOM     15  C5  LIG7     1       5.759  17.404   7.784  1.00  0.00           C  
ATOM     16  C6  LIG7     1       6.822  15.245  -4.836  1.00  0.00           C  
ATOM     17  C7  LIG7     1       8.159  14.058  -3.013  1.00  0.00           C  
ATOM     18  C8  LIG7     1       5.327  17.581   6.310  1.00  0.00           C  
ATOM     19  C9  LIG7     1       5.517  16.305   5.566  1.00  0.00           C  
ATOM     20  C10 LIG7     1       3.910  15.486  -2.006  1.00  0.00           C  
ATOM     21  C11 LIG7     1       7.885  16.366   0.742  1.00  0.00           C  
ATOM     22  C12 LIG7     1       1.441  15.350  -1.519  1.00  0.00           C  
ATOM     23  C13 LIG7     1       2.842  15.282  -0.992  1.00  0.00           C  
ATOM     24  C14 LIG7     1       5.195  16.484   4.103  1.00  0.00           C  
ATOM     25  C15 LIG7     1       6.792  14.534  -3.467  1.00  0.00           C  
ATOM     26  C16 LIG7     1       4.545  15.209   0.891  1.00  0.00           C  
ATOM     27  C17 LIG7     1       5.275  15.026  -1.451  1.00  0.00           C  
ATOM     28  C18 LIG7     1       5.590  15.712  -0.134  1.00  0.00           C  
END
ENDMDL
MODEL        4
ATOM      1  N   LIG7     1       5.018  17.880   0.419  1.00  0.00           N  
ATOM      2  C   LIG7     1      10.747  13.283  -4.724  1.00  0.00           C  
ATOM      3  O   LIG7     1       8.833  14.940   0.706  1.00  0.00           O  
ATOM      4  C1  LIG7     1       9.360  10.288  -1.353  1.00  0.00           C  
ATOM      5  N1  LIG7     1       5.510  17.280  -0.674  1.00  0.00           N  
ATOM      6  O1  LIG7     1       7.012  16.383  -5.956  1.00  0.00           O  
ATOM      7  C2  LIG7     1       7.857  13.215   2.041  1.00  0.00           C  
ATOM      8  N2  LIG7     1       7.039  13.802  -0.143  1.00  0.00           N  
ATOM      9  O2  LIG7     1       5.226  15.064   4.826  1.00  0.00           O  
ATOM     10  C3  LIG7     1       5.393  15.568  -2.971  1.00  0.00           C  
ATOM     11  N3  LIG7     1       5.036  15.981  -0.611  1.00  0.00           N  
ATOM     12  O3  LIG7     1       5.302  17.249  -5.251  1.00  0.00           O  
ATOM     13  C4  LIG7     1       4.194  15.807   0.443  1.00  0.00           C  
ATOM     14  O4  LIG7     1       8.758  13.146  -2.442  1.00  0.00           O  
ATOM     15  C5  LIG7     1       4.778  15.448   3.561  1.00  0.00           C  
ATOM     16  C6  LIG7     1      10.610  12.091  -3.782  1.00  0.00           C  
ATOM     17  C7  LIG7     1       8.774  10.653  -2.730  1.00  0.00           C  
ATOM     18  C8  LIG7     1       4.368  16.931   3.622  1.00  0.00           C  
ATOM     19  C9  LIG7     1       3.501  17.190   2.329  1.00  0.00           C  
ATOM     20  C10 LIG7     1       7.536  14.703  -3.820  1.00  0.00           C  
ATOM     21  C11 LIG7     1       7.952  14.095   0.799  1.00  0.00           C  
ATOM     22  C12 LIG7     1       6.219  16.485  -5.063  1.00  0.00           C  
ATOM     23  C13 LIG7     1       6.315  15.559  -3.889  1.00  0.00           C  
ATOM     24  C14 LIG7     1       4.221  16.998   1.071  1.00  0.00           C  
ATOM     25  C15 LIG7     1       9.134  11.997  -3.314  1.00  0.00           C  
ATOM     26  C16 LIG7     1       5.522  14.957  -1.577  1.00  0.00           C  
ATOM     27  C17 LIG7     1       7.491  13.814  -2.598  1.00  0.00           C  
ATOM     28  C18 LIG7     1       6.984  14.620  -1.379  1.00  0.00           C  
END
ENDMDL
MODEL        5
ATOM      1  N   LIG7     1       6.748  19.451   0.434  1.00  0.00           N  
ATOM      2  C   LIG7     1       5.202  14.302  -6.985  1.00  0.00           C  
ATOM      3  O   LIG7     1       8.070  18.451  -3.433  1.00  0.00           O  
ATOM      4  C1  LIG7     1       8.873  12.058  -5.259  1.00  0.00           C  
ATOM      5  N1  LIG7     1       6.120  18.710  -0.450  1.00  0.00           N  
ATOM      6  O1  LIG7     1       1.741  15.027  -2.880  1.00  0.00           O  
ATOM      7  C2  LIG7     1      10.174  17.296  -3.212  1.00  0.00           C  
ATOM      8  N2  LIG7     1       8.027  16.420  -2.506  1.00  0.00           N  
ATOM      9  O2  LIG7     1      11.260  19.605   0.981  1.00  0.00           O  
ATOM     10  C3  LIG7     1       4.511  16.267  -0.990  1.00  0.00           C  
ATOM     11  N3  LIG7     1       6.444  17.459  -0.202  1.00  0.00           N  
ATOM     12  O3  LIG7     1       1.682  16.351  -1.222  1.00  0.00           O  
ATOM     13  C4  LIG7     1       7.405  17.334   0.697  1.00  0.00           C  
ATOM     14  O4  LIG7     1       6.473  14.950  -4.576  1.00  0.00           O  
ATOM     15  C5  LIG7     1       9.995  20.192   0.698  1.00  0.00           C  
ATOM     16  C6  LIG7     1       6.587  13.706  -6.691  1.00  0.00           C  
ATOM     17  C7  LIG7     1       8.268  13.328  -4.699  1.00  0.00           C  
ATOM     18  C8  LIG7     1       9.169  20.213   2.009  1.00  0.00           C  
ATOM     19  C9  LIG7     1       8.414  18.906   2.303  1.00  0.00           C  
ATOM     20  C10 LIG7     1       4.555  14.922  -3.099  1.00  0.00           C  
ATOM     21  C11 LIG7     1       8.690  17.422  -3.077  1.00  0.00           C  
ATOM     22  C12 LIG7     1       2.301  15.666  -1.990  1.00  0.00           C  
ATOM     23  C13 LIG7     1       3.822  15.598  -1.973  1.00  0.00           C  
ATOM     24  C14 LIG7     1       7.542  18.577   1.155  1.00  0.00           C  
ATOM     25  C15 LIG7     1       6.898  13.678  -5.128  1.00  0.00           C  
ATOM     26  C16 LIG7     1       6.030  16.278  -0.942  1.00  0.00           C  
ATOM     27  C17 LIG7     1       6.085  15.045  -3.178  1.00  0.00           C  
ATOM     28  C18 LIG7     1       6.558  16.267  -2.416  1.00  0.00           C  
END
ENDMDL
MODEL        6
ATOM      1  N   LIG7     1       4.565  19.871   1.471  1.00  0.00           N  
ATOM      2  C   LIG7     1       5.164  15.207  -6.069  1.00  0.00           C  
ATOM      3  O   LIG7     1       7.470  18.706  -1.395  1.00  0.00           O  
ATOM      4  C1  LIG7     1       8.978  14.455  -3.473  1.00  0.00           C  
ATOM      5  N1  LIG7     1       4.368  18.955   0.544  1.00  0.00           N  
ATOM      6  O1  LIG7     1       1.059  15.125  -2.919  1.00  0.00           O  
ATOM      7  C2  LIG7     1       9.239  17.298  -0.611  1.00  0.00           C  
ATOM      8  N2  LIG7     1       7.003  16.737  -0.562  1.00  0.00           N  
ATOM      9  O2  LIG7     1       4.938  21.123   6.706  1.00  0.00           O  
ATOM     10  C3  LIG7     1       3.256  16.229  -0.279  1.00  0.00           C  
ATOM     11  N3  LIG7     1       4.786  17.771   0.976  1.00  0.00           N  
ATOM     12  O3  LIG7     1       0.553  15.887  -0.998  1.00  0.00           O  
ATOM     13  C4  LIG7     1       5.339  17.884   2.211  1.00  0.00           C  
ATOM     14  O4  LIG7     1       6.207  15.575  -3.157  1.00  0.00           O  
ATOM     15  C5  LIG7     1       3.938  20.314   6.107  1.00  0.00           C  
ATOM     16  C6  LIG7     1       6.555  14.790  -5.539  1.00  0.00           C  
ATOM     17  C7  LIG7     1       7.645  13.664  -3.513  1.00  0.00           C  
ATOM     18  C8  LIG7     1       3.966  20.312   4.537  1.00  0.00           C  
ATOM     19  C9  LIG7     1       5.255  19.623   3.961  1.00  0.00           C  
ATOM     20  C10 LIG7     1       3.936  15.252  -2.443  1.00  0.00           C  
ATOM     21  C11 LIG7     1       7.817  17.661  -0.912  1.00  0.00           C  
ATOM     22  C12 LIG7     1       1.439  15.620  -1.849  1.00  0.00           C  
ATOM     23  C13 LIG7     1       2.897  15.706  -1.470  1.00  0.00           C  
ATOM     24  C14 LIG7     1       5.126  19.167   2.552  1.00  0.00           C  
ATOM     25  C15 LIG7     1       6.401  14.422  -4.026  1.00  0.00           C  
ATOM     26  C16 LIG7     1       4.662  16.483   0.212  1.00  0.00           C  
ATOM     27  C17 LIG7     1       5.392  15.367  -1.964  1.00  0.00           C  
ATOM     28  C18 LIG7     1       5.647  16.542  -0.982  1.00  0.00           C  
END
ENDMDL
MODEL        7
ATOM      1  N   LIG7     1       7.865  18.820   0.662  1.00  0.00           N  
ATOM      2  C   LIG7     1       5.289  14.846  -7.257  1.00  0.00           C  
ATOM      3  O   LIG7     1       8.565  18.143  -4.025  1.00  0.00           O  
ATOM      4  C1  LIG7     1       8.415  11.869  -5.983  1.00  0.00           C  
ATOM      5  N1  LIG7     1       7.665  17.620   0.138  1.00  0.00           N  
ATOM      6  O1  LIG7     1       1.962  14.576  -3.241  1.00  0.00           O  
ATOM      7  C2  LIG7     1      10.415  16.560  -3.718  1.00  0.00           C  
ATOM      8  N2  LIG7     1       8.225  16.411  -2.750  1.00  0.00           N  
ATOM      9  O2  LIG7     1       7.931  22.899  -1.413  1.00  0.00           O  
ATOM     10  C3  LIG7     1       4.552  16.261  -1.396  1.00  0.00           C  
ATOM     11  N3  LIG7     1       6.592  17.699  -0.641  1.00  0.00           N  
ATOM     12  O3  LIG7     1       1.763  15.837  -1.639  1.00  0.00           O  
ATOM     13  C4  LIG7     1       6.036  18.930  -0.533  1.00  0.00           C  
ATOM     14  O4  LIG7     1       6.898  15.053  -4.738  1.00  0.00           O  
ATOM     15  C5  LIG7     1       6.810  22.097  -1.638  1.00  0.00           C  
ATOM     16  C6  LIG7     1       6.634  14.135  -6.977  1.00  0.00           C  
ATOM     17  C7  LIG7     1       8.265  13.218  -5.329  1.00  0.00           C  
ATOM     18  C8  LIG7     1       5.958  21.937  -0.359  1.00  0.00           C  
ATOM     19  C9  LIG7     1       6.664  21.035   0.671  1.00  0.00           C  
ATOM     20  C10 LIG7     1       4.815  14.837  -3.420  1.00  0.00           C  
ATOM     21  C11 LIG7     1       9.036  17.162  -3.509  1.00  0.00           C  
ATOM     22  C12 LIG7     1       2.476  15.217  -2.354  1.00  0.00           C  
ATOM     23  C13 LIG7     1       3.948  15.531  -2.355  1.00  0.00           C  
ATOM     24  C14 LIG7     1       6.842  19.652   0.237  1.00  0.00           C  
ATOM     25  C15 LIG7     1       6.869  13.796  -5.481  1.00  0.00           C  
ATOM     26  C16 LIG7     1       6.073  16.554  -1.347  1.00  0.00           C  
ATOM     27  C17 LIG7     1       6.315  15.050  -3.353  1.00  0.00           C  
ATOM     28  C18 LIG7     1       6.735  16.397  -2.744  1.00  0.00           C  
END
ENDMDL
MODEL        8
ATOM      1  N   LIG7     1       6.335  19.828  -0.149  1.00  0.00           N  
ATOM      2  C   LIG7     1       6.460  15.849  -7.383  1.00  0.00           C  
ATOM      3  O   LIG7     1       8.843  17.939  -3.850  1.00  0.00           O  
ATOM      4  C1  LIG7     1       9.132  13.041  -5.289  1.00  0.00           C  
ATOM      5  N1  LIG7     1       6.189  18.927  -1.140  1.00  0.00           N  
ATOM      6  O1  LIG7     1       2.006  15.119  -3.719  1.00  0.00           O  
ATOM      7  C2  LIG7     1      10.627  16.423  -3.233  1.00  0.00           C  
ATOM      8  N2  LIG7     1       8.339  16.218  -2.613  1.00  0.00           N  
ATOM      9  O2  LIG7     1       6.850  20.428   5.344  1.00  0.00           O  
ATOM     10  C3  LIG7     1       4.541  16.239  -1.564  1.00  0.00           C  
ATOM     11  N3  LIG7     1       6.392  17.688  -0.613  1.00  0.00           N  
ATOM     12  O3  LIG7     1       1.807  16.159  -1.899  1.00  0.00           O  
ATOM     13  C4  LIG7     1       6.789  17.854   0.697  1.00  0.00           C  
ATOM     14  O4  LIG7     1       6.873  15.067  -4.702  1.00  0.00           O  
ATOM     15  C5  LIG7     1       5.841  20.787   4.445  1.00  0.00           C  
ATOM     16  C6  LIG7     1       7.264  14.648  -6.965  1.00  0.00           C  
ATOM     17  C7  LIG7     1       7.593  12.844  -5.217  1.00  0.00           C  
ATOM     18  C8  LIG7     1       5.749  19.902   3.205  1.00  0.00           C  
ATOM     19  C9  LIG7     1       7.005  19.783   2.302  1.00  0.00           C  
ATOM     20  C10 LIG7     1       4.867  14.965  -3.636  1.00  0.00           C  
ATOM     21  C11 LIG7     1       9.183  16.950  -3.255  1.00  0.00           C  
ATOM     22  C12 LIG7     1       2.515  15.603  -2.710  1.00  0.00           C  
ATOM     23  C13 LIG7     1       3.994  15.626  -2.626  1.00  0.00           C  
ATOM     24  C14 LIG7     1       6.712  19.167   1.004  1.00  0.00           C  
ATOM     25  C15 LIG7     1       6.708  14.055  -5.656  1.00  0.00           C  
ATOM     26  C16 LIG7     1       6.066  16.409  -1.315  1.00  0.00           C  
ATOM     27  C17 LIG7     1       6.332  15.044  -3.371  1.00  0.00           C  
ATOM     28  C18 LIG7     1       6.849  16.295  -2.676  1.00  0.00           C  
END
ENDMDL
MODEL        9
ATOM      1  N   LIG7     1       5.510  19.556   2.112  1.00  0.00           N  
ATOM      2  C   LIG7     1       5.188  15.075  -5.957  1.00  0.00           C  
ATOM      3  O   LIG7     1       7.580  18.661  -1.232  1.00  0.00           O  
ATOM      4  C1  LIG7     1       8.983  14.077  -3.470  1.00  0.00           C  
ATOM      5  N1  LIG7     1       5.650  18.233   1.905  1.00  0.00           N  
ATOM      6  O1  LIG7     1       1.340  15.008  -2.816  1.00  0.00           O  
ATOM      7  C2  LIG7     1       9.384  17.321  -0.509  1.00  0.00           C  
ATOM      8  N2  LIG7     1       7.118  16.596  -0.536  1.00  0.00           N  
ATOM      9  O2  LIG7     1       4.503  24.283   2.800  1.00  0.00           O  
ATOM     10  C3  LIG7     1       3.415  16.241  -0.090  1.00  0.00           C  
ATOM     11  N3  LIG7     1       4.874  18.001   0.836  1.00  0.00           N  
ATOM     12  O3  LIG7     1       0.691  15.694  -0.952  1.00  0.00           O  
ATOM     13  C4  LIG7     1       4.180  19.117   0.388  1.00  0.00           C  
ATOM     14  O4  LIG7     1       6.367  15.384  -3.007  1.00  0.00           O  
ATOM     15  C5  LIG7     1       3.360  23.399   2.800  1.00  0.00           C  
ATOM     16  C6  LIG7     1       6.582  14.901  -5.415  1.00  0.00           C  
ATOM     17  C7  LIG7     1       7.677  13.392  -3.548  1.00  0.00           C  
ATOM     18  C8  LIG7     1       3.642  21.917   2.672  1.00  0.00           C  
ATOM     19  C9  LIG7     1       4.156  21.539   1.232  1.00  0.00           C  
ATOM     20  C10 LIG7     1       4.046  15.374  -2.399  1.00  0.00           C  
ATOM     21  C11 LIG7     1       7.920  17.645  -0.668  1.00  0.00           C  
ATOM     22  C12 LIG7     1       1.591  15.398  -1.673  1.00  0.00           C  
ATOM     23  C13 LIG7     1       3.049  15.619  -1.251  1.00  0.00           C  
ATOM     24  C14 LIG7     1       4.525  20.075   1.276  1.00  0.00           C  
ATOM     25  C15 LIG7     1       6.488  14.288  -4.000  1.00  0.00           C  
ATOM     26  C16 LIG7     1       4.820  16.702   0.255  1.00  0.00           C  
ATOM     27  C17 LIG7     1       5.459  15.251  -1.866  1.00  0.00           C  
ATOM     28  C18 LIG7     1       5.707  16.516  -0.963  1.00  0.00           C  
END
ENDMDL
MODEL       10
ATOM      1  N   LIG7     1       4.732  20.348   1.068  1.00  0.00           N  
ATOM      2  C   LIG7     1       5.223  14.473  -5.875  1.00  0.00           C  
ATOM      3  O   LIG7     1       7.435  19.153  -1.098  1.00  0.00           O  
ATOM      4  C1  LIG7     1       9.071  16.029  -4.252  1.00  0.00           C  
ATOM      5  N1  LIG7     1       4.370  19.364   0.240  1.00  0.00           N  
ATOM      6  O1  LIG7     1       1.277  15.100  -2.793  1.00  0.00           O  
ATOM      7  C2  LIG7     1       9.314  17.929  -0.442  1.00  0.00           C  
ATOM      8  N2  LIG7     1       7.189  16.955  -0.895  1.00  0.00           N  
ATOM      9  O2  LIG7     1       7.771  23.206   1.866  1.00  0.00           O  
ATOM     10  C3  LIG7     1       3.359  16.455  -0.321  1.00  0.00           C  
ATOM     11  N3  LIG7     1       4.849  18.227   0.737  1.00  0.00           N  
ATOM     12  O3  LIG7     1       0.645  15.506  -0.888  1.00  0.00           O  
ATOM     13  C4  LIG7     1       5.587  18.438   1.859  1.00  0.00           C  
ATOM     14  O4  LIG7     1       6.155  15.885  -3.441  1.00  0.00           O  
ATOM     15  C5  LIG7     1       7.912  21.830   1.343  1.00  0.00           C  
ATOM     16  C6  LIG7     1       5.930  13.791  -4.675  1.00  0.00           C  
ATOM     17  C7  LIG7     1       7.917  15.192  -4.943  1.00  0.00           C  
ATOM     18  C8  LIG7     1       7.805  20.741   2.455  1.00  0.00           C  
ATOM     19  C9  LIG7     1       6.382  20.571   2.999  1.00  0.00           C  
ATOM     20  C10 LIG7     1       3.969  15.708  -2.624  1.00  0.00           C  
ATOM     21  C11 LIG7     1       7.906  18.083  -0.891  1.00  0.00           C  
ATOM     22  C12 LIG7     1       1.603  15.457  -1.681  1.00  0.00           C  
ATOM     23  C13 LIG7     1       2.986  15.899  -1.478  1.00  0.00           C  
ATOM     24  C14 LIG7     1       5.569  19.836   1.973  1.00  0.00           C  
ATOM     25  C15 LIG7     1       6.792  14.743  -3.914  1.00  0.00           C  
ATOM     26  C16 LIG7     1       4.841  16.944   0.035  1.00  0.00           C  
ATOM     27  C17 LIG7     1       5.465  15.745  -2.170  1.00  0.00           C  
ATOM     28  C18 LIG7     1       5.761  16.965  -1.177  1.00  0.00           C  
END
ENDMDL
MODEL       11
ATOM      1  N   LIG7     1       5.951  18.167   1.839  1.00  0.00           N  
ATOM      2  C   LIG7     1       7.051  15.590  -7.236  1.00  0.00           C  
ATOM      3  O   LIG7     1       7.725  18.332  -3.571  1.00  0.00           O  
ATOM      4  C1  LIG7     1       9.225  12.640  -5.637  1.00  0.00           C  
ATOM      5  N1  LIG7     1       5.942  16.964   1.271  1.00  0.00           N  
ATOM      6  O1  LIG7     1       1.661  14.650  -3.538  1.00  0.00           O  
ATOM      7  C2  LIG7     1       9.816  17.178  -3.046  1.00  0.00           C  
ATOM      8  N2  LIG7     1       7.665  16.617  -2.165  1.00  0.00           N  
ATOM      9  O2  LIG7     1       5.397  23.224   2.054  1.00  0.00           O  
ATOM     10  C3  LIG7     1       4.061  15.737  -1.158  1.00  0.00           C  
ATOM     11  N3  LIG7     1       5.676  17.196  -0.025  1.00  0.00           N  
ATOM     12  O3  LIG7     1       1.205  15.532  -1.663  1.00  0.00           O  
ATOM     13  C4  LIG7     1       5.454  18.499  -0.366  1.00  0.00           C  
ATOM     14  O4  LIG7     1       6.682  15.331  -4.417  1.00  0.00           O  
ATOM     15  C5  LIG7     1       4.220  22.495   1.499  1.00  0.00           C  
ATOM     16  C6  LIG7     1       6.680  14.230  -6.603  1.00  0.00           C  
ATOM     17  C7  LIG7     1       8.734  13.955  -5.090  1.00  0.00           C  
ATOM     18  C8  LIG7     1       4.272  20.999   1.682  1.00  0.00           C  
ATOM     19  C9  LIG7     1       5.627  20.594   1.053  1.00  0.00           C  
ATOM     20  C10 LIG7     1       4.480  14.755  -3.366  1.00  0.00           C  
ATOM     21  C11 LIG7     1       8.336  17.481  -2.971  1.00  0.00           C  
ATOM     22  C12 LIG7     1       2.043  15.246  -2.515  1.00  0.00           C  
ATOM     23  C13 LIG7     1       3.501  15.244  -2.270  1.00  0.00           C  
ATOM     24  C14 LIG7     1       5.563  19.069   0.874  1.00  0.00           C  
ATOM     25  C15 LIG7     1       7.166  14.133  -5.180  1.00  0.00           C  
ATOM     26  C16 LIG7     1       5.520  16.064  -0.913  1.00  0.00           C  
ATOM     27  C17 LIG7     1       6.019  15.073  -3.161  1.00  0.00           C  
ATOM     28  C18 LIG7     1       6.235  16.325  -2.278  1.00  0.00           C  
END
ENDMDL
MODEL       12
ATOM      1  N   LIG7     1       4.234  17.542   1.401  1.00  0.00           N  
ATOM      2  C   LIG7     1       9.977  11.573  -3.510  1.00  0.00           C  
ATOM      3  O   LIG7     1       8.541  14.845   1.658  1.00  0.00           O  
ATOM      4  C1  LIG7     1       9.241  10.771   0.787  1.00  0.00           C  
ATOM      5  N1  LIG7     1       4.565  16.758   0.402  1.00  0.00           N  
ATOM      6  O1  LIG7     1       4.676  13.908  -5.005  1.00  0.00           O  
ATOM      7  C2  LIG7     1       7.951  13.333   3.335  1.00  0.00           C  
ATOM      8  N2  LIG7     1       6.740  13.592   1.242  1.00  0.00           N  
ATOM      9  O2  LIG7     1       5.266  15.036   5.955  1.00  0.00           O  
ATOM     10  C3  LIG7     1       4.186  14.606  -1.529  1.00  0.00           C  
ATOM     11  N3  LIG7     1       4.443  15.443   0.801  1.00  0.00           N  
ATOM     12  O3  LIG7     1       3.287  15.226  -4.107  1.00  0.00           O  
ATOM     13  C4  LIG7     1       4.141  15.407   2.156  1.00  0.00           C  
ATOM     14  O4  LIG7     1       8.097  12.700  -1.204  1.00  0.00           O  
ATOM     15  C5  LIG7     1       5.787  15.926   4.929  1.00  0.00           C  
ATOM     16  C6  LIG7     1       9.896  11.306  -1.978  1.00  0.00           C  
ATOM     17  C7  LIG7     1       8.215  10.404  -0.291  1.00  0.00           C  
ATOM     18  C8  LIG7     1       4.892  17.293   4.846  1.00  0.00           C  
ATOM     19  C9  LIG7     1       3.659  17.156   3.932  1.00  0.00           C  
ATOM     20  C10 LIG7     1       6.244  13.556  -2.599  1.00  0.00           C  
ATOM     21  C11 LIG7     1       7.802  13.941   1.960  1.00  0.00           C  
ATOM     22  C12 LIG7     1       4.298  14.552  -4.011  1.00  0.00           C  
ATOM     23  C13 LIG7     1       4.842  14.181  -2.622  1.00  0.00           C  
ATOM     24  C14 LIG7     1       4.070  16.715   2.554  1.00  0.00           C  
ATOM     25  C15 LIG7     1       8.437  11.323  -1.480  1.00  0.00           C  
ATOM     26  C16 LIG7     1       4.748  14.335  -0.118  1.00  0.00           C  
ATOM     27  C17 LIG7     1       6.660  13.042  -1.197  1.00  0.00           C  
ATOM     28  C18 LIG7     1       6.303  14.074  -0.111  1.00  0.00           C  
END
ENDMDL
MODEL       13
ATOM      1  N   LIG7     1       7.327  19.410  -0.579  1.00  0.00           N  
ATOM      2  C   LIG7     1       5.782  14.135  -7.403  1.00  0.00           C  
ATOM      3  O   LIG7     1       8.623  17.584  -3.721  1.00  0.00           O  
ATOM      4  C1  LIG7     1       8.973  12.513  -4.538  1.00  0.00           C  
ATOM      5  N1  LIG7     1       6.683  18.657  -1.426  1.00  0.00           N  
ATOM      6  O1  LIG7     1       1.961  15.050  -3.751  1.00  0.00           O  
ATOM      7  C2  LIG7     1      10.557  16.407  -3.057  1.00  0.00           C  
ATOM      8  N2  LIG7     1       8.301  15.677  -2.548  1.00  0.00           N  
ATOM      9  O2  LIG7     1       7.595  19.244   4.693  1.00  0.00           O  
ATOM     10  C3  LIG7     1       4.623  16.272  -1.592  1.00  0.00           C  
ATOM     11  N3  LIG7     1       6.749  17.384  -0.873  1.00  0.00           N  
ATOM     12  O3  LIG7     1       1.762  16.394  -2.174  1.00  0.00           O  
ATOM     13  C4  LIG7     1       7.339  17.409   0.347  1.00  0.00           C  
ATOM     14  O4  LIG7     1       6.668  14.326  -4.624  1.00  0.00           O  
ATOM     15  C5  LIG7     1       6.901  19.827   3.575  1.00  0.00           C  
ATOM     16  C6  LIG7     1       6.824  13.203  -6.707  1.00  0.00           C  
ATOM     17  C7  LIG7     1       7.524  12.097  -4.520  1.00  0.00           C  
ATOM     18  C8  LIG7     1       7.905  20.273   2.560  1.00  0.00           C  
ATOM     19  C9  LIG7     1       8.552  19.093   1.754  1.00  0.00           C  
ATOM     20  C10 LIG7     1       4.638  14.603  -3.449  1.00  0.00           C  
ATOM     21  C11 LIG7     1       9.087  16.632  -3.114  1.00  0.00           C  
ATOM     22  C12 LIG7     1       2.454  15.651  -2.820  1.00  0.00           C  
ATOM     23  C13 LIG7     1       3.920  15.529  -2.480  1.00  0.00           C  
ATOM     24  C14 LIG7     1       7.803  18.658   0.512  1.00  0.00           C  
ATOM     25  C15 LIG7     1       6.592  13.060  -5.244  1.00  0.00           C  
ATOM     26  C16 LIG7     1       6.121  16.223  -1.399  1.00  0.00           C  
ATOM     27  C17 LIG7     1       6.197  14.435  -3.299  1.00  0.00           C  
ATOM     28  C18 LIG7     1       6.812  15.724  -2.670  1.00  0.00           C  
END
ENDMDL
MODEL       14
ATOM      1  N   LIG7     1       5.531  18.065   2.747  1.00  0.00           N  
ATOM      2  C   LIG7     1       5.385  13.931  -6.022  1.00  0.00           C  
ATOM      3  O   LIG7     1       7.570  18.997  -0.745  1.00  0.00           O  
ATOM      4  C1  LIG7     1       9.054  16.665  -4.556  1.00  0.00           C  
ATOM      5  N1  LIG7     1       5.289  17.862   1.471  1.00  0.00           N  
ATOM      6  O1  LIG7     1       1.480  15.433  -2.942  1.00  0.00           O  
ATOM      7  C2  LIG7     1       9.597  17.723  -0.792  1.00  0.00           C  
ATOM      8  N2  LIG7     1       7.463  16.781  -1.152  1.00  0.00           N  
ATOM      9  O2  LIG7     1       7.040  17.627   7.669  1.00  0.00           O  
ATOM     10  C3  LIG7     1       4.005  15.814  -0.346  1.00  0.00           C  
ATOM     11  N3  LIG7     1       5.787  16.653   1.178  1.00  0.00           N  
ATOM     12  O3  LIG7     1       1.101  15.815  -0.880  1.00  0.00           O  
ATOM     13  C4  LIG7     1       6.402  16.094   2.216  1.00  0.00           C  
ATOM     14  O4  LIG7     1       6.326  16.619  -3.818  1.00  0.00           O  
ATOM     15  C5  LIG7     1       6.351  16.528   7.053  1.00  0.00           C  
ATOM     16  C6  LIG7     1       5.664  15.462  -5.864  1.00  0.00           C  
ATOM     17  C7  LIG7     1       7.990  16.277  -5.535  1.00  0.00           C  
ATOM     18  C8  LIG7     1       5.772  16.903   5.642  1.00  0.00           C  
ATOM     19  C9  LIG7     1       6.846  16.854   4.543  1.00  0.00           C  
ATOM     20  C10 LIG7     1       4.273  15.877  -2.833  1.00  0.00           C  
ATOM     21  C11 LIG7     1       8.126  17.906  -0.886  1.00  0.00           C  
ATOM     22  C12 LIG7     1       1.893  15.750  -1.792  1.00  0.00           C  
ATOM     23  C13 LIG7     1       3.430  15.766  -1.564  1.00  0.00           C  
ATOM     24  C14 LIG7     1       6.339  17.049   3.181  1.00  0.00           C  
ATOM     25  C15 LIG7     1       6.749  15.680  -4.818  1.00  0.00           C  
ATOM     26  C16 LIG7     1       5.461  15.959  -0.097  1.00  0.00           C  
ATOM     27  C17 LIG7     1       5.701  15.952  -2.655  1.00  0.00           C  
ATOM     28  C18 LIG7     1       6.076  16.676  -1.329  1.00  0.00           C  
END
ENDMDL
MODEL       15
ATOM      1  N   LIG7     1       4.959  20.980   1.013  1.00  0.00           N  
ATOM      2  C   LIG7     1       4.798  14.722  -5.855  1.00  0.00           C  
ATOM      3  O   LIG7     1       7.586  18.544  -2.456  1.00  0.00           O  
ATOM      4  C1  LIG7     1       8.488  14.140  -3.208  1.00  0.00           C  
ATOM      5  N1  LIG7     1       5.072  19.660   1.098  1.00  0.00           N  
ATOM      6  O1  LIG7     1       0.648  15.442  -2.890  1.00  0.00           O  
ATOM      7  C2  LIG7     1       8.738  18.178  -0.322  1.00  0.00           C  
ATOM      8  N2  LIG7     1       6.571  17.301  -0.891  1.00  0.00           N  
ATOM      9  O2  LIG7     1       2.516  25.402   0.077  1.00  0.00           O  
ATOM     10  C3  LIG7     1       2.797  17.271  -0.575  1.00  0.00           C  
ATOM     11  N3  LIG7     1       4.293  19.151   0.134  1.00  0.00           N  
ATOM     12  O3  LIG7     1       0.111  16.210  -0.985  1.00  0.00           O  
ATOM     13  C4  LIG7     1       3.562  20.104  -0.478  1.00  0.00           C  
ATOM     14  O4  LIG7     1       5.746  15.765  -3.104  1.00  0.00           O  
ATOM     15  C5  LIG7     1       1.670  24.335  -0.292  1.00  0.00           C  
ATOM     16  C6  LIG7     1       6.146  14.367  -5.119  1.00  0.00           C  
ATOM     17  C7  LIG7     1       7.074  13.613  -2.878  1.00  0.00           C  
ATOM     18  C8  LIG7     1       2.293  22.958   0.007  1.00  0.00           C  
ATOM     19  C9  LIG7     1       3.753  22.697  -0.394  1.00  0.00           C  
ATOM     20  C10 LIG7     1       3.346  15.946  -2.616  1.00  0.00           C  
ATOM     21  C11 LIG7     1       7.624  17.985  -1.371  1.00  0.00           C  
ATOM     22  C12 LIG7     1       0.936  15.918  -1.814  1.00  0.00           C  
ATOM     23  C13 LIG7     1       2.384  16.419  -1.563  1.00  0.00           C  
ATOM     24  C14 LIG7     1       4.146  21.274  -0.049  1.00  0.00           C  
ATOM     25  C15 LIG7     1       5.917  14.371  -3.571  1.00  0.00           C  
ATOM     26  C16 LIG7     1       4.155  17.667  -0.208  1.00  0.00           C  
ATOM     27  C17 LIG7     1       4.819  15.968  -2.018  1.00  0.00           C  
ATOM     28  C18 LIG7     1       5.177  17.288  -1.388  1.00  0.00           C  
END
ENDMDL
MODEL       16
ATOM      1  N   LIG7     1       5.798  18.416   2.680  1.00  0.00           N  
ATOM      2  C   LIG7     1       7.646  11.704  -3.408  1.00  0.00           C  
ATOM      3  O   LIG7     1       7.360  19.034  -1.075  1.00  0.00           O  
ATOM      4  C1  LIG7     1       9.045  16.086  -4.219  1.00  0.00           C  
ATOM      5  N1  LIG7     1       5.824  17.285   1.951  1.00  0.00           N  
ATOM      6  O1  LIG7     1       1.158  15.507  -3.238  1.00  0.00           O  
ATOM      7  C2  LIG7     1       9.165  17.815  -0.122  1.00  0.00           C  
ATOM      8  N2  LIG7     1       7.202  16.780  -1.054  1.00  0.00           N  
ATOM      9  O2  LIG7     1       5.229  23.642   3.015  1.00  0.00           O  
ATOM     10  C3  LIG7     1       3.420  16.444  -0.623  1.00  0.00           C  
ATOM     11  N3  LIG7     1       5.085  17.562   0.848  1.00  0.00           N  
ATOM     12  O3  LIG7     1       0.794  15.940  -1.181  1.00  0.00           O  
ATOM     13  C4  LIG7     1       4.497  18.783   0.891  1.00  0.00           C  
ATOM     14  O4  LIG7     1       6.296  15.380  -3.583  1.00  0.00           O  
ATOM     15  C5  LIG7     1       4.401  23.178   1.892  1.00  0.00           C  
ATOM     16  C6  LIG7     1       6.722  12.898  -3.690  1.00  0.00           C  
ATOM     17  C7  LIG7     1       8.459  14.654  -4.503  1.00  0.00           C  
ATOM     18  C8  LIG7     1       4.895  21.854   1.525  1.00  0.00           C  
ATOM     19  C9  LIG7     1       4.637  20.684   2.552  1.00  0.00           C  
ATOM     20  C10 LIG7     1       4.017  15.329  -2.874  1.00  0.00           C  
ATOM     21  C11 LIG7     1       7.812  17.944  -0.827  1.00  0.00           C  
ATOM     22  C12 LIG7     1       1.560  15.694  -2.077  1.00  0.00           C  
ATOM     23  C13 LIG7     1       3.034  15.919  -1.822  1.00  0.00           C  
ATOM     24  C14 LIG7     1       5.004  19.301   2.042  1.00  0.00           C  
ATOM     25  C15 LIG7     1       7.341  14.272  -3.497  1.00  0.00           C  
ATOM     26  C16 LIG7     1       4.863  16.504  -0.172  1.00  0.00           C  
ATOM     27  C17 LIG7     1       5.488  15.468  -2.391  1.00  0.00           C  
ATOM     28  C18 LIG7     1       5.759  16.619  -1.428  1.00  0.00           C  
END
ENDMDL
MODEL       17
ATOM      1  N   LIG7     1       7.062  19.861  -1.207  1.00  0.00           N  
ATOM      2  C   LIG7     1       5.889  13.986  -7.930  1.00  0.00           C  
ATOM      3  O   LIG7     1       8.622  18.042  -4.173  1.00  0.00           O  
ATOM      4  C1  LIG7     1       9.168  12.769  -5.218  1.00  0.00           C  
ATOM      5  N1  LIG7     1       6.462  18.853  -1.856  1.00  0.00           N  
ATOM      6  O1  LIG7     1       2.073  14.828  -3.142  1.00  0.00           O  
ATOM      7  C2  LIG7     1      10.598  16.809  -4.020  1.00  0.00           C  
ATOM      8  N2  LIG7     1       8.507  16.028  -3.252  1.00  0.00           N  
ATOM      9  O2  LIG7     1      10.646  18.720  -0.742  1.00  0.00           O  
ATOM     10  C3  LIG7     1       5.015  16.237  -1.559  1.00  0.00           C  
ATOM     11  N3  LIG7     1       6.894  17.749  -1.200  1.00  0.00           N  
ATOM     12  O3  LIG7     1       2.115  16.261  -1.596  1.00  0.00           O  
ATOM     13  C4  LIG7     1       7.645  18.015  -0.028  1.00  0.00           C  
ATOM     14  O4  LIG7     1       6.866  14.741  -4.995  1.00  0.00           O  
ATOM     15  C5  LIG7     1      10.784  19.809   0.175  1.00  0.00           C  
ATOM     16  C6  LIG7     1       5.544  13.412  -6.596  1.00  0.00           C  
ATOM     17  C7  LIG7     1       8.074  12.958  -6.251  1.00  0.00           C  
ATOM     18  C8  LIG7     1       9.767  19.686   1.296  1.00  0.00           C  
ATOM     19  C9  LIG7     1       8.386  20.267   0.942  1.00  0.00           C  
ATOM     20  C10 LIG7     1       4.856  14.956  -3.632  1.00  0.00           C  
ATOM     21  C11 LIG7     1       9.155  17.006  -3.795  1.00  0.00           C  
ATOM     22  C12 LIG7     1       2.714  15.482  -2.342  1.00  0.00           C  
ATOM     23  C13 LIG7     1       4.234  15.582  -2.380  1.00  0.00           C  
ATOM     24  C14 LIG7     1       7.738  19.378  -0.084  1.00  0.00           C  
ATOM     25  C15 LIG7     1       6.737  13.424  -5.598  1.00  0.00           C  
ATOM     26  C16 LIG7     1       6.515  16.409  -1.685  1.00  0.00           C  
ATOM     27  C17 LIG7     1       6.397  14.826  -3.665  1.00  0.00           C  
ATOM     28  C18 LIG7     1       6.996  16.037  -3.132  1.00  0.00           C  
END
ENDMDL
MODEL       18
ATOM      1  N   LIG7     1       4.265  19.018   3.260  1.00  0.00           N  
ATOM      2  C   LIG7     1       4.865  15.567  -5.669  1.00  0.00           C  
ATOM      3  O   LIG7     1       7.076  19.184  -0.725  1.00  0.00           O  
ATOM      4  C1  LIG7     1       8.599  15.213  -3.198  1.00  0.00           C  
ATOM      5  N1  LIG7     1       4.302  17.865   2.620  1.00  0.00           N  
ATOM      6  O1  LIG7     1       0.529  15.589  -2.591  1.00  0.00           O  
ATOM      7  C2  LIG7     1       8.636  17.648   0.118  1.00  0.00           C  
ATOM      8  N2  LIG7     1       6.355  17.095  -0.335  1.00  0.00           N  
ATOM      9  O2  LIG7     1       2.563  22.360   5.225  1.00  0.00           O  
ATOM     10  C3  LIG7     1       2.667  16.605  -0.007  1.00  0.00           C  
ATOM     11  N3  LIG7     1       4.240  18.150   1.276  1.00  0.00           N  
ATOM     12  O3  LIG7     1       0.118  16.042  -0.562  1.00  0.00           O  
ATOM     13  C4  LIG7     1       4.278  19.475   1.092  1.00  0.00           C  
ATOM     14  O4  LIG7     1       5.736  16.146  -2.936  1.00  0.00           O  
ATOM     15  C5  LIG7     1       2.000  21.459   4.257  1.00  0.00           C  
ATOM     16  C6  LIG7     1       6.266  15.046  -5.061  1.00  0.00           C  
ATOM     17  C7  LIG7     1       7.366  14.311  -2.871  1.00  0.00           C  
ATOM     18  C8  LIG7     1       2.559  21.751   2.878  1.00  0.00           C  
ATOM     19  C9  LIG7     1       3.983  21.554   2.584  1.00  0.00           C  
ATOM     20  C10 LIG7     1       3.342  16.054  -2.347  1.00  0.00           C  
ATOM     21  C11 LIG7     1       7.265  18.075  -0.322  1.00  0.00           C  
ATOM     22  C12 LIG7     1       0.897  15.834  -1.452  1.00  0.00           C  
ATOM     23  C13 LIG7     1       2.302  16.122  -1.193  1.00  0.00           C  
ATOM     24  C14 LIG7     1       4.211  20.053   2.317  1.00  0.00           C  
ATOM     25  C15 LIG7     1       6.106  14.835  -3.558  1.00  0.00           C  
ATOM     26  C16 LIG7     1       4.061  16.972   0.334  1.00  0.00           C  
ATOM     27  C17 LIG7     1       4.779  16.016  -1.846  1.00  0.00           C  
ATOM     28  C18 LIG7     1       4.979  17.113  -0.856  1.00  0.00           C  
END
ENDMDL
MODEL       19
ATOM      1  N   LIG7     1       5.746  19.433   2.010  1.00  0.00           N  
ATOM      2  C   LIG7     1       4.512  14.939  -5.753  1.00  0.00           C  
ATOM      3  O   LIG7     1       7.447  18.384  -1.678  1.00  0.00           O  
ATOM      4  C1  LIG7     1       8.359  14.016  -3.258  1.00  0.00           C  
ATOM      5  N1  LIG7     1       5.546  18.133   1.847  1.00  0.00           N  
ATOM      6  O1  LIG7     1       0.643  15.552  -2.723  1.00  0.00           O  
ATOM      7  C2  LIG7     1       8.977  17.281  -0.148  1.00  0.00           C  
ATOM      8  N2  LIG7     1       6.765  16.452  -0.738  1.00  0.00           N  
ATOM      9  O2  LIG7     1       7.314  24.137  -0.361  1.00  0.00           O  
ATOM     10  C3  LIG7     1       3.010  16.405  -0.057  1.00  0.00           C  
ATOM     11  N3  LIG7     1       4.874  17.943   0.687  1.00  0.00           N  
ATOM     12  O3  LIG7     1       0.301  16.069  -0.754  1.00  0.00           O  
ATOM     13  C4  LIG7     1       4.481  19.119   0.223  1.00  0.00           C  
ATOM     14  O4  LIG7     1       5.710  15.268  -3.126  1.00  0.00           O  
ATOM     15  C5  LIG7     1       6.073  23.637   0.128  1.00  0.00           C  
ATOM     16  C6  LIG7     1       5.954  14.487  -5.366  1.00  0.00           C  
ATOM     17  C7  LIG7     1       7.052  13.247  -3.198  1.00  0.00           C  
ATOM     18  C8  LIG7     1       6.092  22.084   0.223  1.00  0.00           C  
ATOM     19  C9  LIG7     1       4.868  21.539   0.902  1.00  0.00           C  
ATOM     20  C10 LIG7     1       3.448  15.613  -2.463  1.00  0.00           C  
ATOM     21  C11 LIG7     1       7.722  17.389  -0.961  1.00  0.00           C  
ATOM     22  C12 LIG7     1       1.084  15.890  -1.644  1.00  0.00           C  
ATOM     23  C13 LIG7     1       2.524  16.020  -1.300  1.00  0.00           C  
ATOM     24  C14 LIG7     1       5.024  20.077   1.023  1.00  0.00           C  
ATOM     25  C15 LIG7     1       5.958  14.113  -3.826  1.00  0.00           C  
ATOM     26  C16 LIG7     1       4.501  16.690   0.152  1.00  0.00           C  
ATOM     27  C17 LIG7     1       4.854  15.307  -1.972  1.00  0.00           C  
ATOM     28  C18 LIG7     1       5.361  16.472  -1.057  1.00  0.00           C  
END
ENDMDL
MODEL       20
ATOM      1  N   LIG7     1       5.859  18.977   1.345  1.00  0.00           N  
ATOM      2  C   LIG7     1       9.489  10.764  -4.032  1.00  0.00           C  
ATOM      3  O   LIG7     1       9.023  15.181   1.459  1.00  0.00           O  
ATOM      4  C1  LIG7     1       8.469  11.463   0.483  1.00  0.00           C  
ATOM      5  N1  LIG7     1       6.301  18.297   0.281  1.00  0.00           N  
ATOM      6  O1  LIG7     1       6.773  15.804  -5.576  1.00  0.00           O  
ATOM      7  C2  LIG7     1       7.609  14.181   3.016  1.00  0.00           C  
ATOM      8  N2  LIG7     1       6.964  14.668   0.736  1.00  0.00           N  
ATOM      9  O2  LIG7     1       4.852  15.932   5.905  1.00  0.00           O  
ATOM     10  C3  LIG7     1       5.825  16.772  -2.202  1.00  0.00           C  
ATOM     11  N3  LIG7     1       5.654  17.167   0.309  1.00  0.00           N  
ATOM     12  O3  LIG7     1       5.578  17.448  -4.917  1.00  0.00           O  
ATOM     13  C4  LIG7     1       4.891  16.950   1.426  1.00  0.00           C  
ATOM     14  O4  LIG7     1       8.369  13.407  -1.467  1.00  0.00           O  
ATOM     15  C5  LIG7     1       4.425  16.359   4.629  1.00  0.00           C  
ATOM     16  C6  LIG7     1       9.526  12.142  -3.304  1.00  0.00           C  
ATOM     17  C7  LIG7     1       8.887  11.108  -1.021  1.00  0.00           C  
ATOM     18  C8  LIG7     1       4.707  17.893   4.636  1.00  0.00           C  
ATOM     19  C9  LIG7     1       4.319  18.664   3.252  1.00  0.00           C  
ATOM     20  C10 LIG7     1       7.235  14.832  -2.936  1.00  0.00           C  
ATOM     21  C11 LIG7     1       7.944  14.680   1.659  1.00  0.00           C  
ATOM     22  C12 LIG7     1       6.274  16.519  -4.682  1.00  0.00           C  
ATOM     23  C13 LIG7     1       6.436  16.112  -3.211  1.00  0.00           C  
ATOM     24  C14 LIG7     1       4.953  18.203   2.010  1.00  0.00           C  
ATOM     25  C15 LIG7     1       8.509  12.150  -2.106  1.00  0.00           C  
ATOM     26  C16 LIG7     1       5.850  16.174  -0.760  1.00  0.00           C  
ATOM     27  C17 LIG7     1       7.192  14.206  -1.556  1.00  0.00           C  
ATOM     28  C18 LIG7     1       7.085  15.301  -0.501  1.00  0.00           C  
END
ENDMDL
