# Supplementary material for: The Influence of 150-Cavity Binders on the Dynamics of Influenza A Neuraminidases as Revealed by Molecular Dynamics Simulations and Combined Clustering
Source: PLoS One. 2013 Mar 27;8(3):e59873. doi: 10.1371/journal.pone.0059873 (PMC3609799; doi:10.1371/journal.pone.0059873)
Supplement: Structures S1 — The coordinates of the top 20 most populated ligand and top 40 most populated enzyme clusters in PDB format. (ZIP) [file pone.0059873.s011.zip › N8closed_Enzyme.pdb]

MODEL        1
ATOM      1  N   THR     1      -7.922 -22.395  12.588  1.00  0.00           N  
ATOM      2  CA  THR     1      -7.873 -21.789  11.248  1.00  0.00           C  
ATOM      3  C   THR     1      -6.534 -21.037  10.966  1.00  0.00           C  
ATOM      4  O   THR     1      -5.874 -20.784  11.967  1.00  0.00           O  
ATOM      5  CB  THR     1      -8.996 -20.817  10.911  1.00  0.00           C  
ATOM      6  CG2 THR     1     -10.398 -21.383  10.698  1.00  0.00           C  
ATOM      7  OG1 THR     1      -8.861 -19.777  11.849  1.00  0.00           O  
ATOM      8  N   TYR     2      -6.146 -20.682   9.724  1.00  0.00           N  
ATOM      9  CA  TYR     2      -4.944 -19.956   9.289  1.00  0.00           C  
ATOM     10  C   TYR     2      -5.254 -18.921   8.197  1.00  0.00           C  
ATOM     11  O   TYR     2      -6.036 -19.149   7.306  1.00  0.00           O  
ATOM     12  CB  TYR     2      -3.769 -20.913   8.927  1.00  0.00           C  
ATOM     13  CG  TYR     2      -2.533 -20.341   8.317  1.00  0.00           C  
ATOM     14  CD1 TYR     2      -1.593 -19.559   9.110  1.00  0.00           C  
ATOM     15  CD2 TYR     2      -2.337 -20.442   6.896  1.00  0.00           C  
ATOM     16  CE1 TYR     2      -0.558 -18.806   8.432  1.00  0.00           C  
ATOM     17  CE2 TYR     2      -1.293 -19.733   6.307  1.00  0.00           C  
ATOM     18  CZ  TYR     2      -0.463 -18.869   7.041  1.00  0.00           C  
ATOM     19  OH  TYR     2       0.513 -18.177   6.361  1.00  0.00           O  
ATOM     20  N   MET     3      -4.676 -17.659   8.310  1.00  0.00           N  
ATOM     21  CA  MET     3      -4.747 -16.574   7.274  1.00  0.00           C  
ATOM     22  C   MET     3      -3.853 -16.875   6.049  1.00  0.00           C  
ATOM     23  O   MET     3      -2.963 -16.094   5.660  1.00  0.00           O  
ATOM     24  CB  MET     3      -4.481 -15.306   8.002  1.00  0.00           C  
ATOM     25  CG  MET     3      -4.996 -14.090   7.114  1.00  0.00           C  
ATOM     26  SD  MET     3      -4.226 -12.454   7.472  1.00  0.00           S  
ATOM     27  CE  MET     3      -2.598 -12.557   6.526  1.00  0.00           C  
ATOM     28  N   ASN     4      -4.202 -17.946   5.356  1.00  0.00           N  
ATOM     29  CA  ASN     4      -3.646 -18.308   4.053  1.00  0.00           C  
ATOM     30  C   ASN     4      -3.873 -17.360   2.890  1.00  0.00           C  
ATOM     31  O   ASN     4      -3.313 -17.549   1.802  1.00  0.00           O  
ATOM     32  CB  ASN     4      -4.350 -19.656   3.785  1.00  0.00           C  
ATOM     33  CG  ASN     4      -3.675 -20.598   2.834  1.00  0.00           C  
ATOM     34  ND2 ASN     4      -4.153 -20.794   1.679  1.00  0.00           N  
ATOM     35  OD1 ASN     4      -2.785 -21.383   3.204  1.00  0.00           O  
ATOM     36  N   ASN     5      -4.785 -16.383   3.047  1.00  0.00           N  
ATOM     37  CA  ASN     5      -5.061 -15.179   2.272  1.00  0.00           C  
ATOM     38  C   ASN     5      -5.204 -15.219   0.747  1.00  0.00           C  
ATOM     39  O   ASN     5      -4.880 -14.253   0.055  1.00  0.00           O  
ATOM     40  CB  ASN     5      -4.294 -13.965   2.987  1.00  0.00           C  
ATOM     41  CG  ASN     5      -4.920 -12.660   2.690  1.00  0.00           C  
ATOM     42  ND2 ASN     5      -4.229 -11.666   2.165  1.00  0.00           N  
ATOM     43  OD1 ASN     5      -6.040 -12.445   3.138  1.00  0.00           O  
ATOM     44  N   THR     6      -5.575 -16.376   0.232  1.00  0.00           N  
ATOM     45  CA  THR     6      -5.607 -16.819  -1.185  1.00  0.00           C  
ATOM     46  C   THR     6      -6.967 -16.588  -1.891  1.00  0.00           C  
ATOM     47  O   THR     6      -7.144 -16.729  -3.100  1.00  0.00           O  
ATOM     48  CB  THR     6      -5.073 -18.293  -1.255  1.00  0.00           C  
ATOM     49  CG2 THR     6      -4.913 -18.853  -2.712  1.00  0.00           C  
ATOM     50  OG1 THR     6      -3.822 -18.432  -0.658  1.00  0.00           O  
ATOM     51  N   GLU     7      -7.984 -16.233  -1.106  1.00  0.00           N  
ATOM     52  CA  GLU     7      -9.359 -15.890  -1.579  1.00  0.00           C  
ATOM     53  C   GLU     7      -9.506 -14.554  -2.367  1.00  0.00           C  
ATOM     54  O   GLU     7      -8.575 -13.687  -2.291  1.00  0.00           O  
ATOM     55  CB  GLU     7     -10.418 -15.987  -0.459  1.00  0.00           C  
ATOM     56  CG  GLU     7      -9.885 -15.497   0.887  1.00  0.00           C  
ATOM     57  CD  GLU     7      -9.209 -16.647   1.651  1.00  0.00           C  
ATOM     58  OE1 GLU     7      -8.038 -16.522   2.116  1.00  0.00           O  
ATOM     59  OE2 GLU     7      -9.763 -17.770   1.874  1.00  0.00           O1-
ATOM     60  N   ALA     8     -10.564 -14.417  -3.141  1.00  0.00           N  
ATOM     61  CA  ALA     8     -10.830 -13.192  -3.935  1.00  0.00           C  
ATOM     62  C   ALA     8     -11.514 -12.044  -3.168  1.00  0.00           C  
ATOM     63  O   ALA     8     -12.190 -12.304  -2.137  1.00  0.00           O  
ATOM     64  CB  ALA     8     -11.665 -13.589  -5.174  1.00  0.00           C  
ATOM     65  N   ILE     9     -11.427 -10.768  -3.583  1.00  0.00           N  
ATOM     66  CA  ILE     9     -12.238  -9.605  -2.978  1.00  0.00           C  
ATOM     67  C   ILE     9     -13.713  -9.548  -3.302  1.00  0.00           C  
ATOM     68  O   ILE     9     -14.091  -9.863  -4.430  1.00  0.00           O  
ATOM     69  CB  ILE     9     -11.584  -8.227  -3.320  1.00  0.00           C  
ATOM     70  CG1 ILE     9     -11.291  -7.876  -4.765  1.00  0.00           C  
ATOM     71  CG2 ILE     9     -10.330  -8.126  -2.395  1.00  0.00           C  
ATOM     72  CD1 ILE     9     -10.822  -6.376  -4.886  1.00  0.00           C  
ATOM     73  N   CYX    10     -14.493  -9.227  -2.324  1.00  0.00           N  
ATOM     74  CA  CYX    10     -15.953  -9.169  -2.377  1.00  0.00           C  
ATOM     75  C   CYX    10     -16.472  -8.207  -3.444  1.00  0.00           C  
ATOM     76  O   CYX    10     -15.930  -7.047  -3.576  1.00  0.00           O  
ATOM     77  CB  CYX    10     -16.499  -9.062  -0.922  1.00  0.00           C  
ATOM     78  SG  CYX    10     -15.938 -10.315   0.197  1.00  0.00           S  
ATOM     79  N   ASP    11     -17.610  -8.468  -4.033  1.00  0.00           N  
ATOM     80  CA  ASP    11     -18.416  -7.520  -4.756  1.00  0.00           C  
ATOM     81  C   ASP    11     -19.150  -6.639  -3.788  1.00  0.00           C  
ATOM     82  O   ASP    11     -19.881  -7.175  -2.928  1.00  0.00           O  
ATOM     83  CB  ASP    11     -19.363  -8.198  -5.705  1.00  0.00           C  
ATOM     84  CG  ASP    11     -19.925  -7.169  -6.681  1.00  0.00           C  
ATOM     85  OD1 ASP    11     -20.955  -6.536  -6.458  1.00  0.00           O  
ATOM     86  OD2 ASP    11     -19.181  -6.851  -7.618  1.00  0.00           O1-
ATOM     87  N   ALA    12     -19.039  -5.332  -3.932  1.00  0.00           N  
ATOM     88  CA  ALA    12     -19.633  -4.357  -3.029  1.00  0.00           C  
ATOM     89  C   ALA    12     -20.688  -3.512  -3.749  1.00  0.00           C  
ATOM     90  O   ALA    12     -20.473  -3.004  -4.819  1.00  0.00           O  
ATOM     91  CB  ALA    12     -18.472  -3.620  -2.324  1.00  0.00           C  
ATOM     92  N   LYS    13     -21.841  -3.355  -3.083  1.00  0.00           N  
ATOM     93  CA  LYS    13     -23.050  -2.581  -3.519  1.00  0.00           C  
ATOM     94  C   LYS    13     -23.083  -1.170  -2.931  1.00  0.00           C  
ATOM     95  O   LYS    13     -23.679  -0.304  -3.563  1.00  0.00           O  
ATOM     96  CB  LYS    13     -24.281  -3.477  -3.080  1.00  0.00           C  
ATOM     97  CG  LYS    13     -24.674  -4.680  -4.018  1.00  0.00           C  
ATOM     98  CD  LYS    13     -23.776  -5.796  -3.910  1.00  0.00           C  
ATOM     99  CE  LYS    13     -24.087  -6.749  -5.118  1.00  0.00           C  
ATOM    100  NZ  LYS    13     -23.084  -7.834  -5.327  1.00  0.00           N1+
ATOM    101  N   GLY    14     -22.434  -0.972  -1.793  1.00  0.00           N  
ATOM    102  CA  GLY    14     -22.166   0.330  -1.164  1.00  0.00           C  
ATOM    103  C   GLY    14     -20.912   0.271  -0.243  1.00  0.00           C  
ATOM    104  O   GLY    14     -20.305  -0.809  -0.109  1.00  0.00           O  
ATOM    105  N   PHE    15     -20.603   1.381   0.430  1.00  0.00           N  
ATOM    106  CA  PHE    15     -19.601   1.314   1.515  1.00  0.00           C  
ATOM    107  C   PHE    15     -20.010   2.149   2.777  1.00  0.00           C  
ATOM    108  O   PHE    15     -20.438   3.299   2.669  1.00  0.00           O  
ATOM    109  CB  PHE    15     -18.295   1.877   0.897  1.00  0.00           C  
ATOM    110  CG  PHE    15     -17.400   0.996  -0.048  1.00  0.00           C  
ATOM    111  CD1 PHE    15     -17.735   0.738  -1.384  1.00  0.00           C  
ATOM    112  CD2 PHE    15     -16.164   0.482   0.416  1.00  0.00           C  
ATOM    113  CE1 PHE    15     -16.844   0.023  -2.213  1.00  0.00           C  
ATOM    114  CE2 PHE    15     -15.333  -0.303  -0.417  1.00  0.00           C  
ATOM    115  CZ  PHE    15     -15.648  -0.553  -1.721  1.00  0.00           C  
ATOM    116  N   ALA    16     -19.748   1.660   4.006  1.00  0.00           N  
ATOM    117  CA  ALA    16     -20.065   2.265   5.252  1.00  0.00           C  
ATOM    118  C   ALA    16     -18.913   2.414   6.218  1.00  0.00           C  
ATOM    119  O   ALA    16     -17.864   1.789   6.035  1.00  0.00           O  
ATOM    120  CB  ALA    16     -21.241   1.562   5.929  1.00  0.00           C  
ATOM    121  N   PRO    17     -19.088   3.248   7.243  1.00  0.00           N  
ATOM    122  CA  PRO    17     -17.916   3.549   8.154  1.00  0.00           C  
ATOM    123  C   PRO    17     -17.291   2.396   8.987  1.00  0.00           C  
ATOM    124  O   PRO    17     -18.023   1.481   9.514  1.00  0.00           O  
ATOM    125  CB  PRO    17     -18.362   4.714   9.077  1.00  0.00           C  
ATOM    126  CG  PRO    17     -19.454   5.443   8.242  1.00  0.00           C  
ATOM    127  CD  PRO    17     -20.141   4.271   7.480  1.00  0.00           C  
ATOM    128  N   PHE    18     -15.965   2.461   9.202  1.00  0.00           N  
ATOM    129  CA  PHE    18     -15.349   1.400   9.968  1.00  0.00           C  
ATOM    130  C   PHE    18     -14.767   1.910  11.316  1.00  0.00           C  
ATOM    131  O   PHE    18     -14.841   1.284  12.374  1.00  0.00           O  
ATOM    132  CB  PHE    18     -14.208   0.688   9.113  1.00  0.00           C  
ATOM    133  CG  PHE    18     -13.696  -0.595   9.619  1.00  0.00           C  
ATOM    134  CD1 PHE    18     -12.403  -0.790  10.125  1.00  0.00           C  
ATOM    135  CD2 PHE    18     -14.525  -1.721   9.557  1.00  0.00           C  
ATOM    136  CE1 PHE    18     -11.916  -2.063  10.341  1.00  0.00           C  
ATOM    137  CE2 PHE    18     -14.059  -3.037   9.841  1.00  0.00           C  
ATOM    138  CZ  PHE    18     -12.734  -3.197  10.218  1.00  0.00           C  
ATOM    139  N   SER    19     -14.207   3.147  11.287  1.00  0.00           N  
ATOM    140  CA  SER    19     -13.633   3.976  12.376  1.00  0.00           C  
ATOM    141  C   SER    19     -13.245   5.379  11.829  1.00  0.00           C  
ATOM    142  O   SER    19     -13.175   5.460  10.632  1.00  0.00           O  
ATOM    143  CB  SER    19     -12.397   3.328  12.946  1.00  0.00           C  
ATOM    144  OG  SER    19     -12.647   2.126  13.511  1.00  0.00           O  
ATOM    145  N   LYS    20     -12.769   6.294  12.739  1.00  0.00           N  
ATOM    146  CA  LYS    20     -12.046   7.598  12.525  1.00  0.00           C  
ATOM    147  C   LYS    20     -11.242   8.053  13.805  1.00  0.00           C  
ATOM    148  O   LYS    20     -11.751   7.901  14.922  1.00  0.00           O  
ATOM    149  CB  LYS    20     -12.975   8.639  11.964  1.00  0.00           C  
ATOM    150  CG  LYS    20     -14.028   9.246  12.967  1.00  0.00           C  
ATOM    151  CD  LYS    20     -14.967  10.288  12.385  1.00  0.00           C  
ATOM    152  CE  LYS    20     -15.976   9.792  11.380  1.00  0.00           C  
ATOM    153  NZ  LYS    20     -17.254   9.408  12.036  1.00  0.00           N1+
ATOM    154  N   ASP    21     -10.054   8.661  13.596  1.00  0.00           N  
ATOM    155  CA  ASP    21      -9.166   9.043  14.685  1.00  0.00           C  
ATOM    156  C   ASP    21      -9.583  10.126  15.695  1.00  0.00           C  
ATOM    157  O   ASP    21      -9.343  10.007  16.916  1.00  0.00           O  
ATOM    158  CB  ASP    21      -7.749   9.455  14.113  1.00  0.00           C  
ATOM    159  CG  ASP    21      -7.593  10.984  13.617  1.00  0.00           C  
ATOM    160  OD1 ASP    21      -8.331  11.377  12.726  1.00  0.00           O  
ATOM    161  OD2 ASP    21      -6.708  11.716  14.107  1.00  0.00           O1-
ATOM    162  N   ASN    22     -10.322  11.108  15.155  1.00  0.00           N  
ATOM    163  CA  ASN    22     -10.895  12.279  15.875  1.00  0.00           C  
ATOM    164  C   ASN    22      -9.835  13.135  16.602  1.00  0.00           C  
ATOM    165  O   ASN    22     -10.185  14.109  17.300  1.00  0.00           O  
ATOM    166  CB  ASN    22     -12.104  11.843  16.630  1.00  0.00           C  
ATOM    167  CG  ASN    22     -13.024  12.957  17.172  1.00  0.00           C  
ATOM    168  ND2 ASN    22     -13.725  13.649  16.322  1.00  0.00           N  
ATOM    169  OD1 ASN    22     -13.087  13.237  18.361  1.00  0.00           O  
ATOM    170  N   GLY    23      -8.498  12.854  16.396  1.00  0.00           N  
ATOM    171  CA  GLY    23      -7.335  13.452  17.067  1.00  0.00           C  
ATOM    172  C   GLY    23      -7.360  14.928  17.216  1.00  0.00           C  
ATOM    173  O   GLY    23      -7.304  15.370  18.362  1.00  0.00           O  
ATOM    174  N   ILE    24      -7.557  15.624  16.105  1.00  0.00           N  
ATOM    175  CA  ILE    24      -7.377  17.079  16.027  1.00  0.00           C  
ATOM    176  C   ILE    24      -8.450  17.820  16.914  1.00  0.00           C  
ATOM    177  O   ILE    24      -8.336  18.989  17.306  1.00  0.00           O  
ATOM    178  CB  ILE    24      -7.238  17.576  14.655  1.00  0.00           C  
ATOM    179  CG1 ILE    24      -5.990  16.920  13.974  1.00  0.00           C  
ATOM    180  CG2 ILE    24      -6.960  19.060  14.660  1.00  0.00           C  
ATOM    181  CD1 ILE    24      -5.736  17.111  12.514  1.00  0.00           C  
ATOM    182  N   ARG    25      -9.541  17.116  17.322  1.00  0.00           N  
ATOM    183  CA  ARG    25     -10.641  17.668  18.162  1.00  0.00           C  
ATOM    184  C   ARG    25     -10.423  17.240  19.662  1.00  0.00           C  
ATOM    185  O   ARG    25     -11.044  17.916  20.515  1.00  0.00           O  
ATOM    186  CB  ARG    25     -12.009  17.180  17.742  1.00  0.00           C  
ATOM    187  CG  ARG    25     -12.324  17.317  16.240  1.00  0.00           C  
ATOM    188  CD  ARG    25     -12.628  18.751  15.752  1.00  0.00           C  
ATOM    189  NE  ARG    25     -13.989  19.175  16.193  1.00  0.00           N  
ATOM    190  CZ  ARG    25     -15.139  18.758  15.769  1.00  0.00           C  
ATOM    191  NH1 ARG    25     -16.282  19.016  16.409  1.00  0.00           N1+
ATOM    192  NH2 ARG    25     -15.254  17.930  14.759  1.00  0.00           N  
ATOM    193  N   ILE    26      -9.639  16.217  19.922  1.00  0.00           N  
ATOM    194  CA  ILE    26      -9.332  15.911  21.378  1.00  0.00           C  
ATOM    195  C   ILE    26      -7.953  16.339  21.826  1.00  0.00           C  
ATOM    196  O   ILE    26      -7.375  15.853  22.751  1.00  0.00           O  
ATOM    197  CB  ILE    26      -9.835  14.416  21.679  1.00  0.00           C  
ATOM    198  CG1 ILE    26      -9.143  13.244  21.001  1.00  0.00           C  
ATOM    199  CG2 ILE    26     -11.393  14.324  21.619  1.00  0.00           C  
ATOM    200  CD1 ILE    26      -7.666  13.016  21.329  1.00  0.00           C  
ATOM    201  N   GLY    27      -7.391  17.366  21.190  1.00  0.00           N  
ATOM    202  CA  GLY    27      -6.024  17.769  21.187  1.00  0.00           C  
ATOM    203  C   GLY    27      -5.521  18.279  22.524  1.00  0.00           C  
ATOM    204  O   GLY    27      -4.315  18.232  22.773  1.00  0.00           O  
ATOM    205  N   SER    28      -6.370  18.794  23.337  1.00  0.00           N  
ATOM    206  CA  SER    28      -6.158  19.262  24.678  1.00  0.00           C  
ATOM    207  C   SER    28      -6.808  18.350  25.727  1.00  0.00           C  
ATOM    208  O   SER    28      -6.561  18.513  26.907  1.00  0.00           O  
ATOM    209  CB  SER    28      -6.592  20.694  24.818  1.00  0.00           C  
ATOM    210  OG  SER    28      -7.936  20.856  24.380  1.00  0.00           O  
ATOM    211  N   ARG    29      -7.542  17.308  25.288  1.00  0.00           N  
ATOM    212  CA  ARG    29      -7.988  16.174  26.143  1.00  0.00           C  
ATOM    213  C   ARG    29      -7.090  15.007  26.280  1.00  0.00           C  
ATOM    214  O   ARG    29      -7.160  14.234  27.243  1.00  0.00           O  
ATOM    215  CB  ARG    29      -9.468  15.762  25.794  1.00  0.00           C  
ATOM    216  CG  ARG    29     -10.448  16.763  26.411  1.00  0.00           C  
ATOM    217  CD  ARG    29     -11.857  16.487  25.917  1.00  0.00           C  
ATOM    218  NE  ARG    29     -11.920  17.161  24.597  1.00  0.00           N  
ATOM    219  CZ  ARG    29     -13.029  17.404  23.896  1.00  0.00           C  
ATOM    220  NH1 ARG    29     -14.156  17.128  24.368  1.00  0.00           N1+
ATOM    221  NH2 ARG    29     -13.130  17.746  22.635  1.00  0.00           N  
ATOM    222  N   GLY    30      -6.162  14.827  25.349  1.00  0.00           N  
ATOM    223  CA  GLY    30      -4.967  13.982  25.501  1.00  0.00           C  
ATOM    224  C   GLY    30      -3.791  14.248  24.450  1.00  0.00           C  
ATOM    225  O   GLY    30      -3.919  14.961  23.431  1.00  0.00           O  
ATOM    226  N   HIE    31      -2.583  13.766  24.815  1.00  0.00           N  
ATOM    227  CA  HIE    31      -1.363  14.182  24.099  1.00  0.00           C  
ATOM    228  C   HIE    31      -1.154  13.325  22.843  1.00  0.00           C  
ATOM    229  O   HIE    31      -0.866  12.134  22.938  1.00  0.00           O  
ATOM    230  CB  HIE    31      -0.138  14.083  24.978  1.00  0.00           C  
ATOM    231  CG  HIE    31      -0.022  15.390  25.734  1.00  0.00           C  
ATOM    232  CD2 HIE    31      -0.103  16.638  25.194  1.00  0.00           C  
ATOM    233  ND1 HIE    31       0.293  15.508  27.084  1.00  0.00           N  
ATOM    234  CE1 HIE    31       0.497  16.842  27.343  1.00  0.00           C  
ATOM    235  NE2 HIE    31       0.121  17.555  26.240  1.00  0.00           N  
ATOM    236  N   ILE    32      -1.289  13.963  21.681  1.00  0.00           N  
ATOM    237  CA  ILE    32      -1.190  13.257  20.388  1.00  0.00           C  
ATOM    238  C   ILE    32      -0.040  13.786  19.545  1.00  0.00           C  
ATOM    239  O   ILE    32       0.099  15.016  19.609  1.00  0.00           O  
ATOM    240  CB  ILE    32      -2.557  13.311  19.596  1.00  0.00           C  
ATOM    241  CG1 ILE    32      -2.958  14.690  18.945  1.00  0.00           C  
ATOM    242  CG2 ILE    32      -3.826  12.815  20.328  1.00  0.00           C  
ATOM    243  CD1 ILE    32      -4.087  14.385  17.895  1.00  0.00           C  
ATOM    244  N   PHE    33       0.730  12.966  18.841  1.00  0.00           N  
ATOM    245  CA  PHE    33       1.604  13.439  17.811  1.00  0.00           C  
ATOM    246  C   PHE    33       0.786  14.167  16.741  1.00  0.00           C  
ATOM    247  O   PHE    33      -0.366  13.786  16.478  1.00  0.00           O  
ATOM    248  CB  PHE    33       2.306  12.186  17.160  1.00  0.00           C  
ATOM    249  CG  PHE    33       3.487  11.549  17.990  1.00  0.00           C  
ATOM    250  CD1 PHE    33       3.330  10.241  18.454  1.00  0.00           C  
ATOM    251  CD2 PHE    33       4.461  12.360  18.514  1.00  0.00           C  
ATOM    252  CE1 PHE    33       4.220   9.639  19.329  1.00  0.00           C  
ATOM    253  CE2 PHE    33       5.410  11.788  19.442  1.00  0.00           C  
ATOM    254  CZ  PHE    33       5.192  10.437  19.963  1.00  0.00           C  
ATOM    255  N   VAL    34       1.390  15.147  16.043  1.00  0.00           N  
ATOM    256  CA  VAL    34       1.018  15.625  14.812  1.00  0.00           C  
ATOM    257  C   VAL    34       1.555  14.838  13.674  1.00  0.00           C  
ATOM    258  O   VAL    34       2.657  14.333  13.806  1.00  0.00           O  
ATOM    259  CB  VAL    34       1.258  17.195  14.619  1.00  0.00           C  
ATOM    260  CG1 VAL    34       0.197  18.091  15.341  1.00  0.00           C  
ATOM    261  CG2 VAL    34       2.618  17.696  14.950  1.00  0.00           C  
ATOM    262  N   ILE    35       0.905  14.781  12.510  1.00  0.00           N  
ATOM    263  CA  ILE    35       1.091  13.713  11.567  1.00  0.00           C  
ATOM    264  C   ILE    35       0.833  14.150  10.106  1.00  0.00           C  
ATOM    265  O   ILE    35       0.118  15.101   9.905  1.00  0.00           O  
ATOM    266  CB  ILE    35       0.306  12.444  11.901  1.00  0.00           C  
ATOM    267  CG1 ILE    35      -1.204  12.604  11.790  1.00  0.00           C  
ATOM    268  CG2 ILE    35       0.655  11.939  13.321  1.00  0.00           C  
ATOM    269  CD1 ILE    35      -2.107  11.419  11.394  1.00  0.00           C  
ATOM    270  N   ARG    36       1.297  13.336   9.146  1.00  0.00           N  
ATOM    271  CA  ARG    36       1.041  13.483   7.675  1.00  0.00           C  
ATOM    272  C   ARG    36       1.233  12.123   7.093  1.00  0.00           C  
ATOM    273  O   ARG    36       2.191  11.447   7.527  1.00  0.00           O  
ATOM    274  CB  ARG    36       1.932  14.570   7.137  1.00  0.00           C  
ATOM    275  CG  ARG    36       1.963  15.059   5.693  1.00  0.00           C  
ATOM    276  CD  ARG    36       0.559  15.474   5.152  1.00  0.00           C  
ATOM    277  NE  ARG    36      -0.057  14.612   4.152  1.00  0.00           N  
ATOM    278  CZ  ARG    36       0.168  14.498   2.831  1.00  0.00           C  
ATOM    279  NH1 ARG    36      -0.623  13.766   2.062  1.00  0.00           N1+
ATOM    280  NH2 ARG    36       1.254  14.926   2.284  1.00  0.00           N  
ATOM    281  N   GLU    37       0.443  11.799   6.117  1.00  0.00           N  
ATOM    282  CA  GLU    37       0.506  10.481   5.434  1.00  0.00           C  
ATOM    283  C   GLU    37       0.177   9.302   6.499  1.00  0.00           C  
ATOM    284  O   GLU    37       1.037   8.536   6.888  1.00  0.00           O  
ATOM    285  CB  GLU    37       1.821  10.268   4.699  1.00  0.00           C  
ATOM    286  CG  GLU    37       2.267  11.473   3.796  1.00  0.00           C  
ATOM    287  CD  GLU    37       3.715  11.349   3.397  1.00  0.00           C  
ATOM    288  OE1 GLU    37       4.123  10.341   2.839  1.00  0.00           O  
ATOM    289  OE2 GLU    37       4.492  12.277   3.702  1.00  0.00           O1-
ATOM    290  N   PRO    38      -1.098   9.128   6.851  1.00  0.00           N  
ATOM    291  CA  PRO    38      -1.707   7.903   7.410  1.00  0.00           C  
ATOM    292  C   PRO    38      -2.040   6.793   6.416  1.00  0.00           C  
ATOM    293  O   PRO    38      -2.173   7.060   5.272  1.00  0.00           O  
ATOM    294  CB  PRO    38      -2.894   8.328   8.154  1.00  0.00           C  
ATOM    295  CG  PRO    38      -3.418   9.403   7.281  1.00  0.00           C  
ATOM    296  CD  PRO    38      -2.203  10.094   6.695  1.00  0.00           C  
ATOM    297  N   PHE    39      -2.188   5.556   6.872  1.00  0.00           N  
ATOM    298  CA  PHE    39      -2.704   4.417   6.085  1.00  0.00           C  
ATOM    299  C   PHE    39      -3.131   3.241   6.998  1.00  0.00           C  
ATOM    300  O   PHE    39      -2.731   3.186   8.174  1.00  0.00           O  
ATOM    301  CB  PHE    39      -1.632   3.962   5.027  1.00  0.00           C  
ATOM    302  CG  PHE    39      -0.422   3.188   5.432  1.00  0.00           C  
ATOM    303  CD1 PHE    39      -0.487   1.844   5.816  1.00  0.00           C  
ATOM    304  CD2 PHE    39       0.828   3.842   5.686  1.00  0.00           C  
ATOM    305  CE1 PHE    39       0.600   1.188   6.273  1.00  0.00           C  
ATOM    306  CE2 PHE    39       1.947   3.157   6.123  1.00  0.00           C  
ATOM    307  CZ  PHE    39       1.844   1.797   6.365  1.00  0.00           C  
ATOM    308  N   VAL    40      -3.954   2.330   6.513  1.00  0.00           N  
ATOM    309  CA  VAL    40      -4.491   1.275   7.379  1.00  0.00           C  
ATOM    310  C   VAL    40      -4.180  -0.085   6.858  1.00  0.00           C  
ATOM    311  O   VAL    40      -4.298  -0.246   5.660  1.00  0.00           O  
ATOM    312  CB  VAL    40      -6.036   1.526   7.531  1.00  0.00           C  
ATOM    313  CG1 VAL    40      -6.661   0.362   8.372  1.00  0.00           C  
ATOM    314  CG2 VAL    40      -6.439   2.811   8.208  1.00  0.00           C  
ATOM    315  N   SER    41      -3.728  -0.982   7.767  1.00  0.00           N  
ATOM    316  CA  SER    41      -3.532  -2.444   7.541  1.00  0.00           C  
ATOM    317  C   SER    41      -4.064  -3.307   8.663  1.00  0.00           C  
ATOM    318  O   SER    41      -4.387  -2.825   9.715  1.00  0.00           O  
ATOM    319  CB  SER    41      -2.056  -2.765   7.365  1.00  0.00           C  
ATOM    320  OG  SER    41      -2.023  -3.981   6.644  1.00  0.00           O  
ATOM    321  N   CYX    42      -4.279  -4.632   8.455  1.00  0.00           N  
ATOM    322  CA  CYX    42      -5.107  -5.509   9.312  1.00  0.00           C  
ATOM    323  C   CYX    42      -4.349  -6.839   9.480  1.00  0.00           C  
ATOM    324  O   CYX    42      -3.580  -7.284   8.648  1.00  0.00           O  
ATOM    325  CB  CYX    42      -6.546  -5.663   8.721  1.00  0.00           C  
ATOM    326  SG  CYX    42      -7.445  -4.052   8.480  1.00  0.00           S  
ATOM    327  N   SER    43      -4.831  -7.518  10.510  1.00  0.00           N  
ATOM    328  CA  SER    43      -4.336  -8.796  10.866  1.00  0.00           C  
ATOM    329  C   SER    43      -5.585  -9.669  11.205  1.00  0.00           C  
ATOM    330  O   SER    43      -6.708  -9.238  11.160  1.00  0.00           O  
ATOM    331  CB  SER    43      -3.419  -8.741  12.144  1.00  0.00           C  
ATOM    332  OG  SER    43      -4.124  -8.225  13.280  1.00  0.00           O  
ATOM    333  N   PRO    44      -5.439 -10.990  11.523  1.00  0.00           N  
ATOM    334  CA  PRO    44      -6.462 -11.787  12.059  1.00  0.00           C  
ATOM    335  C   PRO    44      -7.249 -11.184  13.267  1.00  0.00           C  
ATOM    336  O   PRO    44      -8.478 -11.398  13.338  1.00  0.00           O  
ATOM    337  CB  PRO    44      -5.905 -13.161  12.293  1.00  0.00           C  
ATOM    338  CG  PRO    44      -4.766 -13.166  11.272  1.00  0.00           C  
ATOM    339  CD  PRO    44      -4.248 -11.751  11.278  1.00  0.00           C  
ATOM    340  N   ILE    45      -6.570 -10.376  14.106  1.00  0.00           N  
ATOM    341  CA  ILE    45      -7.187  -9.975  15.410  1.00  0.00           C  
ATOM    342  C   ILE    45      -7.413  -8.422  15.588  1.00  0.00           C  
ATOM    343  O   ILE    45      -8.023  -8.008  16.503  1.00  0.00           O  
ATOM    344  CB  ILE    45      -6.572 -10.630  16.609  1.00  0.00           C  
ATOM    345  CG1 ILE    45      -5.038 -10.181  16.761  1.00  0.00           C  
ATOM    346  CG2 ILE    45      -6.891 -12.107  16.704  1.00  0.00           C  
ATOM    347  CD1 ILE    45      -4.851  -8.820  17.401  1.00  0.00           C  
ATOM    348  N   GLU    46      -7.024  -7.537  14.654  1.00  0.00           N  
ATOM    349  CA  GLU    46      -7.206  -6.036  14.602  1.00  0.00           C  
ATOM    350  C   GLU    46      -6.927  -5.417  13.236  1.00  0.00           C  
ATOM    351  O   GLU    46      -6.019  -5.934  12.484  1.00  0.00           O  
ATOM    352  CB  GLU    46      -6.442  -5.418  15.796  1.00  0.00           C  
ATOM    353  CG  GLU    46      -5.018  -5.165  15.479  1.00  0.00           C  
ATOM    354  CD  GLU    46      -4.092  -4.886  16.685  1.00  0.00           C  
ATOM    355  OE1 GLU    46      -3.522  -5.909  17.201  1.00  0.00           O  
ATOM    356  OE2 GLU    46      -3.879  -3.687  17.070  1.00  0.00           O1-
ATOM    357  N   CYX    47      -7.434  -4.193  12.998  1.00  0.00           N  
ATOM    358  CA  CYX    47      -6.825  -3.255  12.060  1.00  0.00           C  
ATOM    359  C   CYX    47      -6.047  -2.122  12.772  1.00  0.00           C  
ATOM    360  O   CYX    47      -6.310  -1.763  13.930  1.00  0.00           O  
ATOM    361  CB  CYX    47      -7.924  -2.726  11.178  1.00  0.00           C  
ATOM    362  SG  CYX    47      -8.714  -3.987  10.081  1.00  0.00           S  
ATOM    363  N   ARG    48      -5.159  -1.479  12.038  1.00  0.00           N  
ATOM    364  CA  ARG    48      -4.237  -0.468  12.589  1.00  0.00           C  
ATOM    365  C   ARG    48      -3.950   0.648  11.610  1.00  0.00           C  
ATOM    366  O   ARG    48      -3.528   0.400  10.479  1.00  0.00           O  
ATOM    367  CB  ARG    48      -2.876  -1.215  12.867  1.00  0.00           C  
ATOM    368  CG  ARG    48      -3.028  -2.176  14.033  1.00  0.00           C  
ATOM    369  CD  ARG    48      -1.705  -2.595  14.642  1.00  0.00           C  
ATOM    370  NE  ARG    48      -1.137  -1.525  15.409  1.00  0.00           N  
ATOM    371  CZ  ARG    48      -1.283  -1.158  16.669  1.00  0.00           C  
ATOM    372  NH1 ARG    48      -0.559  -0.207  17.134  1.00  0.00           N1+
ATOM    373  NH2 ARG    48      -2.242  -1.602  17.408  1.00  0.00           N  
ATOM    374  N   THR    49      -4.039   1.862  12.100  1.00  0.00           N  
ATOM    375  CA  THR    49      -3.556   3.031  11.367  1.00  0.00           C  
ATOM    376  C   THR    49      -2.031   3.197  11.609  1.00  0.00           C  
ATOM    377  O   THR    49      -1.592   3.374  12.724  1.00  0.00           O  
ATOM    378  CB  THR    49      -4.263   4.384  11.711  1.00  0.00           C  
ATOM    379  CG2 THR    49      -3.887   5.569  10.786  1.00  0.00           C  
ATOM    380  OG1 THR    49      -5.700   4.286  11.573  1.00  0.00           O  
ATOM    381  N   PHE    50      -1.261   3.070  10.528  1.00  0.00           N  
ATOM    382  CA  PHE    50       0.074   3.602  10.558  1.00  0.00           C  
ATOM    383  C   PHE    50       0.131   5.039  10.087  1.00  0.00           C  
ATOM    384  O   PHE    50      -0.743   5.563   9.440  1.00  0.00           O  
ATOM    385  CB  PHE    50       0.979   2.700   9.633  1.00  0.00           C  
ATOM    386  CG  PHE    50       1.063   1.175  10.094  1.00  0.00           C  
ATOM    387  CD1 PHE    50      -0.007   0.238   9.984  1.00  0.00           C  
ATOM    388  CD2 PHE    50       2.339   0.800  10.563  1.00  0.00           C  
ATOM    389  CE1 PHE    50       0.178  -1.094  10.362  1.00  0.00           C  
ATOM    390  CE2 PHE    50       2.470  -0.538  11.111  1.00  0.00           C  
ATOM    391  CZ  PHE    50       1.441  -1.462  10.942  1.00  0.00           C  
ATOM    392  N   PHE    51       1.075   5.811  10.590  1.00  0.00           N  
ATOM    393  CA  PHE    51       1.351   7.178  10.190  1.00  0.00           C  
ATOM    394  C   PHE    51       2.794   7.615  10.360  1.00  0.00           C  
ATOM    395  O   PHE    51       3.481   7.200  11.309  1.00  0.00           O  
ATOM    396  CB  PHE    51       0.409   8.154  10.948  1.00  0.00           C  
ATOM    397  CG  PHE    51       0.481   8.335  12.446  1.00  0.00           C  
ATOM    398  CD1 PHE    51       1.615   8.761  13.170  1.00  0.00           C  
ATOM    399  CD2 PHE    51      -0.557   7.760  13.199  1.00  0.00           C  
ATOM    400  CE1 PHE    51       1.681   8.705  14.561  1.00  0.00           C  
ATOM    401  CE2 PHE    51      -0.541   7.653  14.597  1.00  0.00           C  
ATOM    402  CZ  PHE    51       0.552   8.240  15.306  1.00  0.00           C  
ATOM    403  N   LEU    52       3.191   8.588   9.499  1.00  0.00           N  
ATOM    404  CA  LEU    52       4.482   9.294   9.695  1.00  0.00           C  
ATOM    405  C   LEU    52       4.385  10.511  10.665  1.00  0.00           C  
ATOM    406  O   LEU    52       3.330  11.205  10.590  1.00  0.00           O  
ATOM    407  CB  LEU    52       5.132   9.675   8.358  1.00  0.00           C  
ATOM    408  CG  LEU    52       5.667   8.436   7.565  1.00  0.00           C  
ATOM    409  CD1 LEU    52       5.551   8.654   6.090  1.00  0.00           C  
ATOM    410  CD2 LEU    52       7.126   7.978   7.885  1.00  0.00           C  
ATOM    411  N   THR    53       5.358  10.772  11.511  1.00  0.00           N  
ATOM    412  CA  THR    53       5.403  11.924  12.392  1.00  0.00           C  
ATOM    413  C   THR    53       6.823  12.437  12.684  1.00  0.00           C  
ATOM    414  O   THR    53       7.872  11.752  12.519  1.00  0.00           O  
ATOM    415  CB  THR    53       4.752  11.492  13.747  1.00  0.00           C  
ATOM    416  CG2 THR    53       5.635  10.621  14.593  1.00  0.00           C  
ATOM    417  OG1 THR    53       4.549  12.635  14.532  1.00  0.00           O  
ATOM    418  N   GLN    54       6.941  13.554  13.434  1.00  0.00           N  
ATOM    419  CA  GLN    54       8.263  14.242  13.570  1.00  0.00           C  
ATOM    420  C   GLN    54       8.717  14.236  15.068  1.00  0.00           C  
ATOM    421  O   GLN    54       9.829  14.627  15.331  1.00  0.00           O  
ATOM    422  CB  GLN    54       8.230  15.742  12.979  1.00  0.00           C  
ATOM    423  CG  GLN    54       7.937  15.720  11.452  1.00  0.00           C  
ATOM    424  CD  GLN    54       9.214  15.622  10.540  1.00  0.00           C  
ATOM    425  NE2 GLN    54       9.102  16.103   9.314  1.00  0.00           N  
ATOM    426  OE1 GLN    54      10.320  15.288  10.979  1.00  0.00           O  
ATOM    427  N   GLY    55       7.913  13.825  16.042  1.00  0.00           N  
ATOM    428  CA  GLY    55       8.258  13.891  17.451  1.00  0.00           C  
ATOM    429  C   GLY    55       7.526  14.931  18.184  1.00  0.00           C  
ATOM    430  O   GLY    55       7.236  14.818  19.376  1.00  0.00           O  
ATOM    431  N   SER    56       7.148  16.021  17.513  1.00  0.00           N  
ATOM    432  CA  SER    56       6.279  17.065  18.064  1.00  0.00           C  
ATOM    433  C   SER    56       4.858  16.632  18.355  1.00  0.00           C  
ATOM    434  O   SER    56       4.306  15.788  17.696  1.00  0.00           O  
ATOM    435  CB  SER    56       6.384  18.316  17.187  1.00  0.00           C  
ATOM    436  OG  SER    56       6.149  18.170  15.817  1.00  0.00           O  
ATOM    437  N   LEU    57       4.176  17.254  19.305  1.00  0.00           N  
ATOM    438  CA  LEU    57       2.839  17.077  19.766  1.00  0.00           C  
ATOM    439  C   LEU    57       1.850  18.036  19.221  1.00  0.00           C  
ATOM    440  O   LEU    57       2.247  19.133  18.844  1.00  0.00           O  
ATOM    441  CB  LEU    57       2.771  17.195  21.290  1.00  0.00           C  
ATOM    442  CG  LEU    57       3.704  16.274  22.146  1.00  0.00           C  
ATOM    443  CD1 LEU    57       3.456  16.340  23.715  1.00  0.00           C  
ATOM    444  CD2 LEU    57       3.764  14.819  21.707  1.00  0.00           C  
ATOM    445  N   LEU    58       0.544  17.758  19.109  1.00  0.00           N  
ATOM    446  CA  LEU    58      -0.468  18.722  18.743  1.00  0.00           C  
ATOM    447  C   LEU    58      -0.516  19.856  19.812  1.00  0.00           C  
ATOM    448  O   LEU    58      -0.696  19.644  21.012  1.00  0.00           O  
ATOM    449  CB  LEU    58      -1.807  18.009  18.436  1.00  0.00           C  
ATOM    450  CG  LEU    58      -2.928  18.983  18.039  1.00  0.00           C  
ATOM    451  CD1 LEU    58      -2.674  19.917  16.804  1.00  0.00           C  
ATOM    452  CD2 LEU    58      -4.166  18.152  17.710  1.00  0.00           C  
ATOM    453  N   ASN    59      -0.519  21.123  19.344  1.00  0.00           N  
ATOM    454  CA  ASN    59      -0.821  22.378  20.021  1.00  0.00           C  
ATOM    455  C   ASN    59       0.013  22.834  21.262  1.00  0.00           C  
ATOM    456  O   ASN    59      -0.013  24.055  21.563  1.00  0.00           O  
ATOM    457  CB  ASN    59      -2.403  22.350  20.133  1.00  0.00           C  
ATOM    458  CG  ASN    59      -2.892  23.693  20.540  1.00  0.00           C  
ATOM    459  ND2 ASN    59      -3.086  23.929  21.786  1.00  0.00           N  
ATOM    460  OD1 ASN    59      -3.064  24.541  19.665  1.00  0.00           O  
ATOM    461  N   ASP    60       0.832  21.915  21.755  1.00  0.00           N  
ATOM    462  CA  ASP    60       1.820  22.216  22.883  1.00  0.00           C  
ATOM    463  C   ASP    60       2.808  23.329  22.498  1.00  0.00           C  
ATOM    464  O   ASP    60       3.348  23.251  21.384  1.00  0.00           O  
ATOM    465  CB  ASP    60       2.467  20.861  23.179  1.00  0.00           C  
ATOM    466  CG  ASP    60       3.720  21.094  24.049  1.00  0.00           C  
ATOM    467  OD1 ASP    60       3.586  21.727  25.109  1.00  0.00           O  
ATOM    468  OD2 ASP    60       4.800  20.686  23.664  1.00  0.00           O1-
ATOM    469  N   LYS    61       3.054  24.302  23.385  1.00  0.00           N  
ATOM    470  CA  LYS    61       3.968  25.428  23.179  1.00  0.00           C  
ATOM    471  C   LYS    61       5.491  25.020  23.201  1.00  0.00           C  
ATOM    472  O   LYS    61       6.216  25.963  23.055  1.00  0.00           O  
ATOM    473  CB  LYS    61       3.651  26.522  24.171  1.00  0.00           C  
ATOM    474  CG  LYS    61       2.124  26.697  24.511  1.00  0.00           C  
ATOM    475  CD  LYS    61       1.243  26.931  23.272  1.00  0.00           C  
ATOM    476  CE  LYS    61      -0.263  26.946  23.587  1.00  0.00           C  
ATOM    477  NZ  LYS    61      -1.070  26.659  22.403  1.00  0.00           N1+
ATOM    478  N   HIP    62       5.789  23.725  23.423  1.00  0.00           N  
ATOM    479  CA  HIP    62       7.155  23.129  23.367  1.00  0.00           C  
ATOM    480  C   HIP    62       7.265  22.232  22.087  1.00  0.00           C  
ATOM    481  O   HIP    62       8.224  21.485  21.939  1.00  0.00           O  
ATOM    482  CB  HIP    62       7.589  22.470  24.623  1.00  0.00           C  
ATOM    483  CG  HIP    62       7.761  23.394  25.778  1.00  0.00           C  
ATOM    484  CD2 HIP    62       8.680  24.389  25.887  1.00  0.00           C  
ATOM    485  ND1 HIP    62       7.060  23.368  26.946  1.00  0.00           N1+
ATOM    486  CE1 HIP    62       7.528  24.264  27.804  1.00  0.00           C  
ATOM    487  NE2 HIP    62       8.483  24.945  27.153  1.00  0.00           N  
ATOM    488  N   SER    63       6.230  22.202  21.228  1.00  0.00           N  
ATOM    489  CA  SER    63       6.108  21.480  20.021  1.00  0.00           C  
ATOM    490  C   SER    63       6.022  22.382  18.779  1.00  0.00           C  
ATOM    491  O   SER    63       5.433  21.959  17.783  1.00  0.00           O  
ATOM    492  CB  SER    63       4.933  20.454  20.166  1.00  0.00           C  
ATOM    493  OG  SER    63       5.183  19.531  21.200  1.00  0.00           O  
ATOM    494  N   ASN    64       6.523  23.601  18.668  1.00  0.00           N  
ATOM    495  CA  ASN    64       6.253  24.583  17.646  1.00  0.00           C  
ATOM    496  C   ASN    64       7.311  24.649  16.565  1.00  0.00           C  
ATOM    497  O   ASN    64       7.157  25.564  15.793  1.00  0.00           O  
ATOM    498  CB  ASN    64       5.771  25.939  18.253  1.00  0.00           C  
ATOM    499  CG  ASN    64       6.720  26.782  19.049  1.00  0.00           C  
ATOM    500  ND2 ASN    64       6.351  27.942  19.562  1.00  0.00           N  
ATOM    501  OD1 ASN    64       7.841  26.387  19.175  1.00  0.00           O  
ATOM    502  N   GLY    65       8.449  23.890  16.540  1.00  0.00           N  
ATOM    503  CA  GLY    65       9.612  24.139  15.687  1.00  0.00           C  
ATOM    504  C   GLY    65       9.452  23.738  14.180  1.00  0.00           C  
ATOM    505  O   GLY    65       8.724  22.749  13.914  1.00  0.00           O  
ATOM    506  N   THR    66      10.033  24.386  13.201  1.00  0.00           N  
ATOM    507  CA  THR    66       9.942  24.084  11.728  1.00  0.00           C  
ATOM    508  C   THR    66      10.796  22.890  11.483  1.00  0.00           C  
ATOM    509  O   THR    66      11.877  22.882  12.012  1.00  0.00           O  
ATOM    510  CB  THR    66      10.149  25.269  10.761  1.00  0.00           C  
ATOM    511  CG2 THR    66      10.026  25.006   9.319  1.00  0.00           C  
ATOM    512  OG1 THR    66       9.057  26.183  10.963  1.00  0.00           O  
ATOM    513  N   VAL    67      10.359  21.861  10.700  1.00  0.00           N  
ATOM    514  CA  VAL    67      11.035  20.587  10.379  1.00  0.00           C  
ATOM    515  C   VAL    67      10.894  20.266   8.894  1.00  0.00           C  
ATOM    516  O   VAL    67      10.129  20.961   8.244  1.00  0.00           O  
ATOM    517  CB  VAL    67      10.479  19.471  11.282  1.00  0.00           C  
ATOM    518  CG1 VAL    67      10.931  19.595  12.795  1.00  0.00           C  
ATOM    519  CG2 VAL    67       8.971  19.391  11.193  1.00  0.00           C  
ATOM    520  N   LYS    68      11.503  19.239   8.350  1.00  0.00           N  
ATOM    521  CA  LYS    68      11.560  19.018   6.883  1.00  0.00           C  
ATOM    522  C   LYS    68      10.768  17.692   6.524  1.00  0.00           C  
ATOM    523  O   LYS    68      10.993  16.720   7.236  1.00  0.00           O  
ATOM    524  CB  LYS    68      12.961  18.888   6.362  1.00  0.00           C  
ATOM    525  CG  LYS    68      13.786  20.160   6.569  1.00  0.00           C  
ATOM    526  CD  LYS    68      13.238  21.419   5.881  1.00  0.00           C  
ATOM    527  CE  LYS    68      13.085  21.267   4.383  1.00  0.00           C  
ATOM    528  NZ  LYS    68      14.371  20.790   3.748  1.00  0.00           N1+
ATOM    529  N   ASP    69      10.036  17.651   5.479  1.00  0.00           N  
ATOM    530  CA  ASP    69       9.468  16.437   4.828  1.00  0.00           C  
ATOM    531  C   ASP    69      10.337  15.180   4.931  1.00  0.00           C  
ATOM    532  O   ASP    69       9.839  14.173   5.299  1.00  0.00           O  
ATOM    533  CB  ASP    69       8.990  16.750   3.419  1.00  0.00           C  
ATOM    534  CG  ASP    69       7.805  15.833   2.978  1.00  0.00           C  
ATOM    535  OD1 ASP    69       7.830  15.403   1.793  1.00  0.00           O  
ATOM    536  OD2 ASP    69       6.853  15.628   3.765  1.00  0.00           O1-
ATOM    537  N   ARG    70      11.641  15.313   4.618  1.00  0.00           N  
ATOM    538  CA  ARG    70      12.633  14.185   4.507  1.00  0.00           C  
ATOM    539  C   ARG    70      13.642  14.305   5.669  1.00  0.00           C  
ATOM    540  O   ARG    70      14.737  13.807   5.611  1.00  0.00           O  
ATOM    541  CB  ARG    70      13.309  14.098   3.105  1.00  0.00           C  
ATOM    542  CG  ARG    70      12.352  13.666   1.983  1.00  0.00           C  
ATOM    543  CD  ARG    70      12.968  13.367   0.632  1.00  0.00           C  
ATOM    544  NE  ARG    70      13.290  14.644  -0.080  1.00  0.00           N  
ATOM    545  CZ  ARG    70      12.454  15.409  -0.719  1.00  0.00           C  
ATOM    546  NH1 ARG    70      12.926  16.484  -1.335  1.00  0.00           N1+
ATOM    547  NH2 ARG    70      11.137  15.270  -0.816  1.00  0.00           N  
ATOM    548  N   SER    71      13.208  14.773   6.818  1.00  0.00           N  
ATOM    549  CA  SER    71      14.006  14.799   8.044  1.00  0.00           C  
ATOM    550  C   SER    71      14.521  13.379   8.455  1.00  0.00           C  
ATOM    551  O   SER    71      13.737  12.458   8.561  1.00  0.00           O  
ATOM    552  CB  SER    71      13.180  15.413   9.221  1.00  0.00           C  
ATOM    553  OG  SER    71      13.828  15.315  10.530  1.00  0.00           O  
ATOM    554  N   PRO    72      15.816  13.218   8.832  1.00  0.00           N  
ATOM    555  CA  PRO    72      16.314  11.988   9.540  1.00  0.00           C  
ATOM    556  C   PRO    72      15.653  11.657  10.898  1.00  0.00           C  
ATOM    557  O   PRO    72      15.763  10.609  11.436  1.00  0.00           O  
ATOM    558  CB  PRO    72      17.795  12.371   9.879  1.00  0.00           C  
ATOM    559  CG  PRO    72      18.214  13.429   8.881  1.00  0.00           C  
ATOM    560  CD  PRO    72      16.922  14.137   8.602  1.00  0.00           C  
ATOM    561  N   PHE    73      14.973  12.670  11.521  1.00  0.00           N  
ATOM    562  CA  PHE    73      14.183  12.543  12.714  1.00  0.00           C  
ATOM    563  C   PHE    73      12.710  12.086  12.523  1.00  0.00           C  
ATOM    564  O   PHE    73      12.096  11.697  13.510  1.00  0.00           O  
ATOM    565  CB  PHE    73      14.435  13.711  13.749  1.00  0.00           C  
ATOM    566  CG  PHE    73      15.822  14.459  13.608  1.00  0.00           C  
ATOM    567  CD1 PHE    73      17.011  13.755  13.434  1.00  0.00           C  
ATOM    568  CD2 PHE    73      15.810  15.870  13.595  1.00  0.00           C  
ATOM    569  CE1 PHE    73      18.208  14.441  13.298  1.00  0.00           C  
ATOM    570  CE2 PHE    73      16.996  16.574  13.509  1.00  0.00           C  
ATOM    571  CZ  PHE    73      18.184  15.848  13.415  1.00  0.00           C  
ATOM    572  N   ARG    74      12.193  12.085  11.213  1.00  0.00           N  
ATOM    573  CA  ARG    74      10.875  11.526  10.822  1.00  0.00           C  
ATOM    574  C   ARG    74      10.892  10.045  11.132  1.00  0.00           C  
ATOM    575  O   ARG    74      11.920   9.378  10.997  1.00  0.00           O  
ATOM    576  CB  ARG    74      10.505  11.958   9.459  1.00  0.00           C  
ATOM    577  CG  ARG    74       9.022  11.806   9.108  1.00  0.00           C  
ATOM    578  CD  ARG    74       8.594  12.731   7.981  1.00  0.00           C  
ATOM    579  NE  ARG    74       7.169  12.718   7.665  1.00  0.00           N  
ATOM    580  CZ  ARG    74       6.703  12.455   6.448  1.00  0.00           C  
ATOM    581  NH1 ARG    74       5.445  12.286   6.360  1.00  0.00           N1+
ATOM    582  NH2 ARG    74       7.343  12.500   5.279  1.00  0.00           N  
ATOM    583  N   THR    75       9.755   9.604  11.738  1.00  0.00           N  
ATOM    584  CA  THR    75       9.527   8.284  12.240  1.00  0.00           C  
ATOM    585  C   THR    75       8.171   7.709  11.727  1.00  0.00           C  
ATOM    586  O   THR    75       7.252   8.424  11.315  1.00  0.00           O  
ATOM    587  CB  THR    75       9.601   8.133  13.768  1.00  0.00           C  
ATOM    588  CG2 THR    75      11.021   8.258  14.317  1.00  0.00           C  
ATOM    589  OG1 THR    75       8.853   9.158  14.340  1.00  0.00           O  
ATOM    590  N   LEU    76       8.100   6.415  11.792  1.00  0.00           N  
ATOM    591  CA  LEU    76       6.913   5.656  11.436  1.00  0.00           C  
ATOM    592  C   LEU    76       6.344   5.115  12.789  1.00  0.00           C  
ATOM    593  O   LEU    76       7.134   4.584  13.616  1.00  0.00           O  
ATOM    594  CB  LEU    76       7.290   4.532  10.444  1.00  0.00           C  
ATOM    595  CG  LEU    76       6.157   3.629   9.884  1.00  0.00           C  
ATOM    596  CD1 LEU    76       5.012   4.463   9.182  1.00  0.00           C  
ATOM    597  CD2 LEU    76       6.743   2.636   8.930  1.00  0.00           C  
ATOM    598  N   MET    77       5.027   5.294  13.043  1.00  0.00           N  
ATOM    599  CA  MET    77       4.309   4.897  14.258  1.00  0.00           C  
ATOM    600  C   MET    77       3.053   4.170  13.801  1.00  0.00           C  
ATOM    601  O   MET    77       2.663   4.307  12.618  1.00  0.00           O  
ATOM    602  CB  MET    77       3.865   6.096  15.081  1.00  0.00           C  
ATOM    603  CG  MET    77       4.861   6.599  16.186  1.00  0.00           C  
ATOM    604  SD  MET    77       6.479   7.177  15.483  1.00  0.00           S  
ATOM    605  CE  MET    77       7.146   8.217  16.870  1.00  0.00           C  
ATOM    606  N   SER    78       2.393   3.422  14.745  1.00  0.00           N  
ATOM    607  CA  SER    78       0.990   2.977  14.526  1.00  0.00           C  
ATOM    608  C   SER    78       0.088   3.017  15.773  1.00  0.00           C  
ATOM    609  O   SER    78       0.536   3.293  16.901  1.00  0.00           O  
ATOM    610  CB  SER    78       1.013   1.638  13.871  1.00  0.00           C  
ATOM    611  OG  SER    78       1.507   0.602  14.755  1.00  0.00           O  
ATOM    612  N   VAL    79      -1.239   2.961  15.588  1.00  0.00           N  
ATOM    613  CA  VAL    79      -2.396   3.009  16.540  1.00  0.00           C  
ATOM    614  C   VAL    79      -3.420   1.962  16.137  1.00  0.00           C  
ATOM    615  O   VAL    79      -3.327   1.663  14.948  1.00  0.00           O  
ATOM    616  CB  VAL    79      -2.923   4.486  16.801  1.00  0.00           C  
ATOM    617  CG1 VAL    79      -1.912   5.505  17.413  1.00  0.00           C  
ATOM    618  CG2 VAL    79      -3.324   5.059  15.422  1.00  0.00           C  
ATOM    619  N   GLU    80      -4.431   1.575  16.957  1.00  0.00           N  
ATOM    620  CA  GLU    80      -5.585   0.865  16.333  1.00  0.00           C  
ATOM    621  C   GLU    80      -6.407   1.808  15.450  1.00  0.00           C  
ATOM    622  O   GLU    80      -6.340   3.014  15.602  1.00  0.00           O  
ATOM    623  CB  GLU    80      -6.407   0.132  17.395  1.00  0.00           C  
ATOM    624  CG  GLU    80      -7.247  -1.138  16.827  1.00  0.00           C  
ATOM    625  CD  GLU    80      -8.257  -1.828  17.747  1.00  0.00           C  
ATOM    626  OE1 GLU    80      -7.858  -2.863  18.290  1.00  0.00           O  
ATOM    627  OE2 GLU    80      -9.367  -1.348  18.064  1.00  0.00           O1-
ATOM    628  N   VAL    81      -7.176   1.253  14.477  1.00  0.00           N  
ATOM    629  CA  VAL    81      -8.241   2.006  13.824  1.00  0.00           C  
ATOM    630  C   VAL    81      -9.164   2.644  14.820  1.00  0.00           C  
ATOM    631  O   VAL    81      -9.657   2.005  15.861  1.00  0.00           O  
ATOM    632  CB  VAL    81      -8.955   1.206  12.714  1.00  0.00           C  
ATOM    633  CG1 VAL    81      -8.031   0.802  11.575  1.00  0.00           C  
ATOM    634  CG2 VAL    81      -9.645  -0.031  13.301  1.00  0.00           C  
ATOM    635  N   GLY    82      -9.552   3.917  14.656  1.00  0.00           N  
ATOM    636  CA  GLY    82     -10.384   4.620  15.556  1.00  0.00           C  
ATOM    637  C   GLY    82      -9.700   5.044  16.833  1.00  0.00           C  
ATOM    638  O   GLY    82     -10.299   5.834  17.560  1.00  0.00           O  
ATOM    639  N   GLN    83      -8.501   4.563  17.178  1.00  0.00           N  
ATOM    640  CA  GLN    83      -7.725   4.991  18.336  1.00  0.00           C  
ATOM    641  C   GLN    83      -6.979   6.323  17.913  1.00  0.00           C  
ATOM    642  O   GLN    83      -6.321   6.415  16.827  1.00  0.00           O  
ATOM    643  CB  GLN    83      -6.704   3.944  18.799  1.00  0.00           C  
ATOM    644  CG  GLN    83      -5.897   4.101  20.029  1.00  0.00           C  
ATOM    645  CD  GLN    83      -5.023   2.895  20.414  1.00  0.00           C  
ATOM    646  NE2 GLN    83      -4.754   2.745  21.684  1.00  0.00           N  
ATOM    647  OE1 GLN    83      -4.732   2.044  19.610  1.00  0.00           O  
ATOM    648  N   SER    84      -7.042   7.417  18.700  1.00  0.00           N  
ATOM    649  CA  SER    84      -6.316   8.678  18.294  1.00  0.00           C  
ATOM    650  C   SER    84      -4.775   8.529  18.366  1.00  0.00           C  
ATOM    651  O   SER    84      -4.277   7.584  18.933  1.00  0.00           O  
ATOM    652  CB  SER    84      -6.733   9.832  19.277  1.00  0.00           C  
ATOM    653  OG  SER    84      -8.155  10.017  19.318  1.00  0.00           O  
ATOM    654  N   PRO    85      -3.990   9.421  17.639  1.00  0.00           N  
ATOM    655  CA  PRO    85      -2.480   9.496  17.598  1.00  0.00           C  
ATOM    656  C   PRO    85      -1.806   9.777  18.970  1.00  0.00           C  
ATOM    657  O   PRO    85      -0.671  10.276  19.016  1.00  0.00           O  
ATOM    658  CB  PRO    85      -2.110  10.546  16.519  1.00  0.00           C  
ATOM    659  CG  PRO    85      -3.311  10.388  15.552  1.00  0.00           C  
ATOM    660  CD  PRO    85      -4.528  10.243  16.547  1.00  0.00           C  
ATOM    661  N   ASN    86      -2.473   9.443  20.078  1.00  0.00           N  
ATOM    662  CA  ASN    86      -2.017   9.431  21.476  1.00  0.00           C  
ATOM    663  C   ASN    86      -0.616   8.825  21.710  1.00  0.00           C  
ATOM    664  O   ASN    86      -0.403   7.592  21.552  1.00  0.00           O  
ATOM    665  CB  ASN    86      -3.089   8.870  22.399  1.00  0.00           C  
ATOM    666  CG  ASN    86      -2.857   9.234  23.837  1.00  0.00           C  
ATOM    667  ND2 ASN    86      -3.593  10.182  24.306  1.00  0.00           N  
ATOM    668  OD1 ASN    86      -1.903   8.762  24.428  1.00  0.00           O  
ATOM    669  N   VAL    87       0.290   9.640  22.124  1.00  0.00           N  
ATOM    670  CA  VAL    87       1.710   9.266  22.336  1.00  0.00           C  
ATOM    671  C   VAL    87       2.021   8.183  23.365  1.00  0.00           C  
ATOM    672  O   VAL    87       3.069   7.435  23.288  1.00  0.00           O  
ATOM    673  CB  VAL    87       2.646  10.488  22.543  1.00  0.00           C  
ATOM    674  CG1 VAL    87       2.415  11.602  21.496  1.00  0.00           C  
ATOM    675  CG2 VAL    87       2.348  11.132  23.850  1.00  0.00           C  
ATOM    676  N   TYR    88       1.057   8.014  24.264  1.00  0.00           N  
ATOM    677  CA  TYR    88       1.227   7.011  25.304  1.00  0.00           C  
ATOM    678  C   TYR    88       0.445   5.757  24.878  1.00  0.00           C  
ATOM    679  O   TYR    88       0.358   4.818  25.695  1.00  0.00           O  
ATOM    680  CB  TYR    88       0.858   7.602  26.668  1.00  0.00           C  
ATOM    681  CG  TYR    88       1.552   8.878  26.983  1.00  0.00           C  
ATOM    682  CD1 TYR    88       0.917  10.157  27.165  1.00  0.00           C  
ATOM    683  CD2 TYR    88       2.929   8.692  27.241  1.00  0.00           C  
ATOM    684  CE1 TYR    88       1.761  11.241  27.597  1.00  0.00           C  
ATOM    685  CE2 TYR    88       3.726   9.844  27.423  1.00  0.00           C  
ATOM    686  CZ  TYR    88       3.109  11.046  27.814  1.00  0.00           C  
ATOM    687  OH  TYR    88       3.893  12.050  28.231  1.00  0.00           O  
ATOM    688  N   GLN    89      -0.103   5.694  23.625  1.00  0.00           N  
ATOM    689  CA  GLN    89      -0.713   4.466  23.083  1.00  0.00           C  
ATOM    690  C   GLN    89      -0.335   4.147  21.638  1.00  0.00           C  
ATOM    691  O   GLN    89      -0.568   2.977  21.254  1.00  0.00           O  
ATOM    692  CB  GLN    89      -2.334   4.542  23.067  1.00  0.00           C  
ATOM    693  CG  GLN    89      -2.893   5.141  24.439  1.00  0.00           C  
ATOM    694  CD  GLN    89      -4.454   5.065  24.499  1.00  0.00           C  
ATOM    695  NE2 GLN    89      -5.094   5.060  25.669  1.00  0.00           N  
ATOM    696  OE1 GLN    89      -5.095   5.034  23.447  1.00  0.00           O  
ATOM    697  N   ALA    90       0.281   5.039  20.878  1.00  0.00           N  
ATOM    698  CA  ALA    90       0.916   4.808  19.580  1.00  0.00           C  
ATOM    699  C   ALA    90       2.149   3.981  19.824  1.00  0.00           C  
ATOM    700  O   ALA    90       2.980   4.399  20.703  1.00  0.00           O  
ATOM    701  CB  ALA    90       1.195   6.212  18.962  1.00  0.00           C  
ATOM    702  N   ARG    91       2.421   2.886  19.111  1.00  0.00           N  
ATOM    703  CA  ARG    91       3.785   2.306  19.175  1.00  0.00           C  
ATOM    704  C   ARG    91       4.747   2.937  18.212  1.00  0.00           C  
ATOM    705  O   ARG    91       4.350   3.449  17.182  1.00  0.00           O  
ATOM    706  CB  ARG    91       3.541   0.800  18.970  1.00  0.00           C  
ATOM    707  CG  ARG    91       3.000   0.393  17.536  1.00  0.00           C  
ATOM    708  CD  ARG    91       2.998  -1.170  17.283  1.00  0.00           C  
ATOM    709  NE  ARG    91       2.096  -1.851  18.255  1.00  0.00           N  
ATOM    710  CZ  ARG    91       1.191  -2.746  17.849  1.00  0.00           C  
ATOM    711  NH1 ARG    91       0.318  -3.105  18.763  1.00  0.00           N1+
ATOM    712  NH2 ARG    91       1.156  -3.389  16.726  1.00  0.00           N  
ATOM    713  N   PHE    92       6.044   2.751  18.449  1.00  0.00           N  
ATOM    714  CA  PHE    92       7.169   2.953  17.504  1.00  0.00           C  
ATOM    715  C   PHE    92       7.386   1.817  16.529  1.00  0.00           C  
ATOM    716  O   PHE    92       7.299   0.633  16.918  1.00  0.00           O  
ATOM    717  CB  PHE    92       8.423   3.207  18.325  1.00  0.00           C  
ATOM    718  CG  PHE    92       9.587   3.489  17.404  1.00  0.00           C  
ATOM    719  CD1 PHE    92       9.808   4.764  16.730  1.00  0.00           C  
ATOM    720  CD2 PHE    92      10.469   2.412  17.243  1.00  0.00           C  
ATOM    721  CE1 PHE    92      10.884   4.805  15.809  1.00  0.00           C  
ATOM    722  CE2 PHE    92      11.545   2.492  16.333  1.00  0.00           C  
ATOM    723  CZ  PHE    92      11.747   3.678  15.626  1.00  0.00           C  
ATOM    724  N   GLU    93       7.516   2.171  15.262  1.00  0.00           N  
ATOM    725  CA  GLU    93       7.643   1.208  14.171  1.00  0.00           C  
ATOM    726  C   GLU    93       8.937   1.237  13.354  1.00  0.00           C  
ATOM    727  O   GLU    93       9.511   0.190  13.098  1.00  0.00           O  
ATOM    728  CB  GLU    93       6.419   1.249  13.211  1.00  0.00           C  
ATOM    729  CG  GLU    93       5.150   0.936  13.849  1.00  0.00           C  
ATOM    730  CD  GLU    93       4.682  -0.491  13.893  1.00  0.00           C  
ATOM    731  OE1 GLU    93       3.453  -0.754  13.953  1.00  0.00           O  
ATOM    732  OE2 GLU    93       5.533  -1.438  13.735  1.00  0.00           O1-
ATOM    733  N   ALA    94       9.286   2.418  12.849  1.00  0.00           N  
ATOM    734  CA  ALA    94      10.606   2.702  12.181  1.00  0.00           C  
ATOM    735  C   ALA    94      11.100   4.152  12.359  1.00  0.00           C  
ATOM    736  O   ALA    94      10.288   5.045  12.645  1.00  0.00           O  
ATOM    737  CB  ALA    94      10.384   2.258  10.761  1.00  0.00           C  
ATOM    738  N   VAL    95      12.346   4.368  11.917  1.00  0.00           N  
ATOM    739  CA  VAL    95      12.968   5.731  11.733  1.00  0.00           C  
ATOM    740  C   VAL    95      12.885   5.913  10.147  1.00  0.00           C  
ATOM    741  O   VAL    95      13.474   5.092   9.429  1.00  0.00           O  
ATOM    742  CB  VAL    95      14.380   5.819  12.171  1.00  0.00           C  
ATOM    743  CG1 VAL    95      15.087   7.091  11.716  1.00  0.00           C  
ATOM    744  CG2 VAL    95      14.483   5.728  13.731  1.00  0.00           C  
ATOM    745  N   ALA    96      12.027   6.825   9.582  1.00  0.00           N  
ATOM    746  CA  ALA    96      11.762   6.912   8.110  1.00  0.00           C  
ATOM    747  C   ALA    96      10.998   8.190   7.679  1.00  0.00           C  
ATOM    748  O   ALA    96      10.518   8.899   8.485  1.00  0.00           O  
ATOM    749  CB  ALA    96      10.939   5.708   7.675  1.00  0.00           C  
ATOM    750  N   TRP    97      11.049   8.465   6.348  1.00  0.00           N  
ATOM    751  CA  TRP    97      10.372   9.533   5.662  1.00  0.00           C  
ATOM    752  C   TRP    97       9.516   9.013   4.509  1.00  0.00           C  
ATOM    753  O   TRP    97       8.699   9.754   3.980  1.00  0.00           O  
ATOM    754  CB  TRP    97      11.389  10.674   5.318  1.00  0.00           C  
ATOM    755  CG  TRP    97      12.674  10.340   4.598  1.00  0.00           C  
ATOM    756  CD1 TRP    97      13.855  10.496   5.034  1.00  0.00           C  
ATOM    757  CD2 TRP    97      12.883   9.878   3.195  1.00  0.00           C  
ATOM    758  CE2 TRP    97      14.249   9.668   2.962  1.00  0.00           C  
ATOM    759  CE3 TRP    97      12.064   9.444   2.186  1.00  0.00           C  
ATOM    760  NE1 TRP    97      14.855  10.125   4.128  1.00  0.00           N  
ATOM    761  CZ2 TRP    97      14.784   9.193   1.764  1.00  0.00           C  
ATOM    762  CZ3 TRP    97      12.531   8.901   0.905  1.00  0.00           C  
ATOM    763  CH2 TRP    97      13.926   8.759   0.744  1.00  0.00           C  
ATOM    764  N   SER    98       9.534   7.746   4.107  1.00  0.00           N  
ATOM    765  CA  SER    98       8.656   6.926   3.243  1.00  0.00           C  
ATOM    766  C   SER    98       8.466   5.541   3.914  1.00  0.00           C  
ATOM    767  O   SER    98       9.347   5.084   4.654  1.00  0.00           O  
ATOM    768  CB  SER    98       9.262   6.920   1.812  1.00  0.00           C  
ATOM    769  OG  SER    98       8.474   6.153   0.882  1.00  0.00           O  
ATOM    770  N   ALA    99       7.388   4.781   3.609  1.00  0.00           N  
ATOM    771  CA  ALA    99       6.812   3.737   4.455  1.00  0.00           C  
ATOM    772  C   ALA    99       5.782   2.811   3.756  1.00  0.00           C  
ATOM    773  O   ALA    99       4.921   3.198   3.003  1.00  0.00           O  
ATOM    774  CB  ALA    99       6.135   4.442   5.648  1.00  0.00           C  
ATOM    775  N   THR   100       5.817   1.498   4.112  1.00  0.00           N  
ATOM    776  CA  THR   100       4.678   0.645   3.894  1.00  0.00           C  
ATOM    777  C   THR   100       4.619  -0.471   4.926  1.00  0.00           C  
ATOM    778  O   THR   100       5.689  -0.991   5.207  1.00  0.00           O  
ATOM    779  CB  THR   100       4.647   0.213   2.438  1.00  0.00           C  
ATOM    780  CG2 THR   100       5.932  -0.499   1.925  1.00  0.00           C  
ATOM    781  OG1 THR   100       3.587  -0.744   2.327  1.00  0.00           O  
ATOM    782  N   ALA   101       3.464  -0.878   5.403  1.00  0.00           N  
ATOM    783  CA  ALA   101       3.255  -1.924   6.415  1.00  0.00           C  
ATOM    784  C   ALA   101       2.097  -2.928   6.191  1.00  0.00           C  
ATOM    785  O   ALA   101       1.063  -2.529   5.646  1.00  0.00           O  
ATOM    786  CB  ALA   101       3.105  -1.221   7.797  1.00  0.00           C  
ATOM    787  N   CYX   102       2.251  -4.191   6.601  1.00  0.00           N  
ATOM    788  CA  CYX   102       1.212  -5.337   6.475  1.00  0.00           C  
ATOM    789  C   CYX   102       1.465  -6.539   7.479  1.00  0.00           C  
ATOM    790  O   CYX   102       2.369  -6.400   8.350  1.00  0.00           O  
ATOM    791  CB  CYX   102       1.242  -5.858   5.027  1.00  0.00           C  
ATOM    792  SG  CYX   102       2.938  -6.280   4.341  1.00  0.00           S  
ATOM    793  N   HID   103       0.653  -7.549   7.531  1.00  0.00           N  
ATOM    794  CA  HID   103       0.785  -8.650   8.497  1.00  0.00           C  
ATOM    795  C   HID   103       0.831 -10.044   7.701  1.00  0.00           C  
ATOM    796  O   HID   103      -0.013 -10.182   6.811  1.00  0.00           O  
ATOM    797  CB  HID   103      -0.404  -8.526   9.532  1.00  0.00           C  
ATOM    798  CG  HID   103      -0.256  -9.523  10.661  1.00  0.00           C  
ATOM    799  CD2 HID   103      -0.854 -10.746  10.580  1.00  0.00           C  
ATOM    800  ND1 HID   103       0.089  -9.232  11.948  1.00  0.00           N  
ATOM    801  CE1 HID   103      -0.205 -10.331  12.707  1.00  0.00           C  
ATOM    802  NE2 HID   103      -0.723 -11.310  11.904  1.00  0.00           N  
ATOM    803  N   ASP   104       1.591 -11.023   8.151  1.00  0.00           N  
ATOM    804  CA  ASP   104       1.815 -12.226   7.384  1.00  0.00           C  
ATOM    805  C   ASP   104       0.829 -13.316   7.700  1.00  0.00           C  
ATOM    806  O   ASP   104       0.790 -14.312   6.956  1.00  0.00           O  
ATOM    807  CB  ASP   104       3.257 -12.728   7.532  1.00  0.00           C  
ATOM    808  CG  ASP   104       3.473 -13.617   8.747  1.00  0.00           C  
ATOM    809  OD1 ASP   104       4.086 -14.665   8.522  1.00  0.00           O  
ATOM    810  OD2 ASP   104       2.991 -13.379   9.877  1.00  0.00           O1-
ATOM    811  N   GLY   105      -0.040 -13.208   8.710  1.00  0.00           N  
ATOM    812  CA  GLY   105      -0.830 -14.354   9.258  1.00  0.00           C  
ATOM    813  C   GLY   105      -0.421 -14.827  10.650  1.00  0.00           C  
ATOM    814  O   GLY   105      -1.146 -15.596  11.312  1.00  0.00           O  
ATOM    815  N   LYS   106       0.605 -14.266  11.217  1.00  0.00           N  
ATOM    816  CA  LYS   106       1.154 -14.557  12.578  1.00  0.00           C  
ATOM    817  C   LYS   106       1.651 -13.324  13.248  1.00  0.00           C  
ATOM    818  O   LYS   106       1.529 -13.186  14.462  1.00  0.00           O  
ATOM    819  CB  LYS   106       2.384 -15.481  12.428  1.00  0.00           C  
ATOM    820  CG  LYS   106       2.241 -16.621  11.446  1.00  0.00           C  
ATOM    821  CD  LYS   106       3.350 -17.693  11.490  1.00  0.00           C  
ATOM    822  CE  LYS   106       4.812 -17.279  11.178  1.00  0.00           C  
ATOM    823  NZ  LYS   106       4.946 -17.110   9.755  1.00  0.00           N1+
ATOM    824  N   LYS   107       2.278 -12.421  12.429  1.00  0.00           N  
ATOM    825  CA  LYS   107       3.061 -11.217  12.843  1.00  0.00           C  
ATOM    826  C   LYS   107       2.980 -10.111  11.768  1.00  0.00           C  
ATOM    827  O   LYS   107       2.482 -10.379  10.670  1.00  0.00           O  
ATOM    828  CB  LYS   107       4.510 -11.673  13.133  1.00  0.00           C  
ATOM    829  CG  LYS   107       4.693 -12.396  14.443  1.00  0.00           C  
ATOM    830  CD  LYS   107       6.041 -12.123  15.026  1.00  0.00           C  
ATOM    831  CE  LYS   107       6.183 -12.798  16.397  1.00  0.00           C  
ATOM    832  NZ  LYS   107       7.405 -12.313  17.175  1.00  0.00           N1+
ATOM    833  N   TRP   108       3.445  -8.876  12.078  1.00  0.00           N  
ATOM    834  CA  TRP   108       3.476  -7.571  11.372  1.00  0.00           C  
ATOM    835  C   TRP   108       4.805  -7.317  10.723  1.00  0.00           C  
ATOM    836  O   TRP   108       5.828  -7.649  11.330  1.00  0.00           O  
ATOM    837  CB  TRP   108       3.069  -6.346  12.327  1.00  0.00           C  
ATOM    838  CG  TRP   108       1.697  -6.400  12.972  1.00  0.00           C  
ATOM    839  CD1 TRP   108       1.381  -6.954  14.179  1.00  0.00           C  
ATOM    840  CD2 TRP   108       0.403  -5.863  12.407  1.00  0.00           C  
ATOM    841  CE2 TRP   108      -0.602  -6.195  13.389  1.00  0.00           C  
ATOM    842  CE3 TRP   108       0.071  -5.404  11.156  1.00  0.00           C  
ATOM    843  NE1 TRP   108       0.046  -6.834  14.410  1.00  0.00           N  
ATOM    844  CZ2 TRP   108      -1.923  -5.731  13.222  1.00  0.00           C  
ATOM    845  CZ3 TRP   108      -1.280  -5.040  10.975  1.00  0.00           C  
ATOM    846  CH2 TRP   108      -2.287  -5.114  12.016  1.00  0.00           C  
ATOM    847  N   MET   109       4.822  -6.735   9.482  1.00  0.00           N  
ATOM    848  CA  MET   109       6.065  -6.638   8.716  1.00  0.00           C  
ATOM    849  C   MET   109       6.105  -5.264   8.033  1.00  0.00           C  
ATOM    850  O   MET   109       5.123  -4.891   7.388  1.00  0.00           O  
ATOM    851  CB  MET   109       6.123  -7.824   7.687  1.00  0.00           C  
ATOM    852  CG  MET   109       7.387  -8.011   7.022  1.00  0.00           C  
ATOM    853  SD  MET   109       7.469  -8.273   5.323  1.00  0.00           S  
ATOM    854  CE  MET   109       6.959  -6.721   4.556  1.00  0.00           C  
ATOM    855  N   THR   110       7.124  -4.444   8.308  1.00  0.00           N  
ATOM    856  CA  THR   110       7.098  -3.001   7.936  1.00  0.00           C  
ATOM    857  C   THR   110       8.390  -2.692   7.128  1.00  0.00           C  
ATOM    858  O   THR   110       9.412  -3.289   7.316  1.00  0.00           O  
ATOM    859  CB  THR   110       7.128  -2.184   9.265  1.00  0.00           C  
ATOM    860  CG2 THR   110       6.901  -0.704   8.930  1.00  0.00           C  
ATOM    861  OG1 THR   110       6.225  -2.654  10.184  1.00  0.00           O  
ATOM    862  N   VAL   111       8.346  -1.723   6.279  1.00  0.00           N  
ATOM    863  CA  VAL   111       9.405  -1.087   5.488  1.00  0.00           C  
ATOM    864  C   VAL   111       9.287   0.383   5.786  1.00  0.00           C  
ATOM    865  O   VAL   111       8.161   0.930   5.895  1.00  0.00           O  
ATOM    866  CB  VAL   111       9.434  -1.519   4.053  1.00  0.00           C  
ATOM    867  CG1 VAL   111      10.714  -1.041   3.291  1.00  0.00           C  
ATOM    868  CG2 VAL   111       9.470  -3.064   3.892  1.00  0.00           C  
ATOM    869  N   GLY   112      10.451   1.041   5.868  1.00  0.00           N  
ATOM    870  CA  GLY   112      10.625   2.519   6.021  1.00  0.00           C  
ATOM    871  C   GLY   112      11.903   2.952   5.387  1.00  0.00           C  
ATOM    872  O   GLY   112      12.984   2.373   5.636  1.00  0.00           O  
ATOM    873  N   VAL   113      11.899   3.981   4.531  1.00  0.00           N  
ATOM    874  CA  VAL   113      13.066   4.594   3.871  1.00  0.00           C  
ATOM    875  C   VAL   113      13.521   5.821   4.701  1.00  0.00           C  
ATOM    876  O   VAL   113      12.705   6.669   5.166  1.00  0.00           O  
ATOM    877  CB  VAL   113      12.855   5.149   2.495  1.00  0.00           C  
ATOM    878  CG1 VAL   113      14.275   5.293   1.864  1.00  0.00           C  
ATOM    879  CG2 VAL   113      11.978   4.218   1.658  1.00  0.00           C  
ATOM    880  N   THR   114      14.767   5.905   4.915  1.00  0.00           N  
ATOM    881  CA  THR   114      15.526   6.971   5.585  1.00  0.00           C  
ATOM    882  C   THR   114      16.776   7.256   4.876  1.00  0.00           C  
ATOM    883  O   THR   114      17.269   6.561   3.950  1.00  0.00           O  
ATOM    884  CB  THR   114      15.633   6.612   7.066  1.00  0.00           C  
ATOM    885  CG2 THR   114      16.705   5.629   7.421  1.00  0.00           C  
ATOM    886  OG1 THR   114      16.002   7.826   7.663  1.00  0.00           O  
ATOM    887  N   GLY   115      17.430   8.236   5.350  1.00  0.00           N  
ATOM    888  CA  GLY   115      18.781   8.719   5.049  1.00  0.00           C  
ATOM    889  C   GLY   115      18.761   9.805   3.985  1.00  0.00           C  
ATOM    890  O   GLY   115      17.750  10.425   3.738  1.00  0.00           O  
ATOM    891  N   PRO   116      19.860  10.157   3.325  1.00  0.00           N  
ATOM    892  CA  PRO   116      19.967  11.301   2.365  1.00  0.00           C  
ATOM    893  C   PRO   116      19.435  10.802   0.988  1.00  0.00           C  
ATOM    894  O   PRO   116      19.401   9.562   0.675  1.00  0.00           O  
ATOM    895  CB  PRO   116      21.437  11.611   2.191  1.00  0.00           C  
ATOM    896  CG  PRO   116      22.103  10.274   2.547  1.00  0.00           C  
ATOM    897  CD  PRO   116      21.210   9.602   3.560  1.00  0.00           C  
ATOM    898  N   ASP   117      18.881  11.725   0.179  1.00  0.00           N  
ATOM    899  CA  ASP   117      18.095  11.428  -1.026  1.00  0.00           C  
ATOM    900  C   ASP   117      18.891  10.744  -2.196  1.00  0.00           C  
ATOM    901  O   ASP   117      18.272  10.230  -3.154  1.00  0.00           O  
ATOM    902  CB  ASP   117      17.303  12.649  -1.549  1.00  0.00           C  
ATOM    903  CG  ASP   117      18.065  13.788  -2.178  1.00  0.00           C  
ATOM    904  OD1 ASP   117      19.256  14.056  -1.798  1.00  0.00           O  
ATOM    905  OD2 ASP   117      17.472  14.599  -2.971  1.00  0.00           O1-
ATOM    906  N   SER   118      20.220  10.794  -2.151  1.00  0.00           N  
ATOM    907  CA  SER   118      21.183  10.236  -3.144  1.00  0.00           C  
ATOM    908  C   SER   118      21.391   8.718  -2.871  1.00  0.00           C  
ATOM    909  O   SER   118      21.584   7.950  -3.794  1.00  0.00           O  
ATOM    910  CB  SER   118      22.459  11.013  -3.276  1.00  0.00           C  
ATOM    911  OG  SER   118      23.065  11.094  -1.972  1.00  0.00           O  
ATOM    912  N   LYS   119      21.531   8.346  -1.580  1.00  0.00           N  
ATOM    913  CA  LYS   119      22.184   7.105  -1.100  1.00  0.00           C  
ATOM    914  C   LYS   119      21.328   6.539   0.037  1.00  0.00           C  
ATOM    915  O   LYS   119      21.937   5.973   0.949  1.00  0.00           O  
ATOM    916  CB  LYS   119      23.667   7.228  -0.780  1.00  0.00           C  
ATOM    917  CG  LYS   119      24.476   7.647  -2.023  1.00  0.00           C  
ATOM    918  CD  LYS   119      25.916   7.916  -1.609  1.00  0.00           C  
ATOM    919  CE  LYS   119      26.737   8.076  -2.860  1.00  0.00           C  
ATOM    920  NZ  LYS   119      28.173   8.101  -2.615  1.00  0.00           N1+
ATOM    921  N   ALA   120      20.017   6.739  -0.019  1.00  0.00           N  
ATOM    922  CA  ALA   120      19.083   6.195   1.027  1.00  0.00           C  
ATOM    923  C   ALA   120      19.153   4.688   1.218  1.00  0.00           C  
ATOM    924  O   ALA   120      19.604   3.971   0.351  1.00  0.00           O  
ATOM    925  CB  ALA   120      17.617   6.697   0.588  1.00  0.00           C  
ATOM    926  N   VAL   121      18.625   4.293   2.406  1.00  0.00           N  
ATOM    927  CA  VAL   121      18.451   2.889   2.776  1.00  0.00           C  
ATOM    928  C   VAL   121      16.975   2.641   3.213  1.00  0.00           C  
ATOM    929  O   VAL   121      16.394   3.337   4.077  1.00  0.00           O  
ATOM    930  CB  VAL   121      19.477   2.312   3.855  1.00  0.00           C  
ATOM    931  CG1 VAL   121      20.685   1.869   3.071  1.00  0.00           C  
ATOM    932  CG2 VAL   121      19.778   3.214   5.072  1.00  0.00           C  
ATOM    933  N   ALA   122      16.334   1.645   2.578  1.00  0.00           N  
ATOM    934  CA  ALA   122      15.090   1.138   3.059  1.00  0.00           C  
ATOM    935  C   ALA   122      15.216  -0.161   3.939  1.00  0.00           C  
ATOM    936  O   ALA   122      15.929  -1.106   3.639  1.00  0.00           O  
ATOM    937  CB  ALA   122      14.265   0.823   1.784  1.00  0.00           C  
ATOM    938  N   VAL   123      14.792  -0.048   5.216  1.00  0.00           N  
ATOM    939  CA  VAL   123      14.916  -1.189   6.140  1.00  0.00           C  
ATOM    940  C   VAL   123      13.589  -1.844   6.245  1.00  0.00           C  
ATOM    941  O   VAL   123      12.510  -1.252   6.477  1.00  0.00           O  
ATOM    942  CB  VAL   123      15.348  -0.669   7.466  1.00  0.00           C  
ATOM    943  CG1 VAL   123      15.489  -1.743   8.523  1.00  0.00           C  
ATOM    944  CG2 VAL   123      16.695  -0.011   7.312  1.00  0.00           C  
ATOM    945  N   ILE   124      13.663  -3.200   6.121  1.00  0.00           N  
ATOM    946  CA  ILE   124      12.517  -4.117   6.301  1.00  0.00           C  
ATOM    947  C   ILE   124      12.597  -4.614   7.716  1.00  0.00           C  
ATOM    948  O   ILE   124      13.689  -4.884   8.306  1.00  0.00           O  
ATOM    949  CB  ILE   124      12.585  -5.283   5.272  1.00  0.00           C  
ATOM    950  CG1 ILE   124      12.737  -4.802   3.790  1.00  0.00           C  
ATOM    951  CG2 ILE   124      11.302  -6.145   5.271  1.00  0.00           C  
ATOM    952  CD1 ILE   124      14.000  -4.042   3.247  1.00  0.00           C  
ATOM    953  N   HID   125      11.397  -4.816   8.329  1.00  0.00           N  
ATOM    954  CA  HID   125      11.267  -5.243   9.704  1.00  0.00           C  
ATOM    955  C   HID   125      10.306  -6.444   9.747  1.00  0.00           C  
ATOM    956  O   HID   125       9.442  -6.583   8.876  1.00  0.00           O  
ATOM    957  CB  HID   125      10.703  -4.075  10.514  1.00  0.00           C  
ATOM    958  CG  HID   125      11.363  -2.704  10.391  1.00  0.00           C  
ATOM    959  CD2 HID   125      12.060  -2.122  11.413  1.00  0.00           C  
ATOM    960  ND1 HID   125      11.385  -1.887   9.318  1.00  0.00           N  
ATOM    961  CE1 HID   125      12.149  -0.823   9.707  1.00  0.00           C  
ATOM    962  NE2 HID   125      12.569  -0.930  10.942  1.00  0.00           N  
ATOM    963  N   TYR   126      10.467  -7.376  10.719  1.00  0.00           N  
ATOM    964  CA  TYR   126       9.340  -8.367  11.036  1.00  0.00           C  
ATOM    965  C   TYR   126       9.233  -8.440  12.573  1.00  0.00           C  
ATOM    966  O   TYR   126      10.292  -8.462  13.221  1.00  0.00           O  
ATOM    967  CB  TYR   126       9.732  -9.776  10.465  1.00  0.00           C  
ATOM    968  CG  TYR   126       8.845 -10.977  10.830  1.00  0.00           C  
ATOM    969  CD1 TYR   126       9.256 -11.895  11.787  1.00  0.00           C  
ATOM    970  CD2 TYR   126       7.629 -11.104  10.114  1.00  0.00           C  
ATOM    971  CE1 TYR   126       8.523 -13.109  11.973  1.00  0.00           C  
ATOM    972  CE2 TYR   126       6.845 -12.278  10.321  1.00  0.00           C  
ATOM    973  CZ  TYR   126       7.400 -13.352  11.145  1.00  0.00           C  
ATOM    974  OH  TYR   126       6.829 -14.660  11.221  1.00  0.00           O  
ATOM    975  N   GLY   127       7.996  -8.718  13.083  1.00  0.00           N  
ATOM    976  CA  GLY   127       7.789  -8.570  14.565  1.00  0.00           C  
ATOM    977  C   GLY   127       8.398  -7.365  15.207  1.00  0.00           C  
ATOM    978  O   GLY   127       8.708  -7.410  16.351  1.00  0.00           O  
ATOM    979  N   GLY   128       8.491  -6.289  14.474  1.00  0.00           N  
ATOM    980  CA  GLY   128       8.751  -4.882  14.956  1.00  0.00           C  
ATOM    981  C   GLY   128      10.216  -4.452  15.056  1.00  0.00           C  
ATOM    982  O   GLY   128      10.550  -3.299  15.391  1.00  0.00           O  
ATOM    983  N   VAL   129      11.092  -5.349  14.600  1.00  0.00           N  
ATOM    984  CA  VAL   129      12.560  -5.197  14.631  1.00  0.00           C  
ATOM    985  C   VAL   129      13.227  -5.475  13.262  1.00  0.00           C  
ATOM    986  O   VAL   129      12.707  -6.284  12.475  1.00  0.00           O  
ATOM    987  CB  VAL   129      13.179  -6.149  15.740  1.00  0.00           C  
ATOM    988  CG1 VAL   129      12.822  -5.828  17.126  1.00  0.00           C  
ATOM    989  CG2 VAL   129      12.876  -7.613  15.476  1.00  0.00           C  
ATOM    990  N   PRO   130      14.278  -4.792  12.883  1.00  0.00           N  
ATOM    991  CA  PRO   130      14.871  -4.782  11.543  1.00  0.00           C  
ATOM    992  C   PRO   130      15.552  -6.068  11.001  1.00  0.00           C  
ATOM    993  O   PRO   130      16.194  -6.769  11.779  1.00  0.00           O  
ATOM    994  CB  PRO   130      15.792  -3.632  11.517  1.00  0.00           C  
ATOM    995  CG  PRO   130      16.336  -3.575  12.959  1.00  0.00           C  
ATOM    996  CD  PRO   130      15.145  -4.045  13.804  1.00  0.00           C  
ATOM    997  N   THR   131      15.246  -6.461   9.791  1.00  0.00           N  
ATOM    998  CA  THR   131      15.557  -7.751   9.253  1.00  0.00           C  
ATOM    999  C   THR   131      16.389  -7.721   7.987  1.00  0.00           C  
ATOM   1000  O   THR   131      17.161  -8.697   7.778  1.00  0.00           O  
ATOM   1001  CB  THR   131      14.318  -8.625   9.012  1.00  0.00           C  
ATOM   1002  CG2 THR   131      14.011  -9.301  10.305  1.00  0.00           C  
ATOM   1003  OG1 THR   131      13.258  -7.771   8.632  1.00  0.00           O  
ATOM   1004  N   ASP   132      16.384  -6.654   7.213  1.00  0.00           N  
ATOM   1005  CA  ASP   132      16.967  -6.684   5.871  1.00  0.00           C  
ATOM   1006  C   ASP   132      17.044  -5.216   5.381  1.00  0.00           C  
ATOM   1007  O   ASP   132      16.189  -4.377   5.775  1.00  0.00           O  
ATOM   1008  CB  ASP   132      16.202  -7.620   4.915  1.00  0.00           C  
ATOM   1009  CG  ASP   132      17.066  -8.257   3.868  1.00  0.00           C  
ATOM   1010  OD1 ASP   132      17.109  -9.502   3.707  1.00  0.00           O  
ATOM   1011  OD2 ASP   132      17.842  -7.537   3.205  1.00  0.00           O1-
ATOM   1012  N   VAL   133      17.986  -4.858   4.489  1.00  0.00           N  
ATOM   1013  CA  VAL   133      18.073  -3.470   4.027  1.00  0.00           C  
ATOM   1014  C   VAL   133      18.190  -3.498   2.477  1.00  0.00           C  
ATOM   1015  O   VAL   133      18.817  -4.364   1.928  1.00  0.00           O  
ATOM   1016  CB  VAL   133      19.336  -2.810   4.681  1.00  0.00           C  
ATOM   1017  CG1 VAL   133      19.484  -1.296   4.624  1.00  0.00           C  
ATOM   1018  CG2 VAL   133      19.574  -3.207   6.143  1.00  0.00           C  
ATOM   1019  N   VAL   134      17.572  -2.472   1.850  1.00  0.00           N  
ATOM   1020  CA  VAL   134      17.686  -2.232   0.409  1.00  0.00           C  
ATOM   1021  C   VAL   134      18.288  -0.838   0.176  1.00  0.00           C  
ATOM   1022  O   VAL   134      17.928   0.096   0.882  1.00  0.00           O  
ATOM   1023  CB  VAL   134      16.277  -2.234  -0.226  1.00  0.00           C  
ATOM   1024  CG1 VAL   134      16.223  -1.460  -1.542  1.00  0.00           C  
ATOM   1025  CG2 VAL   134      15.841  -3.695  -0.333  1.00  0.00           C  
ATOM   1026  N   ASN   135      19.174  -0.576  -0.831  1.00  0.00           N  
ATOM   1027  CA  ASN   135      19.886   0.698  -1.036  1.00  0.00           C  
ATOM   1028  C   ASN   135      19.666   1.313  -2.440  1.00  0.00           C  
ATOM   1029  O   ASN   135      19.629   0.555  -3.406  1.00  0.00           O  
ATOM   1030  CB  ASN   135      21.343   0.440  -0.719  1.00  0.00           C  
ATOM   1031  CG  ASN   135      22.243   1.547  -1.236  1.00  0.00           C  
ATOM   1032  ND2 ASN   135      22.251   2.664  -0.538  1.00  0.00           N  
ATOM   1033  OD1 ASN   135      22.922   1.548  -2.275  1.00  0.00           O  
ATOM   1034  N   SER   136      19.576   2.657  -2.556  1.00  0.00           N  
ATOM   1035  CA  SER   136      19.354   3.340  -3.868  1.00  0.00           C  
ATOM   1036  C   SER   136      20.209   2.887  -5.069  1.00  0.00           C  
ATOM   1037  O   SER   136      21.421   2.537  -5.030  1.00  0.00           O  
ATOM   1038  CB  SER   136      19.679   4.798  -3.713  1.00  0.00           C  
ATOM   1039  OG  SER   136      19.074   5.508  -2.659  1.00  0.00           O  
ATOM   1040  N   TRP   137      19.519   2.798  -6.185  1.00  0.00           N  
ATOM   1041  CA  TRP   137      20.016   2.236  -7.476  1.00  0.00           C  
ATOM   1042  C   TRP   137      20.028   3.264  -8.612  1.00  0.00           C  
ATOM   1043  O   TRP   137      20.835   3.082  -9.505  1.00  0.00           O  
ATOM   1044  CB  TRP   137      19.134   1.082  -7.931  1.00  0.00           C  
ATOM   1045  CG  TRP   137      17.625   1.324  -8.099  1.00  0.00           C  
ATOM   1046  CD1 TRP   137      17.049   1.856  -9.201  1.00  0.00           C  
ATOM   1047  CD2 TRP   137      16.501   1.034  -7.207  1.00  0.00           C  
ATOM   1048  CE2 TRP   137      15.278   1.524  -7.832  1.00  0.00           C  
ATOM   1049  CE3 TRP   137      16.293   0.479  -5.918  1.00  0.00           C  
ATOM   1050  NE1 TRP   137      15.646   2.009  -9.070  1.00  0.00           N  
ATOM   1051  CZ2 TRP   137      14.057   1.491  -7.184  1.00  0.00           C  
ATOM   1052  CZ3 TRP   137      15.014   0.336  -5.305  1.00  0.00           C  
ATOM   1053  CH2 TRP   137      13.920   0.848  -5.947  1.00  0.00           C  
ATOM   1054  N   ALA   138      19.090   4.248  -8.655  1.00  0.00           N  
ATOM   1055  CA  ALA   138      19.016   5.418  -9.558  1.00  0.00           C  
ATOM   1056  C   ALA   138      19.213   6.779  -8.898  1.00  0.00           C  
ATOM   1057  O   ALA   138      19.656   7.755  -9.538  1.00  0.00           O  
ATOM   1058  CB  ALA   138      17.608   5.328 -10.246  1.00  0.00           C  
ATOM   1059  N   GLY   139      19.118   6.843  -7.547  1.00  0.00           N  
ATOM   1060  CA  GLY   139      19.806   7.883  -6.749  1.00  0.00           C  
ATOM   1061  C   GLY   139      19.084   9.166  -6.719  1.00  0.00           C  
ATOM   1062  O   GLY   139      19.855  10.162  -6.672  1.00  0.00           O  
ATOM   1063  N   ASP   140      17.754   9.164  -6.732  1.00  0.00           N  
ATOM   1064  CA  ASP   140      16.969  10.348  -6.435  1.00  0.00           C  
ATOM   1065  C   ASP   140      15.591   9.925  -5.823  1.00  0.00           C  
ATOM   1066  O   ASP   140      14.606   9.620  -6.551  1.00  0.00           O  
ATOM   1067  CB  ASP   140      16.793  11.218  -7.660  1.00  0.00           C  
ATOM   1068  CG  ASP   140      16.644  12.665  -7.284  1.00  0.00           C  
ATOM   1069  OD1 ASP   140      17.493  13.464  -7.622  1.00  0.00           O  
ATOM   1070  OD2 ASP   140      15.658  12.982  -6.559  1.00  0.00           O1-
ATOM   1071  N   ILE   141      15.507   9.980  -4.491  1.00  0.00           N  
ATOM   1072  CA  ILE   141      14.324   9.588  -3.574  1.00  0.00           C  
ATOM   1073  C   ILE   141      13.819   8.218  -3.749  1.00  0.00           C  
ATOM   1074  O   ILE   141      12.698   8.115  -4.242  1.00  0.00           O  
ATOM   1075  CB  ILE   141      13.285  10.678  -3.556  1.00  0.00           C  
ATOM   1076  CG1 ILE   141      13.820  12.110  -3.428  1.00  0.00           C  
ATOM   1077  CG2 ILE   141      12.416  10.309  -2.332  1.00  0.00           C  
ATOM   1078  CD1 ILE   141      12.741  13.151  -3.442  1.00  0.00           C  
ATOM   1079  N   LEU   142      14.622   7.194  -3.410  1.00  0.00           N  
ATOM   1080  CA  LEU   142      14.107   5.826  -3.044  1.00  0.00           C  
ATOM   1081  C   LEU   142      12.822   5.979  -2.281  1.00  0.00           C  
ATOM   1082  O   LEU   142      12.918   6.553  -1.189  1.00  0.00           O  
ATOM   1083  CB  LEU   142      15.218   5.198  -2.226  1.00  0.00           C  
ATOM   1084  CG  LEU   142      15.076   3.697  -1.958  1.00  0.00           C  
ATOM   1085  CD1 LEU   142      15.146   2.717  -3.151  1.00  0.00           C  
ATOM   1086  CD2 LEU   142      16.241   3.485  -0.975  1.00  0.00           C  
ATOM   1087  N   ARG   143      11.623   5.502  -2.708  1.00  0.00           N  
ATOM   1088  CA  ARG   143      10.329   5.738  -2.032  1.00  0.00           C  
ATOM   1089  C   ARG   143       9.324   4.628  -2.337  1.00  0.00           C  
ATOM   1090  O   ARG   143       9.548   3.903  -3.328  1.00  0.00           O  
ATOM   1091  CB  ARG   143       9.756   7.028  -2.479  1.00  0.00           C  
ATOM   1092  CG  ARG   143       9.522   7.187  -4.008  1.00  0.00           C  
ATOM   1093  CD  ARG   143       9.630   8.659  -4.607  1.00  0.00           C  
ATOM   1094  NE  ARG   143       9.363   8.764  -6.019  1.00  0.00           N  
ATOM   1095  CZ  ARG   143      10.230   8.845  -7.002  1.00  0.00           C  
ATOM   1096  NH1 ARG   143       9.969   9.144  -8.238  1.00  0.00           N1+
ATOM   1097  NH2 ARG   143      11.498   8.638  -6.757  1.00  0.00           N  
ATOM   1098  N   THR   144       8.310   4.461  -1.499  1.00  0.00           N  
ATOM   1099  CA  THR   144       7.380   3.322  -1.513  1.00  0.00           C  
ATOM   1100  C   THR   144       5.961   3.831  -1.271  1.00  0.00           C  
ATOM   1101  O   THR   144       5.676   4.999  -1.547  1.00  0.00           O  
ATOM   1102  CB  THR   144       7.901   2.312  -0.488  1.00  0.00           C  
ATOM   1103  CG2 THR   144       8.071   2.846   0.934  1.00  0.00           C  
ATOM   1104  OG1 THR   144       7.249   1.132  -0.409  1.00  0.00           O  
ATOM   1105  N   GLN   145       5.082   2.951  -0.915  1.00  0.00           N  
ATOM   1106  CA  GLN   145       3.709   3.012  -1.317  1.00  0.00           C  
ATOM   1107  C   GLN   145       2.875   4.037  -0.486  1.00  0.00           C  
ATOM   1108  O   GLN   145       1.801   4.334  -0.965  1.00  0.00           O  
ATOM   1109  CB  GLN   145       3.059   1.571  -1.197  1.00  0.00           C  
ATOM   1110  CG  GLN   145       3.566   0.723  -2.337  1.00  0.00           C  
ATOM   1111  CD  GLN   145       3.068  -0.692  -2.333  1.00  0.00           C  
ATOM   1112  NE2 GLN   145       1.813  -0.897  -2.542  1.00  0.00           N  
ATOM   1113  OE1 GLN   145       3.814  -1.640  -2.222  1.00  0.00           O  
ATOM   1114  N   GLU   146       3.372   4.494   0.648  1.00  0.00           N  
ATOM   1115  CA  GLU   146       2.696   5.242   1.723  1.00  0.00           C  
ATOM   1116  C   GLU   146       1.273   4.706   2.120  1.00  0.00           C  
ATOM   1117  O   GLU   146       0.294   5.461   2.309  1.00  0.00           O  
ATOM   1118  CB  GLU   146       2.592   6.708   1.240  1.00  0.00           C  
ATOM   1119  CG  GLU   146       3.866   7.337   0.733  1.00  0.00           C  
ATOM   1120  CD  GLU   146       5.091   7.106   1.707  1.00  0.00           C  
ATOM   1121  OE1 GLU   146       5.941   6.226   1.602  1.00  0.00           O  
ATOM   1122  OE2 GLU   146       5.246   7.993   2.730  1.00  0.00           O  
ATOM   1123  N   SER   147       1.235   3.354   2.134  1.00  0.00           N  
ATOM   1124  CA  SER   147       0.112   2.513   2.136  1.00  0.00           C  
ATOM   1125  C   SER   147       0.332   1.143   2.785  1.00  0.00           C  
ATOM   1126  O   SER   147       1.521   0.837   2.985  1.00  0.00           O  
ATOM   1127  CB  SER   147      -0.312   2.287   0.711  1.00  0.00           C  
ATOM   1128  OG  SER   147      -1.691   2.296   0.667  1.00  0.00           O  
ATOM   1129  N   SER   148      -0.664   0.298   2.949  1.00  0.00           N  
ATOM   1130  CA  SER   148      -0.440  -1.086   3.407  1.00  0.00           C  
ATOM   1131  C   SER   148       0.335  -1.845   2.354  1.00  0.00           C  
ATOM   1132  O   SER   148       0.024  -1.687   1.163  1.00  0.00           O  
ATOM   1133  CB  SER   148      -1.792  -1.662   3.784  1.00  0.00           C  
ATOM   1134  OG  SER   148      -1.733  -3.097   3.937  1.00  0.00           O  
ATOM   1135  N   CYX   149       1.226  -2.800   2.737  1.00  0.00           N  
ATOM   1136  CA  CYX   149       1.672  -3.846   1.819  1.00  0.00           C  
ATOM   1137  C   CYX   149       0.682  -5.034   1.762  1.00  0.00           C  
ATOM   1138  O   CYX   149      -0.301  -4.967   2.488  1.00  0.00           O  
ATOM   1139  CB  CYX   149       3.193  -4.145   1.916  1.00  0.00           C  
ATOM   1140  SG  CYX   149       3.818  -4.595   3.552  1.00  0.00           S  
ATOM   1141  N   THR   150       1.015  -6.106   1.001  1.00  0.00           N  
ATOM   1142  CA  THR   150       0.120  -7.296   0.736  1.00  0.00           C  
ATOM   1143  C   THR   150       0.864  -8.562   1.106  1.00  0.00           C  
ATOM   1144  O   THR   150       2.023  -8.647   0.673  1.00  0.00           O  
ATOM   1145  CB  THR   150      -0.325  -7.362  -0.685  1.00  0.00           C  
ATOM   1146  CG2 THR   150      -1.240  -8.622  -0.964  1.00  0.00           C  
ATOM   1147  OG1 THR   150      -1.000  -6.179  -0.957  1.00  0.00           O  
ATOM   1148  N   CYX   151       0.239  -9.534   1.873  1.00  0.00           N  
ATOM   1149  CA  CYX   151       0.825 -10.819   2.150  1.00  0.00           C  
ATOM   1150  C   CYX   151      -0.129 -12.007   1.814  1.00  0.00           C  
ATOM   1151  O   CYX   151      -1.373 -11.963   1.964  1.00  0.00           O  
ATOM   1152  CB  CYX   151       1.109 -10.887   3.674  1.00  0.00           C  
ATOM   1153  SG  CYX   151       2.194  -9.594   4.487  1.00  0.00           S  
ATOM   1154  N   ILE   152       0.469 -13.135   1.296  1.00  0.00           N  
ATOM   1155  CA  ILE   152      -0.274 -14.278   0.884  1.00  0.00           C  
ATOM   1156  C   ILE   152       0.570 -15.464   1.269  1.00  0.00           C  
ATOM   1157  O   ILE   152       1.698 -15.530   0.846  1.00  0.00           O  
ATOM   1158  CB  ILE   152      -0.567 -14.269  -0.662  1.00  0.00           C  
ATOM   1159  CG1 ILE   152      -1.139 -12.886  -1.185  1.00  0.00           C  
ATOM   1160  CG2 ILE   152      -1.400 -15.515  -1.048  1.00  0.00           C  
ATOM   1161  CD1 ILE   152      -1.404 -12.819  -2.669  1.00  0.00           C  
ATOM   1162  N   GLN   153       0.015 -16.405   2.008  1.00  0.00           N  
ATOM   1163  CA  GLN   153       0.705 -17.578   2.561  1.00  0.00           C  
ATOM   1164  C   GLN   153       2.081 -17.257   3.226  1.00  0.00           C  
ATOM   1165  O   GLN   153       3.050 -18.064   3.086  1.00  0.00           O  
ATOM   1166  CB  GLN   153       0.874 -18.721   1.485  1.00  0.00           C  
ATOM   1167  CG  GLN   153      -0.431 -19.211   0.816  1.00  0.00           C  
ATOM   1168  CD  GLN   153      -0.290 -19.974  -0.539  1.00  0.00           C  
ATOM   1169  NE2 GLN   153      -1.327 -19.999  -1.288  1.00  0.00           N  
ATOM   1170  OE1 GLN   153       0.790 -20.331  -0.962  1.00  0.00           O  
ATOM   1171  N   GLY   154       2.149 -16.099   3.907  1.00  0.00           N  
ATOM   1172  CA  GLY   154       3.282 -15.836   4.746  1.00  0.00           C  
ATOM   1173  C   GLY   154       4.436 -14.984   4.114  1.00  0.00           C  
ATOM   1174  O   GLY   154       5.169 -14.208   4.733  1.00  0.00           O  
ATOM   1175  N   ASP   155       4.500 -14.989   2.774  1.00  0.00           N  
ATOM   1176  CA  ASP   155       5.217 -14.053   1.907  1.00  0.00           C  
ATOM   1177  C   ASP   155       4.536 -12.768   1.909  1.00  0.00           C  
ATOM   1178  O   ASP   155       3.349 -12.682   1.691  1.00  0.00           O  
ATOM   1179  CB  ASP   155       5.378 -14.613   0.460  1.00  0.00           C  
ATOM   1180  CG  ASP   155       5.790 -16.071   0.488  1.00  0.00           C  
ATOM   1181  OD1 ASP   155       5.075 -16.993   0.035  1.00  0.00           O  
ATOM   1182  OD2 ASP   155       6.842 -16.351   1.057  1.00  0.00           O1-
ATOM   1183  N   CYX   156       5.296 -11.704   1.998  1.00  0.00           N  
ATOM   1184  CA  CYX   156       4.793 -10.339   2.045  1.00  0.00           C  
ATOM   1185  C   CYX   156       5.554  -9.457   1.007  1.00  0.00           C  
ATOM   1186  O   CYX   156       6.749  -9.609   0.812  1.00  0.00           O  
ATOM   1187  CB  CYX   156       5.024  -9.803   3.438  1.00  0.00           C  
ATOM   1188  SG  CYX   156       4.018 -10.506   4.728  1.00  0.00           S  
ATOM   1189  N   TYR   157       4.812  -8.717   0.219  1.00  0.00           N  
ATOM   1190  CA  TYR   157       5.179  -8.100  -1.065  1.00  0.00           C  
ATOM   1191  C   TYR   157       4.897  -6.609  -1.130  1.00  0.00           C  
ATOM   1192  O   TYR   157       3.766  -6.184  -0.695  1.00  0.00           O  
ATOM   1193  CB  TYR   157       4.444  -8.903  -2.096  1.00  0.00           C  
ATOM   1194  CG  TYR   157       4.509 -10.440  -2.196  1.00  0.00           C  
ATOM   1195  CD1 TYR   157       3.546 -11.317  -1.642  1.00  0.00           C  
ATOM   1196  CD2 TYR   157       5.410 -11.021  -3.111  1.00  0.00           C  
ATOM   1197  CE1 TYR   157       3.522 -12.660  -1.908  1.00  0.00           C  
ATOM   1198  CE2 TYR   157       5.328 -12.370  -3.478  1.00  0.00           C  
ATOM   1199  CZ  TYR   157       4.453 -13.261  -2.803  1.00  0.00           C  
ATOM   1200  OH  TYR   157       4.510 -14.611  -3.127  1.00  0.00           O  
ATOM   1201  N   TRP   158       5.860  -5.742  -1.685  1.00  0.00           N  
ATOM   1202  CA  TRP   158       5.681  -4.296  -1.879  1.00  0.00           C  
ATOM   1203  C   TRP   158       6.350  -3.825  -3.203  1.00  0.00           C  
ATOM   1204  O   TRP   158       7.029  -4.556  -3.916  1.00  0.00           O  
ATOM   1205  CB  TRP   158       6.182  -3.554  -0.595  1.00  0.00           C  
ATOM   1206  CG  TRP   158       7.619  -3.497  -0.418  1.00  0.00           C  
ATOM   1207  CD1 TRP   158       8.314  -2.370  -0.698  1.00  0.00           C  
ATOM   1208  CD2 TRP   158       8.489  -4.566   0.082  1.00  0.00           C  
ATOM   1209  CE2 TRP   158       9.858  -4.039  -0.057  1.00  0.00           C  
ATOM   1210  CE3 TRP   158       8.297  -5.946   0.312  1.00  0.00           C  
ATOM   1211  NE1 TRP   158       9.672  -2.709  -0.366  1.00  0.00           N  
ATOM   1212  CZ2 TRP   158      10.949  -4.809   0.226  1.00  0.00           C  
ATOM   1213  CZ3 TRP   158       9.511  -6.771   0.475  1.00  0.00           C  
ATOM   1214  CH2 TRP   158      10.837  -6.189   0.488  1.00  0.00           C  
ATOM   1215  N   VAL   159       6.213  -2.509  -3.401  1.00  0.00           N  
ATOM   1216  CA  VAL   159       6.589  -1.783  -4.651  1.00  0.00           C  
ATOM   1217  C   VAL   159       7.380  -0.530  -4.205  1.00  0.00           C  
ATOM   1218  O   VAL   159       7.106  -0.121  -3.045  1.00  0.00           O  
ATOM   1219  CB  VAL   159       5.339  -1.295  -5.527  1.00  0.00           C  
ATOM   1220  CG1 VAL   159       5.697  -0.637  -6.859  1.00  0.00           C  
ATOM   1221  CG2 VAL   159       4.394  -2.516  -5.774  1.00  0.00           C  
ATOM   1222  N   MET   160       8.273  -0.122  -5.096  1.00  0.00           N  
ATOM   1223  CA  MET   160       9.087   1.077  -4.812  1.00  0.00           C  
ATOM   1224  C   MET   160       9.493   1.882  -6.059  1.00  0.00           C  
ATOM   1225  O   MET   160       9.526   1.369  -7.146  1.00  0.00           O  
ATOM   1226  CB  MET   160      10.357   0.682  -4.033  1.00  0.00           C  
ATOM   1227  CG  MET   160      10.140  -0.024  -2.729  1.00  0.00           C  
ATOM   1228  SD  MET   160      11.440  -0.012  -1.556  1.00  0.00           S  
ATOM   1229  CE  MET   160      11.982   1.687  -1.339  1.00  0.00           C  
ATOM   1230  N   THR   161       9.910   3.134  -5.969  1.00  0.00           N  
ATOM   1231  CA  THR   161      10.522   3.946  -7.032  1.00  0.00           C  
ATOM   1232  C   THR   161      11.889   4.531  -6.519  1.00  0.00           C  
ATOM   1233  O   THR   161      12.087   4.481  -5.266  1.00  0.00           O  
ATOM   1234  CB  THR   161       9.580   5.123  -7.489  1.00  0.00           C  
ATOM   1235  CG2 THR   161      10.125   5.919  -8.694  1.00  0.00           C  
ATOM   1236  OG1 THR   161       8.249   4.599  -7.740  1.00  0.00           O  
ATOM   1237  N   ASP   162      12.771   4.970  -7.429  1.00  0.00           N  
ATOM   1238  CA  ASP   162      14.083   5.749  -7.320  1.00  0.00           C  
ATOM   1239  C   ASP   162      14.441   6.378  -8.684  1.00  0.00           C  
ATOM   1240  O   ASP   162      14.025   5.901  -9.788  1.00  0.00           O  
ATOM   1241  CB  ASP   162      15.232   4.873  -6.860  1.00  0.00           C  
ATOM   1242  CG  ASP   162      16.477   5.628  -6.362  1.00  0.00           C  
ATOM   1243  OD1 ASP   162      17.542   5.026  -6.314  1.00  0.00           O  
ATOM   1244  OD2 ASP   162      16.321   6.826  -6.005  1.00  0.00           O1-
ATOM   1245  N   GLY   163      15.220   7.493  -8.593  1.00  0.00           N  
ATOM   1246  CA  GLY   163      15.242   8.381  -9.704  1.00  0.00           C  
ATOM   1247  C   GLY   163      14.074   9.401  -9.729  1.00  0.00           C  
ATOM   1248  O   GLY   163      13.092   9.308  -8.999  1.00  0.00           O  
ATOM   1249  N   PRO   164      14.191  10.382 -10.585  1.00  0.00           N  
ATOM   1250  CA  PRO   164      13.321  11.575 -10.610  1.00  0.00           C  
ATOM   1251  C   PRO   164      11.731  11.368 -10.514  1.00  0.00           C  
ATOM   1252  O   PRO   164      11.196  10.346 -10.918  1.00  0.00           O  
ATOM   1253  CB  PRO   164      13.628  12.253 -11.933  1.00  0.00           C  
ATOM   1254  CG  PRO   164      15.065  11.881 -12.091  1.00  0.00           C  
ATOM   1255  CD  PRO   164      15.207  10.483 -11.545  1.00  0.00           C  
ATOM   1256  N   ALA   165      11.013  12.394  -9.992  1.00  0.00           N  
ATOM   1257  CA  ALA   165       9.557  12.431  -9.705  1.00  0.00           C  
ATOM   1258  C   ALA   165       8.714  13.333 -10.550  1.00  0.00           C  
ATOM   1259  O   ALA   165       7.472  13.317 -10.432  1.00  0.00           O  
ATOM   1260  CB  ALA   165       9.599  12.763  -8.252  1.00  0.00           C  
ATOM   1261  N   ASN   166       9.332  14.158 -11.412  1.00  0.00           N  
ATOM   1262  CA  ASN   166       8.715  14.920 -12.528  1.00  0.00           C  
ATOM   1263  C   ASN   166       9.103  14.643 -14.002  1.00  0.00           C  
ATOM   1264  O   ASN   166       8.447  15.030 -14.991  1.00  0.00           O  
ATOM   1265  CB  ASN   166       8.996  16.410 -12.133  1.00  0.00           C  
ATOM   1266  CG  ASN   166       8.372  17.454 -13.009  1.00  0.00           C  
ATOM   1267  ND2 ASN   166       7.136  17.768 -12.840  1.00  0.00           N  
ATOM   1268  OD1 ASN   166       9.053  17.959 -13.861  1.00  0.00           O  
ATOM   1269  N   ARG   167      10.154  13.797 -14.162  1.00  0.00           N  
ATOM   1270  CA  ARG   167      10.502  13.031 -15.413  1.00  0.00           C  
ATOM   1271  C   ARG   167      10.711  11.504 -15.161  1.00  0.00           C  
ATOM   1272  O   ARG   167      10.806  11.018 -14.075  1.00  0.00           O  
ATOM   1273  CB  ARG   167      11.819  13.585 -16.032  1.00  0.00           C  
ATOM   1274  CG  ARG   167      11.725  15.021 -16.516  1.00  0.00           C  
ATOM   1275  CD  ARG   167      13.037  15.289 -17.295  1.00  0.00           C  
ATOM   1276  NE  ARG   167      12.909  16.534 -18.056  1.00  0.00           N  
ATOM   1277  CZ  ARG   167      13.656  17.634 -17.836  1.00  0.00           C  
ATOM   1278  NH1 ARG   167      14.722  17.668 -17.055  1.00  0.00           N1+
ATOM   1279  NH2 ARG   167      13.407  18.772 -18.412  1.00  0.00           N  
ATOM   1280  N   GLN   168      10.737  10.751 -16.286  1.00  0.00           N  
ATOM   1281  CA  GLN   168      10.800   9.221 -16.277  1.00  0.00           C  
ATOM   1282  C   GLN   168      11.929   8.671 -15.395  1.00  0.00           C  
ATOM   1283  O   GLN   168      13.004   9.199 -15.329  1.00  0.00           O  
ATOM   1284  CB  GLN   168      10.919   8.811 -17.749  1.00  0.00           C  
ATOM   1285  CG  GLN   168       9.588   9.202 -18.440  1.00  0.00           C  
ATOM   1286  CD  GLN   168       9.707   8.843 -19.921  1.00  0.00           C  
ATOM   1287  NE2 GLN   168       9.395   7.696 -20.425  1.00  0.00           N  
ATOM   1288  OE1 GLN   168      10.134   9.664 -20.716  1.00  0.00           O  
ATOM   1289  N   ALA   169      11.727   7.516 -14.707  1.00  0.00           N  
ATOM   1290  CA  ALA   169      12.631   7.126 -13.594  1.00  0.00           C  
ATOM   1291  C   ALA   169      12.611   5.539 -13.417  1.00  0.00           C  
ATOM   1292  O   ALA   169      12.293   4.847 -14.337  1.00  0.00           O  
ATOM   1293  CB  ALA   169      12.153   7.871 -12.356  1.00  0.00           C  
ATOM   1294  N   GLN   170      12.965   5.033 -12.257  1.00  0.00           N  
ATOM   1295  CA  GLN   170      13.216   3.500 -12.114  1.00  0.00           C  
ATOM   1296  C   GLN   170      12.402   2.815 -10.991  1.00  0.00           C  
ATOM   1297  O   GLN   170      12.388   3.317  -9.873  1.00  0.00           O  
ATOM   1298  CB  GLN   170      14.751   3.198 -12.228  1.00  0.00           C  
ATOM   1299  CG  GLN   170      15.019   1.710 -12.564  1.00  0.00           C  
ATOM   1300  CD  GLN   170      16.514   1.315 -12.611  1.00  0.00           C  
ATOM   1301  NE2 GLN   170      16.773   0.033 -12.490  1.00  0.00           N  
ATOM   1302  OE1 GLN   170      17.479   2.078 -12.719  1.00  0.00           O  
ATOM   1303  N   TYR   171      11.746   1.656 -11.221  1.00  0.00           N  
ATOM   1304  CA  TYR   171      10.754   1.064 -10.267  1.00  0.00           C  
ATOM   1305  C   TYR   171      11.062  -0.423 -10.002  1.00  0.00           C  
ATOM   1306  O   TYR   171      11.523  -1.170 -10.860  1.00  0.00           O  
ATOM   1307  CB  TYR   171       9.302   1.250 -10.827  1.00  0.00           C  
ATOM   1308  CG  TYR   171       9.230   2.405 -11.860  1.00  0.00           C  
ATOM   1309  CD1 TYR   171       9.565   2.293 -13.209  1.00  0.00           C  
ATOM   1310  CD2 TYR   171       8.851   3.666 -11.394  1.00  0.00           C  
ATOM   1311  CE1 TYR   171       9.570   3.432 -14.051  1.00  0.00           C  
ATOM   1312  CE2 TYR   171       8.626   4.813 -12.220  1.00  0.00           C  
ATOM   1313  CZ  TYR   171       9.120   4.732 -13.575  1.00  0.00           C  
ATOM   1314  OH  TYR   171       9.195   5.810 -14.368  1.00  0.00           O  
ATOM   1315  N   ARG   172      10.774  -0.887  -8.772  1.00  0.00           N  
ATOM   1316  CA  ARG   172      11.099  -2.288  -8.373  1.00  0.00           C  
ATOM   1317  C   ARG   172       9.979  -2.846  -7.550  1.00  0.00           C  
ATOM   1318  O   ARG   172       9.142  -2.123  -6.960  1.00  0.00           O  
ATOM   1319  CB  ARG   172      12.458  -2.349  -7.681  1.00  0.00           C  
ATOM   1320  CG  ARG   172      13.602  -2.025  -8.661  1.00  0.00           C  
ATOM   1321  CD  ARG   172      15.005  -2.342  -8.077  1.00  0.00           C  
ATOM   1322  NE  ARG   172      16.041  -2.069  -9.101  1.00  0.00           N  
ATOM   1323  CZ  ARG   172      17.401  -2.230  -9.003  1.00  0.00           C  
ATOM   1324  NH1 ARG   172      17.947  -2.770  -7.971  1.00  0.00           N1+
ATOM   1325  NH2 ARG   172      18.184  -1.801  -9.935  1.00  0.00           N  
ATOM   1326  N   ILE   173       9.870  -4.188  -7.547  1.00  0.00           N  
ATOM   1327  CA  ILE   173       8.923  -4.944  -6.749  1.00  0.00           C  
ATOM   1328  C   ILE   173       9.699  -6.052  -6.002  1.00  0.00           C  
ATOM   1329  O   ILE   173      10.820  -6.549  -6.390  1.00  0.00           O  
ATOM   1330  CB  ILE   173       7.753  -5.463  -7.687  1.00  0.00           C  
ATOM   1331  CG1 ILE   173       8.222  -6.349  -8.889  1.00  0.00           C  
ATOM   1332  CG2 ILE   173       7.012  -4.231  -8.219  1.00  0.00           C  
ATOM   1333  CD1 ILE   173       7.080  -6.843  -9.686  1.00  0.00           C  
ATOM   1334  N   TYR   174       9.144  -6.575  -4.888  1.00  0.00           N  
ATOM   1335  CA  TYR   174       9.882  -7.324  -3.840  1.00  0.00           C  
ATOM   1336  C   TYR   174       8.988  -8.376  -3.140  1.00  0.00           C  
ATOM   1337  O   TYR   174       7.782  -8.144  -2.923  1.00  0.00           O  
ATOM   1338  CB  TYR   174      10.396  -6.262  -2.855  1.00  0.00           C  
ATOM   1339  CG  TYR   174      11.478  -5.343  -3.396  1.00  0.00           C  
ATOM   1340  CD1 TYR   174      11.115  -4.100  -3.870  1.00  0.00           C  
ATOM   1341  CD2 TYR   174      12.809  -5.623  -3.332  1.00  0.00           C  
ATOM   1342  CE1 TYR   174      12.084  -3.128  -4.241  1.00  0.00           C  
ATOM   1343  CE2 TYR   174      13.830  -4.738  -3.785  1.00  0.00           C  
ATOM   1344  CZ  TYR   174      13.416  -3.468  -4.190  1.00  0.00           C  
ATOM   1345  OH  TYR   174      14.406  -2.565  -4.592  1.00  0.00           O  
ATOM   1346  N   LYS   175       9.649  -9.427  -2.654  1.00  0.00           N  
ATOM   1347  CA  LYS   175       9.165 -10.609  -1.851  1.00  0.00           C  
ATOM   1348  C   LYS   175      10.026 -10.852  -0.644  1.00  0.00           C  
ATOM   1349  O   LYS   175      11.269 -10.977  -0.737  1.00  0.00           O  
ATOM   1350  CB  LYS   175       9.173 -11.776  -2.861  1.00  0.00           C  
ATOM   1351  CG  LYS   175       8.703 -13.112  -2.224  1.00  0.00           C  
ATOM   1352  CD  LYS   175       8.690 -14.229  -3.232  1.00  0.00           C  
ATOM   1353  CE  LYS   175       7.748 -15.166  -2.700  1.00  0.00           C  
ATOM   1354  NZ  LYS   175       7.384 -16.259  -3.623  1.00  0.00           N1+
ATOM   1355  N   ALA   176       9.465 -10.857   0.557  1.00  0.00           N  
ATOM   1356  CA  ALA   176      10.165 -11.102   1.792  1.00  0.00           C  
ATOM   1357  C   ALA   176       9.350 -12.116   2.554  1.00  0.00           C  
ATOM   1358  O   ALA   176       8.095 -12.188   2.290  1.00  0.00           O  
ATOM   1359  CB  ALA   176      10.279  -9.840   2.667  1.00  0.00           C  
ATOM   1360  N   ASN   177       9.973 -12.938   3.378  1.00  0.00           N  
ATOM   1361  CA  ASN   177       9.276 -13.874   4.235  1.00  0.00           C  
ATOM   1362  C   ASN   177      10.062 -13.902   5.599  1.00  0.00           C  
ATOM   1363  O   ASN   177      11.294 -13.999   5.537  1.00  0.00           O  
ATOM   1364  CB  ASN   177       9.039 -15.174   3.567  1.00  0.00           C  
ATOM   1365  CG  ASN   177       8.333 -16.197   4.351  1.00  0.00           C  
ATOM   1366  ND2 ASN   177       7.390 -16.926   3.730  1.00  0.00           N  
ATOM   1367  OD1 ASN   177       8.645 -16.443   5.499  1.00  0.00           O  
ATOM   1368  N   GLN   178       9.342 -13.857   6.739  1.00  0.00           N  
ATOM   1369  CA  GLN   178       9.916 -13.343   7.977  1.00  0.00           C  
ATOM   1370  C   GLN   178      10.718 -12.029   7.805  1.00  0.00           C  
ATOM   1371  O   GLN   178      11.756 -11.951   8.446  1.00  0.00           O  
ATOM   1372  CB  GLN   178      10.571 -14.475   8.800  1.00  0.00           C  
ATOM   1373  CG  GLN   178       9.607 -15.602   9.016  1.00  0.00           C  
ATOM   1374  CD  GLN   178      10.176 -16.605  10.133  1.00  0.00           C  
ATOM   1375  NE2 GLN   178      10.592 -17.718   9.742  1.00  0.00           N  
ATOM   1376  OE1 GLN   178      10.362 -16.251  11.289  1.00  0.00           O  
ATOM   1377  N   GLY   179      10.364 -11.073   6.960  1.00  0.00           N  
ATOM   1378  CA  GLY   179      10.955  -9.784   6.863  1.00  0.00           C  
ATOM   1379  C   GLY   179      12.335  -9.702   6.290  1.00  0.00           C  
ATOM   1380  O   GLY   179      12.812  -8.636   5.953  1.00  0.00           O  
ATOM   1381  N   ARG   180      12.998 -10.880   6.101  1.00  0.00           N  
ATOM   1382  CA  ARG   180      14.107 -11.169   5.170  1.00  0.00           C  
ATOM   1383  C   ARG   180      13.602 -11.288   3.796  1.00  0.00           C  
ATOM   1384  O   ARG   180      12.593 -11.927   3.487  1.00  0.00           O  
ATOM   1385  CB  ARG   180      14.822 -12.466   5.539  1.00  0.00           C  
ATOM   1386  CG  ARG   180      16.079 -12.696   4.672  1.00  0.00           C  
ATOM   1387  CD  ARG   180      16.867 -14.037   4.891  1.00  0.00           C  
ATOM   1388  NE  ARG   180      16.107 -15.134   4.291  1.00  0.00           N  
ATOM   1389  CZ  ARG   180      16.614 -16.297   3.890  1.00  0.00           C  
ATOM   1390  NH1 ARG   180      17.887 -16.605   3.862  1.00  0.00           N1+
ATOM   1391  NH2 ARG   180      15.689 -17.211   3.443  1.00  0.00           N  
ATOM   1392  N   ILE   181      14.375 -10.759   2.857  1.00  0.00           N  
ATOM   1393  CA  ILE   181      14.109 -10.765   1.461  1.00  0.00           C  
ATOM   1394  C   ILE   181      14.521 -12.081   0.823  1.00  0.00           C  
ATOM   1395  O   ILE   181      15.664 -12.615   0.945  1.00  0.00           O  
ATOM   1396  CB  ILE   181      14.642  -9.534   0.711  1.00  0.00           C  
ATOM   1397  CG1 ILE   181      14.119  -8.210   1.367  1.00  0.00           C  
ATOM   1398  CG2 ILE   181      14.168  -9.488  -0.807  1.00  0.00           C  
ATOM   1399  CD1 ILE   181      14.434  -6.926   0.465  1.00  0.00           C  
ATOM   1400  N   ILE   182      13.641 -12.630  -0.031  1.00  0.00           N  
ATOM   1401  CA  ILE   182      13.885 -13.884  -0.789  1.00  0.00           C  
ATOM   1402  C   ILE   182      13.562 -13.713  -2.390  1.00  0.00           C  
ATOM   1403  O   ILE   182      13.804 -14.674  -3.209  1.00  0.00           O  
ATOM   1404  CB  ILE   182      13.143 -15.024  -0.110  1.00  0.00           C  
ATOM   1405  CG1 ILE   182      11.623 -14.783  -0.238  1.00  0.00           C  
ATOM   1406  CG2 ILE   182      13.578 -15.209   1.372  1.00  0.00           C  
ATOM   1407  CD1 ILE   182      10.720 -15.926  -0.112  1.00  0.00           C  
ATOM   1408  N   GLY   183      13.130 -12.559  -2.889  1.00  0.00           N  
ATOM   1409  CA  GLY   183      12.944 -12.343  -4.316  1.00  0.00           C  
ATOM   1410  C   GLY   183      12.878 -10.880  -4.688  1.00  0.00           C  
ATOM   1411  O   GLY   183      12.140 -10.077  -4.084  1.00  0.00           O  
ATOM   1412  N   GLN   184      13.534 -10.538  -5.756  1.00  0.00           N  
ATOM   1413  CA  GLN   184      13.549  -9.092  -6.208  1.00  0.00           C  
ATOM   1414  C   GLN   184      13.255  -9.024  -7.732  1.00  0.00           C  
ATOM   1415  O   GLN   184      13.637  -9.997  -8.458  1.00  0.00           O  
ATOM   1416  CB  GLN   184      14.963  -8.472  -6.113  1.00  0.00           C  
ATOM   1417  CG  GLN   184      15.295  -8.339  -4.621  1.00  0.00           C  
ATOM   1418  CD  GLN   184      16.729  -7.880  -4.481  1.00  0.00           C  
ATOM   1419  NE2 GLN   184      17.720  -8.735  -4.693  1.00  0.00           N  
ATOM   1420  OE1 GLN   184      17.024  -6.707  -4.176  1.00  0.00           O  
ATOM   1421  N   THR   185      12.674  -7.922  -8.215  1.00  0.00           N  
ATOM   1422  CA  THR   185      12.557  -7.677  -9.610  1.00  0.00           C  
ATOM   1423  C   THR   185      12.712  -6.190 -10.027  1.00  0.00           C  
ATOM   1424  O   THR   185      12.142  -5.266  -9.386  1.00  0.00           O  
ATOM   1425  CB  THR   185      11.209  -8.163 -10.080  1.00  0.00           C  
ATOM   1426  CG2 THR   185      10.902  -7.836 -11.565  1.00  0.00           C  
ATOM   1427  OG1 THR   185      11.101  -9.566 -10.069  1.00  0.00           O  
ATOM   1428  N   ASP   186      13.408  -5.928 -11.097  1.00  0.00           N  
ATOM   1429  CA  ASP   186      13.290  -4.604 -11.835  1.00  0.00           C  
ATOM   1430  C   ASP   186      12.454  -4.727 -13.145  1.00  0.00           C  
ATOM   1431  O   ASP   186      12.636  -5.649 -13.963  1.00  0.00           O  
ATOM   1432  CB  ASP   186      14.703  -4.159 -12.186  1.00  0.00           C  
ATOM   1433  CG  ASP   186      14.616  -2.657 -12.548  1.00  0.00           C  
ATOM   1434  OD1 ASP   186      14.273  -2.271 -13.701  1.00  0.00           O  
ATOM   1435  OD2 ASP   186      14.883  -1.823 -11.654  1.00  0.00           O1-
ATOM   1436  N   ILE   187      11.461  -3.867 -13.413  1.00  0.00           N  
ATOM   1437  CA  ILE   187      10.441  -4.050 -14.488  1.00  0.00           C  
ATOM   1438  C   ILE   187      10.771  -3.460 -15.883  1.00  0.00           C  
ATOM   1439  O   ILE   187      10.172  -3.750 -16.954  1.00  0.00           O  
ATOM   1440  CB  ILE   187       9.060  -3.719 -14.000  1.00  0.00           C  
ATOM   1441  CG1 ILE   187       9.039  -2.234 -13.530  1.00  0.00           C  
ATOM   1442  CG2 ILE   187       8.599  -4.660 -12.929  1.00  0.00           C  
ATOM   1443  CD1 ILE   187       7.582  -1.844 -13.332  1.00  0.00           C  
ATOM   1444  N   SER   188      11.867  -2.725 -16.030  1.00  0.00           N  
ATOM   1445  CA  SER   188      12.404  -2.159 -17.252  1.00  0.00           C  
ATOM   1446  C   SER   188      11.322  -1.410 -18.096  1.00  0.00           C  
ATOM   1447  O   SER   188      11.195  -1.570 -19.315  1.00  0.00           O  
ATOM   1448  CB  SER   188      13.097  -3.308 -18.010  1.00  0.00           C  
ATOM   1449  OG  SER   188      13.870  -4.169 -17.195  1.00  0.00           O  
ATOM   1450  N   PHE   189      10.601  -0.501 -17.338  1.00  0.00           N  
ATOM   1451  CA  PHE   189       9.455   0.167 -17.895  1.00  0.00           C  
ATOM   1452  C   PHE   189       9.690   1.645 -18.332  1.00  0.00           C  
ATOM   1453  O   PHE   189      10.362   2.479 -17.672  1.00  0.00           O  
ATOM   1454  CB  PHE   189       8.280   0.006 -16.971  1.00  0.00           C  
ATOM   1455  CG  PHE   189       6.972   0.720 -17.429  1.00  0.00           C  
ATOM   1456  CD1 PHE   189       6.165   0.177 -18.482  1.00  0.00           C  
ATOM   1457  CD2 PHE   189       6.602   1.959 -16.894  1.00  0.00           C  
ATOM   1458  CE1 PHE   189       5.006   0.841 -18.900  1.00  0.00           C  
ATOM   1459  CE2 PHE   189       5.393   2.551 -17.265  1.00  0.00           C  
ATOM   1460  CZ  PHE   189       4.605   2.017 -18.287  1.00  0.00           C  
ATOM   1461  N   ASN   190       9.166   2.038 -19.449  1.00  0.00           N  
ATOM   1462  CA  ASN   190       9.391   3.259 -20.284  1.00  0.00           C  
ATOM   1463  C   ASN   190       8.085   3.876 -20.847  1.00  0.00           C  
ATOM   1464  O   ASN   190       8.098   4.869 -21.503  1.00  0.00           O  
ATOM   1465  CB  ASN   190      10.394   2.794 -21.383  1.00  0.00           C  
ATOM   1466  CG  ASN   190      11.061   3.821 -22.268  1.00  0.00           C  
ATOM   1467  ND2 ASN   190      11.385   3.392 -23.438  1.00  0.00           N  
ATOM   1468  OD1 ASN   190      11.135   4.980 -21.917  1.00  0.00           O  
ATOM   1469  N   GLY   191       6.944   3.233 -20.488  1.00  0.00           N  
ATOM   1470  CA  GLY   191       5.652   3.664 -21.166  1.00  0.00           C  
ATOM   1471  C   GLY   191       5.129   4.938 -20.502  1.00  0.00           C  
ATOM   1472  O   GLY   191       4.242   5.636 -20.974  1.00  0.00           O  
ATOM   1473  N   GLY   192       5.586   5.254 -19.342  1.00  0.00           N  
ATOM   1474  CA  GLY   192       4.972   6.228 -18.429  1.00  0.00           C  
ATOM   1475  C   GLY   192       5.758   6.321 -17.112  1.00  0.00           C  
ATOM   1476  O   GLY   192       6.790   5.693 -16.895  1.00  0.00           O  
ATOM   1477  N   HIE   193       5.185   7.044 -16.157  1.00  0.00           N  
ATOM   1478  CA  HIE   193       5.741   7.186 -14.841  1.00  0.00           C  
ATOM   1479  C   HIE   193       4.847   6.470 -13.730  1.00  0.00           C  
ATOM   1480  O   HIE   193       3.639   6.472 -13.821  1.00  0.00           O  
ATOM   1481  CB  HIE   193       5.903   8.697 -14.528  1.00  0.00           C  
ATOM   1482  CG  HIE   193       6.769   9.016 -13.351  1.00  0.00           C  
ATOM   1483  CD2 HIE   193       8.111   8.847 -13.323  1.00  0.00           C  
ATOM   1484  ND1 HIE   193       6.264   9.379 -12.087  1.00  0.00           N  
ATOM   1485  CE1 HIE   193       7.421   9.658 -11.437  1.00  0.00           C  
ATOM   1486  NE2 HIE   193       8.506   9.291 -12.111  1.00  0.00           N  
ATOM   1487  N   ILE   194       5.383   5.868 -12.640  1.00  0.00           N  
ATOM   1488  CA  ILE   194       4.682   5.147 -11.626  1.00  0.00           C  
ATOM   1489  C   ILE   194       5.103   5.603 -10.192  1.00  0.00           C  
ATOM   1490  O   ILE   194       6.257   5.439  -9.758  1.00  0.00           O  
ATOM   1491  CB  ILE   194       4.838   3.625 -11.845  1.00  0.00           C  
ATOM   1492  CG1 ILE   194       4.337   3.136 -13.231  1.00  0.00           C  
ATOM   1493  CG2 ILE   194       4.006   2.891 -10.783  1.00  0.00           C  
ATOM   1494  CD1 ILE   194       4.374   1.624 -13.481  1.00  0.00           C  
ATOM   1495  N   GLU   195       4.085   6.048  -9.404  1.00  0.00           N  
ATOM   1496  CA  GLU   195       4.267   6.423  -8.018  1.00  0.00           C  
ATOM   1497  C   GLU   195       3.196   5.802  -7.096  1.00  0.00           C  
ATOM   1498  O   GLU   195       2.169   5.472  -7.656  1.00  0.00           O  
ATOM   1499  CB  GLU   195       4.143   7.940  -7.919  1.00  0.00           C  
ATOM   1500  CG  GLU   195       5.110   8.858  -8.792  1.00  0.00           C  
ATOM   1501  CD  GLU   195       6.487   8.936  -8.055  1.00  0.00           C  
ATOM   1502  OE1 GLU   195       7.241   9.917  -8.159  1.00  0.00           O  
ATOM   1503  OE2 GLU   195       6.814   7.925  -7.363  1.00  0.00           O1-
ATOM   1504  N   GLU   196       3.444   5.720  -5.764  1.00  0.00           N  
ATOM   1505  CA  GLU   196       2.508   5.447  -4.728  1.00  0.00           C  
ATOM   1506  C   GLU   196       1.372   4.487  -5.071  1.00  0.00           C  
ATOM   1507  O   GLU   196       0.188   4.886  -5.058  1.00  0.00           O  
ATOM   1508  CB  GLU   196       2.016   6.691  -4.085  1.00  0.00           C  
ATOM   1509  CG  GLU   196       3.108   7.460  -3.429  1.00  0.00           C  
ATOM   1510  CD  GLU   196       2.706   8.756  -2.792  1.00  0.00           C  
ATOM   1511  OE1 GLU   196       2.001   9.492  -3.460  1.00  0.00           O  
ATOM   1512  OE2 GLU   196       3.294   9.198  -1.787  1.00  0.00           O1-
ATOM   1513  N   CYX   197       1.660   3.194  -5.509  1.00  0.00           N  
ATOM   1514  CA  CYX   197       0.664   2.193  -5.790  1.00  0.00           C  
ATOM   1515  C   CYX   197      -0.034   1.746  -4.567  1.00  0.00           C  
ATOM   1516  O   CYX   197       0.553   1.268  -3.582  1.00  0.00           O  
ATOM   1517  CB  CYX   197       1.178   0.963  -6.563  1.00  0.00           C  
ATOM   1518  SG  CYX   197       1.833   1.282  -8.133  1.00  0.00           S  
ATOM   1519  N   SER   198      -1.415   1.813  -4.568  1.00  0.00           N  
ATOM   1520  CA  SER   198      -2.327   1.203  -3.624  1.00  0.00           C  
ATOM   1521  C   SER   198      -2.707  -0.207  -4.038  1.00  0.00           C  
ATOM   1522  O   SER   198      -3.115  -0.432  -5.214  1.00  0.00           O  
ATOM   1523  CB  SER   198      -3.577   2.006  -3.438  1.00  0.00           C  
ATOM   1524  OG  SER   198      -3.295   3.377  -3.057  1.00  0.00           O  
ATOM   1525  N   CYX   199      -2.544  -1.195  -3.188  1.00  0.00           N  
ATOM   1526  CA  CYX   199      -2.718  -2.589  -3.438  1.00  0.00           C  
ATOM   1527  C   CYX   199      -3.835  -3.275  -2.680  1.00  0.00           C  
ATOM   1528  O   CYX   199      -4.436  -2.649  -1.798  1.00  0.00           O  
ATOM   1529  CB  CYX   199      -1.376  -3.236  -3.186  1.00  0.00           C  
ATOM   1530  SG  CYX   199       0.010  -2.795  -4.318  1.00  0.00           S  
ATOM   1531  N   TYR   200      -4.157  -4.533  -3.138  1.00  0.00           N  
ATOM   1532  CA  TYR   200      -4.989  -5.563  -2.506  1.00  0.00           C  
ATOM   1533  C   TYR   200      -4.462  -7.010  -2.766  1.00  0.00           C  
ATOM   1534  O   TYR   200      -3.871  -7.289  -3.826  1.00  0.00           O  
ATOM   1535  CB  TYR   200      -6.486  -5.418  -2.748  1.00  0.00           C  
ATOM   1536  CG  TYR   200      -6.865  -5.024  -4.162  1.00  0.00           C  
ATOM   1537  CD1 TYR   200      -6.991  -3.634  -4.478  1.00  0.00           C  
ATOM   1538  CD2 TYR   200      -7.190  -6.037  -5.082  1.00  0.00           C  
ATOM   1539  CE1 TYR   200      -7.452  -3.224  -5.763  1.00  0.00           C  
ATOM   1540  CE2 TYR   200      -7.572  -5.567  -6.374  1.00  0.00           C  
ATOM   1541  CZ  TYR   200      -7.657  -4.224  -6.741  1.00  0.00           C  
ATOM   1542  OH  TYR   200      -7.840  -3.735  -7.958  1.00  0.00           O  
ATOM   1543  N   PRO   201      -4.780  -7.954  -1.853  1.00  0.00           N  
ATOM   1544  CA  PRO   201      -4.813  -9.405  -2.162  1.00  0.00           C  
ATOM   1545  C   PRO   201      -6.077  -9.883  -2.851  1.00  0.00           C  
ATOM   1546  O   PRO   201      -7.130  -9.613  -2.249  1.00  0.00           O  
ATOM   1547  CB  PRO   201      -4.760 -10.110  -0.824  1.00  0.00           C  
ATOM   1548  CG  PRO   201      -5.187  -9.066   0.174  1.00  0.00           C  
ATOM   1549  CD  PRO   201      -4.737  -7.731  -0.444  1.00  0.00           C  
ATOM   1550  N   ASN   202      -6.070 -10.524  -4.043  1.00  0.00           N  
ATOM   1551  CA  ASN   202      -7.315 -10.984  -4.690  1.00  0.00           C  
ATOM   1552  C   ASN   202      -7.028 -12.211  -5.617  1.00  0.00           C  
ATOM   1553  O   ASN   202      -6.322 -12.163  -6.564  1.00  0.00           O  
ATOM   1554  CB  ASN   202      -7.747  -9.864  -5.681  1.00  0.00           C  
ATOM   1555  CG  ASN   202      -8.930 -10.277  -6.506  1.00  0.00           C  
ATOM   1556  ND2 ASN   202      -9.025  -9.661  -7.618  1.00  0.00           N  
ATOM   1557  OD1 ASN   202      -9.688 -11.176  -6.179  1.00  0.00           O  
ATOM   1558  N   ASP   203      -7.584 -13.397  -5.297  1.00  0.00           N  
ATOM   1559  CA  ASP   203      -7.421 -14.704  -5.968  1.00  0.00           C  
ATOM   1560  C   ASP   203      -5.945 -15.107  -6.087  1.00  0.00           C  
ATOM   1561  O   ASP   203      -5.364 -15.376  -7.176  1.00  0.00           O  
ATOM   1562  CB  ASP   203      -8.258 -14.850  -7.219  1.00  0.00           C  
ATOM   1563  CG  ASP   203      -8.266 -16.282  -7.787  1.00  0.00           C  
ATOM   1564  OD1 ASP   203      -8.704 -16.335  -8.998  1.00  0.00           O  
ATOM   1565  OD2 ASP   203      -7.918 -17.300  -7.165  1.00  0.00           O1-
ATOM   1566  N   GLY   204      -5.216 -14.988  -4.959  1.00  0.00           N  
ATOM   1567  CA  GLY   204      -3.876 -15.475  -4.692  1.00  0.00           C  
ATOM   1568  C   GLY   204      -2.770 -14.720  -5.428  1.00  0.00           C  
ATOM   1569  O   GLY   204      -1.562 -14.978  -5.156  1.00  0.00           O  
ATOM   1570  N   LYS   205      -3.054 -13.685  -6.229  1.00  0.00           N  
ATOM   1571  CA  LYS   205      -2.195 -12.692  -6.661  1.00  0.00           C  
ATOM   1572  C   LYS   205      -2.341 -11.361  -5.828  1.00  0.00           C  
ATOM   1573  O   LYS   205      -3.403 -11.047  -5.326  1.00  0.00           O  
ATOM   1574  CB  LYS   205      -2.391 -12.455  -8.127  1.00  0.00           C  
ATOM   1575  CG  LYS   205      -3.807 -12.163  -8.552  1.00  0.00           C  
ATOM   1576  CD  LYS   205      -3.937 -11.617  -9.957  1.00  0.00           C  
ATOM   1577  CE  LYS   205      -5.336 -11.762 -10.497  1.00  0.00           C  
ATOM   1578  NZ  LYS   205      -6.438 -11.366  -9.472  1.00  0.00           N1+
ATOM   1579  N   VAL   206      -1.444 -10.423  -6.091  1.00  0.00           N  
ATOM   1580  CA  VAL   206      -1.574  -9.008  -5.656  1.00  0.00           C  
ATOM   1581  C   VAL   206      -1.930  -8.069  -6.891  1.00  0.00           C  
ATOM   1582  O   VAL   206      -1.302  -8.089  -7.922  1.00  0.00           O  
ATOM   1583  CB  VAL   206      -0.198  -8.555  -5.056  1.00  0.00           C  
ATOM   1584  CG1 VAL   206      -0.310  -7.156  -4.461  1.00  0.00           C  
ATOM   1585  CG2 VAL   206       0.432  -9.434  -4.034  1.00  0.00           C  
ATOM   1586  N   GLU   207      -2.951  -7.225  -6.690  1.00  0.00           N  
ATOM   1587  CA  GLU   207      -3.392  -6.204  -7.714  1.00  0.00           C  
ATOM   1588  C   GLU   207      -3.263  -4.738  -7.222  1.00  0.00           C  
ATOM   1589  O   GLU   207      -3.537  -4.461  -6.027  1.00  0.00           O  
ATOM   1590  CB  GLU   207      -4.832  -6.624  -8.113  1.00  0.00           C  
ATOM   1591  CG  GLU   207      -4.833  -7.565  -9.286  1.00  0.00           C  
ATOM   1592  CD  GLU   207      -6.213  -8.137  -9.619  1.00  0.00           C  
ATOM   1593  OE1 GLU   207      -6.913  -8.682  -8.769  1.00  0.00           O  
ATOM   1594  OE2 GLU   207      -6.541  -8.180 -10.827  1.00  0.00           O1-
ATOM   1595  N   CYX   208      -2.816  -3.784  -8.103  1.00  0.00           N  
ATOM   1596  CA  CYX   208      -2.635  -2.407  -7.653  1.00  0.00           C  
ATOM   1597  C   CYX   208      -2.947  -1.306  -8.652  1.00  0.00           C  
ATOM   1598  O   CYX   208      -2.745  -1.494  -9.846  1.00  0.00           O  
ATOM   1599  CB  CYX   208      -1.156  -2.293  -7.074  1.00  0.00           C  
ATOM   1600  SG  CYX   208      -0.461  -3.639  -6.116  1.00  0.00           S  
ATOM   1601  N   VAL   209      -3.267  -0.126  -8.098  1.00  0.00           N  
ATOM   1602  CA  VAL   209      -3.624   1.137  -8.872  1.00  0.00           C  
ATOM   1603  C   VAL   209      -2.885   2.263  -8.241  1.00  0.00           C  
ATOM   1604  O   VAL   209      -2.807   2.373  -7.005  1.00  0.00           O  
ATOM   1605  CB  VAL   209      -5.169   1.449  -8.748  1.00  0.00           C  
ATOM   1606  CG1 VAL   209      -5.588   2.719  -9.443  1.00  0.00           C  
ATOM   1607  CG2 VAL   209      -6.011   0.308  -9.262  1.00  0.00           C  
ATOM   1608  N   CYX   210      -2.317   3.107  -9.093  1.00  0.00           N  
ATOM   1609  CA  CYX   210      -1.140   3.967  -8.754  1.00  0.00           C  
ATOM   1610  C   CYX   210      -1.225   5.472  -9.175  1.00  0.00           C  
ATOM   1611  O   CYX   210      -2.188   5.935  -9.837  1.00  0.00           O  
ATOM   1612  CB  CYX   210      -0.021   3.210  -9.441  1.00  0.00           C  
ATOM   1613  SG  CYX   210       0.151   1.495  -9.285  1.00  0.00           S  
ATOM   1614  N   ARG   211      -0.248   6.238  -8.792  1.00  0.00           N  
ATOM   1615  CA  ARG   211      -0.116   7.670  -9.072  1.00  0.00           C  
ATOM   1616  C   ARG   211       0.875   7.769 -10.292  1.00  0.00           C  
ATOM   1617  O   ARG   211       1.587   6.862 -10.501  1.00  0.00           O  
ATOM   1618  CB  ARG   211       0.395   8.431  -7.767  1.00  0.00           C  
ATOM   1619  CG  ARG   211       0.891   9.904  -7.689  1.00  0.00           C  
ATOM   1620  CD  ARG   211       1.464  10.436  -6.390  1.00  0.00           C  
ATOM   1621  NE  ARG   211       1.632  11.909  -6.427  1.00  0.00           N  
ATOM   1622  CZ  ARG   211       1.667  12.623  -5.322  1.00  0.00           C  
ATOM   1623  NH1 ARG   211       2.169  13.822  -5.433  1.00  0.00           N1+
ATOM   1624  NH2 ARG   211       1.430  12.201  -4.149  1.00  0.00           N  
ATOM   1625  N   ASP   212       0.809   8.895 -11.046  1.00  0.00           N  
ATOM   1626  CA  ASP   212       1.734   9.329 -12.096  1.00  0.00           C  
ATOM   1627  C   ASP   212       2.365  10.712 -11.709  1.00  0.00           C  
ATOM   1628  O   ASP   212       1.611  11.634 -11.351  1.00  0.00           O  
ATOM   1629  CB  ASP   212       0.938   9.328 -13.481  1.00  0.00           C  
ATOM   1630  CG  ASP   212       1.546  10.336 -14.448  1.00  0.00           C  
ATOM   1631  OD1 ASP   212       2.227   9.934 -15.390  1.00  0.00           O  
ATOM   1632  OD2 ASP   212       1.294  11.562 -14.361  1.00  0.00           O1-
ATOM   1633  N   GLY   213       3.589  10.883 -11.992  1.00  0.00           N  
ATOM   1634  CA  GLY   213       4.255  12.224 -11.835  1.00  0.00           C  
ATOM   1635  C   GLY   213       4.731  13.032 -13.121  1.00  0.00           C  
ATOM   1636  O   GLY   213       5.309  14.103 -12.955  1.00  0.00           O  
ATOM   1637  N   TRP   214       4.467  12.449 -14.306  1.00  0.00           N  
ATOM   1638  CA  TRP   214       5.044  12.946 -15.550  1.00  0.00           C  
ATOM   1639  C   TRP   214       3.995  13.577 -16.448  1.00  0.00           C  
ATOM   1640  O   TRP   214       4.162  14.744 -16.886  1.00  0.00           O  
ATOM   1641  CB  TRP   214       5.886  11.795 -16.195  1.00  0.00           C  
ATOM   1642  CG  TRP   214       6.556  12.095 -17.514  1.00  0.00           C  
ATOM   1643  CD1 TRP   214       7.062  13.312 -17.855  1.00  0.00           C  
ATOM   1644  CD2 TRP   214       6.715  11.246 -18.711  1.00  0.00           C  
ATOM   1645  CE2 TRP   214       7.235  12.055 -19.715  1.00  0.00           C  
ATOM   1646  CE3 TRP   214       6.371   9.923 -19.011  1.00  0.00           C  
ATOM   1647  NE1 TRP   214       7.375  13.309 -19.170  1.00  0.00           N  
ATOM   1648  CZ2 TRP   214       7.383  11.601 -21.049  1.00  0.00           C  
ATOM   1649  CZ3 TRP   214       6.588   9.448 -20.315  1.00  0.00           C  
ATOM   1650  CH2 TRP   214       7.019  10.297 -21.349  1.00  0.00           C  
ATOM   1651  N   THR   215       2.885  12.887 -16.750  1.00  0.00           N  
ATOM   1652  CA  THR   215       1.900  13.334 -17.813  1.00  0.00           C  
ATOM   1653  C   THR   215       0.408  12.960 -17.511  1.00  0.00           C  
ATOM   1654  O   THR   215      -0.526  13.738 -17.691  1.00  0.00           O  
ATOM   1655  CB  THR   215       2.309  12.753 -19.186  1.00  0.00           C  
ATOM   1656  CG2 THR   215       3.757  13.045 -19.732  1.00  0.00           C  
ATOM   1657  OG1 THR   215       2.329  11.318 -19.054  1.00  0.00           O  
ATOM   1658  N   GLY   216       0.100  11.731 -17.057  1.00  0.00           N  
ATOM   1659  CA  GLY   216      -1.277  11.124 -16.922  1.00  0.00           C  
ATOM   1660  C   GLY   216      -2.103  11.769 -15.803  1.00  0.00           C  
ATOM   1661  O   GLY   216      -1.645  12.217 -14.720  1.00  0.00           O  
ATOM   1662  N   THR   217      -3.368  11.809 -16.124  1.00  0.00           N  
ATOM   1663  CA  THR   217      -4.496  12.087 -15.193  1.00  0.00           C  
ATOM   1664  C   THR   217      -5.462  10.918 -14.899  1.00  0.00           C  
ATOM   1665  O   THR   217      -6.288  10.909 -13.963  1.00  0.00           O  
ATOM   1666  CB  THR   217      -5.300  13.304 -15.597  1.00  0.00           C  
ATOM   1667  CG2 THR   217      -4.445  14.532 -15.871  1.00  0.00           C  
ATOM   1668  OG1 THR   217      -6.170  12.990 -16.613  1.00  0.00           O  
ATOM   1669  N   ASN   218      -5.258   9.919 -15.780  1.00  0.00           N  
ATOM   1670  CA  ASN   218      -5.590   8.558 -15.571  1.00  0.00           C  
ATOM   1671  C   ASN   218      -4.531   7.977 -14.662  1.00  0.00           C  
ATOM   1672  O   ASN   218      -3.647   8.676 -14.093  1.00  0.00           O  
ATOM   1673  CB  ASN   218      -5.669   7.783 -16.950  1.00  0.00           C  
ATOM   1674  CG  ASN   218      -4.393   7.145 -17.580  1.00  0.00           C  
ATOM   1675  ND2 ASN   218      -4.601   6.148 -18.347  1.00  0.00           N  
ATOM   1676  OD1 ASN   218      -3.239   7.540 -17.396  1.00  0.00           O  
ATOM   1677  N   ARG   219      -4.554   6.677 -14.406  1.00  0.00           N  
ATOM   1678  CA  ARG   219      -3.645   6.044 -13.481  1.00  0.00           C  
ATOM   1679  C   ARG   219      -2.884   4.738 -14.012  1.00  0.00           C  
ATOM   1680  O   ARG   219      -3.454   3.999 -14.817  1.00  0.00           O  
ATOM   1681  CB  ARG   219      -4.442   5.525 -12.251  1.00  0.00           C  
ATOM   1682  CG  ARG   219      -4.828   6.754 -11.386  1.00  0.00           C  
ATOM   1683  CD  ARG   219      -5.308   6.323 -10.018  1.00  0.00           C  
ATOM   1684  NE  ARG   219      -5.554   7.472  -9.143  1.00  0.00           N  
ATOM   1685  CZ  ARG   219      -4.691   8.351  -8.548  1.00  0.00           C  
ATOM   1686  NH1 ARG   219      -5.093   9.394  -7.849  1.00  0.00           N1+
ATOM   1687  NH2 ARG   219      -3.388   8.166  -8.642  1.00  0.00           N  
ATOM   1688  N   PRO   220      -1.619   4.486 -13.608  1.00  0.00           N  
ATOM   1689  CA  PRO   220      -0.955   3.197 -13.800  1.00  0.00           C  
ATOM   1690  C   PRO   220      -1.680   2.113 -12.979  1.00  0.00           C  
ATOM   1691  O   PRO   220      -2.232   2.381 -11.888  1.00  0.00           O  
ATOM   1692  CB  PRO   220       0.506   3.386 -13.348  1.00  0.00           C  
ATOM   1693  CG  PRO   220       0.735   4.761 -12.818  1.00  0.00           C  
ATOM   1694  CD  PRO   220      -0.710   5.359 -12.853  1.00  0.00           C  
ATOM   1695  N   VAL   221      -1.679   0.852 -13.572  1.00  0.00           N  
ATOM   1696  CA  VAL   221      -2.118  -0.391 -13.031  1.00  0.00           C  
ATOM   1697  C   VAL   221      -1.008  -1.349 -13.114  1.00  0.00           C  
ATOM   1698  O   VAL   221      -0.517  -1.680 -14.137  1.00  0.00           O  
ATOM   1699  CB  VAL   221      -3.473  -0.873 -13.651  1.00  0.00           C  
ATOM   1700  CG1 VAL   221      -3.872  -2.217 -13.052  1.00  0.00           C  
ATOM   1701  CG2 VAL   221      -4.548   0.076 -13.287  1.00  0.00           C  
ATOM   1702  N   LEU   222      -0.625  -1.815 -11.942  1.00  0.00           N  
ATOM   1703  CA  LEU   222       0.449  -2.785 -11.656  1.00  0.00           C  
ATOM   1704  C   LEU   222      -0.132  -4.033 -11.007  1.00  0.00           C  
ATOM   1705  O   LEU   222      -1.036  -4.059 -10.183  1.00  0.00           O  
ATOM   1706  CB  LEU   222       1.417  -2.036 -10.743  1.00  0.00           C  
ATOM   1707  CG  LEU   222       2.809  -2.650 -10.560  1.00  0.00           C  
ATOM   1708  CD1 LEU   222       3.545  -2.980 -11.869  1.00  0.00           C  
ATOM   1709  CD2 LEU   222       3.607  -1.678  -9.793  1.00  0.00           C  
ATOM   1710  N   VAL   223       0.258  -5.232 -11.561  1.00  0.00           N  
ATOM   1711  CA  VAL   223      -0.199  -6.552 -11.103  1.00  0.00           C  
ATOM   1712  C   VAL   223       1.002  -7.424 -10.742  1.00  0.00           C  
ATOM   1713  O   VAL   223       1.859  -7.688 -11.576  1.00  0.00           O  
ATOM   1714  CB  VAL   223      -1.167  -7.220 -12.033  1.00  0.00           C  
ATOM   1715  CG1 VAL   223      -1.715  -8.564 -11.487  1.00  0.00           C  
ATOM   1716  CG2 VAL   223      -2.329  -6.359 -12.344  1.00  0.00           C  
ATOM   1717  N   ILE   224       1.035  -7.965  -9.508  1.00  0.00           N  
ATOM   1718  CA  ILE   224       2.211  -8.635  -8.900  1.00  0.00           C  
ATOM   1719  C   ILE   224       1.849 -10.117  -8.676  1.00  0.00           C  
ATOM   1720  O   ILE   224       0.829 -10.389  -8.002  1.00  0.00           O  
ATOM   1721  CB  ILE   224       2.832  -7.850  -7.672  1.00  0.00           C  
ATOM   1722  CG1 ILE   224       3.148  -6.432  -8.089  1.00  0.00           C  
ATOM   1723  CG2 ILE   224       4.130  -8.616  -7.165  1.00  0.00           C  
ATOM   1724  CD1 ILE   224       3.409  -5.560  -6.885  1.00  0.00           C  
ATOM   1725  N   SER   225       2.716 -10.981  -9.230  1.00  0.00           N  
ATOM   1726  CA  SER   225       2.547 -12.436  -9.132  1.00  0.00           C  
ATOM   1727  C   SER   225       3.402 -13.037  -8.007  1.00  0.00           C  
ATOM   1728  O   SER   225       4.359 -12.424  -7.519  1.00  0.00           O  
ATOM   1729  CB  SER   225       2.766 -13.100 -10.482  1.00  0.00           C  
ATOM   1730  OG  SER   225       4.067 -13.199 -11.043  1.00  0.00           O  
ATOM   1731  N   PRO   226       3.073 -14.189  -7.461  1.00  0.00           N  
ATOM   1732  CA  PRO   226       3.888 -14.728  -6.374  1.00  0.00           C  
ATOM   1733  C   PRO   226       5.299 -15.183  -6.735  1.00  0.00           C  
ATOM   1734  O   PRO   226       6.194 -15.194  -5.880  1.00  0.00           O  
ATOM   1735  CB  PRO   226       3.108 -15.906  -5.777  1.00  0.00           C  
ATOM   1736  CG  PRO   226       1.759 -15.896  -6.420  1.00  0.00           C  
ATOM   1737  CD  PRO   226       1.964 -15.071  -7.700  1.00  0.00           C  
ATOM   1738  N   ASP   227       5.604 -15.417  -8.049  1.00  0.00           N  
ATOM   1739  CA  ASP   227       6.924 -15.711  -8.476  1.00  0.00           C  
ATOM   1740  C   ASP   227       7.717 -14.323  -8.756  1.00  0.00           C  
ATOM   1741  O   ASP   227       8.797 -14.274  -9.326  1.00  0.00           O  
ATOM   1742  CB  ASP   227       6.854 -16.731  -9.703  1.00  0.00           C  
ATOM   1743  CG  ASP   227       6.221 -16.084 -10.963  1.00  0.00           C  
ATOM   1744  OD1 ASP   227       6.898 -15.933 -12.007  1.00  0.00           O  
ATOM   1745  OD2 ASP   227       5.016 -15.647 -10.899  1.00  0.00           O1-
ATOM   1746  N   LEU   228       7.081 -13.222  -8.360  1.00  0.00           N  
ATOM   1747  CA  LEU   228       7.594 -11.877  -8.616  1.00  0.00           C  
ATOM   1748  C   LEU   228       7.627 -11.426 -10.131  1.00  0.00           C  
ATOM   1749  O   LEU   228       8.345 -10.458 -10.467  1.00  0.00           O  
ATOM   1750  CB  LEU   228       8.938 -11.520  -7.880  1.00  0.00           C  
ATOM   1751  CG  LEU   228       9.097 -10.043  -7.398  1.00  0.00           C  
ATOM   1752  CD1 LEU   228       7.890  -9.436  -6.737  1.00  0.00           C  
ATOM   1753  CD2 LEU   228      10.179  -9.999  -6.337  1.00  0.00           C  
ATOM   1754  N   SER   229       6.877 -12.085 -10.977  1.00  0.00           N  
ATOM   1755  CA  SER   229       6.688 -11.639 -12.386  1.00  0.00           C  
ATOM   1756  C   SER   229       5.728 -10.395 -12.451  1.00  0.00           C  
ATOM   1757  O   SER   229       4.872 -10.252 -11.570  1.00  0.00           O  
ATOM   1758  CB  SER   229       6.296 -12.769 -13.432  1.00  0.00           C  
ATOM   1759  OG  SER   229       7.307 -13.735 -13.567  1.00  0.00           O  
ATOM   1760  N   TYR   230       6.007  -9.492 -13.347  1.00  0.00           N  
ATOM   1761  CA  TYR   230       5.377  -8.173 -13.463  1.00  0.00           C  
ATOM   1762  C   TYR   230       4.459  -8.128 -14.758  1.00  0.00           C  
ATOM   1763  O   TYR   230       4.713  -8.690 -15.844  1.00  0.00           O  
ATOM   1764  CB  TYR   230       6.409  -7.031 -13.527  1.00  0.00           C  
ATOM   1765  CG  TYR   230       7.302  -7.131 -14.786  1.00  0.00           C  
ATOM   1766  CD1 TYR   230       6.996  -6.405 -15.918  1.00  0.00           C  
ATOM   1767  CD2 TYR   230       8.488  -7.973 -14.724  1.00  0.00           C  
ATOM   1768  CE1 TYR   230       7.915  -6.411 -16.993  1.00  0.00           C  
ATOM   1769  CE2 TYR   230       9.506  -7.849 -15.753  1.00  0.00           C  
ATOM   1770  CZ  TYR   230       9.181  -7.121 -16.965  1.00  0.00           C  
ATOM   1771  OH  TYR   230      10.095  -6.931 -17.893  1.00  0.00           O  
ATOM   1772  N   ARG   231       3.380  -7.383 -14.582  1.00  0.00           N  
ATOM   1773  CA  ARG   231       2.423  -6.888 -15.592  1.00  0.00           C  
ATOM   1774  C   ARG   231       2.266  -5.469 -15.287  1.00  0.00           C  
ATOM   1775  O   ARG   231       2.043  -5.160 -14.120  1.00  0.00           O  
ATOM   1776  CB  ARG   231       1.169  -7.753 -15.503  1.00  0.00           C  
ATOM   1777  CG  ARG   231       1.272  -9.140 -16.178  1.00  0.00           C  
ATOM   1778  CD  ARG   231       0.177 -10.107 -15.990  1.00  0.00           C  
ATOM   1779  NE  ARG   231       0.220 -10.750 -14.700  1.00  0.00           N  
ATOM   1780  CZ  ARG   231      -0.561 -11.643 -14.233  1.00  0.00           C  
ATOM   1781  NH1 ARG   231      -1.597 -11.992 -14.863  1.00  0.00           N1+
ATOM   1782  NH2 ARG   231      -0.407 -12.091 -13.065  1.00  0.00           N  
ATOM   1783  N   VAL   232       2.307  -4.593 -16.338  1.00  0.00           N  
ATOM   1784  CA  VAL   232       1.992  -3.119 -16.214  1.00  0.00           C  
ATOM   1785  C   VAL   232       1.027  -2.661 -17.306  1.00  0.00           C  
ATOM   1786  O   VAL   232       1.250  -2.788 -18.527  1.00  0.00           O  
ATOM   1787  CB  VAL   232       3.307  -2.343 -16.315  1.00  0.00           C  
ATOM   1788  CG1 VAL   232       3.142  -0.869 -16.148  1.00  0.00           C  
ATOM   1789  CG2 VAL   232       4.214  -2.889 -15.297  1.00  0.00           C  
ATOM   1790  N   GLY   233      -0.086  -2.187 -16.819  1.00  0.00           N  
ATOM   1791  CA  GLY   233      -1.267  -1.732 -17.574  1.00  0.00           C  
ATOM   1792  C   GLY   233      -1.657  -0.240 -17.120  1.00  0.00           C  
ATOM   1793  O   GLY   233      -1.018   0.386 -16.228  1.00  0.00           O  
ATOM   1794  N   TYR   234      -2.792   0.238 -17.654  1.00  0.00           N  
ATOM   1795  CA  TYR   234      -3.451   1.467 -17.184  1.00  0.00           C  
ATOM   1796  C   TYR   234      -4.914   1.244 -16.907  1.00  0.00           C  
ATOM   1797  O   TYR   234      -5.549   0.333 -17.368  1.00  0.00           O  
ATOM   1798  CB  TYR   234      -3.203   2.614 -18.202  1.00  0.00           C  
ATOM   1799  CG  TYR   234      -1.801   3.272 -18.045  1.00  0.00           C  
ATOM   1800  CD1 TYR   234      -0.704   2.746 -18.765  1.00  0.00           C  
ATOM   1801  CD2 TYR   234      -1.595   4.438 -17.252  1.00  0.00           C  
ATOM   1802  CE1 TYR   234       0.579   3.252 -18.595  1.00  0.00           C  
ATOM   1803  CE2 TYR   234      -0.342   4.882 -17.025  1.00  0.00           C  
ATOM   1804  CZ  TYR   234       0.775   4.265 -17.707  1.00  0.00           C  
ATOM   1805  OH  TYR   234       2.047   4.524 -17.346  1.00  0.00           O  
ATOM   1806  N   LEU   235      -5.379   2.098 -15.925  1.00  0.00           N  
ATOM   1807  CA  LEU   235      -6.699   2.178 -15.405  1.00  0.00           C  
ATOM   1808  C   LEU   235      -7.533   2.690 -16.563  1.00  0.00           C  
ATOM   1809  O   LEU   235      -7.395   3.857 -17.002  1.00  0.00           O  
ATOM   1810  CB  LEU   235      -6.848   3.016 -14.158  1.00  0.00           C  
ATOM   1811  CG  LEU   235      -8.279   3.185 -13.617  1.00  0.00           C  
ATOM   1812  CD1 LEU   235      -9.014   1.887 -13.313  1.00  0.00           C  
ATOM   1813  CD2 LEU   235      -8.308   3.922 -12.322  1.00  0.00           C  
ATOM   1814  N   CYX   236      -8.376   1.769 -17.079  1.00  0.00           N  
ATOM   1815  CA  CYX   236      -9.025   1.926 -18.366  1.00  0.00           C  
ATOM   1816  C   CYX   236     -10.035   2.977 -18.348  1.00  0.00           C  
ATOM   1817  O   CYX   236     -10.340   3.491 -19.446  1.00  0.00           O  
ATOM   1818  CB  CYX   236      -9.677   0.583 -18.762  1.00  0.00           C  
ATOM   1819  SG  CYX   236      -8.582  -0.884 -18.893  1.00  0.00           S  
ATOM   1820  N   ALA   237     -10.736   3.244 -17.260  1.00  0.00           N  
ATOM   1821  CA  ALA   237     -11.943   4.034 -17.254  1.00  0.00           C  
ATOM   1822  C   ALA   237     -11.744   5.438 -17.904  1.00  0.00           C  
ATOM   1823  O   ALA   237     -10.709   6.088 -17.904  1.00  0.00           O  
ATOM   1824  CB  ALA   237     -12.320   4.171 -15.775  1.00  0.00           C  
ATOM   1825  N   GLY   238     -12.886   5.849 -18.530  1.00  0.00           N  
ATOM   1826  CA  GLY   238     -12.984   7.094 -19.281  1.00  0.00           C  
ATOM   1827  C   GLY   238     -13.289   8.386 -18.502  1.00  0.00           C  
ATOM   1828  O   GLY   238     -13.697   9.382 -19.066  1.00  0.00           O  
ATOM   1829  N   ILE   239     -12.891   8.437 -17.223  1.00  0.00           N  
ATOM   1830  CA  ILE   239     -12.766   9.631 -16.400  1.00  0.00           C  
ATOM   1831  C   ILE   239     -11.400   9.678 -15.624  1.00  0.00           C  
ATOM   1832  O   ILE   239     -10.848   8.659 -15.238  1.00  0.00           O  
ATOM   1833  CB  ILE   239     -13.904   9.657 -15.388  1.00  0.00           C  
ATOM   1834  CG1 ILE   239     -14.078   8.357 -14.554  1.00  0.00           C  
ATOM   1835  CG2 ILE   239     -15.137  10.107 -16.024  1.00  0.00           C  
ATOM   1836  CD1 ILE   239     -14.862   8.669 -13.326  1.00  0.00           C  
ATOM   1837  N   PRO   240     -10.885  10.843 -15.336  1.00  0.00           N  
ATOM   1838  CA  PRO   240      -9.660  11.017 -14.508  1.00  0.00           C  
ATOM   1839  C   PRO   240      -9.848  11.134 -12.966  1.00  0.00           C  
ATOM   1840  O   PRO   240     -10.900  11.396 -12.435  1.00  0.00           O  
ATOM   1841  CB  PRO   240      -9.121  12.322 -15.085  1.00  0.00           C  
ATOM   1842  CG  PRO   240     -10.335  13.209 -15.307  1.00  0.00           C  
ATOM   1843  CD  PRO   240     -11.441  12.169 -15.631  1.00  0.00           C  
ATOM   1844  N   SER   241      -8.749  10.910 -12.264  1.00  0.00           N  
ATOM   1845  CA  SER   241      -8.683  10.833 -10.855  1.00  0.00           C  
ATOM   1846  C   SER   241      -7.378  11.233 -10.178  1.00  0.00           C  
ATOM   1847  O   SER   241      -7.320  11.556  -9.056  1.00  0.00           O  
ATOM   1848  CB  SER   241      -9.035   9.299 -10.552  1.00  0.00           C  
ATOM   1849  OG  SER   241      -8.159   8.279 -10.942  1.00  0.00           O  
ATOM   1850  N   ASP   242      -6.305  11.358 -10.936  1.00  0.00           N  
ATOM   1851  CA  ASP   242      -4.948  11.834 -10.436  1.00  0.00           C  
ATOM   1852  C   ASP   242      -4.789  13.299 -10.514  1.00  0.00           C  
ATOM   1853  O   ASP   242      -3.882  13.849 -11.161  1.00  0.00           O  
ATOM   1854  CB  ASP   242      -3.819  11.149 -11.190  1.00  0.00           C  
ATOM   1855  CG  ASP   242      -2.412  11.298 -10.491  1.00  0.00           C  
ATOM   1856  OD1 ASP   242      -1.443  11.721 -11.200  1.00  0.00           O  
ATOM   1857  OD2 ASP   242      -2.249  10.911  -9.340  1.00  0.00           O1-
ATOM   1858  N   THR   243      -5.599  14.035  -9.713  1.00  0.00           N  
ATOM   1859  CA  THR   243      -5.628  15.413  -9.337  1.00  0.00           C  
ATOM   1860  C   THR   243      -4.206  15.989  -9.123  1.00  0.00           C  
ATOM   1861  O   THR   243      -3.351  15.347  -8.529  1.00  0.00           O  
ATOM   1862  CB  THR   243      -6.363  15.510  -7.965  1.00  0.00           C  
ATOM   1863  CG2 THR   243      -6.475  16.961  -7.388  1.00  0.00           C  
ATOM   1864  OG1 THR   243      -7.737  15.112  -8.093  1.00  0.00           O  
ATOM   1865  N   PRO   244      -3.904  17.175  -9.788  1.00  0.00           N  
ATOM   1866  CA  PRO   244      -4.798  18.024 -10.596  1.00  0.00           C  
ATOM   1867  C   PRO   244      -5.148  17.336 -11.956  1.00  0.00           C  
ATOM   1868  O   PRO   244      -4.370  16.667 -12.665  1.00  0.00           O  
ATOM   1869  CB  PRO   244      -3.985  19.339 -10.808  1.00  0.00           C  
ATOM   1870  CG  PRO   244      -2.523  18.929 -10.706  1.00  0.00           C  
ATOM   1871  CD  PRO   244      -2.539  17.738  -9.806  1.00  0.00           C  
ATOM   1872  N   ARG   245      -6.414  17.637 -12.318  1.00  0.00           N  
ATOM   1873  CA  ARG   245      -6.998  17.013 -13.550  1.00  0.00           C  
ATOM   1874  C   ARG   245      -7.919  17.856 -14.488  1.00  0.00           C  
ATOM   1875  O   ARG   245      -8.505  18.835 -14.005  1.00  0.00           O  
ATOM   1876  CB  ARG   245      -7.746  15.717 -13.006  1.00  0.00           C  
ATOM   1877  CG  ARG   245      -9.033  15.938 -12.200  1.00  0.00           C  
ATOM   1878  CD  ARG   245      -9.543  14.611 -11.553  1.00  0.00           C  
ATOM   1879  NE  ARG   245     -10.893  14.700 -11.003  1.00  0.00           N  
ATOM   1880  CZ  ARG   245     -11.264  14.556  -9.763  1.00  0.00           C  
ATOM   1881  NH1 ARG   245     -12.500  14.787  -9.537  1.00  0.00           N1+
ATOM   1882  NH2 ARG   245     -10.419  14.330  -8.766  1.00  0.00           N  
ATOM   1883  N   GLY   246      -7.983  17.437 -15.734  1.00  0.00           N  
ATOM   1884  CA  GLY   246      -8.930  17.932 -16.725  1.00  0.00           C  
ATOM   1885  C   GLY   246     -10.420  17.440 -16.487  1.00  0.00           C  
ATOM   1886  O   GLY   246     -10.713  16.792 -15.453  1.00  0.00           O  
ATOM   1887  N   GLU   247     -11.311  17.980 -17.304  1.00  0.00           N  
ATOM   1888  CA  GLU   247     -12.864  17.898 -17.094  1.00  0.00           C  
ATOM   1889  C   GLU   247     -13.385  16.497 -17.530  1.00  0.00           C  
ATOM   1890  O   GLU   247     -12.953  15.964 -18.521  1.00  0.00           O  
ATOM   1891  CB  GLU   247     -13.583  19.094 -17.726  1.00  0.00           C  
ATOM   1892  CG  GLU   247     -15.040  19.353 -17.503  1.00  0.00           C  
ATOM   1893  CD  GLU   247     -15.576  20.566 -18.322  1.00  0.00           C  
ATOM   1894  OE1 GLU   247     -16.618  21.072 -17.862  1.00  0.00           O  
ATOM   1895  OE2 GLU   247     -15.021  20.977 -19.369  1.00  0.00           O1-
ATOM   1896  N   ASP   248     -14.404  15.972 -16.745  1.00  0.00           N  
ATOM   1897  CA  ASP   248     -14.926  14.588 -17.101  1.00  0.00           C  
ATOM   1898  C   ASP   248     -15.571  14.580 -18.533  1.00  0.00           C  
ATOM   1899  O   ASP   248     -15.250  13.719 -19.337  1.00  0.00           O  
ATOM   1900  CB  ASP   248     -15.919  14.006 -16.117  1.00  0.00           C  
ATOM   1901  CG  ASP   248     -15.394  13.972 -14.678  1.00  0.00           C  
ATOM   1902  OD1 ASP   248     -16.103  14.203 -13.702  1.00  0.00           O  
ATOM   1903  OD2 ASP   248     -14.184  13.729 -14.545  1.00  0.00           O1-
ATOM   1904  N   THR   249     -16.353  15.587 -18.943  1.00  0.00           N  
ATOM   1905  CA  THR   249     -17.029  15.596 -20.295  1.00  0.00           C  
ATOM   1906  C   THR   249     -15.973  15.912 -21.377  1.00  0.00           C  
ATOM   1907  O   THR   249     -16.292  15.909 -22.554  1.00  0.00           O  
ATOM   1908  CB  THR   249     -18.285  16.521 -20.446  1.00  0.00           C  
ATOM   1909  CG2 THR   249     -19.434  15.952 -19.624  1.00  0.00           C  
ATOM   1910  OG1 THR   249     -17.865  17.746 -19.867  1.00  0.00           O  
ATOM   1911  N   GLN   250     -14.691  16.233 -21.044  1.00  0.00           N  
ATOM   1912  CA  GLN   250     -13.605  16.304 -21.964  1.00  0.00           C  
ATOM   1913  C   GLN   250     -12.684  15.021 -21.961  1.00  0.00           C  
ATOM   1914  O   GLN   250     -11.701  14.994 -22.675  1.00  0.00           O  
ATOM   1915  CB  GLN   250     -12.740  17.636 -21.764  1.00  0.00           C  
ATOM   1916  CG  GLN   250     -13.678  18.913 -21.907  1.00  0.00           C  
ATOM   1917  CD  GLN   250     -12.923  20.171 -22.222  1.00  0.00           C  
ATOM   1918  NE2 GLN   250     -13.017  21.132 -21.371  1.00  0.00           N  
ATOM   1919  OE1 GLN   250     -12.306  20.281 -23.248  1.00  0.00           O  
ATOM   1920  N   PHE   251     -12.900  14.021 -21.128  1.00  0.00           N  
ATOM   1921  CA  PHE   251     -12.054  12.831 -20.913  1.00  0.00           C  
ATOM   1922  C   PHE   251     -12.498  11.686 -21.810  1.00  0.00           C  
ATOM   1923  O   PHE   251     -13.694  11.449 -21.938  1.00  0.00           O  
ATOM   1924  CB  PHE   251     -12.005  12.393 -19.476  1.00  0.00           C  
ATOM   1925  CG  PHE   251     -10.628  11.851 -19.060  1.00  0.00           C  
ATOM   1926  CD1 PHE   251      -9.498  12.644 -18.834  1.00  0.00           C  
ATOM   1927  CD2 PHE   251     -10.505  10.423 -19.106  1.00  0.00           C  
ATOM   1928  CE1 PHE   251      -8.213  11.994 -18.783  1.00  0.00           C  
ATOM   1929  CE2 PHE   251      -9.261   9.769 -18.966  1.00  0.00           C  
ATOM   1930  CZ  PHE   251      -8.151  10.625 -18.828  1.00  0.00           C  
ATOM   1931  N   THR   252     -11.553  10.920 -22.290  1.00  0.00           N  
ATOM   1932  CA  THR   252     -11.712   9.556 -22.829  1.00  0.00           C  
ATOM   1933  C   THR   252     -10.663   8.586 -22.283  1.00  0.00           C  
ATOM   1934  O   THR   252      -9.595   8.951 -21.812  1.00  0.00           O  
ATOM   1935  CB  THR   252     -11.667   9.737 -24.353  1.00  0.00           C  
ATOM   1936  CG2 THR   252     -11.551   8.446 -25.195  1.00  0.00           C  
ATOM   1937  OG1 THR   252     -12.955  10.329 -24.745  1.00  0.00           O  
ATOM   1938  N   GLY   253     -11.043   7.352 -22.271  1.00  0.00           N  
ATOM   1939  CA  GLY   253     -10.277   6.303 -21.512  1.00  0.00           C  
ATOM   1940  C   GLY   253      -9.216   5.519 -22.321  1.00  0.00           C  
ATOM   1941  O   GLY   253      -9.275   5.468 -23.514  1.00  0.00           O  
ATOM   1942  N   SER   254      -8.213   4.905 -21.654  1.00  0.00           N  
ATOM   1943  CA  SER   254      -7.194   4.056 -22.305  1.00  0.00           C  
ATOM   1944  C   SER   254      -6.751   2.937 -21.334  1.00  0.00           C  
ATOM   1945  O   SER   254      -6.222   3.226 -20.275  1.00  0.00           O  
ATOM   1946  CB  SER   254      -5.933   4.872 -22.726  1.00  0.00           C  
ATOM   1947  OG  SER   254      -4.967   3.895 -23.153  1.00  0.00           O  
ATOM   1948  N   CYX   255      -6.783   1.691 -21.787  1.00  0.00           N  
ATOM   1949  CA  CYX   255      -6.277   0.558 -20.976  1.00  0.00           C  
ATOM   1950  C   CYX   255      -4.724   0.485 -21.082  1.00  0.00           C  
ATOM   1951  O   CYX   255      -4.192  -0.287 -20.278  1.00  0.00           O  
ATOM   1952  CB  CYX   255      -6.937  -0.782 -21.473  1.00  0.00           C  
ATOM   1953  SG  CYX   255      -8.514  -1.125 -20.921  1.00  0.00           S  
ATOM   1954  N   THR   256      -4.044   1.213 -21.996  1.00  0.00           N  
ATOM   1955  CA  THR   256      -2.732   0.893 -22.565  1.00  0.00           C  
ATOM   1956  C   THR   256      -1.674   2.059 -22.417  1.00  0.00           C  
ATOM   1957  O   THR   256      -0.451   1.820 -22.424  1.00  0.00           O  
ATOM   1958  CB  THR   256      -2.862   0.390 -23.995  1.00  0.00           C  
ATOM   1959  CG2 THR   256      -3.670  -0.916 -24.053  1.00  0.00           C  
ATOM   1960  OG1 THR   256      -3.463   1.247 -24.957  1.00  0.00           O  
ATOM   1961  N   SER   257      -2.177   3.361 -22.292  1.00  0.00           N  
ATOM   1962  CA  SER   257      -1.306   4.501 -22.329  1.00  0.00           C  
ATOM   1963  C   SER   257      -1.676   5.447 -21.102  1.00  0.00           C  
ATOM   1964  O   SER   257      -2.862   5.383 -20.715  1.00  0.00           O  
ATOM   1965  CB  SER   257      -1.468   5.266 -23.707  1.00  0.00           C  
ATOM   1966  OG  SER   257      -2.873   5.315 -24.060  1.00  0.00           O  
ATOM   1967  N   PRO   258      -0.790   6.384 -20.755  1.00  0.00           N  
ATOM   1968  CA  PRO   258      -1.026   7.470 -19.802  1.00  0.00           C  
ATOM   1969  C   PRO   258      -1.734   8.627 -20.466  1.00  0.00           C  
ATOM   1970  O   PRO   258      -1.078   9.427 -21.168  1.00  0.00           O  
ATOM   1971  CB  PRO   258       0.341   7.690 -19.111  1.00  0.00           C  
ATOM   1972  CG  PRO   258       1.273   7.427 -20.264  1.00  0.00           C  
ATOM   1973  CD  PRO   258       0.636   6.315 -21.003  1.00  0.00           C  
ATOM   1974  N   MET   259      -3.040   8.796 -20.193  1.00  0.00           N  
ATOM   1975  CA  MET   259      -3.851   9.857 -20.711  1.00  0.00           C  
ATOM   1976  C   MET   259      -3.766  11.201 -19.914  1.00  0.00           C  
ATOM   1977  O   MET   259      -4.247  11.310 -18.798  1.00  0.00           O  
ATOM   1978  CB  MET   259      -5.282   9.392 -20.972  1.00  0.00           C  
ATOM   1979  CG  MET   259      -5.318   8.055 -21.688  1.00  0.00           C  
ATOM   1980  SD  MET   259      -5.258   8.227 -23.522  1.00  0.00           S  
ATOM   1981  CE  MET   259      -7.007   8.681 -23.808  1.00  0.00           C  
ATOM   1982  N   GLY   260      -3.354  12.296 -20.521  1.00  0.00           N  
ATOM   1983  CA  GLY   260      -3.345  13.712 -20.062  1.00  0.00           C  
ATOM   1984  C   GLY   260      -2.067  14.542 -20.293  1.00  0.00           C  
ATOM   1985  O   GLY   260      -1.161  14.042 -20.974  1.00  0.00           O  
ATOM   1986  N   ASN   261      -1.870  15.679 -19.540  1.00  0.00           N  
ATOM   1987  CA  ASN   261      -0.686  16.502 -19.592  1.00  0.00           C  
ATOM   1988  C   ASN   261      -0.355  17.252 -18.291  1.00  0.00           C  
ATOM   1989  O   ASN   261       0.106  18.357 -18.315  1.00  0.00           O  
ATOM   1990  CB  ASN   261      -0.853  17.410 -20.766  1.00  0.00           C  
ATOM   1991  CG  ASN   261      -2.012  18.339 -20.724  1.00  0.00           C  
ATOM   1992  ND2 ASN   261      -2.072  19.232 -21.706  1.00  0.00           N  
ATOM   1993  OD1 ASN   261      -2.741  18.458 -19.712  1.00  0.00           O  
ATOM   1994  N   GLN   262      -0.630  16.630 -17.125  1.00  0.00           N  
ATOM   1995  CA  GLN   262      -0.438  17.229 -15.841  1.00  0.00           C  
ATOM   1996  C   GLN   262       0.537  16.292 -15.075  1.00  0.00           C  
ATOM   1997  O   GLN   262       0.191  15.157 -14.759  1.00  0.00           O  
ATOM   1998  CB  GLN   262      -1.762  17.526 -15.213  1.00  0.00           C  
ATOM   1999  CG  GLN   262      -2.646  18.526 -16.036  1.00  0.00           C  
ATOM   2000  CD  GLN   262      -4.009  18.541 -15.348  1.00  0.00           C  
ATOM   2001  NE2 GLN   262      -4.014  19.295 -14.272  1.00  0.00           N  
ATOM   2002  OE1 GLN   262      -4.957  17.945 -15.735  1.00  0.00           O  
ATOM   2003  N   GLY   263       1.737  16.854 -14.805  1.00  0.00           N  
ATOM   2004  CA  GLY   263       2.882  16.233 -14.196  1.00  0.00           C  
ATOM   2005  C   GLY   263       2.531  15.793 -12.786  1.00  0.00           C  
ATOM   2006  O   GLY   263       2.279  14.574 -12.621  1.00  0.00           O  
ATOM   2007  N   TYR   264       2.467  16.752 -11.874  1.00  0.00           N  
ATOM   2008  CA  TYR   264       2.065  16.441 -10.450  1.00  0.00           C  
ATOM   2009  C   TYR   264       0.769  15.583 -10.292  1.00  0.00           C  
ATOM   2010  O   TYR   264       0.078  15.330 -11.283  1.00  0.00           O  
ATOM   2011  CB  TYR   264       2.050  17.696  -9.678  1.00  0.00           C  
ATOM   2012  CG  TYR   264       1.864  17.572  -8.134  1.00  0.00           C  
ATOM   2013  CD1 TYR   264       2.991  17.464  -7.298  1.00  0.00           C  
ATOM   2014  CD2 TYR   264       0.594  17.683  -7.612  1.00  0.00           C  
ATOM   2015  CE1 TYR   264       2.747  17.375  -5.904  1.00  0.00           C  
ATOM   2016  CE2 TYR   264       0.379  17.724  -6.213  1.00  0.00           C  
ATOM   2017  CZ  TYR   264       1.475  17.676  -5.365  1.00  0.00           C  
ATOM   2018  OH  TYR   264       1.282  17.651  -4.079  1.00  0.00           O  
ATOM   2019  N   GLY   265       0.583  14.991  -9.104  1.00  0.00           N  
ATOM   2020  CA  GLY   265      -0.393  13.943  -8.836  1.00  0.00           C  
ATOM   2021  C   GLY   265      -0.776  13.793  -7.446  1.00  0.00           C  
ATOM   2022  O   GLY   265      -0.449  14.575  -6.524  1.00  0.00           O  
ATOM   2023  N   VAL   266      -1.663  12.815  -7.164  1.00  0.00           N  
ATOM   2024  CA  VAL   266      -2.104  12.434  -5.784  1.00  0.00           C  
ATOM   2025  C   VAL   266      -2.333  10.887  -5.660  1.00  0.00           C  
ATOM   2026  O   VAL   266      -2.953  10.270  -6.532  1.00  0.00           O  
ATOM   2027  CB  VAL   266      -3.349  13.147  -5.281  1.00  0.00           C  
ATOM   2028  CG1 VAL   266      -4.666  12.754  -5.877  1.00  0.00           C  
ATOM   2029  CG2 VAL   266      -3.486  13.053  -3.725  1.00  0.00           C  
ATOM   2030  N   LYN   267      -1.908  10.312  -4.511  1.00  0.00           N  
ATOM   2031  CA  LYN   267      -2.214   8.915  -4.093  1.00  0.00           C  
ATOM   2032  C   LYN   267      -3.731   8.622  -4.149  1.00  0.00           C  
ATOM   2033  O   LYN   267      -4.419   9.242  -3.419  1.00  0.00           O  
ATOM   2034  CB  LYN   267      -1.534   8.576  -2.772  1.00  0.00           C  
ATOM   2035  CG  LYN   267      -1.667   7.094  -2.473  1.00  0.00           C  
ATOM   2036  CD  LYN   267      -1.048   6.743  -1.084  1.00  0.00           C  
ATOM   2037  CE  LYN   267      -1.066   5.251  -1.054  1.00  0.00           C  
ATOM   2038  NZ  LYN   267      -2.276   4.558  -0.708  1.00  0.00           N  
ATOM   2039  N   GLY   268      -4.159   7.684  -4.938  1.00  0.00           N  
ATOM   2040  CA  GLY   268      -5.466   7.029  -4.833  1.00  0.00           C  
ATOM   2041  C   GLY   268      -5.539   5.493  -5.006  1.00  0.00           C  
ATOM   2042  O   GLY   268      -4.475   4.891  -4.978  1.00  0.00           O  
ATOM   2043  N   PHE   269      -6.720   4.932  -5.305  1.00  0.00           N  
ATOM   2044  CA  PHE   269      -6.985   3.452  -5.400  1.00  0.00           C  
ATOM   2045  C   PHE   269      -8.013   3.100  -6.520  1.00  0.00           C  
ATOM   2046  O   PHE   269      -8.832   3.908  -6.977  1.00  0.00           O  
ATOM   2047  CB  PHE   269      -7.426   3.031  -4.011  1.00  0.00           C  
ATOM   2048  CG  PHE   269      -8.741   3.652  -3.492  1.00  0.00           C  
ATOM   2049  CD1 PHE   269      -8.727   4.587  -2.440  1.00  0.00           C  
ATOM   2050  CD2 PHE   269      -9.998   3.076  -3.963  1.00  0.00           C  
ATOM   2051  CE1 PHE   269      -9.971   4.978  -1.888  1.00  0.00           C  
ATOM   2052  CE2 PHE   269     -11.202   3.577  -3.417  1.00  0.00           C  
ATOM   2053  CZ  PHE   269     -11.188   4.595  -2.452  1.00  0.00           C  
ATOM   2054  N   GLY   270      -8.107   1.819  -6.835  1.00  0.00           N  
ATOM   2055  CA  GLY   270      -9.229   1.293  -7.573  1.00  0.00           C  
ATOM   2056  C   GLY   270      -9.339  -0.184  -7.444  1.00  0.00           C  
ATOM   2057  O   GLY   270      -8.631  -0.966  -8.099  1.00  0.00           O  
ATOM   2058  N   PHE   271     -10.328  -0.627  -6.726  1.00  0.00           N  
ATOM   2059  CA  PHE   271     -10.761  -1.999  -6.499  1.00  0.00           C  
ATOM   2060  C   PHE   271     -11.504  -2.645  -7.725  1.00  0.00           C  
ATOM   2061  O   PHE   271     -12.670  -2.314  -8.084  1.00  0.00           O  
ATOM   2062  CB  PHE   271     -11.661  -2.138  -5.278  1.00  0.00           C  
ATOM   2063  CG  PHE   271     -10.976  -1.958  -3.910  1.00  0.00           C  
ATOM   2064  CD1 PHE   271     -11.410  -0.898  -3.101  1.00  0.00           C  
ATOM   2065  CD2 PHE   271     -10.228  -2.991  -3.331  1.00  0.00           C  
ATOM   2066  CE1 PHE   271     -10.894  -0.777  -1.787  1.00  0.00           C  
ATOM   2067  CE2 PHE   271      -9.691  -2.879  -2.037  1.00  0.00           C  
ATOM   2068  CZ  PHE   271      -9.974  -1.746  -1.303  1.00  0.00           C  
ATOM   2069  N   ARG   272     -10.804  -3.516  -8.432  1.00  0.00           N  
ATOM   2070  CA  ARG   272     -11.380  -4.462  -9.315  1.00  0.00           C  
ATOM   2071  C   ARG   272     -12.663  -5.079  -8.867  1.00  0.00           C  
ATOM   2072  O   ARG   272     -12.680  -5.519  -7.691  1.00  0.00           O  
ATOM   2073  CB  ARG   272     -10.325  -5.532  -9.643  1.00  0.00           C  
ATOM   2074  CG  ARG   272     -10.657  -6.436 -10.820  1.00  0.00           C  
ATOM   2075  CD  ARG   272      -9.552  -7.465 -11.165  1.00  0.00           C  
ATOM   2076  NE  ARG   272     -10.118  -8.523 -12.001  1.00  0.00           N  
ATOM   2077  CZ  ARG   272      -9.545  -9.732 -12.192  1.00  0.00           C  
ATOM   2078  NH1 ARG   272      -8.431 -10.080 -11.664  1.00  0.00           N1+
ATOM   2079  NH2 ARG   272     -10.073 -10.601 -12.981  1.00  0.00           N  
ATOM   2080  N   GLN   273     -13.750  -5.074  -9.616  1.00  0.00           N  
ATOM   2081  CA  GLN   273     -14.992  -5.699  -9.199  1.00  0.00           C  
ATOM   2082  C   GLN   273     -15.415  -6.607 -10.307  1.00  0.00           C  
ATOM   2083  O   GLN   273     -16.447  -6.335 -10.926  1.00  0.00           O  
ATOM   2084  CB  GLN   273     -16.078  -4.682  -8.803  1.00  0.00           C  
ATOM   2085  CG  GLN   273     -15.807  -3.698  -7.624  1.00  0.00           C  
ATOM   2086  CD  GLN   273     -16.125  -4.387  -6.262  1.00  0.00           C  
ATOM   2087  NE2 GLN   273     -15.179  -5.148  -5.691  1.00  0.00           N  
ATOM   2088  OE1 GLN   273     -17.263  -4.392  -5.831  1.00  0.00           O  
ATOM   2089  N   GLY   274     -14.651  -7.640 -10.629  1.00  0.00           N  
ATOM   2090  CA  GLY   274     -14.852  -8.369 -11.898  1.00  0.00           C  
ATOM   2091  C   GLY   274     -14.290  -7.486 -13.019  1.00  0.00           C  
ATOM   2092  O   GLY   274     -13.093  -7.176 -12.988  1.00  0.00           O  
ATOM   2093  N   THR   275     -15.063  -7.358 -14.059  1.00  0.00           N  
ATOM   2094  CA  THR   275     -14.863  -6.270 -15.130  1.00  0.00           C  
ATOM   2095  C   THR   275     -15.002  -4.792 -14.772  1.00  0.00           C  
ATOM   2096  O   THR   275     -14.470  -3.887 -15.363  1.00  0.00           O  
ATOM   2097  CB  THR   275     -15.760  -6.599 -16.317  1.00  0.00           C  
ATOM   2098  CG2 THR   275     -15.910  -8.066 -16.769  1.00  0.00           C  
ATOM   2099  OG1 THR   275     -17.127  -6.217 -16.138  1.00  0.00           O  
ATOM   2100  N   ASP   276     -15.724  -4.537 -13.645  1.00  0.00           N  
ATOM   2101  CA  ASP   276     -15.945  -3.154 -13.172  1.00  0.00           C  
ATOM   2102  C   ASP   276     -14.824  -2.713 -12.267  1.00  0.00           C  
ATOM   2103  O   ASP   276     -13.905  -3.429 -11.865  1.00  0.00           O  
ATOM   2104  CB  ASP   276     -17.259  -2.930 -12.447  1.00  0.00           C  
ATOM   2105  CG  ASP   276     -18.535  -3.350 -13.093  1.00  0.00           C  
ATOM   2106  OD1 ASP   276     -18.736  -3.182 -14.272  1.00  0.00           O  
ATOM   2107  OD2 ASP   276     -19.365  -3.854 -12.294  1.00  0.00           O1-
ATOM   2108  N   VAL   277     -14.883  -1.470 -11.766  1.00  0.00           N  
ATOM   2109  CA  VAL   277     -13.945  -0.964 -10.792  1.00  0.00           C  
ATOM   2110  C   VAL   277     -14.649  -0.031  -9.862  1.00  0.00           C  
ATOM   2111  O   VAL   277     -15.239   0.930 -10.331  1.00  0.00           O  
ATOM   2112  CB  VAL   277     -12.717  -0.419 -11.493  1.00  0.00           C  
ATOM   2113  CG1 VAL   277     -12.893   0.858 -12.324  1.00  0.00           C  
ATOM   2114  CG2 VAL   277     -11.636  -0.183 -10.466  1.00  0.00           C  
ATOM   2115  N   TRP   278     -14.659  -0.284  -8.570  1.00  0.00           N  
ATOM   2116  CA  TRP   278     -14.955   0.823  -7.657  1.00  0.00           C  
ATOM   2117  C   TRP   278     -13.665   1.689  -7.466  1.00  0.00           C  
ATOM   2118  O   TRP   278     -12.659   1.203  -7.035  1.00  0.00           O  
ATOM   2119  CB  TRP   278     -15.448   0.479  -6.186  1.00  0.00           C  
ATOM   2120  CG  TRP   278     -16.891   0.278  -5.948  1.00  0.00           C  
ATOM   2121  CD1 TRP   278     -17.456  -0.968  -5.639  1.00  0.00           C  
ATOM   2122  CD2 TRP   278     -18.011   1.194  -5.826  1.00  0.00           C  
ATOM   2123  CE2 TRP   278     -19.183   0.570  -5.427  1.00  0.00           C  
ATOM   2124  CE3 TRP   278     -18.041   2.589  -5.940  1.00  0.00           C  
ATOM   2125  NE1 TRP   278     -18.753  -0.769  -5.355  1.00  0.00           N  
ATOM   2126  CZ2 TRP   278     -20.400   1.185  -5.308  1.00  0.00           C  
ATOM   2127  CZ3 TRP   278     -19.280   3.282  -5.778  1.00  0.00           C  
ATOM   2128  CH2 TRP   278     -20.480   2.590  -5.452  1.00  0.00           C  
ATOM   2129  N   MET   279     -13.699   2.983  -7.873  1.00  0.00           N  
ATOM   2130  CA  MET   279     -12.528   3.873  -7.823  1.00  0.00           C  
ATOM   2131  C   MET   279     -12.841   5.228  -7.152  1.00  0.00           C  
ATOM   2132  O   MET   279     -13.873   5.865  -7.339  1.00  0.00           O  
ATOM   2133  CB  MET   279     -11.836   4.196  -9.221  1.00  0.00           C  
ATOM   2134  CG  MET   279     -12.908   4.364 -10.345  1.00  0.00           C  
ATOM   2135  SD  MET   279     -12.319   4.436 -12.024  1.00  0.00           S  
ATOM   2136  CE  MET   279     -11.528   6.071 -12.245  1.00  0.00           C  
ATOM   2137  N   GLY   280     -11.900   5.587  -6.253  1.00  0.00           N  
ATOM   2138  CA  GLY   280     -12.015   6.757  -5.385  1.00  0.00           C  
ATOM   2139  C   GLY   280     -11.315   7.923  -5.935  1.00  0.00           C  
ATOM   2140  O   GLY   280     -10.232   7.663  -6.545  1.00  0.00           O  
ATOM   2141  N   ARG   281     -11.848   9.133  -5.763  1.00  0.00           N  
ATOM   2142  CA  ARG   281     -11.142  10.454  -6.187  1.00  0.00           C  
ATOM   2143  C   ARG   281     -11.668  11.701  -5.323  1.00  0.00           C  
ATOM   2144  O   ARG   281     -12.758  11.794  -4.788  1.00  0.00           O  
ATOM   2145  CB  ARG   281     -11.357  10.634  -7.715  1.00  0.00           C  
ATOM   2146  CG  ARG   281     -12.812  10.924  -8.111  1.00  0.00           C  
ATOM   2147  CD  ARG   281     -12.836  11.097  -9.687  1.00  0.00           C  
ATOM   2148  NE  ARG   281     -14.033  11.742 -10.176  1.00  0.00           N  
ATOM   2149  CZ  ARG   281     -14.359  12.336 -11.263  1.00  0.00           C  
ATOM   2150  NH1 ARG   281     -15.461  12.883 -11.453  1.00  0.00           N1+
ATOM   2151  NH2 ARG   281     -13.465  12.525 -12.161  1.00  0.00           N  
ATOM   2152  N   THR   282     -10.826  12.720  -5.324  1.00  0.00           N  
ATOM   2153  CA  THR   282     -11.186  14.000  -4.797  1.00  0.00           C  
ATOM   2154  C   THR   282     -12.329  14.706  -5.594  1.00  0.00           C  
ATOM   2155  O   THR   282     -12.296  14.588  -6.818  1.00  0.00           O  
ATOM   2156  CB  THR   282     -10.027  14.865  -4.628  1.00  0.00           C  
ATOM   2157  CG2 THR   282      -8.850  14.474  -3.680  1.00  0.00           C  
ATOM   2158  OG1 THR   282      -9.367  15.103  -5.869  1.00  0.00           O  
ATOM   2159  N   ILE   283     -13.306  15.346  -4.929  1.00  0.00           N  
ATOM   2160  CA  ILE   283     -14.400  16.070  -5.634  1.00  0.00           C  
ATOM   2161  C   ILE   283     -13.775  17.174  -6.466  1.00  0.00           C  
ATOM   2162  O   ILE   283     -14.096  17.391  -7.665  1.00  0.00           O  
ATOM   2163  CB  ILE   283     -15.453  16.697  -4.620  1.00  0.00           C  
ATOM   2164  CG1 ILE   283     -16.068  15.574  -3.828  1.00  0.00           C  
ATOM   2165  CG2 ILE   283     -16.544  17.376  -5.487  1.00  0.00           C  
ATOM   2166  CD1 ILE   283     -16.892  16.048  -2.665  1.00  0.00           C  
ATOM   2167  N   SER   284     -12.882  17.973  -5.874  1.00  0.00           N  
ATOM   2168  CA  SER   284     -12.208  19.085  -6.635  1.00  0.00           C  
ATOM   2169  C   SER   284     -11.165  18.539  -7.666  1.00  0.00           C  
ATOM   2170  O   SER   284     -10.628  17.407  -7.495  1.00  0.00           O  
ATOM   2171  CB  SER   284     -11.613  20.069  -5.671  1.00  0.00           C  
ATOM   2172  OG  SER   284     -11.118  21.140  -6.457  1.00  0.00           O  
ATOM   2173  N   ARG   285     -10.932  19.278  -8.768  1.00  0.00           N  
ATOM   2174  CA  ARG   285     -10.029  18.934  -9.905  1.00  0.00           C  
ATOM   2175  C   ARG   285      -8.774  19.697  -9.928  1.00  0.00           C  
ATOM   2176  O   ARG   285      -7.791  19.264 -10.496  1.00  0.00           O  
ATOM   2177  CB  ARG   285     -10.818  19.150 -11.202  1.00  0.00           C  
ATOM   2178  CG  ARG   285     -12.300  18.583 -11.397  1.00  0.00           C  
ATOM   2179  CD  ARG   285     -12.794  18.456 -12.821  1.00  0.00           C  
ATOM   2180  NE  ARG   285     -12.987  19.852 -13.308  1.00  0.00           N  
ATOM   2181  CZ  ARG   285     -12.325  20.450 -14.267  1.00  0.00           C  
ATOM   2182  NH1 ARG   285     -11.251  19.898 -14.827  1.00  0.00           N1+
ATOM   2183  NH2 ARG   285     -12.577  21.595 -14.753  1.00  0.00           N  
ATOM   2184  N   THR   286      -8.773  20.963  -9.485  1.00  0.00           N  
ATOM   2185  CA  THR   286      -7.661  21.852  -9.436  1.00  0.00           C  
ATOM   2186  C   THR   286      -7.189  22.210  -8.044  1.00  0.00           C  
ATOM   2187  O   THR   286      -6.238  22.952  -7.833  1.00  0.00           O  
ATOM   2188  CB  THR   286      -8.061  23.160 -10.059  1.00  0.00           C  
ATOM   2189  CG2 THR   286      -8.415  23.106 -11.528  1.00  0.00           C  
ATOM   2190  OG1 THR   286      -9.305  23.640  -9.514  1.00  0.00           O  
ATOM   2191  N   SER   287      -7.699  21.432  -7.069  1.00  0.00           N  
ATOM   2192  CA  SER   287      -7.122  21.302  -5.722  1.00  0.00           C  
ATOM   2193  C   SER   287      -7.501  19.957  -5.113  1.00  0.00           C  
ATOM   2194  O   SER   287      -8.519  19.402  -5.530  1.00  0.00           O  
ATOM   2195  CB  SER   287      -7.469  22.498  -4.767  1.00  0.00           C  
ATOM   2196  OG  SER   287      -6.600  22.637  -3.617  1.00  0.00           O  
ATOM   2197  N   ARG   288      -6.816  19.598  -4.063  1.00  0.00           N  
ATOM   2198  CA  ARG   288      -7.251  18.447  -3.259  1.00  0.00           C  
ATOM   2199  C   ARG   288      -8.301  18.744  -2.256  1.00  0.00           C  
ATOM   2200  O   ARG   288      -7.884  19.171  -1.154  1.00  0.00           O  
ATOM   2201  CB  ARG   288      -6.046  17.775  -2.590  1.00  0.00           C  
ATOM   2202  CG  ARG   288      -5.054  17.318  -3.629  1.00  0.00           C  
ATOM   2203  CD  ARG   288      -3.725  17.035  -2.875  1.00  0.00           C  
ATOM   2204  NE  ARG   288      -2.665  16.310  -3.642  1.00  0.00           N  
ATOM   2205  CZ  ARG   288      -1.500  15.883  -3.125  1.00  0.00           C  
ATOM   2206  NH1 ARG   288      -0.601  15.450  -3.995  1.00  0.00           N1+
ATOM   2207  NH2 ARG   288      -0.991  15.907  -1.915  1.00  0.00           N  
ATOM   2208  N   SER   289      -9.584  18.614  -2.603  1.00  0.00           N  
ATOM   2209  CA  SER   289     -10.624  18.698  -1.517  1.00  0.00           C  
ATOM   2210  C   SER   289     -11.612  17.634  -1.680  1.00  0.00           C  
ATOM   2211  O   SER   289     -11.788  17.150  -2.810  1.00  0.00           O  
ATOM   2212  CB  SER   289     -11.288  20.078  -1.382  1.00  0.00           C  
ATOM   2213  OG  SER   289     -10.389  20.961  -0.606  1.00  0.00           O  
ATOM   2214  N   GLY   290     -12.289  17.300  -0.572  1.00  0.00           N  
ATOM   2215  CA  GLY   290     -13.301  16.228  -0.516  1.00  0.00           C  
ATOM   2216  C   GLY   290     -12.880  14.889  -1.044  1.00  0.00           C  
ATOM   2217  O   GLY   290     -11.810  14.613  -1.485  1.00  0.00           O  
ATOM   2218  N   PHE   291     -13.753  13.940  -1.021  1.00  0.00           N  
ATOM   2219  CA  PHE   291     -13.571  12.621  -1.622  1.00  0.00           C  
ATOM   2220  C   PHE   291     -14.899  11.880  -1.981  1.00  0.00           C  
ATOM   2221  O   PHE   291     -15.773  11.763  -1.109  1.00  0.00           O  
ATOM   2222  CB  PHE   291     -12.710  11.767  -0.696  1.00  0.00           C  
ATOM   2223  CG  PHE   291     -12.088  10.512  -1.298  1.00  0.00           C  
ATOM   2224  CD1 PHE   291     -10.917  10.707  -2.021  1.00  0.00           C  
ATOM   2225  CD2 PHE   291     -12.669   9.244  -1.240  1.00  0.00           C  
ATOM   2226  CE1 PHE   291     -10.179   9.580  -2.527  1.00  0.00           C  
ATOM   2227  CE2 PHE   291     -12.001   8.125  -1.697  1.00  0.00           C  
ATOM   2228  CZ  PHE   291     -10.782   8.276  -2.301  1.00  0.00           C  
ATOM   2229  N   GLU   292     -15.013  11.207  -3.116  1.00  0.00           N  
ATOM   2230  CA  GLU   292     -16.076  10.345  -3.674  1.00  0.00           C  
ATOM   2231  C   GLU   292     -15.506   8.986  -4.150  1.00  0.00           C  
ATOM   2232  O   GLU   292     -14.281   8.843  -4.334  1.00  0.00           O  
ATOM   2233  CB  GLU   292     -16.714  11.157  -4.768  1.00  0.00           C  
ATOM   2234  CG  GLU   292     -15.794  11.416  -5.994  1.00  0.00           C  
ATOM   2235  CD  GLU   292     -16.601  12.167  -7.104  1.00  0.00           C  
ATOM   2236  OE1 GLU   292     -17.777  12.512  -6.983  1.00  0.00           O  
ATOM   2237  OE2 GLU   292     -16.004  12.378  -8.187  1.00  0.00           O1-
ATOM   2238  N   ILE   293     -16.365   8.024  -4.347  1.00  0.00           N  
ATOM   2239  CA  ILE   293     -16.162   6.675  -4.959  1.00  0.00           C  
ATOM   2240  C   ILE   293     -17.131   6.453  -6.064  1.00  0.00           C  
ATOM   2241  O   ILE   293     -18.307   6.818  -5.922  1.00  0.00           O  
ATOM   2242  CB  ILE   293     -16.073   5.567  -3.814  1.00  0.00           C  
ATOM   2243  CG1 ILE   293     -17.192   5.733  -2.807  1.00  0.00           C  
ATOM   2244  CG2 ILE   293     -14.675   5.567  -3.130  1.00  0.00           C  
ATOM   2245  CD1 ILE   293     -17.205   4.395  -1.982  1.00  0.00           C  
ATOM   2246  N   LEU   294     -16.686   5.875  -7.197  1.00  0.00           N  
ATOM   2247  CA  LEU   294     -17.484   5.809  -8.434  1.00  0.00           C  
ATOM   2248  C   LEU   294     -17.342   4.358  -8.991  1.00  0.00           C  
ATOM   2249  O   LEU   294     -16.203   4.009  -9.303  1.00  0.00           O  
ATOM   2250  CB  LEU   294     -16.965   6.788  -9.433  1.00  0.00           C  
ATOM   2251  CG  LEU   294     -17.063   8.319  -9.173  1.00  0.00           C  
ATOM   2252  CD1 LEU   294     -16.616   9.067 -10.451  1.00  0.00           C  
ATOM   2253  CD2 LEU   294     -18.561   8.605  -8.839  1.00  0.00           C  
ATOM   2254  N   ARG   295     -18.383   3.513  -9.127  1.00  0.00           N  
ATOM   2255  CA  ARG   295     -18.252   2.181  -9.670  1.00  0.00           C  
ATOM   2256  C   ARG   295     -18.455   2.222 -11.233  1.00  0.00           C  
ATOM   2257  O   ARG   295     -19.573   2.000 -11.790  1.00  0.00           O  
ATOM   2258  CB  ARG   295     -19.276   1.199  -8.990  1.00  0.00           C  
ATOM   2259  CG  ARG   295     -19.164  -0.213  -9.526  1.00  0.00           C  
ATOM   2260  CD  ARG   295     -19.939  -1.267  -8.744  1.00  0.00           C  
ATOM   2261  NE  ARG   295     -19.767  -2.534  -9.415  1.00  0.00           N  
ATOM   2262  CZ  ARG   295     -19.575  -3.751  -8.882  1.00  0.00           C  
ATOM   2263  NH1 ARG   295     -19.806  -3.966  -7.602  1.00  0.00           N1+
ATOM   2264  NH2 ARG   295     -19.294  -4.724  -9.630  1.00  0.00           N  
ATOM   2265  N   ILE   296     -17.354   2.506 -11.945  1.00  0.00           N  
ATOM   2266  CA  ILE   296     -17.260   2.625 -13.391  1.00  0.00           C  
ATOM   2267  C   ILE   296     -17.407   1.215 -14.031  1.00  0.00           C  
ATOM   2268  O   ILE   296     -16.645   0.339 -13.687  1.00  0.00           O  
ATOM   2269  CB  ILE   296     -15.966   3.244 -13.898  1.00  0.00           C  
ATOM   2270  CG1 ILE   296     -15.730   4.644 -13.206  1.00  0.00           C  
ATOM   2271  CG2 ILE   296     -15.990   3.367 -15.475  1.00  0.00           C  
ATOM   2272  CD1 ILE   296     -16.917   5.617 -13.284  1.00  0.00           C  
ATOM   2273  N   LYS   297     -18.380   1.086 -14.933  1.00  0.00           N  
ATOM   2274  CA  LYS   297     -18.938  -0.107 -15.633  1.00  0.00           C  
ATOM   2275  C   LYS   297     -17.995  -0.674 -16.667  1.00  0.00           C  
ATOM   2276  O   LYS   297     -17.567   0.098 -17.494  1.00  0.00           O  
ATOM   2277  CB  LYS   297     -20.231   0.414 -16.278  1.00  0.00           C  
ATOM   2278  CG  LYS   297     -20.925  -0.498 -17.342  1.00  0.00           C  
ATOM   2279  CD  LYS   297     -21.568  -1.639 -16.591  1.00  0.00           C  
ATOM   2280  CE  LYS   297     -22.013  -2.651 -17.573  1.00  0.00           C  
ATOM   2281  NZ  LYS   297     -22.503  -3.877 -16.952  1.00  0.00           N1+
ATOM   2282  N   ASN   298     -17.645  -1.985 -16.555  1.00  0.00           N  
ATOM   2283  CA  ASN   298     -16.517  -2.651 -17.278  1.00  0.00           C  
ATOM   2284  C   ASN   298     -15.196  -1.812 -17.177  1.00  0.00           C  
ATOM   2285  O   ASN   298     -14.290  -1.958 -17.957  1.00  0.00           O  
ATOM   2286  CB  ASN   298     -16.939  -2.987 -18.708  1.00  0.00           C  
ATOM   2287  CG  ASN   298     -18.312  -3.606 -18.832  1.00  0.00           C  
ATOM   2288  ND2 ASN   298     -18.495  -4.681 -18.151  1.00  0.00           N  
ATOM   2289  OD1 ASN   298     -19.154  -3.130 -19.521  1.00  0.00           O  
ATOM   2290  N   GLY   299     -15.100  -0.872 -16.223  1.00  0.00           N  
ATOM   2291  CA  GLY   299     -14.031   0.122 -16.051  1.00  0.00           C  
ATOM   2292  C   GLY   299     -12.622  -0.344 -15.792  1.00  0.00           C  
ATOM   2293  O   GLY   299     -11.760   0.502 -15.709  1.00  0.00           O  
ATOM   2294  N   TRP   300     -12.494  -1.640 -15.613  1.00  0.00           N  
ATOM   2295  CA  TRP   300     -11.222  -2.264 -15.432  1.00  0.00           C  
ATOM   2296  C   TRP   300     -10.633  -2.875 -16.774  1.00  0.00           C  
ATOM   2297  O   TRP   300      -9.389  -3.050 -16.868  1.00  0.00           O  
ATOM   2298  CB  TRP   300     -11.360  -3.431 -14.413  1.00  0.00           C  
ATOM   2299  CG  TRP   300     -10.102  -4.136 -13.925  1.00  0.00           C  
ATOM   2300  CD1 TRP   300      -9.606  -5.322 -14.236  1.00  0.00           C  
ATOM   2301  CD2 TRP   300      -9.234  -3.530 -12.959  1.00  0.00           C  
ATOM   2302  CE2 TRP   300      -8.069  -4.354 -12.836  1.00  0.00           C  
ATOM   2303  CE3 TRP   300      -9.227  -2.303 -12.237  1.00  0.00           C  
ATOM   2304  NE1 TRP   300      -8.396  -5.432 -13.609  1.00  0.00           N  
ATOM   2305  CZ2 TRP   300      -6.976  -4.073 -11.977  1.00  0.00           C  
ATOM   2306  CZ3 TRP   300      -8.164  -1.992 -11.378  1.00  0.00           C  
ATOM   2307  CH2 TRP   300      -7.069  -2.847 -11.267  1.00  0.00           C  
ATOM   2308  N   THR   301     -11.514  -3.131 -17.728  1.00  0.00           N  
ATOM   2309  CA  THR   301     -11.096  -3.916 -18.958  1.00  0.00           C  
ATOM   2310  C   THR   301     -11.567  -3.325 -20.297  1.00  0.00           C  
ATOM   2311  O   THR   301     -11.136  -3.727 -21.324  1.00  0.00           O  
ATOM   2312  CB  THR   301     -11.585  -5.345 -18.855  1.00  0.00           C  
ATOM   2313  CG2 THR   301     -11.243  -5.996 -17.540  1.00  0.00           C  
ATOM   2314  OG1 THR   301     -12.954  -5.415 -18.931  1.00  0.00           O  
ATOM   2315  N   GLN   302     -12.486  -2.445 -20.254  1.00  0.00           N  
ATOM   2316  CA  GLN   302     -13.024  -1.563 -21.324  1.00  0.00           C  
ATOM   2317  C   GLN   302     -12.732  -0.059 -21.038  1.00  0.00           C  
ATOM   2318  O   GLN   302     -12.496   0.314 -19.881  1.00  0.00           O  
ATOM   2319  CB  GLN   302     -14.457  -1.877 -21.590  1.00  0.00           C  
ATOM   2320  CG  GLN   302     -14.869  -3.352 -21.906  1.00  0.00           C  
ATOM   2321  CD  GLN   302     -16.300  -3.499 -22.366  1.00  0.00           C  
ATOM   2322  NE2 GLN   302     -16.703  -4.711 -22.754  1.00  0.00           N  
ATOM   2323  OE1 GLN   302     -17.057  -2.533 -22.437  1.00  0.00           O  
ATOM   2324  N   THR   303     -12.582   0.796 -22.048  1.00  0.00           N  
ATOM   2325  CA  THR   303     -12.364   2.209 -22.026  1.00  0.00           C  
ATOM   2326  C   THR   303     -13.686   2.978 -21.753  1.00  0.00           C  
ATOM   2327  O   THR   303     -13.898   4.100 -22.139  1.00  0.00           O  
ATOM   2328  CB  THR   303     -11.518   2.756 -23.194  1.00  0.00           C  
ATOM   2329  CG2 THR   303     -10.114   2.165 -23.100  1.00  0.00           C  
ATOM   2330  OG1 THR   303     -11.962   2.201 -24.391  1.00  0.00           O  
ATOM   2331  N   SER   304     -14.457   2.399 -20.825  1.00  0.00           N  
ATOM   2332  CA  SER   304     -15.817   2.827 -20.504  1.00  0.00           C  
ATOM   2333  C   SER   304     -15.955   3.808 -19.373  1.00  0.00           C  
ATOM   2334  O   SER   304     -15.018   3.882 -18.623  1.00  0.00           O  
ATOM   2335  CB  SER   304     -16.799   1.581 -20.323  1.00  0.00           C  
ATOM   2336  OG  SER   304     -17.022   1.002 -21.617  1.00  0.00           O  
ATOM   2337  N   LYS   305     -17.115   4.531 -19.168  1.00  0.00           N  
ATOM   2338  CA  LYS   305     -17.179   5.684 -18.350  1.00  0.00           C  
ATOM   2339  C   LYS   305     -18.474   5.725 -17.530  1.00  0.00           C  
ATOM   2340  O   LYS   305     -18.518   6.481 -16.525  1.00  0.00           O  
ATOM   2341  CB  LYS   305     -16.896   7.005 -19.181  1.00  0.00           C  
ATOM   2342  CG  LYS   305     -17.693   7.083 -20.523  1.00  0.00           C  
ATOM   2343  CD  LYS   305     -17.715   8.473 -21.097  1.00  0.00           C  
ATOM   2344  CE  LYS   305     -16.329   8.953 -21.608  1.00  0.00           C  
ATOM   2345  NZ  LYS   305     -16.522  10.308 -22.096  1.00  0.00           N1+
ATOM   2346  N   GLU   306     -19.552   4.944 -17.825  1.00  0.00           N  
ATOM   2347  CA  GLU   306     -20.708   4.996 -16.983  1.00  0.00           C  
ATOM   2348  C   GLU   306     -20.578   4.449 -15.558  1.00  0.00           C  
ATOM   2349  O   GLU   306     -19.924   3.445 -15.280  1.00  0.00           O  
ATOM   2350  CB  GLU   306     -21.899   4.441 -17.783  1.00  0.00           C  
ATOM   2351  CG  GLU   306     -21.881   2.880 -18.075  1.00  0.00           C  
ATOM   2352  CD  GLU   306     -23.053   2.385 -18.843  1.00  0.00           C  
ATOM   2353  OE1 GLU   306     -24.130   2.007 -18.314  1.00  0.00           O  
ATOM   2354  OE2 GLU   306     -22.900   2.207 -20.067  1.00  0.00           O1-
ATOM   2355  N   GLN   307     -21.368   5.043 -14.701  1.00  0.00           N  
ATOM   2356  CA  GLN   307     -21.461   4.643 -13.225  1.00  0.00           C  
ATOM   2357  C   GLN   307     -22.555   3.608 -13.099  1.00  0.00           C  
ATOM   2358  O   GLN   307     -23.704   3.996 -13.346  1.00  0.00           O  
ATOM   2359  CB  GLN   307     -21.757   5.881 -12.338  1.00  0.00           C  
ATOM   2360  CG  GLN   307     -20.613   6.836 -12.466  1.00  0.00           C  
ATOM   2361  CD  GLN   307     -20.943   8.258 -11.984  1.00  0.00           C  
ATOM   2362  NE2 GLN   307     -20.590   9.285 -12.684  1.00  0.00           N  
ATOM   2363  OE1 GLN   307     -21.444   8.437 -10.876  1.00  0.00           O  
ATOM   2364  N   ILE   308     -22.331   2.395 -12.685  1.00  0.00           N  
ATOM   2365  CA  ILE   308     -23.455   1.504 -12.064  1.00  0.00           C  
ATOM   2366  C   ILE   308     -24.004   2.216 -10.759  1.00  0.00           C  
ATOM   2367  O   ILE   308     -25.219   2.409 -10.573  1.00  0.00           O  
ATOM   2368  CB  ILE   308     -22.850   0.206 -11.697  1.00  0.00           C  
ATOM   2369  CG1 ILE   308     -22.184  -0.448 -12.889  1.00  0.00           C  
ATOM   2370  CG2 ILE   308     -23.934  -0.634 -11.114  1.00  0.00           C  
ATOM   2371  CD1 ILE   308     -21.566  -1.790 -12.693  1.00  0.00           C  
ATOM   2372  N   ARG   309     -23.124   2.786  -9.914  1.00  0.00           N  
ATOM   2373  CA  ARG   309     -23.371   3.432  -8.656  1.00  0.00           C  
ATOM   2374  C   ARG   309     -22.247   4.509  -8.250  1.00  0.00           C  
ATOM   2375  O   ARG   309     -21.128   4.516  -8.751  1.00  0.00           O  
ATOM   2376  CB  ARG   309     -23.542   2.351  -7.494  1.00  0.00           C  
ATOM   2377  CG  ARG   309     -24.908   1.544  -7.395  1.00  0.00           C  
ATOM   2378  CD  ARG   309     -25.137   0.946  -6.028  1.00  0.00           C  
ATOM   2379  NE  ARG   309     -26.482   0.271  -5.954  1.00  0.00           N  
ATOM   2380  CZ  ARG   309     -26.793  -1.015  -5.892  1.00  0.00           C  
ATOM   2381  NH1 ARG   309     -26.037  -1.923  -6.340  1.00  0.00           N1+
ATOM   2382  NH2 ARG   309     -27.978  -1.381  -5.425  1.00  0.00           N  
ATOM   2383  N   LYS   310     -22.660   5.437  -7.385  1.00  0.00           N  
ATOM   2384  CA  LYS   310     -21.750   6.485  -6.754  1.00  0.00           C  
ATOM   2385  C   LYS   310     -22.118   6.722  -5.271  1.00  0.00           C  
ATOM   2386  O   LYS   310     -23.247   6.686  -4.801  1.00  0.00           O  
ATOM   2387  CB  LYS   310     -21.867   7.812  -7.582  1.00  0.00           C  
ATOM   2388  CG  LYS   310     -23.013   8.808  -7.168  1.00  0.00           C  
ATOM   2389  CD  LYS   310     -23.152   9.825  -8.287  1.00  0.00           C  
ATOM   2390  CE  LYS   310     -24.452  10.526  -8.055  1.00  0.00           C  
ATOM   2391  NZ  LYS   310     -24.527  11.725  -8.917  1.00  0.00           N1+
ATOM   2392  N   GLN   311     -21.044   7.149  -4.578  1.00  0.00           N  
ATOM   2393  CA  GLN   311     -21.112   7.652  -3.201  1.00  0.00           C  
ATOM   2394  C   GLN   311     -20.046   8.734  -2.946  1.00  0.00           C  
ATOM   2395  O   GLN   311     -18.860   8.481  -3.124  1.00  0.00           O  
ATOM   2396  CB  GLN   311     -20.939   6.441  -2.258  1.00  0.00           C  
ATOM   2397  CG  GLN   311     -22.252   5.763  -1.763  1.00  0.00           C  
ATOM   2398  CD  GLN   311     -21.930   4.682  -0.773  1.00  0.00           C  
ATOM   2399  NE2 GLN   311     -21.584   5.106   0.388  1.00  0.00           N  
ATOM   2400  OE1 GLN   311     -21.864   3.451  -1.064  1.00  0.00           O  
ATOM   2401  N   VAL   312     -20.413   9.929  -2.572  1.00  0.00           N  
ATOM   2402  CA  VAL   312     -19.523  10.935  -1.902  1.00  0.00           C  
ATOM   2403  C   VAL   312     -19.486  10.595  -0.392  1.00  0.00           C  
ATOM   2404  O   VAL   312     -20.523  10.166   0.186  1.00  0.00           O  
ATOM   2405  CB  VAL   312     -20.041  12.411  -2.182  1.00  0.00           C  
ATOM   2406  CG1 VAL   312     -18.981  13.358  -1.491  1.00  0.00           C  
ATOM   2407  CG2 VAL   312     -20.037  12.660  -3.664  1.00  0.00           C  
ATOM   2408  N   VAL   313     -18.359  10.784   0.244  1.00  0.00           N  
ATOM   2409  CA  VAL   313     -18.130  10.349   1.625  1.00  0.00           C  
ATOM   2410  C   VAL   313     -17.283  11.359   2.494  1.00  0.00           C  
ATOM   2411  O   VAL   313     -17.544  11.366   3.701  1.00  0.00           O  
ATOM   2412  CB  VAL   313     -17.428   8.974   1.641  1.00  0.00           C  
ATOM   2413  CG1 VAL   313     -18.178   7.847   1.039  1.00  0.00           C  
ATOM   2414  CG2 VAL   313     -15.995   8.839   0.990  1.00  0.00           C  
ATOM   2415  N   VAL   314     -16.442  12.243   2.008  1.00  0.00           N  
ATOM   2416  CA  VAL   314     -16.005  13.413   2.735  1.00  0.00           C  
ATOM   2417  C   VAL   314     -16.299  14.621   1.850  1.00  0.00           C  
ATOM   2418  O   VAL   314     -16.058  14.644   0.644  1.00  0.00           O  
ATOM   2419  CB  VAL   314     -14.526  13.241   2.905  1.00  0.00           C  
ATOM   2420  CG1 VAL   314     -13.899  14.464   3.618  1.00  0.00           C  
ATOM   2421  CG2 VAL   314     -14.152  12.012   3.851  1.00  0.00           C  
ATOM   2422  N   ASP   315     -16.879  15.635   2.485  1.00  0.00           N  
ATOM   2423  CA  ASP   315     -17.425  16.727   1.712  1.00  0.00           C  
ATOM   2424  C   ASP   315     -16.295  17.714   1.214  1.00  0.00           C  
ATOM   2425  O   ASP   315     -15.330  18.039   1.922  1.00  0.00           O  
ATOM   2426  CB  ASP   315     -18.398  17.397   2.658  1.00  0.00           C  
ATOM   2427  CG  ASP   315     -19.454  18.310   2.000  1.00  0.00           C  
ATOM   2428  OD1 ASP   315     -20.246  17.778   1.228  1.00  0.00           O  
ATOM   2429  OD2 ASP   315     -19.428  19.543   2.212  1.00  0.00           O1-
ATOM   2430  N   ASN   316     -16.428  18.274  -0.010  1.00  0.00           N  
ATOM   2431  CA  ASN   316     -15.556  19.293  -0.612  1.00  0.00           C  
ATOM   2432  C   ASN   316     -14.991  20.500   0.259  1.00  0.00           C  
ATOM   2433  O   ASN   316     -13.971  21.109  -0.043  1.00  0.00           O  
ATOM   2434  CB  ASN   316     -16.269  19.888  -1.855  1.00  0.00           C  
ATOM   2435  CG  ASN   316     -15.257  20.490  -2.818  1.00  0.00           C  
ATOM   2436  ND2 ASN   316     -15.649  21.633  -3.296  1.00  0.00           N  
ATOM   2437  OD1 ASN   316     -14.303  19.794  -3.265  1.00  0.00           O  
ATOM   2438  N   LEU   317     -15.525  20.794   1.481  1.00  0.00           N  
ATOM   2439  CA  LEU   317     -15.030  21.778   2.423  1.00  0.00           C  
ATOM   2440  C   LEU   317     -13.820  21.361   3.231  1.00  0.00           C  
ATOM   2441  O   LEU   317     -13.117  22.252   3.723  1.00  0.00           O  
ATOM   2442  CB  LEU   317     -16.130  22.564   3.141  1.00  0.00           C  
ATOM   2443  CG  LEU   317     -16.961  21.761   4.181  1.00  0.00           C  
ATOM   2444  CD1 LEU   317     -16.132  21.606   5.451  1.00  0.00           C  
ATOM   2445  CD2 LEU   317     -18.244  22.601   4.467  1.00  0.00           C  
ATOM   2446  N   ASN   318     -13.581  20.070   3.321  1.00  0.00           N  
ATOM   2447  CA  ASN   318     -12.378  19.568   3.986  1.00  0.00           C  
ATOM   2448  C   ASN   318     -11.238  19.505   2.903  1.00  0.00           C  
ATOM   2449  O   ASN   318     -11.384  18.869   1.838  1.00  0.00           O  
ATOM   2450  CB  ASN   318     -12.659  18.272   4.668  1.00  0.00           C  
ATOM   2451  CG  ASN   318     -14.063  18.274   5.414  1.00  0.00           C  
ATOM   2452  ND2 ASN   318     -15.088  17.785   4.820  1.00  0.00           N  
ATOM   2453  OD1 ASN   318     -14.216  18.695   6.547  1.00  0.00           O  
ATOM   2454  N   TRP   319     -10.169  20.236   3.156  1.00  0.00           N  
ATOM   2455  CA  TRP   319      -8.856  20.020   2.511  1.00  0.00           C  
ATOM   2456  C   TRP   319      -8.344  18.501   2.589  1.00  0.00           C  
ATOM   2457  O   TRP   319      -8.169  17.995   3.705  1.00  0.00           O  
ATOM   2458  CB  TRP   319      -7.854  21.031   3.072  1.00  0.00           C  
ATOM   2459  CG  TRP   319      -6.454  21.001   2.535  1.00  0.00           C  
ATOM   2460  CD1 TRP   319      -6.068  20.292   1.407  1.00  0.00           C  
ATOM   2461  CD2 TRP   319      -5.250  21.458   3.262  1.00  0.00           C  
ATOM   2462  CE2 TRP   319      -4.133  21.085   2.458  1.00  0.00           C  
ATOM   2463  CE3 TRP   319      -4.968  22.181   4.472  1.00  0.00           C  
ATOM   2464  NE1 TRP   319      -4.638  20.365   1.414  1.00  0.00           N  
ATOM   2465  CZ2 TRP   319      -2.801  21.294   2.858  1.00  0.00           C  
ATOM   2466  CZ3 TRP   319      -3.636  22.410   4.853  1.00  0.00           C  
ATOM   2467  CH2 TRP   319      -2.608  22.108   4.000  1.00  0.00           C  
ATOM   2468  N   SER   320      -8.167  17.913   1.361  1.00  0.00           N  
ATOM   2469  CA  SER   320      -7.842  16.460   1.218  1.00  0.00           C  
ATOM   2470  C   SER   320      -6.397  16.188   1.083  1.00  0.00           C  
ATOM   2471  O   SER   320      -5.583  16.925   0.512  1.00  0.00           O  
ATOM   2472  CB  SER   320      -8.658  15.769   0.129  1.00  0.00           C  
ATOM   2473  OG  SER   320     -10.042  15.666   0.422  1.00  0.00           O  
ATOM   2474  N   GLY   321      -5.927  15.054   1.594  1.00  0.00           N  
ATOM   2475  CA  GLY   321      -4.588  14.472   1.417  1.00  0.00           C  
ATOM   2476  C   GLY   321      -4.580  13.224   0.424  1.00  0.00           C  
ATOM   2477  O   GLY   321      -5.414  13.310  -0.558  1.00  0.00           O  
ATOM   2478  N   TYR   322      -3.897  12.128   0.790  1.00  0.00           N  
ATOM   2479  CA  TYR   322      -3.915  10.788   0.164  1.00  0.00           C  
ATOM   2480  C   TYR   322      -5.272   9.958   0.383  1.00  0.00           C  
ATOM   2481  O   TYR   322      -6.208  10.316   1.089  1.00  0.00           O  
ATOM   2482  CB  TYR   322      -2.686  10.012   0.639  1.00  0.00           C  
ATOM   2483  CG  TYR   322      -1.401  10.563   0.100  1.00  0.00           C  
ATOM   2484  CD1 TYR   322      -1.210  11.766  -0.537  1.00  0.00           C  
ATOM   2485  CD2 TYR   322      -0.309   9.804   0.353  1.00  0.00           C  
ATOM   2486  CE1 TYR   322       0.056  12.106  -1.064  1.00  0.00           C  
ATOM   2487  CE2 TYR   322       0.967  10.142  -0.134  1.00  0.00           C  
ATOM   2488  CZ  TYR   322       1.128  11.345  -0.781  1.00  0.00           C  
ATOM   2489  OH  TYR   322       2.295  11.583  -1.293  1.00  0.00           O  
ATOM   2490  N   SER   323      -5.330   8.810  -0.317  1.00  0.00           N  
ATOM   2491  CA  SER   323      -6.267   7.720   0.010  1.00  0.00           C  
ATOM   2492  C   SER   323      -5.717   6.359  -0.457  1.00  0.00           C  
ATOM   2493  O   SER   323      -4.832   6.406  -1.310  1.00  0.00           O  
ATOM   2494  CB  SER   323      -7.637   7.980  -0.665  1.00  0.00           C  
ATOM   2495  OG  SER   323      -7.432   7.980  -2.113  1.00  0.00           O  
ATOM   2496  N   GLY   324      -6.127   5.226   0.109  1.00  0.00           N  
ATOM   2497  CA  GLY   324      -5.529   3.884  -0.277  1.00  0.00           C  
ATOM   2498  C   GLY   324      -6.376   2.712   0.120  1.00  0.00           C  
ATOM   2499  O   GLY   324      -7.301   2.940   0.832  1.00  0.00           O  
ATOM   2500  N   SER   325      -6.127   1.521  -0.406  1.00  0.00           N  
ATOM   2501  CA  SER   325      -6.861   0.314  -0.119  1.00  0.00           C  
ATOM   2502  C   SER   325      -6.178  -0.740   0.778  1.00  0.00           C  
ATOM   2503  O   SER   325      -4.940  -0.804   0.937  1.00  0.00           O  
ATOM   2504  CB  SER   325      -7.041  -0.320  -1.545  1.00  0.00           C  
ATOM   2505  OG  SER   325      -5.756  -0.494  -2.279  1.00  0.00           O  
ATOM   2506  N   PHE   326      -7.003  -1.520   1.438  1.00  0.00           N  
ATOM   2507  CA  PHE   326      -6.645  -2.731   2.123  1.00  0.00           C  
ATOM   2508  C   PHE   326      -7.847  -3.651   2.082  1.00  0.00           C  
ATOM   2509  O   PHE   326      -8.909  -3.300   1.485  1.00  0.00           O  
ATOM   2510  CB  PHE   326      -6.202  -2.444   3.542  1.00  0.00           C  
ATOM   2511  CG  PHE   326      -7.184  -1.754   4.469  1.00  0.00           C  
ATOM   2512  CD1 PHE   326      -7.465  -0.362   4.381  1.00  0.00           C  
ATOM   2513  CD2 PHE   326      -7.984  -2.481   5.351  1.00  0.00           C  
ATOM   2514  CE1 PHE   326      -8.444   0.334   5.118  1.00  0.00           C  
ATOM   2515  CE2 PHE   326      -8.945  -1.767   6.179  1.00  0.00           C  
ATOM   2516  CZ  PHE   326      -9.234  -0.415   6.060  1.00  0.00           C  
ATOM   2517  N   THR   327      -7.758  -4.812   2.725  1.00  0.00           N  
ATOM   2518  CA  THR   327      -8.730  -5.895   2.812  1.00  0.00           C  
ATOM   2519  C   THR   327      -8.932  -6.375   4.263  1.00  0.00           C  
ATOM   2520  O   THR   327      -8.047  -6.315   5.081  1.00  0.00           O  
ATOM   2521  CB  THR   327      -8.453  -7.071   1.846  1.00  0.00           C  
ATOM   2522  CG2 THR   327      -8.722  -6.615   0.406  1.00  0.00           C  
ATOM   2523  OG1 THR   327      -7.129  -7.468   1.816  1.00  0.00           O  
ATOM   2524  N   LEU   328     -10.131  -6.944   4.473  1.00  0.00           N  
ATOM   2525  CA  LEU   328     -10.447  -7.558   5.708  1.00  0.00           C  
ATOM   2526  C   LEU   328     -10.113  -9.011   5.565  1.00  0.00           C  
ATOM   2527  O   LEU   328     -10.661  -9.636   4.634  1.00  0.00           O  
ATOM   2528  CB  LEU   328     -11.935  -7.240   5.953  1.00  0.00           C  
ATOM   2529  CG  LEU   328     -12.330  -7.385   7.483  1.00  0.00           C  
ATOM   2530  CD1 LEU   328     -11.625  -6.328   8.391  1.00  0.00           C  
ATOM   2531  CD2 LEU   328     -13.806  -7.114   7.666  1.00  0.00           C  
ATOM   2532  N   PRO   329      -9.362  -9.664   6.427  1.00  0.00           N  
ATOM   2533  CA  PRO   329      -9.150 -11.124   6.451  1.00  0.00           C  
ATOM   2534  C   PRO   329     -10.442 -11.861   6.894  1.00  0.00           C  
ATOM   2535  O   PRO   329     -11.289 -11.302   7.619  1.00  0.00           O  
ATOM   2536  CB  PRO   329      -7.902 -11.340   7.266  1.00  0.00           C  
ATOM   2537  CG  PRO   329      -7.869 -10.232   8.274  1.00  0.00           C  
ATOM   2538  CD  PRO   329      -8.535  -9.071   7.471  1.00  0.00           C  
ATOM   2539  N   VAL   330     -10.584 -13.109   6.480  1.00  0.00           N  
ATOM   2540  CA  VAL   330     -11.719 -14.076   6.668  1.00  0.00           C  
ATOM   2541  C   VAL   330     -11.943 -14.410   8.204  1.00  0.00           C  
ATOM   2542  O   VAL   330     -13.057 -14.834   8.630  1.00  0.00           O  
ATOM   2543  CB  VAL   330     -11.413 -15.305   5.801  1.00  0.00           C  
ATOM   2544  CG1 VAL   330     -11.209 -15.022   4.283  1.00  0.00           C  
ATOM   2545  CG2 VAL   330     -10.225 -16.151   6.303  1.00  0.00           C  
ATOM   2546  N   GLU   331     -10.938 -14.185   8.929  1.00  0.00           N  
ATOM   2547  CA  GLU   331     -10.884 -14.234  10.419  1.00  0.00           C  
ATOM   2548  C   GLU   331     -11.467 -12.952  11.123  1.00  0.00           C  
ATOM   2549  O   GLU   331     -11.727 -13.085  12.345  1.00  0.00           O  
ATOM   2550  CB  GLU   331      -9.350 -14.335  10.863  1.00  0.00           C  
ATOM   2551  CG  GLU   331      -8.786 -15.748  10.775  1.00  0.00           C  
ATOM   2552  CD  GLU   331      -9.583 -16.765  11.638  1.00  0.00           C  
ATOM   2553  OE1 GLU   331     -10.559 -17.346  11.101  1.00  0.00           O  
ATOM   2554  OE2 GLU   331      -9.292 -17.032  12.835  1.00  0.00           O1-
ATOM   2555  N   LEU   332     -11.704 -11.831  10.436  1.00  0.00           N  
ATOM   2556  CA  LEU   332     -12.175 -10.502  10.983  1.00  0.00           C  
ATOM   2557  C   LEU   332     -13.500 -10.004  10.396  1.00  0.00           C  
ATOM   2558  O   LEU   332     -14.158  -9.141  11.015  1.00  0.00           O  
ATOM   2559  CB  LEU   332     -10.984  -9.531  10.996  1.00  0.00           C  
ATOM   2560  CG  LEU   332     -10.971  -8.353  11.977  1.00  0.00           C  
ATOM   2561  CD1 LEU   332     -10.792  -8.861  13.424  1.00  0.00           C  
ATOM   2562  CD2 LEU   332      -9.822  -7.440  11.607  1.00  0.00           C  
ATOM   2563  N   SER   333     -13.956 -10.634   9.357  1.00  0.00           N  
ATOM   2564  CA  SER   333     -15.215 -10.513   8.669  1.00  0.00           C  
ATOM   2565  C   SER   333     -16.274 -11.556   9.065  1.00  0.00           C  
ATOM   2566  O   SER   333     -17.306 -11.264   9.638  1.00  0.00           O  
ATOM   2567  CB  SER   333     -14.879 -10.500   7.194  1.00  0.00           C  
ATOM   2568  OG  SER   333     -14.501 -11.782   6.747  1.00  0.00           O  
ATOM   2569  N   GLY   334     -16.214 -12.830   8.573  1.00  0.00           N  
ATOM   2570  CA  GLY   334     -17.233 -13.886   8.460  1.00  0.00           C  
ATOM   2571  C   GLY   334     -17.698 -13.963   7.049  1.00  0.00           C  
ATOM   2572  O   GLY   334     -18.781 -14.529   6.921  1.00  0.00           O  
ATOM   2573  N   LYS   335     -16.946 -13.495   6.127  1.00  0.00           N  
ATOM   2574  CA  LYS   335     -17.008 -13.696   4.638  1.00  0.00           C  
ATOM   2575  C   LYS   335     -16.048 -14.697   4.020  1.00  0.00           C  
ATOM   2576  O   LYS   335     -14.995 -15.047   4.607  1.00  0.00           O  
ATOM   2577  CB  LYS   335     -16.957 -12.341   3.934  1.00  0.00           C  
ATOM   2578  CG  LYS   335     -17.926 -11.267   4.463  1.00  0.00           C  
ATOM   2579  CD  LYS   335     -19.432 -11.680   4.453  1.00  0.00           C  
ATOM   2580  CE  LYS   335     -20.280 -10.492   4.879  1.00  0.00           C  
ATOM   2581  NZ  LYS   335     -21.660 -10.973   5.119  1.00  0.00           N1+
ATOM   2582  N   ASP   336     -16.474 -15.202   2.865  1.00  0.00           N  
ATOM   2583  CA  ASP   336     -15.653 -16.254   2.223  1.00  0.00           C  
ATOM   2584  C   ASP   336     -14.710 -15.640   1.169  1.00  0.00           C  
ATOM   2585  O   ASP   336     -13.621 -16.203   0.949  1.00  0.00           O  
ATOM   2586  CB  ASP   336     -16.535 -17.315   1.692  1.00  0.00           C  
ATOM   2587  CG  ASP   336     -15.728 -18.576   1.313  1.00  0.00           C  
ATOM   2588  OD1 ASP   336     -15.523 -19.550   2.065  1.00  0.00           O  
ATOM   2589  OD2 ASP   336     -15.565 -18.673   0.072  1.00  0.00           O1-
ATOM   2590  N   CYX   337     -15.127 -14.581   0.507  1.00  0.00           N  
ATOM   2591  CA  CYX   337     -14.283 -13.579  -0.205  1.00  0.00           C  
ATOM   2592  C   CYX   337     -13.559 -12.595   0.791  1.00  0.00           C  
ATOM   2593  O   CYX   337     -13.890 -12.649   2.025  1.00  0.00           O  
ATOM   2594  CB  CYX   337     -15.244 -12.767  -1.115  1.00  0.00           C  
ATOM   2595  SG  CYX   337     -16.696 -12.078  -0.246  1.00  0.00           S  
ATOM   2596  N   LEU   338     -12.640 -11.714   0.417  1.00  0.00           N  
ATOM   2597  CA  LEU   338     -12.042 -10.664   1.213  1.00  0.00           C  
ATOM   2598  C   LEU   338     -12.842  -9.368   1.143  1.00  0.00           C  
ATOM   2599  O   LEU   338     -12.997  -8.842   0.027  1.00  0.00           O  
ATOM   2600  CB  LEU   338     -10.625 -10.434   0.695  1.00  0.00           C  
ATOM   2601  CG  LEU   338      -9.735 -11.719   0.767  1.00  0.00           C  
ATOM   2602  CD1 LEU   338      -8.310 -11.380   0.303  1.00  0.00           C  
ATOM   2603  CD2 LEU   338      -9.654 -12.335   2.159  1.00  0.00           C  
ATOM   2604  N   VAL   339     -13.287  -8.758   2.226  1.00  0.00           N  
ATOM   2605  CA  VAL   339     -13.966  -7.480   2.127  1.00  0.00           C  
ATOM   2606  C   VAL   339     -13.008  -6.408   1.750  1.00  0.00           C  
ATOM   2607  O   VAL   339     -11.961  -6.301   2.412  1.00  0.00           O  
ATOM   2608  CB  VAL   339     -14.603  -7.172   3.488  1.00  0.00           C  
ATOM   2609  CG1 VAL   339     -15.677  -6.123   3.244  1.00  0.00           C  
ATOM   2610  CG2 VAL   339     -15.391  -8.427   4.022  1.00  0.00           C  
ATOM   2611  N   PRO   340     -13.268  -5.536   0.714  1.00  0.00           N  
ATOM   2612  CA  PRO   340     -12.390  -4.464   0.325  1.00  0.00           C  
ATOM   2613  C   PRO   340     -12.724  -3.171   1.063  1.00  0.00           C  
ATOM   2614  O   PRO   340     -13.952  -2.851   1.343  1.00  0.00           O  
ATOM   2615  CB  PRO   340     -12.464  -4.395  -1.165  1.00  0.00           C  
ATOM   2616  CG  PRO   340     -13.926  -4.849  -1.436  1.00  0.00           C  
ATOM   2617  CD  PRO   340     -14.268  -5.782  -0.272  1.00  0.00           C  
ATOM   2618  N   CYX   341     -11.656  -2.474   1.445  1.00  0.00           N  
ATOM   2619  CA  CYX   341     -11.863  -1.327   2.411  1.00  0.00           C  
ATOM   2620  C   CYX   341     -10.877  -0.188   2.126  1.00  0.00           C  
ATOM   2621  O   CYX   341      -9.835  -0.368   1.507  1.00  0.00           O  
ATOM   2622  CB  CYX   341     -11.545  -1.753   3.863  1.00  0.00           C  
ATOM   2623  SG  CYX   341     -12.558  -3.039   4.643  1.00  0.00           S  
ATOM   2624  N   PHE   342     -11.115   1.058   2.514  1.00  0.00           N  
ATOM   2625  CA  PHE   342     -10.260   2.246   2.229  1.00  0.00           C  
ATOM   2626  C   PHE   342     -10.297   3.301   3.264  1.00  0.00           C  
ATOM   2627  O   PHE   342     -11.094   3.322   4.232  1.00  0.00           O  
ATOM   2628  CB  PHE   342     -10.701   2.848   0.870  1.00  0.00           C  
ATOM   2629  CG  PHE   342     -12.069   3.613   0.952  1.00  0.00           C  
ATOM   2630  CD1 PHE   342     -12.101   5.035   0.910  1.00  0.00           C  
ATOM   2631  CD2 PHE   342     -13.263   2.912   0.938  1.00  0.00           C  
ATOM   2632  CE1 PHE   342     -13.274   5.761   0.734  1.00  0.00           C  
ATOM   2633  CE2 PHE   342     -14.506   3.597   0.760  1.00  0.00           C  
ATOM   2634  CZ  PHE   342     -14.505   5.013   0.597  1.00  0.00           C  
ATOM   2635  N   TRP   343      -9.314   4.192   3.221  1.00  0.00           N  
ATOM   2636  CA  TRP   343      -9.239   5.324   4.111  1.00  0.00           C  
ATOM   2637  C   TRP   343      -9.124   6.564   3.254  1.00  0.00           C  
ATOM   2638  O   TRP   343      -8.931   6.478   2.004  1.00  0.00           O  
ATOM   2639  CB  TRP   343      -8.011   5.006   4.972  1.00  0.00           C  
ATOM   2640  CG  TRP   343      -6.726   4.700   4.294  1.00  0.00           C  
ATOM   2641  CD1 TRP   343      -6.292   3.451   4.069  1.00  0.00           C  
ATOM   2642  CD2 TRP   343      -5.765   5.637   3.761  1.00  0.00           C  
ATOM   2643  CE2 TRP   343      -4.667   4.806   3.182  1.00  0.00           C  
ATOM   2644  CE3 TRP   343      -5.616   7.030   3.751  1.00  0.00           C  
ATOM   2645  NE1 TRP   343      -5.042   3.481   3.511  1.00  0.00           N  
ATOM   2646  CZ2 TRP   343      -3.532   5.365   2.650  1.00  0.00           C  
ATOM   2647  CZ3 TRP   343      -4.502   7.608   3.219  1.00  0.00           C  
ATOM   2648  CH2 TRP   343      -3.484   6.807   2.629  1.00  0.00           C  
ATOM   2649  N   VAL   344      -9.336   7.742   3.901  1.00  0.00           N  
ATOM   2650  CA  VAL   344      -9.317   9.071   3.345  1.00  0.00           C  
ATOM   2651  C   VAL   344      -8.551   9.947   4.299  1.00  0.00           C  
ATOM   2652  O   VAL   344      -8.923   9.983   5.504  1.00  0.00           O  
ATOM   2653  CB  VAL   344     -10.717   9.690   3.012  1.00  0.00           C  
ATOM   2654  CG1 VAL   344     -10.571  11.168   2.523  1.00  0.00           C  
ATOM   2655  CG2 VAL   344     -11.623   8.792   2.085  1.00  0.00           C  
ATOM   2656  N   GLU   345      -7.498  10.552   3.847  1.00  0.00           N  
ATOM   2657  CA  GLU   345      -6.730  11.574   4.605  1.00  0.00           C  
ATOM   2658  C   GLU   345      -7.348  12.957   4.361  1.00  0.00           C  
ATOM   2659  O   GLU   345      -7.471  13.365   3.221  1.00  0.00           O  
ATOM   2660  CB  GLU   345      -5.203  11.520   4.239  1.00  0.00           C  
ATOM   2661  CG  GLU   345      -4.445  12.673   4.962  1.00  0.00           C  
ATOM   2662  CD  GLU   345      -2.899  12.770   4.581  1.00  0.00           C  
ATOM   2663  OE1 GLU   345      -2.077  13.039   5.455  1.00  0.00           O  
ATOM   2664  OE2 GLU   345      -2.615  12.544   3.348  1.00  0.00           O1-
ATOM   2665  N   MET   346      -7.594  13.759   5.454  1.00  0.00           N  
ATOM   2666  CA  MET   346      -7.835  15.230   5.389  1.00  0.00           C  
ATOM   2667  C   MET   346      -6.725  16.035   6.136  1.00  0.00           C  
ATOM   2668  O   MET   346      -5.952  15.388   6.858  1.00  0.00           O  
ATOM   2669  CB  MET   346      -9.179  15.465   6.065  1.00  0.00           C  
ATOM   2670  CG  MET   346     -10.453  14.926   5.394  1.00  0.00           C  
ATOM   2671  SD  MET   346     -11.892  14.998   6.422  1.00  0.00           S  
ATOM   2672  CE  MET   346     -11.471  13.713   7.557  1.00  0.00           C  
ATOM   2673  N   ILE   347      -6.715  17.379   6.061  1.00  0.00           N  
ATOM   2674  CA  ILE   347      -5.609  18.175   6.478  1.00  0.00           C  
ATOM   2675  C   ILE   347      -5.982  19.510   7.166  1.00  0.00           C  
ATOM   2676  O   ILE   347      -6.738  20.274   6.559  1.00  0.00           O  
ATOM   2677  CB  ILE   347      -4.452  18.392   5.404  1.00  0.00           C  
ATOM   2678  CG1 ILE   347      -4.138  17.016   4.743  1.00  0.00           C  
ATOM   2679  CG2 ILE   347      -3.249  19.091   6.069  1.00  0.00           C  
ATOM   2680  CD1 ILE   347      -3.088  17.075   3.562  1.00  0.00           C  
ATOM   2681  N   ARG   348      -5.526  19.732   8.423  1.00  0.00           N  
ATOM   2682  CA  ARG   348      -5.882  20.819   9.344  1.00  0.00           C  
ATOM   2683  C   ARG   348      -4.716  21.756   9.746  1.00  0.00           C  
ATOM   2684  O   ARG   348      -3.596  21.340   9.931  1.00  0.00           O  
ATOM   2685  CB  ARG   348      -6.600  20.390  10.578  1.00  0.00           C  
ATOM   2686  CG  ARG   348      -7.921  19.664  10.391  1.00  0.00           C  
ATOM   2687  CD  ARG   348      -9.009  20.216   9.470  1.00  0.00           C  
ATOM   2688  NE  ARG   348      -9.789  21.350  10.055  1.00  0.00           N  
ATOM   2689  CZ  ARG   348     -10.747  21.419  11.021  1.00  0.00           C  
ATOM   2690  NH1 ARG   348     -11.341  22.556  11.259  1.00  0.00           N1+
ATOM   2691  NH2 ARG   348     -11.340  20.442  11.649  1.00  0.00           N  
ATOM   2692  N   GLY   349      -5.012  23.067   9.965  1.00  0.00           N  
ATOM   2693  CA  GLY   349      -3.939  23.957  10.564  1.00  0.00           C  
ATOM   2694  C   GLY   349      -3.245  24.764   9.382  1.00  0.00           C  
ATOM   2695  O   GLY   349      -3.757  24.946   8.269  1.00  0.00           O  
ATOM   2696  N   LYS   350      -2.043  25.187   9.617  1.00  0.00           N  
ATOM   2697  CA  LYS   350      -1.287  26.160   8.842  1.00  0.00           C  
ATOM   2698  C   LYS   350      -0.928  25.641   7.420  1.00  0.00           C  
ATOM   2699  O   LYS   350      -0.428  24.516   7.391  1.00  0.00           O  
ATOM   2700  CB  LYS   350       0.025  26.452   9.735  1.00  0.00           C  
ATOM   2701  CG  LYS   350       1.050  27.307   9.011  1.00  0.00           C  
ATOM   2702  CD  LYS   350       2.284  27.509   9.880  1.00  0.00           C  
ATOM   2703  CE  LYS   350       3.103  26.160  10.029  1.00  0.00           C  
ATOM   2704  NZ  LYS   350       4.548  26.429  10.173  1.00  0.00           N1+
ATOM   2705  N   PRO   351      -0.975  26.428   6.315  1.00  0.00           N  
ATOM   2706  CA  PRO   351      -1.447  27.784   6.322  1.00  0.00           C  
ATOM   2707  C   PRO   351      -2.937  28.014   6.214  1.00  0.00           C  
ATOM   2708  O   PRO   351      -3.368  29.181   6.226  1.00  0.00           O  
ATOM   2709  CB  PRO   351      -0.708  28.295   5.011  1.00  0.00           C  
ATOM   2710  CG  PRO   351      -0.741  27.065   4.079  1.00  0.00           C  
ATOM   2711  CD  PRO   351      -0.489  25.924   5.056  1.00  0.00           C  
ATOM   2712  N   GLU   352      -3.714  26.985   5.956  1.00  0.00           N  
ATOM   2713  CA  GLU   352      -5.120  27.053   5.654  1.00  0.00           C  
ATOM   2714  C   GLU   352      -5.976  27.584   6.878  1.00  0.00           C  
ATOM   2715  O   GLU   352      -6.821  28.462   6.733  1.00  0.00           O  
ATOM   2716  CB  GLU   352      -5.643  25.627   5.357  1.00  0.00           C  
ATOM   2717  CG  GLU   352      -7.023  25.583   4.801  1.00  0.00           C  
ATOM   2718  CD  GLU   352      -7.122  26.161   3.358  1.00  0.00           C  
ATOM   2719  OE1 GLU   352      -8.227  26.466   2.909  1.00  0.00           O  
ATOM   2720  OE2 GLU   352      -6.099  26.176   2.595  1.00  0.00           O1-
ATOM   2721  N   GLU   353      -5.554  27.238   8.064  1.00  0.00           N  
ATOM   2722  CA  GLU   353      -6.239  27.631   9.287  1.00  0.00           C  
ATOM   2723  C   GLU   353      -5.362  28.275  10.324  1.00  0.00           C  
ATOM   2724  O   GLU   353      -4.142  28.287  10.296  1.00  0.00           O  
ATOM   2725  CB  GLU   353      -6.889  26.404   9.905  1.00  0.00           C  
ATOM   2726  CG  GLU   353      -8.049  25.874   8.986  1.00  0.00           C  
ATOM   2727  CD  GLU   353      -8.616  24.543   9.442  1.00  0.00           C  
ATOM   2728  OE1 GLU   353      -7.916  23.468   9.448  1.00  0.00           O  
ATOM   2729  OE2 GLU   353      -9.812  24.449   9.818  1.00  0.00           O1-
ATOM   2730  N   LYS   354      -5.976  29.047  11.300  1.00  0.00           N  
ATOM   2731  CA  LYS   354      -5.399  30.055  12.125  1.00  0.00           C  
ATOM   2732  C   LYS   354      -4.302  29.684  13.052  1.00  0.00           C  
ATOM   2733  O   LYS   354      -3.913  30.450  13.885  1.00  0.00           O  
ATOM   2734  CB  LYS   354      -6.417  31.110  12.633  1.00  0.00           C  
ATOM   2735  CG  LYS   354      -6.974  31.933  11.500  1.00  0.00           C  
ATOM   2736  CD  LYS   354      -7.889  33.106  11.784  1.00  0.00           C  
ATOM   2737  CE  LYS   354      -7.111  34.118  12.552  1.00  0.00           C  
ATOM   2738  NZ  LYS   354      -7.849  35.388  12.372  1.00  0.00           N1+
ATOM   2739  N   THR   355      -3.671  28.430  13.021  1.00  0.00           N  
ATOM   2740  CA  THR   355      -2.722  27.887  13.959  1.00  0.00           C  
ATOM   2741  C   THR   355      -1.278  28.051  13.640  1.00  0.00           C  
ATOM   2742  O   THR   355      -0.949  28.293  12.463  1.00  0.00           O  
ATOM   2743  CB  THR   355      -2.992  26.368  14.134  1.00  0.00           C  
ATOM   2744  CG2 THR   355      -4.391  26.155  14.723  1.00  0.00           C  
ATOM   2745  OG1 THR   355      -2.935  25.689  12.901  1.00  0.00           O  
ATOM   2746  N   ILE   356      -0.242  27.840  14.551  1.00  0.00           N  
ATOM   2747  CA  ILE   356       1.155  27.804  14.194  1.00  0.00           C  
ATOM   2748  C   ILE   356       1.665  26.454  13.727  1.00  0.00           C  
ATOM   2749  O   ILE   356       2.706  26.332  13.160  1.00  0.00           O  
ATOM   2750  CB  ILE   356       2.081  28.253  15.376  1.00  0.00           C  
ATOM   2751  CG1 ILE   356       3.372  28.959  14.971  1.00  0.00           C  
ATOM   2752  CG2 ILE   356       2.374  27.084  16.312  1.00  0.00           C  
ATOM   2753  CD1 ILE   356       3.834  29.947  16.073  1.00  0.00           C  
ATOM   2754  N   TRP   357       0.711  25.451  13.837  1.00  0.00           N  
ATOM   2755  CA  TRP   357       0.990  23.995  13.472  1.00  0.00           C  
ATOM   2756  C   TRP   357       0.134  23.463  12.379  1.00  0.00           C  
ATOM   2757  O   TRP   357      -0.885  24.058  11.981  1.00  0.00           O  
ATOM   2758  CB  TRP   357       0.857  23.042  14.699  1.00  0.00           C  
ATOM   2759  CG  TRP   357      -0.475  23.027  15.366  1.00  0.00           C  
ATOM   2760  CD1 TRP   357      -0.830  23.851  16.368  1.00  0.00           C  
ATOM   2761  CD2 TRP   357      -1.753  22.470  14.935  1.00  0.00           C  
ATOM   2762  CE2 TRP   357      -2.861  23.046  15.665  1.00  0.00           C  
ATOM   2763  CE3 TRP   357      -2.087  21.530  13.926  1.00  0.00           C  
ATOM   2764  NE1 TRP   357      -2.213  23.822  16.563  1.00  0.00           N  
ATOM   2765  CZ2 TRP   357      -4.254  22.772  15.382  1.00  0.00           C  
ATOM   2766  CZ3 TRP   357      -3.441  21.338  13.616  1.00  0.00           C  
ATOM   2767  CH2 TRP   357      -4.508  21.874  14.357  1.00  0.00           C  
ATOM   2768  N   THR   358       0.433  22.222  11.882  1.00  0.00           N  
ATOM   2769  CA  THR   358      -0.273  21.419  10.872  1.00  0.00           C  
ATOM   2770  C   THR   358      -0.427  19.943  11.260  1.00  0.00           C  
ATOM   2771  O   THR   358       0.458  19.352  11.826  1.00  0.00           O  
ATOM   2772  CB  THR   358       0.382  21.451   9.473  1.00  0.00           C  
ATOM   2773  CG2 THR   358      -0.564  21.093   8.274  1.00  0.00           C  
ATOM   2774  OG1 THR   358       0.725  22.784   9.224  1.00  0.00           O  
ATOM   2775  N   SER   359      -1.648  19.391  10.990  1.00  0.00           N  
ATOM   2776  CA  SER   359      -1.746  17.918  11.039  1.00  0.00           C  
ATOM   2777  C   SER   359      -2.816  17.295  10.209  1.00  0.00           C  
ATOM   2778  O   SER   359      -3.817  17.976   9.934  1.00  0.00           O  
ATOM   2779  CB  SER   359      -2.057  17.517  12.451  1.00  0.00           C  
ATOM   2780  OG  SER   359      -1.621  16.201  12.744  1.00  0.00           O  
ATOM   2781  N   SER   360      -2.771  15.972  10.005  1.00  0.00           N  
ATOM   2782  CA  SER   360      -3.721  15.210   9.182  1.00  0.00           C  
ATOM   2783  C   SER   360      -4.720  14.552  10.044  1.00  0.00           C  
ATOM   2784  O   SER   360      -4.485  14.057  11.142  1.00  0.00           O  
ATOM   2785  CB  SER   360      -3.027  14.052   8.385  1.00  0.00           C  
ATOM   2786  OG  SER   360      -2.186  14.721   7.461  1.00  0.00           O  
ATOM   2787  N   SER   361      -5.951  14.549   9.492  1.00  0.00           N  
ATOM   2788  CA  SER   361      -7.094  13.751  10.016  1.00  0.00           C  
ATOM   2789  C   SER   361      -7.388  12.506   9.168  1.00  0.00           C  
ATOM   2790  O   SER   361      -6.948  12.549   7.986  1.00  0.00           O  
ATOM   2791  CB  SER   361      -8.334  14.687  10.116  1.00  0.00           C  
ATOM   2792  OG  SER   361      -9.401  14.114  10.789  1.00  0.00           O  
ATOM   2793  N   SER   362      -7.998  11.463   9.673  1.00  0.00           N  
ATOM   2794  CA  SER   362      -8.324  10.317   8.828  1.00  0.00           C  
ATOM   2795  C   SER   362      -9.655   9.672   9.204  1.00  0.00           C  
ATOM   2796  O   SER   362      -9.995   9.519  10.394  1.00  0.00           O  
ATOM   2797  CB  SER   362      -7.183   9.271   8.713  1.00  0.00           C  
ATOM   2798  OG  SER   362      -6.690   8.794   9.946  1.00  0.00           O  
ATOM   2799  N   ILE   363     -10.323   9.150   8.184  1.00  0.00           N  
ATOM   2800  CA  ILE   363     -11.616   8.389   8.156  1.00  0.00           C  
ATOM   2801  C   ILE   363     -11.461   7.106   7.365  1.00  0.00           C  
ATOM   2802  O   ILE   363     -10.783   7.087   6.305  1.00  0.00           O  
ATOM   2803  CB  ILE   363     -12.808   9.300   7.796  1.00  0.00           C  
ATOM   2804  CG1 ILE   363     -12.785   9.661   6.297  1.00  0.00           C  
ATOM   2805  CG2 ILE   363     -12.862  10.595   8.569  1.00  0.00           C  
ATOM   2806  CD1 ILE   363     -13.449   8.626   5.350  1.00  0.00           C  
ATOM   2807  N   VAL   364     -12.159   6.046   7.758  1.00  0.00           N  
ATOM   2808  CA  VAL   364     -11.959   4.633   7.263  1.00  0.00           C  
ATOM   2809  C   VAL   364     -13.279   3.979   7.028  1.00  0.00           C  
ATOM   2810  O   VAL   364     -14.205   4.175   7.799  1.00  0.00           O  
ATOM   2811  CB  VAL   364     -11.069   3.817   8.262  1.00  0.00           C  
ATOM   2812  CG1 VAL   364     -10.586   2.555   7.537  1.00  0.00           C  
ATOM   2813  CG2 VAL   364      -9.811   4.620   8.541  1.00  0.00           C  
ATOM   2814  N   MET   365     -13.444   3.364   5.904  1.00  0.00           N  
ATOM   2815  CA  MET   365     -14.721   2.799   5.422  1.00  0.00           C  
ATOM   2816  C   MET   365     -14.468   1.391   4.789  1.00  0.00           C  
ATOM   2817  O   MET   365     -13.475   1.060   4.195  1.00  0.00           O  
ATOM   2818  CB  MET   365     -15.310   3.700   4.342  1.00  0.00           C  
ATOM   2819  CG  MET   365     -15.442   5.173   4.849  1.00  0.00           C  
ATOM   2820  SD  MET   365     -16.333   6.270   3.800  1.00  0.00           S  
ATOM   2821  CE  MET   365     -18.002   6.055   4.405  1.00  0.00           C  
ATOM   2822  N   CYX   366     -15.451   0.409   4.859  1.00  0.00           N  
ATOM   2823  CA  CYX   366     -15.488  -0.909   4.194  1.00  0.00           C  
ATOM   2824  C   CYX   366     -16.783  -1.033   3.337  1.00  0.00           C  
ATOM   2825  O   CYX   366     -17.811  -0.458   3.518  1.00  0.00           O  
ATOM   2826  CB  CYX   366     -15.278  -1.993   5.242  1.00  0.00           C  
ATOM   2827  SG  CYX   366     -13.641  -2.158   6.115  1.00  0.00           S  
ATOM   2828  N   GLY   367     -16.558  -1.918   2.360  1.00  0.00           N  
ATOM   2829  CA  GLY   367     -17.538  -2.295   1.390  1.00  0.00           C  
ATOM   2830  C   GLY   367     -18.662  -3.107   2.023  1.00  0.00           C  
ATOM   2831  O   GLY   367     -18.471  -3.896   2.931  1.00  0.00           O  
ATOM   2832  N   VAL   368     -19.905  -2.962   1.536  1.00  0.00           N  
ATOM   2833  CA  VAL   368     -21.068  -3.721   2.081  1.00  0.00           C  
ATOM   2834  C   VAL   368     -21.873  -4.381   0.964  1.00  0.00           C  
ATOM   2835  O   VAL   368     -21.835  -4.040  -0.244  1.00  0.00           O  
ATOM   2836  CB  VAL   368     -21.952  -2.818   2.957  1.00  0.00           C  
ATOM   2837  CG1 VAL   368     -21.359  -2.275   4.236  1.00  0.00           C  
ATOM   2838  CG2 VAL   368     -22.627  -1.676   2.143  1.00  0.00           C  
ATOM   2839  N   ASP   369     -22.730  -5.360   1.257  1.00  0.00           N  
ATOM   2840  CA  ASP   369     -23.649  -6.068   0.347  1.00  0.00           C  
ATOM   2841  C   ASP   369     -24.918  -5.357  -0.022  1.00  0.00           C  
ATOM   2842  O   ASP   369     -25.833  -5.863  -0.685  1.00  0.00           O  
ATOM   2843  CB  ASP   369     -23.868  -7.483   1.026  1.00  0.00           C  
ATOM   2844  CG  ASP   369     -24.332  -8.564   0.011  1.00  0.00           C  
ATOM   2845  OD1 ASP   369     -25.498  -8.965   0.007  1.00  0.00           O  
ATOM   2846  OD2 ASP   369     -23.484  -9.031  -0.751  1.00  0.00           O1-
ATOM   2847  N   TYR   370     -25.056  -4.131   0.377  1.00  0.00           N  
ATOM   2848  CA  TYR   370     -26.341  -3.429   0.299  1.00  0.00           C  
ATOM   2849  C   TYR   370     -26.108  -1.906  -0.006  1.00  0.00           C  
ATOM   2850  O   TYR   370     -24.981  -1.413  -0.070  1.00  0.00           O  
ATOM   2851  CB  TYR   370     -27.130  -3.739   1.556  1.00  0.00           C  
ATOM   2852  CG  TYR   370     -26.436  -3.417   2.899  1.00  0.00           C  
ATOM   2853  CD1 TYR   370     -26.485  -2.090   3.303  1.00  0.00           C  
ATOM   2854  CD2 TYR   370     -25.590  -4.301   3.525  1.00  0.00           C  
ATOM   2855  CE1 TYR   370     -25.757  -1.608   4.343  1.00  0.00           C  
ATOM   2856  CE2 TYR   370     -24.964  -3.895   4.710  1.00  0.00           C  
ATOM   2857  CZ  TYR   370     -25.043  -2.548   5.124  1.00  0.00           C  
ATOM   2858  OH  TYR   370     -24.457  -2.183   6.318  1.00  0.00           O  
ATOM   2859  N   GLU   371     -27.149  -1.144  -0.339  1.00  0.00           N  
ATOM   2860  CA  GLU   371     -27.240   0.196  -0.926  1.00  0.00           C  
ATOM   2861  C   GLU   371     -27.249   1.228   0.210  1.00  0.00           C  
ATOM   2862  O   GLU   371     -28.203   1.234   0.974  1.00  0.00           O  
ATOM   2863  CB  GLU   371     -28.322   0.191  -1.985  1.00  0.00           C  
ATOM   2864  CG  GLU   371     -28.221   1.547  -2.688  1.00  0.00           C  
ATOM   2865  CD  GLU   371     -29.281   1.586  -3.836  1.00  0.00           C  
ATOM   2866  OE1 GLU   371     -30.401   2.147  -3.577  1.00  0.00           O  
ATOM   2867  OE2 GLU   371     -28.977   1.167  -4.996  1.00  0.00           O1-
ATOM   2868  N   VAL   372     -26.297   2.116   0.256  1.00  0.00           N  
ATOM   2869  CA  VAL   372     -26.125   3.161   1.365  1.00  0.00           C  
ATOM   2870  C   VAL   372     -25.837   4.575   0.767  1.00  0.00           C  
ATOM   2871  O   VAL   372     -25.627   4.757  -0.454  1.00  0.00           O  
ATOM   2872  CB  VAL   372     -25.011   2.806   2.413  1.00  0.00           C  
ATOM   2873  CG1 VAL   372     -25.528   1.749   3.369  1.00  0.00           C  
ATOM   2874  CG2 VAL   372     -23.647   2.458   1.824  1.00  0.00           C  
ATOM   2875  N   ALA   373     -26.061   5.543   1.656  1.00  0.00           N  
ATOM   2876  CA  ALA   373     -26.078   6.994   1.355  1.00  0.00           C  
ATOM   2877  C   ALA   373     -25.827   7.825   2.608  1.00  0.00           C  
ATOM   2878  O   ALA   373     -25.672   7.339   3.715  1.00  0.00           O  
ATOM   2879  CB  ALA   373     -27.490   7.392   0.733  1.00  0.00           C  
ATOM   2880  N   ASP   374     -25.825   9.172   2.423  1.00  0.00           N  
ATOM   2881  CA  ASP   374     -25.762  10.199   3.439  1.00  0.00           C  
ATOM   2882  C   ASP   374     -24.629  10.125   4.477  1.00  0.00           C  
ATOM   2883  O   ASP   374     -24.732  10.384   5.675  1.00  0.00           O  
ATOM   2884  CB  ASP   374     -27.225  10.292   4.148  1.00  0.00           C  
ATOM   2885  CG  ASP   374     -27.392  11.470   5.085  1.00  0.00           C  
ATOM   2886  OD1 ASP   374     -27.770  11.288   6.243  1.00  0.00           O  
ATOM   2887  OD2 ASP   374     -27.073  12.588   4.648  1.00  0.00           O1-
ATOM   2888  N   TRP   375     -23.407   9.731   4.025  1.00  0.00           N  
ATOM   2889  CA  TRP   375     -22.189   9.547   4.770  1.00  0.00           C  
ATOM   2890  C   TRP   375     -21.225  10.763   4.557  1.00  0.00           C  
ATOM   2891  O   TRP   375     -20.102  10.618   5.022  1.00  0.00           O  
ATOM   2892  CB  TRP   375     -21.551   8.183   4.445  1.00  0.00           C  
ATOM   2893  CG  TRP   375     -22.175   7.071   5.187  1.00  0.00           C  
ATOM   2894  CD1 TRP   375     -22.473   5.943   4.454  1.00  0.00           C  
ATOM   2895  CD2 TRP   375     -22.668   6.911   6.564  1.00  0.00           C  
ATOM   2896  CE2 TRP   375     -23.196   5.586   6.551  1.00  0.00           C  
ATOM   2897  CE3 TRP   375     -22.666   7.599   7.808  1.00  0.00           C  
ATOM   2898  NE1 TRP   375     -23.020   5.049   5.285  1.00  0.00           N  
ATOM   2899  CZ2 TRP   375     -23.751   5.002   7.682  1.00  0.00           C  
ATOM   2900  CZ3 TRP   375     -23.310   7.047   8.900  1.00  0.00           C  
ATOM   2901  CH2 TRP   375     -23.738   5.652   8.905  1.00  0.00           C  
ATOM   2902  N   SER   376     -21.562  11.844   3.867  1.00  0.00           N  
ATOM   2903  CA  SER   376     -20.655  12.956   3.490  1.00  0.00           C  
ATOM   2904  C   SER   376     -20.162  13.628   4.742  1.00  0.00           C  
ATOM   2905  O   SER   376     -20.930  14.441   5.357  1.00  0.00           O  
ATOM   2906  CB  SER   376     -21.349  14.029   2.614  1.00  0.00           C  
ATOM   2907  OG  SER   376     -21.691  13.388   1.365  1.00  0.00           O  
ATOM   2908  N   TRP   377     -18.958  13.323   5.233  1.00  0.00           N  
ATOM   2909  CA  TRP   377     -18.495  13.794   6.538  1.00  0.00           C  
ATOM   2910  C   TRP   377     -17.764  15.105   6.434  1.00  0.00           C  
ATOM   2911  O   TRP   377     -17.289  15.535   5.376  1.00  0.00           O  
ATOM   2912  CB  TRP   377     -17.565  12.672   7.107  1.00  0.00           C  
ATOM   2913  CG  TRP   377     -16.809  13.039   8.303  1.00  0.00           C  
ATOM   2914  CD1 TRP   377     -15.543  13.409   8.367  1.00  0.00           C  
ATOM   2915  CD2 TRP   377     -17.254  13.109   9.679  1.00  0.00           C  
ATOM   2916  CE2 TRP   377     -16.211  13.451  10.509  1.00  0.00           C  
ATOM   2917  CE3 TRP   377     -18.503  12.887  10.300  1.00  0.00           C  
ATOM   2918  NE1 TRP   377     -15.147  13.519   9.659  1.00  0.00           N  
ATOM   2919  CZ2 TRP   377     -16.347  13.523  11.900  1.00  0.00           C  
ATOM   2920  CZ3 TRP   377     -18.688  12.961  11.640  1.00  0.00           C  
ATOM   2921  CH2 TRP   377     -17.585  13.161  12.517  1.00  0.00           C  
ATOM   2922  N   HID   378     -17.560  15.687   7.628  1.00  0.00           N  
ATOM   2923  CA  HID   378     -16.682  16.871   7.754  1.00  0.00           C  
ATOM   2924  C   HID   378     -15.926  16.913   9.099  1.00  0.00           C  
ATOM   2925  O   HID   378     -16.530  16.483  10.115  1.00  0.00           O  
ATOM   2926  CB  HID   378     -17.500  18.161   7.553  1.00  0.00           C  
ATOM   2927  CG  HID   378     -18.785  18.243   8.344  1.00  0.00           C  
ATOM   2928  CD2 HID   378     -18.868  18.249   9.653  1.00  0.00           C  
ATOM   2929  ND1 HID   378     -20.027  18.278   7.873  1.00  0.00           N  
ATOM   2930  CE1 HID   378     -20.953  18.269   8.788  1.00  0.00           C  
ATOM   2931  NE2 HID   378     -20.274  18.367   9.933  1.00  0.00           N  
ATOM   2932  N   ASP   379     -14.731  17.494   9.119  1.00  0.00           N  
ATOM   2933  CA  ASP   379     -13.779  17.365  10.222  1.00  0.00           C  
ATOM   2934  C   ASP   379     -14.087  18.427  11.313  1.00  0.00           C  
ATOM   2935  O   ASP   379     -13.555  18.305  12.399  1.00  0.00           O  
ATOM   2936  CB  ASP   379     -12.331  17.465   9.740  1.00  0.00           C  
ATOM   2937  CG  ASP   379     -11.366  17.008  10.792  1.00  0.00           C  
ATOM   2938  OD1 ASP   379     -10.601  17.829  11.283  1.00  0.00           O  
ATOM   2939  OD2 ASP   379     -11.311  15.817  11.123  1.00  0.00           O1-
ATOM   2940  N   GLY   380     -14.981  19.428  11.041  1.00  0.00           N  
ATOM   2941  CA  GLY   380     -15.577  20.330  12.032  1.00  0.00           C  
ATOM   2942  C   GLY   380     -14.819  21.403  12.782  1.00  0.00           C  
ATOM   2943  O   GLY   380     -13.568  21.354  12.792  1.00  0.00           O  
ATOM   2944  N   ALA   381     -15.549  22.293  13.490  1.00  0.00           N  
ATOM   2945  CA  ALA   381     -15.073  23.348  14.374  1.00  0.00           C  
ATOM   2946  C   ALA   381     -14.080  24.299  13.733  1.00  0.00           C  
ATOM   2947  O   ALA   381     -13.868  24.322  12.506  1.00  0.00           O  
ATOM   2948  CB  ALA   381     -14.509  22.671  15.632  1.00  0.00           C  
ATOM   2949  N   ILE   382     -13.663  25.266  14.563  1.00  0.00           N  
ATOM   2950  CA  ILE   382     -12.674  26.208  14.181  1.00  0.00           C  
ATOM   2951  C   ILE   382     -11.407  26.041  15.028  1.00  0.00           C  
ATOM   2952  O   ILE   382     -11.310  25.416  16.090  1.00  0.00           O  
ATOM   2953  CB  ILE   382     -13.177  27.672  14.242  1.00  0.00           C  
ATOM   2954  CG1 ILE   382     -13.467  28.212  15.666  1.00  0.00           C  
ATOM   2955  CG2 ILE   382     -14.304  27.963  13.332  1.00  0.00           C  
ATOM   2956  CD1 ILE   382     -13.853  29.633  15.877  1.00  0.00           C  
ATOM   2957  N   LEU   383     -10.290  26.482  14.422  1.00  0.00           N  
ATOM   2958  CA  LEU   383      -8.941  26.503  15.046  1.00  0.00           C  
ATOM   2959  C   LEU   383      -8.374  27.957  15.115  1.00  0.00           C  
ATOM   2960  O   LEU   383      -8.756  28.753  14.245  1.00  0.00           O  
ATOM   2961  CB  LEU   383      -8.106  25.592  14.099  1.00  0.00           C  
ATOM   2962  CG  LEU   383      -8.546  24.031  14.269  1.00  0.00           C  
ATOM   2963  CD1 LEU   383      -7.900  23.071  13.258  1.00  0.00           C  
ATOM   2964  CD2 LEU   383      -8.326  23.485  15.706  1.00  0.00           C  
ATOM   2965  N   PRO   384      -7.555  28.310  16.162  1.00  0.00           N  
ATOM   2966  CA  PRO   384      -7.066  27.428  17.221  1.00  0.00           C  
ATOM   2967  C   PRO   384      -8.125  27.180  18.365  1.00  0.00           C  
ATOM   2968  O   PRO   384      -9.229  27.783  18.297  1.00  0.00           O  
ATOM   2969  CB  PRO   384      -5.854  28.259  17.831  1.00  0.00           C  
ATOM   2970  CG  PRO   384      -5.464  29.259  16.760  1.00  0.00           C  
ATOM   2971  CD  PRO   384      -6.752  29.495  15.955  1.00  0.00           C  
ATOM   2972  N   PHE   385      -7.763  26.252  19.281  1.00  0.00           N  
ATOM   2973  CA  PHE   385      -8.577  25.688  20.369  1.00  0.00           C  
ATOM   2974  C   PHE   385      -8.257  26.122  21.840  1.00  0.00           C  
ATOM   2975  O   PHE   385      -9.200  26.006  22.641  1.00  0.00           O  
ATOM   2976  CB  PHE   385      -8.853  24.188  20.264  1.00  0.00           C  
ATOM   2977  CG  PHE   385      -7.765  23.215  20.340  1.00  0.00           C  
ATOM   2978  CD1 PHE   385      -6.914  23.095  21.451  1.00  0.00           C  
ATOM   2979  CD2 PHE   385      -7.568  22.323  19.232  1.00  0.00           C  
ATOM   2980  CE1 PHE   385      -5.905  22.094  21.445  1.00  0.00           C  
ATOM   2981  CE2 PHE   385      -6.590  21.311  19.255  1.00  0.00           C  
ATOM   2982  CZ  PHE   385      -5.799  21.149  20.414  1.00  0.00           C  
ATOM   2983  N   ASP   386      -7.056  26.684  22.110  1.00  0.00           N  
ATOM   2984  CA  ASP   386      -6.733  27.244  23.415  1.00  0.00           C  
ATOM   2985  C   ASP   386      -6.456  28.727  23.420  1.00  0.00           C  
ATOM   2986  O   ASP   386      -5.409  29.210  23.905  1.00  0.00           O  
ATOM   2987  CB  ASP   386      -5.679  26.428  24.147  1.00  0.00           C  
ATOM   2988  CG  ASP   386      -4.327  26.423  23.479  1.00  0.00           C  
ATOM   2989  OD1 ASP   386      -4.285  26.404  22.248  1.00  0.00           O  
ATOM   2990  OD2 ASP   386      -3.300  26.489  24.180  1.00  0.00           O1-
ATOM   2991  N   ILE   387      -7.365  29.555  22.942  1.00  0.00           N  
ATOM   2992  CA  ILE   387      -7.359  31.024  23.011  1.00  0.00           C  
ATOM   2993  C   ILE   387      -7.727  31.534  24.403  1.00  0.00           C  
ATOM   2994  O   ILE   387      -8.186  30.751  25.259  1.00  0.00           O  
ATOM   2995  CB  ILE   387      -8.044  31.698  21.821  1.00  0.00           C  
ATOM   2996  CG1 ILE   387      -9.554  31.510  21.939  1.00  0.00           C  
ATOM   2997  CG2 ILE   387      -7.348  31.265  20.598  1.00  0.00           C  
ATOM   2998  CD1 ILE   387     -10.288  32.512  21.089  1.00  0.00           C  
ATOM   2999  CA  Ca2   388      -0.058  13.289 -12.815  1.00  0.00           C  
END
ENDMDL
MODEL        2
ATOM      1  N   THR     1      -8.611 -21.119   9.130  1.00  0.00           N  
ATOM      2  CA  THR     1      -8.075 -21.200  10.464  1.00  0.00           C  
ATOM      3  C   THR     1      -6.810 -20.377  10.642  1.00  0.00           C  
ATOM      4  O   THR     1      -6.604 -19.785  11.705  1.00  0.00           O  
ATOM      5  CB  THR     1      -7.865 -22.640  11.061  1.00  0.00           C  
ATOM      6  CG2 THR     1      -9.190 -23.027  11.681  1.00  0.00           C  
ATOM      7  OG1 THR     1      -7.550 -23.530  10.029  1.00  0.00           O  
ATOM      8  N   TYR     2      -6.079 -20.154   9.534  1.00  0.00           N  
ATOM      9  CA  TYR     2      -4.861 -19.346   9.391  1.00  0.00           C  
ATOM     10  C   TYR     2      -4.963 -18.307   8.268  1.00  0.00           C  
ATOM     11  O   TYR     2      -5.340 -18.619   7.138  1.00  0.00           O  
ATOM     12  CB  TYR     2      -3.715 -20.319   9.246  1.00  0.00           C  
ATOM     13  CG  TYR     2      -2.528 -19.818   8.357  1.00  0.00           C  
ATOM     14  CD1 TYR     2      -2.451 -20.072   6.933  1.00  0.00           C  
ATOM     15  CD2 TYR     2      -1.607 -18.902   8.853  1.00  0.00           C  
ATOM     16  CE1 TYR     2      -1.375 -19.554   6.174  1.00  0.00           C  
ATOM     17  CE2 TYR     2      -0.602 -18.315   8.144  1.00  0.00           C  
ATOM     18  CZ  TYR     2      -0.456 -18.641   6.790  1.00  0.00           C  
ATOM     19  OH  TYR     2       0.520 -18.073   6.060  1.00  0.00           O  
ATOM     20  N   MET     3      -4.431 -17.078   8.465  1.00  0.00           N  
ATOM     21  CA  MET     3      -4.456 -15.962   7.544  1.00  0.00           C  
ATOM     22  C   MET     3      -3.670 -16.244   6.187  1.00  0.00           C  
ATOM     23  O   MET     3      -2.490 -15.967   6.085  1.00  0.00           O  
ATOM     24  CB  MET     3      -4.070 -14.643   8.292  1.00  0.00           C  
ATOM     25  CG  MET     3      -4.217 -13.309   7.503  1.00  0.00           C  
ATOM     26  SD  MET     3      -3.743 -11.813   8.425  1.00  0.00           S  
ATOM     27  CE  MET     3      -3.954 -10.611   7.093  1.00  0.00           C  
ATOM     28  N   ASN     4      -4.297 -16.881   5.269  1.00  0.00           N  
ATOM     29  CA  ASN     4      -3.642 -17.437   4.046  1.00  0.00           C  
ATOM     30  C   ASN     4      -3.782 -16.596   2.819  1.00  0.00           C  
ATOM     31  O   ASN     4      -3.002 -16.686   1.906  1.00  0.00           O  
ATOM     32  CB  ASN     4      -4.073 -18.926   3.846  1.00  0.00           C  
ATOM     33  CG  ASN     4      -5.416 -19.101   3.238  1.00  0.00           C  
ATOM     34  ND2 ASN     4      -5.871 -20.284   3.272  1.00  0.00           N  
ATOM     35  OD1 ASN     4      -6.084 -18.254   2.686  1.00  0.00           O  
ATOM     36  N   ASN     5      -4.766 -15.650   2.825  1.00  0.00           N  
ATOM     37  CA  ASN     5      -5.140 -14.623   1.769  1.00  0.00           C  
ATOM     38  C   ASN     5      -5.332 -15.059   0.319  1.00  0.00           C  
ATOM     39  O   ASN     5      -5.216 -14.232  -0.615  1.00  0.00           O  
ATOM     40  CB  ASN     5      -4.277 -13.473   1.969  1.00  0.00           C  
ATOM     41  CG  ASN     5      -4.174 -12.967   3.359  1.00  0.00           C  
ATOM     42  ND2 ASN     5      -2.940 -13.001   3.942  1.00  0.00           N  
ATOM     43  OD1 ASN     5      -5.132 -12.521   3.937  1.00  0.00           O  
ATOM     44  N   THR     6      -5.533 -16.344  -0.006  1.00  0.00           N  
ATOM     45  CA  THR     6      -5.716 -16.862  -1.367  1.00  0.00           C  
ATOM     46  C   THR     6      -7.150 -16.768  -1.971  1.00  0.00           C  
ATOM     47  O   THR     6      -7.436 -17.108  -3.150  1.00  0.00           O  
ATOM     48  CB  THR     6      -5.368 -18.338  -1.479  1.00  0.00           C  
ATOM     49  CG2 THR     6      -3.898 -18.694  -1.330  1.00  0.00           C  
ATOM     50  OG1 THR     6      -6.184 -19.117  -0.631  1.00  0.00           O  
ATOM     51  N   GLU     7      -8.131 -16.276  -1.162  1.00  0.00           N  
ATOM     52  CA  GLU     7      -9.478 -15.824  -1.609  1.00  0.00           C  
ATOM     53  C   GLU     7      -9.432 -14.725  -2.679  1.00  0.00           C  
ATOM     54  O   GLU     7      -8.352 -14.148  -2.818  1.00  0.00           O  
ATOM     55  CB  GLU     7     -10.403 -15.469  -0.432  1.00  0.00           C  
ATOM     56  CG  GLU     7     -11.235 -16.575   0.259  1.00  0.00           C  
ATOM     57  CD  GLU     7     -10.422 -17.866   0.516  1.00  0.00           C  
ATOM     58  OE1 GLU     7     -10.054 -18.065   1.686  1.00  0.00           O  
ATOM     59  OE2 GLU     7     -10.339 -18.679  -0.428  1.00  0.00           O1-
ATOM     60  N   ALA     8     -10.546 -14.378  -3.385  1.00  0.00           N  
ATOM     61  CA  ALA     8     -10.801 -13.204  -4.258  1.00  0.00           C  
ATOM     62  C   ALA     8     -11.544 -12.059  -3.575  1.00  0.00           C  
ATOM     63  O   ALA     8     -12.115 -12.250  -2.485  1.00  0.00           O  
ATOM     64  CB  ALA     8     -11.777 -13.638  -5.426  1.00  0.00           C  
ATOM     65  N   ILE     9     -11.731 -10.947  -4.288  1.00  0.00           N  
ATOM     66  CA  ILE     9     -12.411  -9.748  -3.804  1.00  0.00           C  
ATOM     67  C   ILE     9     -13.951  -9.976  -3.785  1.00  0.00           C  
ATOM     68  O   ILE     9     -14.569 -10.655  -4.563  1.00  0.00           O  
ATOM     69  CB  ILE     9     -11.986  -8.629  -4.760  1.00  0.00           C  
ATOM     70  CG1 ILE     9     -10.541  -8.118  -4.446  1.00  0.00           C  
ATOM     71  CG2 ILE     9     -12.961  -7.434  -4.750  1.00  0.00           C  
ATOM     72  CD1 ILE     9     -10.249  -7.320  -3.148  1.00  0.00           C  
ATOM     73  N   CYX    10     -14.625  -9.387  -2.731  1.00  0.00           N  
ATOM     74  CA  CYX    10     -16.055  -9.313  -2.765  1.00  0.00           C  
ATOM     75  C   CYX    10     -16.597  -8.357  -3.825  1.00  0.00           C  
ATOM     76  O   CYX    10     -16.121  -7.212  -3.969  1.00  0.00           O  
ATOM     77  CB  CYX    10     -16.711  -9.060  -1.368  1.00  0.00           C  
ATOM     78  SG  CYX    10     -16.391 -10.183  -0.014  1.00  0.00           S  
ATOM     79  N   ASP    11     -17.708  -8.769  -4.534  1.00  0.00           N  
ATOM     80  CA  ASP    11     -18.664  -7.871  -5.248  1.00  0.00           C  
ATOM     81  C   ASP    11     -19.399  -6.961  -4.280  1.00  0.00           C  
ATOM     82  O   ASP    11     -20.087  -7.381  -3.335  1.00  0.00           O  
ATOM     83  CB  ASP    11     -19.592  -8.751  -6.074  1.00  0.00           C  
ATOM     84  CG  ASP    11     -20.576  -7.920  -6.960  1.00  0.00           C  
ATOM     85  OD1 ASP    11     -20.207  -7.310  -7.996  1.00  0.00           O  
ATOM     86  OD2 ASP    11     -21.721  -7.702  -6.548  1.00  0.00           O1-
ATOM     87  N   ALA    12     -19.183  -5.668  -4.425  1.00  0.00           N  
ATOM     88  CA  ALA    12     -19.707  -4.666  -3.493  1.00  0.00           C  
ATOM     89  C   ALA    12     -20.404  -3.456  -4.259  1.00  0.00           C  
ATOM     90  O   ALA    12     -19.905  -2.985  -5.296  1.00  0.00           O  
ATOM     91  CB  ALA    12     -18.568  -4.155  -2.692  1.00  0.00           C  
ATOM     92  N   LYS    13     -21.622  -3.140  -3.737  1.00  0.00           N  
ATOM     93  CA  LYS    13     -22.639  -2.305  -4.273  1.00  0.00           C  
ATOM     94  C   LYS    13     -22.472  -0.894  -3.706  1.00  0.00           C  
ATOM     95  O   LYS    13     -22.969   0.035  -4.346  1.00  0.00           O  
ATOM     96  CB  LYS    13     -23.991  -2.938  -3.889  1.00  0.00           C  
ATOM     97  CG  LYS    13     -24.577  -4.127  -4.686  1.00  0.00           C  
ATOM     98  CD  LYS    13     -23.641  -5.322  -4.737  1.00  0.00           C  
ATOM     99  CE  LYS    13     -24.381  -6.638  -5.178  1.00  0.00           C  
ATOM    100  NZ  LYS    13     -23.651  -7.824  -4.671  1.00  0.00           N1+
ATOM    101  N   GLY    14     -21.785  -0.741  -2.566  1.00  0.00           N  
ATOM    102  CA  GLY    14     -21.276   0.451  -2.000  1.00  0.00           C  
ATOM    103  C   GLY    14     -20.236   0.157  -0.893  1.00  0.00           C  
ATOM    104  O   GLY    14     -19.843  -0.994  -0.769  1.00  0.00           O  
ATOM    105  N   PHE    15     -20.040   1.113  -0.044  1.00  0.00           N  
ATOM    106  CA  PHE    15     -19.172   1.017   1.093  1.00  0.00           C  
ATOM    107  C   PHE    15     -19.818   1.713   2.329  1.00  0.00           C  
ATOM    108  O   PHE    15     -20.561   2.610   2.277  1.00  0.00           O  
ATOM    109  CB  PHE    15     -17.801   1.619   0.789  1.00  0.00           C  
ATOM    110  CG  PHE    15     -16.878   0.868  -0.095  1.00  0.00           C  
ATOM    111  CD1 PHE    15     -17.062   0.852  -1.527  1.00  0.00           C  
ATOM    112  CD2 PHE    15     -15.711   0.325   0.398  1.00  0.00           C  
ATOM    113  CE1 PHE    15     -16.061   0.271  -2.357  1.00  0.00           C  
ATOM    114  CE2 PHE    15     -14.799  -0.256  -0.493  1.00  0.00           C  
ATOM    115  CZ  PHE    15     -14.914  -0.312  -1.855  1.00  0.00           C  
ATOM    116  N   ALA    16     -19.468   1.204   3.474  1.00  0.00           N  
ATOM    117  CA  ALA    16     -19.934   1.529   4.815  1.00  0.00           C  
ATOM    118  C   ALA    16     -18.796   2.128   5.728  1.00  0.00           C  
ATOM    119  O   ALA    16     -17.644   1.694   5.693  1.00  0.00           O  
ATOM    120  CB  ALA    16     -20.675   0.325   5.406  1.00  0.00           C  
ATOM    121  N   PRO    17     -19.171   2.988   6.769  1.00  0.00           N  
ATOM    122  CA  PRO    17     -18.224   3.485   7.748  1.00  0.00           C  
ATOM    123  C   PRO    17     -17.478   2.365   8.547  1.00  0.00           C  
ATOM    124  O   PRO    17     -18.157   1.405   8.923  1.00  0.00           O  
ATOM    125  CB  PRO    17     -18.988   4.365   8.716  1.00  0.00           C  
ATOM    126  CG  PRO    17     -20.363   4.518   8.174  1.00  0.00           C  
ATOM    127  CD  PRO    17     -20.527   3.355   7.171  1.00  0.00           C  
ATOM    128  N   PHE    18     -16.192   2.525   8.883  1.00  0.00           N  
ATOM    129  CA  PHE    18     -15.426   1.524   9.664  1.00  0.00           C  
ATOM    130  C   PHE    18     -14.752   1.975  10.970  1.00  0.00           C  
ATOM    131  O   PHE    18     -14.929   1.297  11.946  1.00  0.00           O  
ATOM    132  CB  PHE    18     -14.393   0.915   8.734  1.00  0.00           C  
ATOM    133  CG  PHE    18     -13.612  -0.349   9.151  1.00  0.00           C  
ATOM    134  CD1 PHE    18     -14.369  -1.496   9.362  1.00  0.00           C  
ATOM    135  CD2 PHE    18     -12.296  -0.319   9.515  1.00  0.00           C  
ATOM    136  CE1 PHE    18     -13.728  -2.709   9.698  1.00  0.00           C  
ATOM    137  CE2 PHE    18     -11.605  -1.463   9.923  1.00  0.00           C  
ATOM    138  CZ  PHE    18     -12.350  -2.688   9.953  1.00  0.00           C  
ATOM    139  N   SER    19     -13.956   3.070  10.877  1.00  0.00           N  
ATOM    140  CA  SER    19     -13.310   3.734  11.976  1.00  0.00           C  
ATOM    141  C   SER    19     -12.831   5.144  11.526  1.00  0.00           C  
ATOM    142  O   SER    19     -12.800   5.475  10.342  1.00  0.00           O  
ATOM    143  CB  SER    19     -12.041   2.892  12.405  1.00  0.00           C  
ATOM    144  OG  SER    19     -12.553   1.727  13.089  1.00  0.00           O  
ATOM    145  N   LYS    20     -12.505   5.989  12.464  1.00  0.00           N  
ATOM    146  CA  LYS    20     -11.868   7.287  12.194  1.00  0.00           C  
ATOM    147  C   LYS    20     -10.892   7.540  13.399  1.00  0.00           C  
ATOM    148  O   LYS    20     -10.991   7.001  14.469  1.00  0.00           O  
ATOM    149  CB  LYS    20     -12.810   8.498  11.895  1.00  0.00           C  
ATOM    150  CG  LYS    20     -13.556   8.883  13.174  1.00  0.00           C  
ATOM    151  CD  LYS    20     -14.746   9.743  12.836  1.00  0.00           C  
ATOM    152  CE  LYS    20     -15.402  10.399  14.041  1.00  0.00           C  
ATOM    153  NZ  LYS    20     -15.978   9.439  15.008  1.00  0.00           N1+
ATOM    154  N   ASP    21      -9.802   8.260  13.123  1.00  0.00           N  
ATOM    155  CA  ASP    21      -8.624   8.499  14.100  1.00  0.00           C  
ATOM    156  C   ASP    21      -9.031   9.517  15.264  1.00  0.00           C  
ATOM    157  O   ASP    21      -8.512   9.409  16.398  1.00  0.00           O  
ATOM    158  CB  ASP    21      -7.417   8.888  13.300  1.00  0.00           C  
ATOM    159  CG  ASP    21      -7.170  10.324  13.078  1.00  0.00           C  
ATOM    160  OD1 ASP    21      -6.127  10.892  13.419  1.00  0.00           O  
ATOM    161  OD2 ASP    21      -8.068  10.959  12.559  1.00  0.00           O1-
ATOM    162  N   ASN    22     -10.062  10.416  15.039  1.00  0.00           N  
ATOM    163  CA  ASN    22     -10.317  11.559  15.946  1.00  0.00           C  
ATOM    164  C   ASN    22      -9.176  12.456  16.424  1.00  0.00           C  
ATOM    165  O   ASN    22      -9.409  13.260  17.276  1.00  0.00           O  
ATOM    166  CB  ASN    22     -11.207  11.015  17.097  1.00  0.00           C  
ATOM    167  CG  ASN    22     -12.019  12.050  17.777  1.00  0.00           C  
ATOM    168  ND2 ASN    22     -12.520  11.797  18.927  1.00  0.00           N  
ATOM    169  OD1 ASN    22     -12.397  13.069  17.161  1.00  0.00           O  
ATOM    170  N   GLY    23      -7.999  12.423  15.756  1.00  0.00           N  
ATOM    171  CA  GLY    23      -6.797  13.018  16.349  1.00  0.00           C  
ATOM    172  C   GLY    23      -6.784  14.529  16.336  1.00  0.00           C  
ATOM    173  O   GLY    23      -6.508  15.072  17.399  1.00  0.00           O  
ATOM    174  N   ILE    24      -7.186  15.295  15.305  1.00  0.00           N  
ATOM    175  CA  ILE    24      -7.193  16.745  15.350  1.00  0.00           C  
ATOM    176  C   ILE    24      -8.127  17.282  16.430  1.00  0.00           C  
ATOM    177  O   ILE    24      -7.839  18.281  17.131  1.00  0.00           O  
ATOM    178  CB  ILE    24      -7.371  17.388  13.969  1.00  0.00           C  
ATOM    179  CG1 ILE    24      -6.288  16.890  12.992  1.00  0.00           C  
ATOM    180  CG2 ILE    24      -7.537  18.899  13.894  1.00  0.00           C  
ATOM    181  CD1 ILE    24      -6.264  17.327  11.480  1.00  0.00           C  
ATOM    182  N   ARG    25      -9.306  16.694  16.547  1.00  0.00           N  
ATOM    183  CA  ARG    25     -10.456  17.186  17.284  1.00  0.00           C  
ATOM    184  C   ARG    25     -10.152  17.111  18.796  1.00  0.00           C  
ATOM    185  O   ARG    25     -10.284  18.149  19.473  1.00  0.00           O  
ATOM    186  CB  ARG    25     -11.698  16.328  16.845  1.00  0.00           C  
ATOM    187  CG  ARG    25     -12.928  16.860  17.572  1.00  0.00           C  
ATOM    188  CD  ARG    25     -14.211  15.959  17.282  1.00  0.00           C  
ATOM    189  NE  ARG    25     -14.627  16.251  15.902  1.00  0.00           N  
ATOM    190  CZ  ARG    25     -14.563  15.389  14.908  1.00  0.00           C  
ATOM    191  NH1 ARG    25     -15.132  15.766  13.768  1.00  0.00           N1+
ATOM    192  NH2 ARG    25     -13.879  14.290  14.996  1.00  0.00           N  
ATOM    193  N   ILE    26      -9.572  16.026  19.223  1.00  0.00           N  
ATOM    194  CA  ILE    26      -8.986  15.875  20.587  1.00  0.00           C  
ATOM    195  C   ILE    26      -7.630  16.528  20.753  1.00  0.00           C  
ATOM    196  O   ILE    26      -7.354  17.040  21.845  1.00  0.00           O  
ATOM    197  CB  ILE    26      -9.058  14.531  21.323  1.00  0.00           C  
ATOM    198  CG1 ILE    26      -8.158  13.393  20.852  1.00  0.00           C  
ATOM    199  CG2 ILE    26     -10.506  14.085  21.310  1.00  0.00           C  
ATOM    200  CD1 ILE    26      -8.340  12.059  21.617  1.00  0.00           C  
ATOM    201  N   GLY    27      -6.869  16.641  19.653  1.00  0.00           N  
ATOM    202  CA  GLY    27      -5.671  17.458  19.570  1.00  0.00           C  
ATOM    203  C   GLY    27      -5.713  18.919  20.095  1.00  0.00           C  
ATOM    204  O   GLY    27      -4.660  19.416  20.535  1.00  0.00           O  
ATOM    205  N   SER    28      -6.885  19.575  20.004  1.00  0.00           N  
ATOM    206  CA  SER    28      -7.128  20.893  20.645  1.00  0.00           C  
ATOM    207  C   SER    28      -6.794  20.879  22.119  1.00  0.00           C  
ATOM    208  O   SER    28      -6.454  21.921  22.661  1.00  0.00           O  
ATOM    209  CB  SER    28      -8.647  21.261  20.385  1.00  0.00           C  
ATOM    210  OG  SER    28      -9.430  20.335  21.081  1.00  0.00           O  
ATOM    211  N   ARG    29      -6.896  19.737  22.758  1.00  0.00           N  
ATOM    212  CA  ARG    29      -6.590  19.593  24.179  1.00  0.00           C  
ATOM    213  C   ARG    29      -5.133  19.284  24.529  1.00  0.00           C  
ATOM    214  O   ARG    29      -4.824  19.035  25.678  1.00  0.00           O  
ATOM    215  CB  ARG    29      -7.515  18.605  24.972  1.00  0.00           C  
ATOM    216  CG  ARG    29      -8.991  18.686  24.557  1.00  0.00           C  
ATOM    217  CD  ARG    29      -9.732  19.822  25.159  1.00  0.00           C  
ATOM    218  NE  ARG    29     -11.098  19.974  24.717  1.00  0.00           N  
ATOM    219  CZ  ARG    29     -11.603  20.835  23.917  1.00  0.00           C  
ATOM    220  NH1 ARG    29     -10.943  21.807  23.451  1.00  0.00           N1+
ATOM    221  NH2 ARG    29     -12.839  20.697  23.531  1.00  0.00           N  
ATOM    222  N   GLY    30      -4.252  19.325  23.549  1.00  0.00           N  
ATOM    223  CA  GLY    30      -2.842  18.838  23.745  1.00  0.00           C  
ATOM    224  C   GLY    30      -2.662  17.344  23.431  1.00  0.00           C  
ATOM    225  O   GLY    30      -3.554  16.730  22.881  1.00  0.00           O  
ATOM    226  N   HIE    31      -1.454  16.793  23.814  1.00  0.00           N  
ATOM    227  CA  HIE    31      -1.209  15.341  23.952  1.00  0.00           C  
ATOM    228  C   HIE    31      -1.331  14.504  22.615  1.00  0.00           C  
ATOM    229  O   HIE    31      -1.457  13.241  22.712  1.00  0.00           O  
ATOM    230  CB  HIE    31      -1.859  14.707  25.154  1.00  0.00           C  
ATOM    231  CG  HIE    31      -1.737  15.545  26.450  1.00  0.00           C  
ATOM    232  CD2 HIE    31      -0.656  15.676  27.234  1.00  0.00           C  
ATOM    233  ND1 HIE    31      -2.786  16.322  26.953  1.00  0.00           N  
ATOM    234  CE1 HIE    31      -2.270  16.886  28.018  1.00  0.00           C  
ATOM    235  NE2 HIE    31      -1.020  16.588  28.196  1.00  0.00           N  
ATOM    236  N   ILE    32      -1.431  15.144  21.425  1.00  0.00           N  
ATOM    237  CA  ILE    32      -1.554  14.507  20.102  1.00  0.00           C  
ATOM    238  C   ILE    32      -0.287  14.936  19.323  1.00  0.00           C  
ATOM    239  O   ILE    32       0.037  16.086  19.417  1.00  0.00           O  
ATOM    240  CB  ILE    32      -2.889  14.933  19.425  1.00  0.00           C  
ATOM    241  CG1 ILE    32      -4.103  14.296  20.081  1.00  0.00           C  
ATOM    242  CG2 ILE    32      -2.822  14.749  17.923  1.00  0.00           C  
ATOM    243  CD1 ILE    32      -4.324  12.778  19.892  1.00  0.00           C  
ATOM    244  N   PHE    33       0.425  14.012  18.585  1.00  0.00           N  
ATOM    245  CA  PHE    33       1.513  14.373  17.682  1.00  0.00           C  
ATOM    246  C   PHE    33       0.944  15.073  16.388  1.00  0.00           C  
ATOM    247  O   PHE    33      -0.253  15.032  16.135  1.00  0.00           O  
ATOM    248  CB  PHE    33       2.341  13.151  17.430  1.00  0.00           C  
ATOM    249  CG  PHE    33       2.991  12.493  18.645  1.00  0.00           C  
ATOM    250  CD1 PHE    33       2.955  11.120  18.801  1.00  0.00           C  
ATOM    251  CD2 PHE    33       3.708  13.271  19.537  1.00  0.00           C  
ATOM    252  CE1 PHE    33       3.766  10.525  19.869  1.00  0.00           C  
ATOM    253  CE2 PHE    33       4.338  12.774  20.665  1.00  0.00           C  
ATOM    254  CZ  PHE    33       4.322  11.360  20.830  1.00  0.00           C  
ATOM    255  N   VAL    34       1.718  15.819  15.689  1.00  0.00           N  
ATOM    256  CA  VAL    34       1.511  16.303  14.295  1.00  0.00           C  
ATOM    257  C   VAL    34       1.846  15.130  13.408  1.00  0.00           C  
ATOM    258  O   VAL    34       2.977  14.744  13.454  1.00  0.00           O  
ATOM    259  CB  VAL    34       2.439  17.512  14.027  1.00  0.00           C  
ATOM    260  CG1 VAL    34       2.153  17.867  12.539  1.00  0.00           C  
ATOM    261  CG2 VAL    34       2.214  18.726  14.896  1.00  0.00           C  
ATOM    262  N   ILE    35       0.897  14.630  12.579  1.00  0.00           N  
ATOM    263  CA  ILE    35       1.121  13.527  11.662  1.00  0.00           C  
ATOM    264  C   ILE    35       0.746  13.821  10.143  1.00  0.00           C  
ATOM    265  O   ILE    35      -0.224  14.492   9.864  1.00  0.00           O  
ATOM    266  CB  ILE    35       0.480  12.312  12.324  1.00  0.00           C  
ATOM    267  CG1 ILE    35      -1.101  12.415  12.279  1.00  0.00           C  
ATOM    268  CG2 ILE    35       0.864  12.087  13.835  1.00  0.00           C  
ATOM    269  CD1 ILE    35      -1.537  11.167  11.482  1.00  0.00           C  
ATOM    270  N   ARG    36       1.430  13.282   9.141  1.00  0.00           N  
ATOM    271  CA  ARG    36       1.115  13.336   7.708  1.00  0.00           C  
ATOM    272  C   ARG    36       1.067  11.834   7.211  1.00  0.00           C  
ATOM    273  O   ARG    36       1.683  11.014   7.913  1.00  0.00           O  
ATOM    274  CB  ARG    36       2.160  14.144   6.943  1.00  0.00           C  
ATOM    275  CG  ARG    36       1.511  14.743   5.666  1.00  0.00           C  
ATOM    276  CD  ARG    36       2.581  15.057   4.613  1.00  0.00           C  
ATOM    277  NE  ARG    36       3.530  16.020   5.230  1.00  0.00           N  
ATOM    278  CZ  ARG    36       4.754  16.033   4.833  1.00  0.00           C  
ATOM    279  NH1 ARG    36       5.507  17.072   5.110  1.00  0.00           N1+
ATOM    280  NH2 ARG    36       5.344  15.024   4.322  1.00  0.00           N  
ATOM    281  N   GLU    37       0.541  11.603   6.001  1.00  0.00           N  
ATOM    282  CA  GLU    37       0.694  10.356   5.281  1.00  0.00           C  
ATOM    283  C   GLU    37       0.121   9.179   6.064  1.00  0.00           C  
ATOM    284  O   GLU    37       0.725   8.122   6.082  1.00  0.00           O  
ATOM    285  CB  GLU    37       2.111  10.112   4.721  1.00  0.00           C  
ATOM    286  CG  GLU    37       2.538  11.143   3.664  1.00  0.00           C  
ATOM    287  CD  GLU    37       4.069  11.222   3.541  1.00  0.00           C  
ATOM    288  OE1 GLU    37       4.589  12.316   4.006  1.00  0.00           O  
ATOM    289  OE2 GLU    37       4.718  10.212   3.131  1.00  0.00           O1-
ATOM    290  N   PRO    38      -1.107   9.312   6.703  1.00  0.00           N  
ATOM    291  CA  PRO    38      -1.620   8.167   7.458  1.00  0.00           C  
ATOM    292  C   PRO    38      -2.105   7.020   6.542  1.00  0.00           C  
ATOM    293  O   PRO    38      -2.423   7.260   5.343  1.00  0.00           O  
ATOM    294  CB  PRO    38      -2.801   8.688   8.225  1.00  0.00           C  
ATOM    295  CG  PRO    38      -3.337   9.900   7.390  1.00  0.00           C  
ATOM    296  CD  PRO    38      -2.053  10.427   6.783  1.00  0.00           C  
ATOM    297  N   PHE    39      -2.186   5.831   7.061  1.00  0.00           N  
ATOM    298  CA  PHE    39      -2.783   4.660   6.374  1.00  0.00           C  
ATOM    299  C   PHE    39      -3.198   3.452   7.278  1.00  0.00           C  
ATOM    300  O   PHE    39      -2.810   3.323   8.480  1.00  0.00           O  
ATOM    301  CB  PHE    39      -1.820   4.173   5.305  1.00  0.00           C  
ATOM    302  CG  PHE    39      -0.464   3.588   5.930  1.00  0.00           C  
ATOM    303  CD1 PHE    39      -0.440   2.183   6.185  1.00  0.00           C  
ATOM    304  CD2 PHE    39       0.812   4.261   6.075  1.00  0.00           C  
ATOM    305  CE1 PHE    39       0.730   1.453   6.515  1.00  0.00           C  
ATOM    306  CE2 PHE    39       1.972   3.532   6.335  1.00  0.00           C  
ATOM    307  CZ  PHE    39       1.977   2.099   6.510  1.00  0.00           C  
ATOM    308  N   VAL    40      -4.078   2.496   6.782  1.00  0.00           N  
ATOM    309  CA  VAL    40      -4.784   1.558   7.648  1.00  0.00           C  
ATOM    310  C   VAL    40      -4.502   0.067   7.175  1.00  0.00           C  
ATOM    311  O   VAL    40      -4.447  -0.241   5.950  1.00  0.00           O  
ATOM    312  CB  VAL    40      -6.236   1.921   7.689  1.00  0.00           C  
ATOM    313  CG1 VAL    40      -6.920   0.823   8.533  1.00  0.00           C  
ATOM    314  CG2 VAL    40      -6.409   3.359   8.332  1.00  0.00           C  
ATOM    315  N   SER    41      -4.339  -0.830   8.191  1.00  0.00           N  
ATOM    316  CA  SER    41      -4.060  -2.295   7.968  1.00  0.00           C  
ATOM    317  C   SER    41      -4.408  -3.266   9.088  1.00  0.00           C  
ATOM    318  O   SER    41      -4.222  -2.865  10.227  1.00  0.00           O  
ATOM    319  CB  SER    41      -2.528  -2.305   7.784  1.00  0.00           C  
ATOM    320  OG  SER    41      -2.078  -3.677   7.425  1.00  0.00           O  
ATOM    321  N   CYX    42      -4.718  -4.511   8.693  1.00  0.00           N  
ATOM    322  CA  CYX    42      -5.394  -5.450   9.579  1.00  0.00           C  
ATOM    323  C   CYX    42      -4.581  -6.720   9.816  1.00  0.00           C  
ATOM    324  O   CYX    42      -3.790  -7.012   8.949  1.00  0.00           O  
ATOM    325  CB  CYX    42      -6.736  -5.825   8.958  1.00  0.00           C  
ATOM    326  SG  CYX    42      -7.980  -4.498   8.818  1.00  0.00           S  
ATOM    327  N   SER    43      -4.690  -7.361  10.973  1.00  0.00           N  
ATOM    328  CA  SER    43      -4.287  -8.763  11.193  1.00  0.00           C  
ATOM    329  C   SER    43      -5.587  -9.566  11.555  1.00  0.00           C  
ATOM    330  O   SER    43      -6.679  -9.010  11.533  1.00  0.00           O  
ATOM    331  CB  SER    43      -3.239  -8.769  12.334  1.00  0.00           C  
ATOM    332  OG  SER    43      -3.803  -8.684  13.630  1.00  0.00           O  
ATOM    333  N   PRO    44      -5.437 -10.804  12.065  1.00  0.00           N  
ATOM    334  CA  PRO    44      -6.574 -11.701  12.167  1.00  0.00           C  
ATOM    335  C   PRO    44      -7.599 -11.307  13.344  1.00  0.00           C  
ATOM    336  O   PRO    44      -8.707 -11.802  13.363  1.00  0.00           O  
ATOM    337  CB  PRO    44      -5.971 -13.104  12.439  1.00  0.00           C  
ATOM    338  CG  PRO    44      -4.497 -13.071  12.085  1.00  0.00           C  
ATOM    339  CD  PRO    44      -4.204 -11.590  12.145  1.00  0.00           C  
ATOM    340  N   ILE    45      -7.203 -10.371  14.254  1.00  0.00           N  
ATOM    341  CA  ILE    45      -8.007  -9.894  15.404  1.00  0.00           C  
ATOM    342  C   ILE    45      -8.117  -8.339  15.671  1.00  0.00           C  
ATOM    343  O   ILE    45      -8.848  -7.948  16.540  1.00  0.00           O  
ATOM    344  CB  ILE    45      -7.538 -10.595  16.727  1.00  0.00           C  
ATOM    345  CG1 ILE    45      -6.289 -10.014  17.521  1.00  0.00           C  
ATOM    346  CG2 ILE    45      -7.481 -12.154  16.641  1.00  0.00           C  
ATOM    347  CD1 ILE    45      -4.902 -10.156  16.853  1.00  0.00           C  
ATOM    348  N   GLU    46      -7.461  -7.631  14.800  1.00  0.00           N  
ATOM    349  CA  GLU    46      -7.169  -6.193  15.028  1.00  0.00           C  
ATOM    350  C   GLU    46      -6.799  -5.409  13.726  1.00  0.00           C  
ATOM    351  O   GLU    46      -6.038  -5.941  12.924  1.00  0.00           O  
ATOM    352  CB  GLU    46      -5.971  -5.996  16.075  1.00  0.00           C  
ATOM    353  CG  GLU    46      -5.399  -4.526  16.217  1.00  0.00           C  
ATOM    354  CD  GLU    46      -4.209  -4.517  17.150  1.00  0.00           C  
ATOM    355  OE1 GLU    46      -3.911  -5.565  17.695  1.00  0.00           O  
ATOM    356  OE2 GLU    46      -3.626  -3.417  17.315  1.00  0.00           O1-
ATOM    357  N   CYX    47      -7.223  -4.128  13.574  1.00  0.00           N  
ATOM    358  CA  CYX    47      -6.686  -3.258  12.594  1.00  0.00           C  
ATOM    359  C   CYX    47      -6.058  -2.066  13.252  1.00  0.00           C  
ATOM    360  O   CYX    47      -6.551  -1.667  14.314  1.00  0.00           O  
ATOM    361  CB  CYX    47      -7.837  -2.826  11.629  1.00  0.00           C  
ATOM    362  SG  CYX    47      -8.632  -4.245  10.786  1.00  0.00           S  
ATOM    363  N   ARG    48      -5.084  -1.410  12.594  1.00  0.00           N  
ATOM    364  CA  ARG    48      -4.254  -0.325  13.062  1.00  0.00           C  
ATOM    365  C   ARG    48      -4.126   0.706  11.911  1.00  0.00           C  
ATOM    366  O   ARG    48      -4.031   0.287  10.754  1.00  0.00           O  
ATOM    367  CB  ARG    48      -2.814  -0.873  13.358  1.00  0.00           C  
ATOM    368  CG  ARG    48      -2.913  -1.876  14.589  1.00  0.00           C  
ATOM    369  CD  ARG    48      -1.569  -2.030  15.221  1.00  0.00           C  
ATOM    370  NE  ARG    48      -1.113  -0.842  15.987  1.00  0.00           N  
ATOM    371  CZ  ARG    48      -1.478  -0.525  17.249  1.00  0.00           C  
ATOM    372  NH1 ARG    48      -0.848   0.478  17.823  1.00  0.00           N1+
ATOM    373  NH2 ARG    48      -2.391  -1.211  17.877  1.00  0.00           N  
ATOM    374  N   THR    49      -4.255   1.990  12.262  1.00  0.00           N  
ATOM    375  CA  THR    49      -3.683   3.195  11.569  1.00  0.00           C  
ATOM    376  C   THR    49      -2.135   3.238  11.797  1.00  0.00           C  
ATOM    377  O   THR    49      -1.707   3.080  12.939  1.00  0.00           O  
ATOM    378  CB  THR    49      -4.354   4.503  12.045  1.00  0.00           C  
ATOM    379  CG2 THR    49      -3.812   5.758  11.373  1.00  0.00           C  
ATOM    380  OG1 THR    49      -5.731   4.492  11.750  1.00  0.00           O  
ATOM    381  N   PHE    50      -1.386   3.588  10.811  1.00  0.00           N  
ATOM    382  CA  PHE    50       0.113   3.806  10.761  1.00  0.00           C  
ATOM    383  C   PHE    50       0.364   5.259  10.099  1.00  0.00           C  
ATOM    384  O   PHE    50      -0.408   5.611   9.216  1.00  0.00           O  
ATOM    385  CB  PHE    50       0.778   2.655   9.857  1.00  0.00           C  
ATOM    386  CG  PHE    50       0.807   1.243  10.503  1.00  0.00           C  
ATOM    387  CD1 PHE    50      -0.226   0.323  10.226  1.00  0.00           C  
ATOM    388  CD2 PHE    50       2.023   0.829  11.089  1.00  0.00           C  
ATOM    389  CE1 PHE    50      -0.125  -1.005  10.744  1.00  0.00           C  
ATOM    390  CE2 PHE    50       2.091  -0.423  11.778  1.00  0.00           C  
ATOM    391  CZ  PHE    50       1.018  -1.384  11.529  1.00  0.00           C  
ATOM    392  N   PHE    51       1.345   6.075  10.623  1.00  0.00           N  
ATOM    393  CA  PHE    51       1.563   7.472  10.250  1.00  0.00           C  
ATOM    394  C   PHE    51       3.019   7.926  10.424  1.00  0.00           C  
ATOM    395  O   PHE    51       3.722   7.433  11.333  1.00  0.00           O  
ATOM    396  CB  PHE    51       0.641   8.284  11.075  1.00  0.00           C  
ATOM    397  CG  PHE    51       0.555   8.117  12.601  1.00  0.00           C  
ATOM    398  CD1 PHE    51       1.383   8.816  13.413  1.00  0.00           C  
ATOM    399  CD2 PHE    51      -0.227   7.063  13.155  1.00  0.00           C  
ATOM    400  CE1 PHE    51       1.399   8.561  14.849  1.00  0.00           C  
ATOM    401  CE2 PHE    51      -0.261   6.859  14.541  1.00  0.00           C  
ATOM    402  CZ  PHE    51       0.557   7.658  15.364  1.00  0.00           C  
ATOM    403  N   LEU    52       3.465   8.813   9.564  1.00  0.00           N  
ATOM    404  CA  LEU    52       4.670   9.536   9.750  1.00  0.00           C  
ATOM    405  C   LEU    52       4.556  10.822  10.491  1.00  0.00           C  
ATOM    406  O   LEU    52       3.554  11.539  10.403  1.00  0.00           O  
ATOM    407  CB  LEU    52       5.313   9.863   8.372  1.00  0.00           C  
ATOM    408  CG  LEU    52       5.647   8.588   7.563  1.00  0.00           C  
ATOM    409  CD1 LEU    52       5.912   8.965   6.092  1.00  0.00           C  
ATOM    410  CD2 LEU    52       6.906   7.826   7.983  1.00  0.00           C  
ATOM    411  N   THR    53       5.546  11.053  11.296  1.00  0.00           N  
ATOM    412  CA  THR    53       5.692  12.208  12.158  1.00  0.00           C  
ATOM    413  C   THR    53       7.136  12.427  12.647  1.00  0.00           C  
ATOM    414  O   THR    53       7.899  11.499  12.719  1.00  0.00           O  
ATOM    415  CB  THR    53       4.828  12.051  13.496  1.00  0.00           C  
ATOM    416  CG2 THR    53       5.265  10.819  14.309  1.00  0.00           C  
ATOM    417  OG1 THR    53       4.975  13.188  14.288  1.00  0.00           O  
ATOM    418  N   GLN    54       7.536  13.652  13.043  1.00  0.00           N  
ATOM    419  CA  GLN    54       8.768  13.986  13.662  1.00  0.00           C  
ATOM    420  C   GLN    54       8.651  14.169  15.215  1.00  0.00           C  
ATOM    421  O   GLN    54       9.571  14.590  15.962  1.00  0.00           O  
ATOM    422  CB  GLN    54       9.458  15.289  13.132  1.00  0.00           C  
ATOM    423  CG  GLN    54       9.574  15.416  11.616  1.00  0.00           C  
ATOM    424  CD  GLN    54      10.416  16.510  11.034  1.00  0.00           C  
ATOM    425  NE2 GLN    54      10.136  16.949   9.898  1.00  0.00           N  
ATOM    426  OE1 GLN    54      11.478  16.834  11.671  1.00  0.00           O  
ATOM    427  N   GLY    55       7.548  13.645  15.714  1.00  0.00           N  
ATOM    428  CA  GLY    55       7.252  13.558  17.169  1.00  0.00           C  
ATOM    429  C   GLY    55       6.870  14.895  17.809  1.00  0.00           C  
ATOM    430  O   GLY    55       6.647  14.903  19.007  1.00  0.00           O  
ATOM    431  N   SER    56       6.623  15.988  17.015  1.00  0.00           N  
ATOM    432  CA  SER    56       6.012  17.206  17.600  1.00  0.00           C  
ATOM    433  C   SER    56       4.577  17.122  18.023  1.00  0.00           C  
ATOM    434  O   SER    56       3.656  16.709  17.346  1.00  0.00           O  
ATOM    435  CB  SER    56       6.208  18.315  16.561  1.00  0.00           C  
ATOM    436  OG  SER    56       7.437  18.052  15.880  1.00  0.00           O  
ATOM    437  N   LEU    57       4.273  17.469  19.247  1.00  0.00           N  
ATOM    438  CA  LEU    57       2.896  17.714  19.766  1.00  0.00           C  
ATOM    439  C   LEU    57       2.148  18.942  19.100  1.00  0.00           C  
ATOM    440  O   LEU    57       2.827  19.851  18.763  1.00  0.00           O  
ATOM    441  CB  LEU    57       2.908  17.926  21.320  1.00  0.00           C  
ATOM    442  CG  LEU    57       3.164  16.731  22.232  1.00  0.00           C  
ATOM    443  CD1 LEU    57       3.818  16.921  23.593  1.00  0.00           C  
ATOM    444  CD2 LEU    57       2.117  15.655  22.342  1.00  0.00           C  
ATOM    445  N   LEU    58       0.861  18.791  18.823  1.00  0.00           N  
ATOM    446  CA  LEU    58       0.075  19.731  18.061  1.00  0.00           C  
ATOM    447  C   LEU    58      -0.157  21.070  18.642  1.00  0.00           C  
ATOM    448  O   LEU    58      -0.490  21.178  19.781  1.00  0.00           O  
ATOM    449  CB  LEU    58      -1.269  19.069  17.795  1.00  0.00           C  
ATOM    450  CG  LEU    58      -2.202  19.751  16.887  1.00  0.00           C  
ATOM    451  CD1 LEU    58      -1.498  19.848  15.536  1.00  0.00           C  
ATOM    452  CD2 LEU    58      -3.527  18.917  16.738  1.00  0.00           C  
ATOM    453  N   ASN    59       0.137  22.085  17.863  1.00  0.00           N  
ATOM    454  CA  ASN    59       0.105  23.506  18.388  1.00  0.00           C  
ATOM    455  C   ASN    59       1.193  23.773  19.434  1.00  0.00           C  
ATOM    456  O   ASN    59       0.949  24.504  20.455  1.00  0.00           O  
ATOM    457  CB  ASN    59      -1.331  23.942  18.830  1.00  0.00           C  
ATOM    458  CG  ASN    59      -1.598  25.451  18.834  1.00  0.00           C  
ATOM    459  ND2 ASN    59      -2.519  25.902  19.682  1.00  0.00           N  
ATOM    460  OD1 ASN    59      -0.913  26.147  18.093  1.00  0.00           O  
ATOM    461  N   ASP    60       2.336  23.138  19.425  1.00  0.00           N  
ATOM    462  CA  ASP    60       3.435  23.448  20.283  1.00  0.00           C  
ATOM    463  C   ASP    60       4.053  24.857  19.954  1.00  0.00           C  
ATOM    464  O   ASP    60       4.543  25.157  18.914  1.00  0.00           O  
ATOM    465  CB  ASP    60       4.461  22.353  20.244  1.00  0.00           C  
ATOM    466  CG  ASP    60       5.762  22.727  20.915  1.00  0.00           C  
ATOM    467  OD1 ASP    60       5.839  22.686  22.165  1.00  0.00           O  
ATOM    468  OD2 ASP    60       6.727  23.233  20.254  1.00  0.00           O1-
ATOM    469  N   LYS    61       3.938  25.800  20.909  1.00  0.00           N  
ATOM    470  CA  LYS    61       4.553  27.134  20.849  1.00  0.00           C  
ATOM    471  C   LYS    61       6.081  27.228  20.997  1.00  0.00           C  
ATOM    472  O   LYS    61       6.734  28.236  21.272  1.00  0.00           O  
ATOM    473  CB  LYS    61       3.790  28.055  21.738  1.00  0.00           C  
ATOM    474  CG  LYS    61       2.210  27.977  21.749  1.00  0.00           C  
ATOM    475  CD  LYS    61       1.628  28.854  20.638  1.00  0.00           C  
ATOM    476  CE  LYS    61       0.214  28.576  20.158  1.00  0.00           C  
ATOM    477  NZ  LYS    61      -0.757  28.523  21.247  1.00  0.00           N1+
ATOM    478  N   HIP    62       6.780  26.167  20.636  1.00  0.00           N  
ATOM    479  CA  HIP    62       8.258  26.010  20.879  1.00  0.00           C  
ATOM    480  C   HIP    62       9.034  25.333  19.725  1.00  0.00           C  
ATOM    481  O   HIP    62      10.223  25.278  19.777  1.00  0.00           O  
ATOM    482  CB  HIP    62       8.566  25.317  22.251  1.00  0.00           C  
ATOM    483  CG  HIP    62       7.583  25.623  23.366  1.00  0.00           C  
ATOM    484  CD2 HIP    62       7.530  26.780  24.116  1.00  0.00           C  
ATOM    485  ND1 HIP    62       6.573  24.793  23.681  1.00  0.00           N1+
ATOM    486  CE1 HIP    62       5.949  25.361  24.754  1.00  0.00           C  
ATOM    487  NE2 HIP    62       6.481  26.580  25.001  1.00  0.00           N  
ATOM    488  N   SER    63       8.347  24.839  18.679  1.00  0.00           N  
ATOM    489  CA  SER    63       8.942  24.081  17.562  1.00  0.00           C  
ATOM    490  C   SER    63       8.516  24.544  16.115  1.00  0.00           C  
ATOM    491  O   SER    63       8.890  24.014  15.050  1.00  0.00           O  
ATOM    492  CB  SER    63       8.847  22.577  17.745  1.00  0.00           C  
ATOM    493  OG  SER    63       7.516  22.146  18.003  1.00  0.00           O  
ATOM    494  N   ASN    64       7.740  25.670  16.157  1.00  0.00           N  
ATOM    495  CA  ASN    64       7.448  26.517  15.098  1.00  0.00           C  
ATOM    496  C   ASN    64       8.641  27.262  14.554  1.00  0.00           C  
ATOM    497  O   ASN    64       9.170  28.235  15.127  1.00  0.00           O  
ATOM    498  CB  ASN    64       6.162  27.408  15.320  1.00  0.00           C  
ATOM    499  CG  ASN    64       5.804  27.939  14.005  1.00  0.00           C  
ATOM    500  ND2 ASN    64       5.488  29.208  13.984  1.00  0.00           N  
ATOM    501  OD1 ASN    64       5.997  27.288  13.006  1.00  0.00           O  
ATOM    502  N   GLY    65       9.206  26.725  13.390  1.00  0.00           N  
ATOM    503  CA  GLY    65      10.260  27.453  12.684  1.00  0.00           C  
ATOM    504  C   GLY    65      10.508  26.768  11.275  1.00  0.00           C  
ATOM    505  O   GLY    65       9.557  26.537  10.530  1.00  0.00           O  
ATOM    506  N   THR    66      11.763  26.419  10.992  1.00  0.00           N  
ATOM    507  CA  THR    66      12.100  25.854   9.665  1.00  0.00           C  
ATOM    508  C   THR    66      12.765  24.526   9.689  1.00  0.00           C  
ATOM    509  O   THR    66      13.973  24.568   9.913  1.00  0.00           O  
ATOM    510  CB  THR    66      12.707  26.865   8.589  1.00  0.00           C  
ATOM    511  CG2 THR    66      12.715  26.331   7.130  1.00  0.00           C  
ATOM    512  OG1 THR    66      11.971  28.081   8.673  1.00  0.00           O  
ATOM    513  N   VAL    67      12.094  23.438   9.363  1.00  0.00           N  
ATOM    514  CA  VAL    67      12.689  22.060   9.435  1.00  0.00           C  
ATOM    515  C   VAL    67      12.616  21.251   8.170  1.00  0.00           C  
ATOM    516  O   VAL    67      11.734  21.502   7.345  1.00  0.00           O  
ATOM    517  CB  VAL    67      12.030  21.206  10.593  1.00  0.00           C  
ATOM    518  CG1 VAL    67      12.604  21.575  11.956  1.00  0.00           C  
ATOM    519  CG2 VAL    67      10.481  21.160  10.546  1.00  0.00           C  
ATOM    520  N   LYS    68      13.442  20.248   7.991  1.00  0.00           N  
ATOM    521  CA  LYS    68      13.439  19.267   6.883  1.00  0.00           C  
ATOM    522  C   LYS    68      12.351  18.229   7.034  1.00  0.00           C  
ATOM    523  O   LYS    68      12.041  17.918   8.175  1.00  0.00           O  
ATOM    524  CB  LYS    68      14.882  18.594   6.867  1.00  0.00           C  
ATOM    525  CG  LYS    68      16.121  19.394   6.604  1.00  0.00           C  
ATOM    526  CD  LYS    68      17.275  18.499   6.631  1.00  0.00           C  
ATOM    527  CE  LYS    68      18.612  19.287   6.549  1.00  0.00           C  
ATOM    528  NZ  LYS    68      19.734  18.347   6.815  1.00  0.00           N1+
ATOM    529  N   ASP    69      11.916  17.596   5.968  1.00  0.00           N  
ATOM    530  CA  ASP    69      10.920  16.552   5.949  1.00  0.00           C  
ATOM    531  C   ASP    69      11.361  15.151   5.499  1.00  0.00           C  
ATOM    532  O   ASP    69      10.693  14.143   5.774  1.00  0.00           O  
ATOM    533  CB  ASP    69       9.768  17.082   5.055  1.00  0.00           C  
ATOM    534  CG  ASP    69       8.561  16.186   5.107  1.00  0.00           C  
ATOM    535  OD1 ASP    69       8.074  15.792   4.015  1.00  0.00           O  
ATOM    536  OD2 ASP    69       8.041  15.834   6.195  1.00  0.00           O1-
ATOM    537  N   ARG    70      12.440  14.969   4.767  1.00  0.00           N  
ATOM    538  CA  ARG    70      13.168  13.697   4.512  1.00  0.00           C  
ATOM    539  C   ARG    70      14.450  13.709   5.306  1.00  0.00           C  
ATOM    540  O   ARG    70      15.503  14.101   4.844  1.00  0.00           O  
ATOM    541  CB  ARG    70      13.416  13.484   3.001  1.00  0.00           C  
ATOM    542  CG  ARG    70      12.064  13.512   2.207  1.00  0.00           C  
ATOM    543  CD  ARG    70      12.352  13.240   0.675  1.00  0.00           C  
ATOM    544  NE  ARG    70      13.004  14.314   0.030  1.00  0.00           N  
ATOM    545  CZ  ARG    70      12.844  14.954  -1.120  1.00  0.00           C  
ATOM    546  NH1 ARG    70      13.673  15.924  -1.454  1.00  0.00           N1+
ATOM    547  NH2 ARG    70      11.802  14.873  -1.893  1.00  0.00           N  
ATOM    548  N   SER    71      14.368  13.326   6.539  1.00  0.00           N  
ATOM    549  CA  SER    71      15.478  13.315   7.481  1.00  0.00           C  
ATOM    550  C   SER    71      15.383  12.208   8.411  1.00  0.00           C  
ATOM    551  O   SER    71      14.293  11.700   8.610  1.00  0.00           O  
ATOM    552  CB  SER    71      15.344  14.632   8.233  1.00  0.00           C  
ATOM    553  OG  SER    71      14.602  14.658   9.406  1.00  0.00           O  
ATOM    554  N   PRO    72      16.499  11.752   9.025  1.00  0.00           N  
ATOM    555  CA  PRO    72      16.491  10.813  10.098  1.00  0.00           C  
ATOM    556  C   PRO    72      15.746  11.188  11.357  1.00  0.00           C  
ATOM    557  O   PRO    72      15.452  10.214  12.077  1.00  0.00           O  
ATOM    558  CB  PRO    72      17.978  10.583  10.500  1.00  0.00           C  
ATOM    559  CG  PRO    72      18.691  10.940   9.174  1.00  0.00           C  
ATOM    560  CD  PRO    72      17.881  12.115   8.676  1.00  0.00           C  
ATOM    561  N   PHE    73      15.348  12.453  11.535  1.00  0.00           N  
ATOM    562  CA  PHE    73      14.594  12.850  12.704  1.00  0.00           C  
ATOM    563  C   PHE    73      13.067  12.536  12.533  1.00  0.00           C  
ATOM    564  O   PHE    73      12.246  12.584  13.525  1.00  0.00           O  
ATOM    565  CB  PHE    73      14.966  14.328  12.884  1.00  0.00           C  
ATOM    566  CG  PHE    73      16.442  14.763  13.018  1.00  0.00           C  
ATOM    567  CD1 PHE    73      17.349  13.934  13.723  1.00  0.00           C  
ATOM    568  CD2 PHE    73      16.905  15.858  12.302  1.00  0.00           C  
ATOM    569  CE1 PHE    73      18.697  14.190  13.772  1.00  0.00           C  
ATOM    570  CE2 PHE    73      18.303  16.222  12.403  1.00  0.00           C  
ATOM    571  CZ  PHE    73      19.168  15.402  13.228  1.00  0.00           C  
ATOM    572  N   ARG    74      12.632  12.155  11.311  1.00  0.00           N  
ATOM    573  CA  ARG    74      11.247  11.663  11.077  1.00  0.00           C  
ATOM    574  C   ARG    74      11.070  10.137  11.359  1.00  0.00           C  
ATOM    575  O   ARG    74      11.965   9.353  11.225  1.00  0.00           O  
ATOM    576  CB  ARG    74      10.871  12.006   9.619  1.00  0.00           C  
ATOM    577  CG  ARG    74       9.323  11.953   9.432  1.00  0.00           C  
ATOM    578  CD  ARG    74       9.099  13.080   8.419  1.00  0.00           C  
ATOM    579  NE  ARG    74       7.674  12.991   7.982  1.00  0.00           N  
ATOM    580  CZ  ARG    74       7.338  12.851   6.736  1.00  0.00           C  
ATOM    581  NH1 ARG    74       6.132  12.681   6.430  1.00  0.00           N1+
ATOM    582  NH2 ARG    74       8.159  12.842   5.744  1.00  0.00           N  
ATOM    583  N   THR    75       9.858   9.765  11.679  1.00  0.00           N  
ATOM    584  CA  THR    75       9.568   8.415  12.213  1.00  0.00           C  
ATOM    585  C   THR    75       8.135   7.945  11.809  1.00  0.00           C  
ATOM    586  O   THR    75       7.264   8.766  11.544  1.00  0.00           O  
ATOM    587  CB  THR    75       9.602   8.407  13.773  1.00  0.00           C  
ATOM    588  CG2 THR    75      11.077   8.527  14.201  1.00  0.00           C  
ATOM    589  OG1 THR    75       8.800   9.282  14.460  1.00  0.00           O  
ATOM    590  N   LEU    76       7.932   6.636  11.694  1.00  0.00           N  
ATOM    591  CA  LEU    76       6.647   5.994  11.479  1.00  0.00           C  
ATOM    592  C   LEU    76       6.204   5.518  12.846  1.00  0.00           C  
ATOM    593  O   LEU    76       6.986   5.156  13.698  1.00  0.00           O  
ATOM    594  CB  LEU    76       6.763   4.762  10.468  1.00  0.00           C  
ATOM    595  CG  LEU    76       5.320   4.272  10.044  1.00  0.00           C  
ATOM    596  CD1 LEU    76       4.668   5.119   8.952  1.00  0.00           C  
ATOM    597  CD2 LEU    76       5.401   2.770   9.629  1.00  0.00           C  
ATOM    598  N   MET    77       4.891   5.548  13.073  1.00  0.00           N  
ATOM    599  CA  MET    77       4.189   5.193  14.319  1.00  0.00           C  
ATOM    600  C   MET    77       2.886   4.583  13.964  1.00  0.00           C  
ATOM    601  O   MET    77       2.336   4.839  12.903  1.00  0.00           O  
ATOM    602  CB  MET    77       3.945   6.508  15.130  1.00  0.00           C  
ATOM    603  CG  MET    77       5.235   7.041  15.823  1.00  0.00           C  
ATOM    604  SD  MET    77       4.915   7.863  17.374  1.00  0.00           S  
ATOM    605  CE  MET    77       6.660   8.225  17.700  1.00  0.00           C  
ATOM    606  N   SER    78       2.188   3.963  14.936  1.00  0.00           N  
ATOM    607  CA  SER    78       0.832   3.308  14.850  1.00  0.00           C  
ATOM    608  C   SER    78      -0.032   3.373  16.063  1.00  0.00           C  
ATOM    609  O   SER    78       0.395   3.504  17.230  1.00  0.00           O  
ATOM    610  CB  SER    78       0.983   1.837  14.356  1.00  0.00           C  
ATOM    611  OG  SER    78       1.076   0.868  15.440  1.00  0.00           O  
ATOM    612  N   VAL    79      -1.329   3.261  15.817  1.00  0.00           N  
ATOM    613  CA  VAL    79      -2.439   3.209  16.774  1.00  0.00           C  
ATOM    614  C   VAL    79      -3.440   2.202  16.356  1.00  0.00           C  
ATOM    615  O   VAL    79      -3.466   1.842  15.179  1.00  0.00           O  
ATOM    616  CB  VAL    79      -2.987   4.624  16.933  1.00  0.00           C  
ATOM    617  CG1 VAL    79      -2.149   5.736  17.602  1.00  0.00           C  
ATOM    618  CG2 VAL    79      -3.636   5.163  15.685  1.00  0.00           C  
ATOM    619  N   GLU    80      -4.377   1.773  17.208  1.00  0.00           N  
ATOM    620  CA  GLU    80      -5.529   0.935  16.781  1.00  0.00           C  
ATOM    621  C   GLU    80      -6.361   1.659  15.755  1.00  0.00           C  
ATOM    622  O   GLU    80      -6.367   2.940  15.727  1.00  0.00           O  
ATOM    623  CB  GLU    80      -6.341   0.469  18.055  1.00  0.00           C  
ATOM    624  CG  GLU    80      -6.745  -1.004  18.094  1.00  0.00           C  
ATOM    625  CD  GLU    80      -7.608  -1.271  19.401  1.00  0.00           C  
ATOM    626  OE1 GLU    80      -8.663  -0.669  19.590  1.00  0.00           O  
ATOM    627  OE2 GLU    80      -7.124  -2.034  20.273  1.00  0.00           O1-
ATOM    628  N   VAL    81      -7.281   1.037  15.044  1.00  0.00           N  
ATOM    629  CA  VAL    81      -8.398   1.793  14.435  1.00  0.00           C  
ATOM    630  C   VAL    81      -9.402   2.309  15.514  1.00  0.00           C  
ATOM    631  O   VAL    81      -9.521   1.720  16.572  1.00  0.00           O  
ATOM    632  CB  VAL    81      -9.093   1.069  13.305  1.00  0.00           C  
ATOM    633  CG1 VAL    81      -8.119   0.784  12.140  1.00  0.00           C  
ATOM    634  CG2 VAL    81      -9.853  -0.144  13.835  1.00  0.00           C  
ATOM    635  N   GLY    82      -9.915   3.551  15.330  1.00  0.00           N  
ATOM    636  CA  GLY    82     -10.808   4.261  16.233  1.00  0.00           C  
ATOM    637  C   GLY    82      -9.882   5.169  17.129  1.00  0.00           C  
ATOM    638  O   GLY    82     -10.302   6.148  17.692  1.00  0.00           O  
ATOM    639  N   GLN    83      -8.541   4.844  17.228  1.00  0.00           N  
ATOM    640  CA  GLN    83      -7.634   5.452  18.168  1.00  0.00           C  
ATOM    641  C   GLN    83      -6.994   6.744  17.638  1.00  0.00           C  
ATOM    642  O   GLN    83      -6.742   6.856  16.452  1.00  0.00           O  
ATOM    643  CB  GLN    83      -6.655   4.367  18.670  1.00  0.00           C  
ATOM    644  CG  GLN    83      -5.921   4.898  19.977  1.00  0.00           C  
ATOM    645  CD  GLN    83      -6.844   5.345  21.015  1.00  0.00           C  
ATOM    646  NE2 GLN    83      -7.628   4.510  21.672  1.00  0.00           N  
ATOM    647  OE1 GLN    83      -6.932   6.501  21.245  1.00  0.00           O  
ATOM    648  N   SER    84      -6.638   7.660  18.538  1.00  0.00           N  
ATOM    649  CA  SER    84      -6.070   8.938  18.216  1.00  0.00           C  
ATOM    650  C   SER    84      -4.511   8.923  18.382  1.00  0.00           C  
ATOM    651  O   SER    84      -4.028   8.199  19.275  1.00  0.00           O  
ATOM    652  CB  SER    84      -6.576  10.048  19.250  1.00  0.00           C  
ATOM    653  OG  SER    84      -7.993   9.976  19.024  1.00  0.00           O  
ATOM    654  N   PRO    85      -3.775   9.641  17.543  1.00  0.00           N  
ATOM    655  CA  PRO    85      -2.256   9.647  17.609  1.00  0.00           C  
ATOM    656  C   PRO    85      -1.663  10.307  18.897  1.00  0.00           C  
ATOM    657  O   PRO    85      -1.057  11.390  18.893  1.00  0.00           O  
ATOM    658  CB  PRO    85      -1.876  10.441  16.337  1.00  0.00           C  
ATOM    659  CG  PRO    85      -3.054  10.193  15.310  1.00  0.00           C  
ATOM    660  CD  PRO    85      -4.174  10.292  16.250  1.00  0.00           C  
ATOM    661  N   ASN    86      -2.053   9.805  20.035  1.00  0.00           N  
ATOM    662  CA  ASN    86      -1.870  10.342  21.396  1.00  0.00           C  
ATOM    663  C   ASN    86      -0.504  10.009  21.955  1.00  0.00           C  
ATOM    664  O   ASN    86      -0.047   8.915  21.691  1.00  0.00           O  
ATOM    665  CB  ASN    86      -3.069  10.141  22.310  1.00  0.00           C  
ATOM    666  CG  ASN    86      -2.774  10.056  23.792  1.00  0.00           C  
ATOM    667  ND2 ASN    86      -2.897  11.042  24.568  1.00  0.00           N  
ATOM    668  OD1 ASN    86      -2.245   9.050  24.290  1.00  0.00           O  
ATOM    669  N   VAL    87       0.012  10.865  22.846  1.00  0.00           N  
ATOM    670  CA  VAL    87       1.377  10.732  23.378  1.00  0.00           C  
ATOM    671  C   VAL    87       1.687   9.332  24.007  1.00  0.00           C  
ATOM    672  O   VAL    87       2.723   8.763  23.668  1.00  0.00           O  
ATOM    673  CB  VAL    87       1.732  11.927  24.353  1.00  0.00           C  
ATOM    674  CG1 VAL    87       1.087  11.850  25.745  1.00  0.00           C  
ATOM    675  CG2 VAL    87       3.250  12.092  24.472  1.00  0.00           C  
ATOM    676  N   TYR    88       0.711   8.775  24.767  1.00  0.00           N  
ATOM    677  CA  TYR    88       0.761   7.446  25.264  1.00  0.00           C  
ATOM    678  C   TYR    88       0.237   6.351  24.269  1.00  0.00           C  
ATOM    679  O   TYR    88       0.842   5.264  24.217  1.00  0.00           O  
ATOM    680  CB  TYR    88       0.097   7.369  26.626  1.00  0.00           C  
ATOM    681  CG  TYR    88       0.592   8.404  27.620  1.00  0.00           C  
ATOM    682  CD1 TYR    88       1.937   8.442  28.075  1.00  0.00           C  
ATOM    683  CD2 TYR    88      -0.336   9.425  27.928  1.00  0.00           C  
ATOM    684  CE1 TYR    88       2.374   9.541  28.839  1.00  0.00           C  
ATOM    685  CE2 TYR    88       0.131  10.493  28.742  1.00  0.00           C  
ATOM    686  CZ  TYR    88       1.456  10.561  29.177  1.00  0.00           C  
ATOM    687  OH  TYR    88       1.943  11.620  29.971  1.00  0.00           O  
ATOM    688  N   GLN    89      -0.906   6.528  23.570  1.00  0.00           N  
ATOM    689  CA  GLN    89      -1.402   5.622  22.609  1.00  0.00           C  
ATOM    690  C   GLN    89      -0.557   5.358  21.343  1.00  0.00           C  
ATOM    691  O   GLN    89      -0.668   4.235  20.922  1.00  0.00           O  
ATOM    692  CB  GLN    89      -2.879   5.902  22.228  1.00  0.00           C  
ATOM    693  CG  GLN    89      -3.969   5.469  23.249  1.00  0.00           C  
ATOM    694  CD  GLN    89      -4.182   3.897  23.299  1.00  0.00           C  
ATOM    695  NE2 GLN    89      -5.246   3.463  23.860  1.00  0.00           N  
ATOM    696  OE1 GLN    89      -3.345   3.097  22.944  1.00  0.00           O  
ATOM    697  N   ALA    90       0.184   6.351  20.818  1.00  0.00           N  
ATOM    698  CA  ALA    90       1.028   6.157  19.563  1.00  0.00           C  
ATOM    699  C   ALA    90       2.320   5.308  19.802  1.00  0.00           C  
ATOM    700  O   ALA    90       3.343   5.734  20.301  1.00  0.00           O  
ATOM    701  CB  ALA    90       1.380   7.530  18.891  1.00  0.00           C  
ATOM    702  N   ARG    91       2.241   4.057  19.250  1.00  0.00           N  
ATOM    703  CA  ARG    91       3.377   3.095  19.115  1.00  0.00           C  
ATOM    704  C   ARG    91       4.376   3.548  18.063  1.00  0.00           C  
ATOM    705  O   ARG    91       3.926   3.995  16.986  1.00  0.00           O  
ATOM    706  CB  ARG    91       2.846   1.686  18.874  1.00  0.00           C  
ATOM    707  CG  ARG    91       3.747   0.544  19.244  1.00  0.00           C  
ATOM    708  CD  ARG    91       3.066  -0.835  18.962  1.00  0.00           C  
ATOM    709  NE  ARG    91       3.092  -1.291  17.614  1.00  0.00           N  
ATOM    710  CZ  ARG    91       2.573  -2.334  17.060  1.00  0.00           C  
ATOM    711  NH1 ARG    91       2.708  -2.591  15.767  1.00  0.00           N1+
ATOM    712  NH2 ARG    91       1.989  -3.239  17.778  1.00  0.00           N  
ATOM    713  N   PHE    92       5.694   3.440  18.305  1.00  0.00           N  
ATOM    714  CA  PHE    92       6.784   3.632  17.320  1.00  0.00           C  
ATOM    715  C   PHE    92       6.929   2.378  16.420  1.00  0.00           C  
ATOM    716  O   PHE    92       6.699   1.248  16.897  1.00  0.00           O  
ATOM    717  CB  PHE    92       8.084   3.924  18.129  1.00  0.00           C  
ATOM    718  CG  PHE    92       9.333   3.824  17.311  1.00  0.00           C  
ATOM    719  CD1 PHE    92       9.668   4.900  16.483  1.00  0.00           C  
ATOM    720  CD2 PHE    92      10.157   2.685  17.410  1.00  0.00           C  
ATOM    721  CE1 PHE    92      10.955   4.857  15.836  1.00  0.00           C  
ATOM    722  CE2 PHE    92      11.316   2.624  16.641  1.00  0.00           C  
ATOM    723  CZ  PHE    92      11.780   3.680  15.864  1.00  0.00           C  
ATOM    724  N   GLU    93       7.323   2.513  15.116  1.00  0.00           N  
ATOM    725  CA  GLU    93       7.319   1.350  14.115  1.00  0.00           C  
ATOM    726  C   GLU    93       8.686   1.197  13.487  1.00  0.00           C  
ATOM    727  O   GLU    93       9.272   0.141  13.385  1.00  0.00           O  
ATOM    728  CB  GLU    93       6.078   1.460  13.214  1.00  0.00           C  
ATOM    729  CG  GLU    93       4.672   1.353  13.817  1.00  0.00           C  
ATOM    730  CD  GLU    93       4.371   0.001  14.420  1.00  0.00           C  
ATOM    731  OE1 GLU    93       4.790  -1.080  13.976  1.00  0.00           O  
ATOM    732  OE2 GLU    93       3.580   0.120  15.424  1.00  0.00           O1-
ATOM    733  N   ALA    94       9.107   2.349  12.902  1.00  0.00           N  
ATOM    734  CA  ALA    94      10.324   2.497  12.217  1.00  0.00           C  
ATOM    735  C   ALA    94      10.838   3.999  12.229  1.00  0.00           C  
ATOM    736  O   ALA    94       9.992   4.863  12.355  1.00  0.00           O  
ATOM    737  CB  ALA    94      10.112   1.961  10.755  1.00  0.00           C  
ATOM    738  N   VAL    95      12.169   4.178  12.066  1.00  0.00           N  
ATOM    739  CA  VAL    95      12.637   5.588  11.636  1.00  0.00           C  
ATOM    740  C   VAL    95      12.503   5.755  10.067  1.00  0.00           C  
ATOM    741  O   VAL    95      13.145   5.021   9.321  1.00  0.00           O  
ATOM    742  CB  VAL    95      14.071   5.826  12.126  1.00  0.00           C  
ATOM    743  CG1 VAL    95      14.538   7.283  11.846  1.00  0.00           C  
ATOM    744  CG2 VAL    95      14.215   5.760  13.636  1.00  0.00           C  
ATOM    745  N   ALA    96      11.634   6.638   9.653  1.00  0.00           N  
ATOM    746  CA  ALA    96      11.368   6.822   8.263  1.00  0.00           C  
ATOM    747  C   ALA    96      10.946   8.237   7.853  1.00  0.00           C  
ATOM    748  O   ALA    96      10.414   9.011   8.652  1.00  0.00           O  
ATOM    749  CB  ALA    96      10.286   5.813   7.884  1.00  0.00           C  
ATOM    750  N   TRP    97      11.099   8.431   6.538  1.00  0.00           N  
ATOM    751  CA  TRP    97      10.384   9.402   5.697  1.00  0.00           C  
ATOM    752  C   TRP    97       9.740   8.942   4.392  1.00  0.00           C  
ATOM    753  O   TRP    97       9.024   9.710   3.758  1.00  0.00           O  
ATOM    754  CB  TRP    97      11.282  10.632   5.369  1.00  0.00           C  
ATOM    755  CG  TRP    97      12.552  10.341   4.617  1.00  0.00           C  
ATOM    756  CD1 TRP    97      13.765  10.375   5.271  1.00  0.00           C  
ATOM    757  CD2 TRP    97      12.848  10.017   3.234  1.00  0.00           C  
ATOM    758  CE2 TRP    97      14.280   9.815   3.136  1.00  0.00           C  
ATOM    759  CE3 TRP    97      12.111  10.014   2.036  1.00  0.00           C  
ATOM    760  NE1 TRP    97      14.676   9.925   4.382  1.00  0.00           N  
ATOM    761  CZ2 TRP    97      14.855   9.559   1.887  1.00  0.00           C  
ATOM    762  CZ3 TRP    97      12.726   9.769   0.768  1.00  0.00           C  
ATOM    763  CH2 TRP    97      14.087   9.516   0.738  1.00  0.00           C  
ATOM    764  N   SER    98       9.870   7.669   4.011  1.00  0.00           N  
ATOM    765  CA  SER    98       8.911   6.908   3.257  1.00  0.00           C  
ATOM    766  C   SER    98       8.722   5.497   3.801  1.00  0.00           C  
ATOM    767  O   SER    98       9.626   5.040   4.483  1.00  0.00           O  
ATOM    768  CB  SER    98       9.178   6.946   1.711  1.00  0.00           C  
ATOM    769  OG  SER    98       8.409   6.055   0.987  1.00  0.00           O  
ATOM    770  N   ALA    99       7.567   4.806   3.586  1.00  0.00           N  
ATOM    771  CA  ALA    99       7.174   3.601   4.311  1.00  0.00           C  
ATOM    772  C   ALA    99       5.924   2.775   3.773  1.00  0.00           C  
ATOM    773  O   ALA    99       5.130   3.255   2.973  1.00  0.00           O  
ATOM    774  CB  ALA    99       6.886   4.024   5.816  1.00  0.00           C  
ATOM    775  N   THR   100       5.755   1.507   4.169  1.00  0.00           N  
ATOM    776  CA  THR   100       4.558   0.661   4.202  1.00  0.00           C  
ATOM    777  C   THR   100       4.590  -0.349   5.324  1.00  0.00           C  
ATOM    778  O   THR   100       5.655  -0.555   5.962  1.00  0.00           O  
ATOM    779  CB  THR   100       4.366   0.024   2.798  1.00  0.00           C  
ATOM    780  CG2 THR   100       5.673  -0.754   2.478  1.00  0.00           C  
ATOM    781  OG1 THR   100       3.281  -0.839   2.681  1.00  0.00           O  
ATOM    782  N   ALA   101       3.519  -1.001   5.702  1.00  0.00           N  
ATOM    783  CA  ALA   101       3.412  -2.021   6.813  1.00  0.00           C  
ATOM    784  C   ALA   101       2.218  -2.942   6.594  1.00  0.00           C  
ATOM    785  O   ALA   101       1.344  -2.583   5.841  1.00  0.00           O  
ATOM    786  CB  ALA   101       3.404  -1.375   8.194  1.00  0.00           C  
ATOM    787  N   CYX   102       2.237  -4.133   7.193  1.00  0.00           N  
ATOM    788  CA  CYX   102       1.193  -5.155   7.014  1.00  0.00           C  
ATOM    789  C   CYX   102       1.520  -6.448   7.855  1.00  0.00           C  
ATOM    790  O   CYX   102       2.583  -6.504   8.476  1.00  0.00           O  
ATOM    791  CB  CYX   102       1.110  -5.611   5.625  1.00  0.00           C  
ATOM    792  SG  CYX   102       2.671  -6.150   4.832  1.00  0.00           S  
ATOM    793  N   HID   103       0.572  -7.415   7.978  1.00  0.00           N  
ATOM    794  CA  HID   103       0.780  -8.647   8.699  1.00  0.00           C  
ATOM    795  C   HID   103       0.945  -9.930   7.798  1.00  0.00           C  
ATOM    796  O   HID   103       0.206 -10.108   6.867  1.00  0.00           O  
ATOM    797  CB  HID   103      -0.331  -8.800   9.754  1.00  0.00           C  
ATOM    798  CG  HID   103      -0.156  -9.856  10.698  1.00  0.00           C  
ATOM    799  CD2 HID   103      -0.530 -11.158  10.671  1.00  0.00           C  
ATOM    800  ND1 HID   103       0.259  -9.607  11.977  1.00  0.00           N  
ATOM    801  CE1 HID   103       0.206 -10.719  12.687  1.00  0.00           C  
ATOM    802  NE2 HID   103      -0.141 -11.778  11.915  1.00  0.00           N  
ATOM    803  N   ASP   104       1.896 -10.812   8.133  1.00  0.00           N  
ATOM    804  CA  ASP   104       2.250 -11.945   7.256  1.00  0.00           C  
ATOM    805  C   ASP   104       1.394 -13.142   7.376  1.00  0.00           C  
ATOM    806  O   ASP   104       1.466 -14.099   6.650  1.00  0.00           O  
ATOM    807  CB  ASP   104       3.730 -12.343   7.475  1.00  0.00           C  
ATOM    808  CG  ASP   104       3.946 -13.586   8.316  1.00  0.00           C  
ATOM    809  OD1 ASP   104       3.334 -13.639   9.419  1.00  0.00           O  
ATOM    810  OD2 ASP   104       4.735 -14.516   7.898  1.00  0.00           O1-
ATOM    811  N   GLY   105       0.612 -13.064   8.459  1.00  0.00           N  
ATOM    812  CA  GLY   105      -0.339 -14.076   8.912  1.00  0.00           C  
ATOM    813  C   GLY   105       0.051 -14.817  10.173  1.00  0.00           C  
ATOM    814  O   GLY   105      -0.690 -15.778  10.618  1.00  0.00           O  
ATOM    815  N   LYS   106       1.214 -14.551  10.690  1.00  0.00           N  
ATOM    816  CA  LYS   106       1.670 -14.683  12.113  1.00  0.00           C  
ATOM    817  C   LYS   106       2.257 -13.362  12.783  1.00  0.00           C  
ATOM    818  O   LYS   106       1.903 -13.023  13.885  1.00  0.00           O  
ATOM    819  CB  LYS   106       2.684 -15.770  12.175  1.00  0.00           C  
ATOM    820  CG  LYS   106       2.214 -17.155  11.765  1.00  0.00           C  
ATOM    821  CD  LYS   106       3.296 -18.225  12.018  1.00  0.00           C  
ATOM    822  CE  LYS   106       2.657 -19.581  11.598  1.00  0.00           C  
ATOM    823  NZ  LYS   106       3.446 -20.666  12.117  1.00  0.00           N1+
ATOM    824  N   LYS   107       3.131 -12.627  12.125  1.00  0.00           N  
ATOM    825  CA  LYS   107       3.730 -11.392  12.603  1.00  0.00           C  
ATOM    826  C   LYS   107       3.525 -10.226  11.651  1.00  0.00           C  
ATOM    827  O   LYS   107       3.329 -10.346  10.467  1.00  0.00           O  
ATOM    828  CB  LYS   107       5.227 -11.542  12.966  1.00  0.00           C  
ATOM    829  CG  LYS   107       5.379 -12.551  14.081  1.00  0.00           C  
ATOM    830  CD  LYS   107       6.805 -12.663  14.594  1.00  0.00           C  
ATOM    831  CE  LYS   107       6.790 -13.960  15.531  1.00  0.00           C  
ATOM    832  NZ  LYS   107       8.122 -14.625  15.624  1.00  0.00           N1+
ATOM    833  N   TRP   108       3.514  -8.975  12.193  1.00  0.00           N  
ATOM    834  CA  TRP   108       3.688  -7.820  11.375  1.00  0.00           C  
ATOM    835  C   TRP   108       5.033  -7.624  10.783  1.00  0.00           C  
ATOM    836  O   TRP   108       5.983  -8.335  11.080  1.00  0.00           O  
ATOM    837  CB  TRP   108       3.383  -6.636  12.233  1.00  0.00           C  
ATOM    838  CG  TRP   108       1.948  -6.450  12.641  1.00  0.00           C  
ATOM    839  CD1 TRP   108       1.358  -6.952  13.736  1.00  0.00           C  
ATOM    840  CD2 TRP   108       0.943  -5.712  11.923  1.00  0.00           C  
ATOM    841  CE2 TRP   108      -0.334  -5.850  12.607  1.00  0.00           C  
ATOM    842  CE3 TRP   108       0.982  -4.931  10.757  1.00  0.00           C  
ATOM    843  NE1 TRP   108       0.037  -6.538  13.739  1.00  0.00           N  
ATOM    844  CZ2 TRP   108      -1.532  -5.286  12.114  1.00  0.00           C  
ATOM    845  CZ3 TRP   108      -0.205  -4.438  10.252  1.00  0.00           C  
ATOM    846  CH2 TRP   108      -1.421  -4.694  10.855  1.00  0.00           C  
ATOM    847  N   MET   109       5.109  -6.667   9.860  1.00  0.00           N  
ATOM    848  CA  MET   109       6.188  -6.355   8.907  1.00  0.00           C  
ATOM    849  C   MET   109       6.206  -4.848   8.523  1.00  0.00           C  
ATOM    850  O   MET   109       5.137  -4.367   8.180  1.00  0.00           O  
ATOM    851  CB  MET   109       5.876  -7.175   7.629  1.00  0.00           C  
ATOM    852  CG  MET   109       6.766  -6.841   6.504  1.00  0.00           C  
ATOM    853  SD  MET   109       6.806  -7.987   5.144  1.00  0.00           S  
ATOM    854  CE  MET   109       7.595  -6.901   3.871  1.00  0.00           C  
ATOM    855  N   THR   110       7.354  -4.171   8.408  1.00  0.00           N  
ATOM    856  CA  THR   110       7.363  -2.743   7.963  1.00  0.00           C  
ATOM    857  C   THR   110       8.482  -2.460   6.949  1.00  0.00           C  
ATOM    858  O   THR   110       9.583  -3.019   7.161  1.00  0.00           O  
ATOM    859  CB  THR   110       7.536  -1.813   9.161  1.00  0.00           C  
ATOM    860  CG2 THR   110       7.312  -0.279   8.885  1.00  0.00           C  
ATOM    861  OG1 THR   110       6.637  -2.225  10.164  1.00  0.00           O  
ATOM    862  N   VAL   111       8.300  -1.643   5.961  1.00  0.00           N  
ATOM    863  CA  VAL   111       9.475  -1.105   5.243  1.00  0.00           C  
ATOM    864  C   VAL   111       9.534   0.428   5.651  1.00  0.00           C  
ATOM    865  O   VAL   111       8.469   1.030   5.810  1.00  0.00           O  
ATOM    866  CB  VAL   111       9.392  -1.289   3.709  1.00  0.00           C  
ATOM    867  CG1 VAL   111      10.568  -0.710   2.911  1.00  0.00           C  
ATOM    868  CG2 VAL   111       9.401  -2.837   3.552  1.00  0.00           C  
ATOM    869  N   GLY   112      10.741   0.923   5.703  1.00  0.00           N  
ATOM    870  CA  GLY   112      11.040   2.245   6.239  1.00  0.00           C  
ATOM    871  C   GLY   112      12.295   2.863   5.533  1.00  0.00           C  
ATOM    872  O   GLY   112      13.425   2.395   5.727  1.00  0.00           O  
ATOM    873  N   VAL   113      12.179   3.917   4.690  1.00  0.00           N  
ATOM    874  CA  VAL   113      13.183   4.704   3.995  1.00  0.00           C  
ATOM    875  C   VAL   113      13.768   5.750   4.959  1.00  0.00           C  
ATOM    876  O   VAL   113      13.010   6.599   5.416  1.00  0.00           O  
ATOM    877  CB  VAL   113      12.644   5.384   2.741  1.00  0.00           C  
ATOM    878  CG1 VAL   113      13.709   6.192   1.966  1.00  0.00           C  
ATOM    879  CG2 VAL   113      12.098   4.357   1.826  1.00  0.00           C  
ATOM    880  N   THR   114      15.075   5.730   5.283  1.00  0.00           N  
ATOM    881  CA  THR   114      15.772   6.821   6.020  1.00  0.00           C  
ATOM    882  C   THR   114      17.137   7.289   5.373  1.00  0.00           C  
ATOM    883  O   THR   114      17.461   6.869   4.258  1.00  0.00           O  
ATOM    884  CB  THR   114      15.908   6.376   7.494  1.00  0.00           C  
ATOM    885  CG2 THR   114      17.049   5.364   7.868  1.00  0.00           C  
ATOM    886  OG1 THR   114      16.205   7.503   8.307  1.00  0.00           O  
ATOM    887  N   GLY   115      18.006   7.908   6.213  1.00  0.00           N  
ATOM    888  CA  GLY   115      19.137   8.621   5.787  1.00  0.00           C  
ATOM    889  C   GLY   115      18.748  10.030   5.178  1.00  0.00           C  
ATOM    890  O   GLY   115      17.556  10.324   5.170  1.00  0.00           O  
ATOM    891  N   PRO   116      19.740  10.844   4.653  1.00  0.00           N  
ATOM    892  CA  PRO   116      19.434  11.998   3.779  1.00  0.00           C  
ATOM    893  C   PRO   116      18.810  11.578   2.455  1.00  0.00           C  
ATOM    894  O   PRO   116      19.020  10.436   2.047  1.00  0.00           O  
ATOM    895  CB  PRO   116      20.755  12.679   3.455  1.00  0.00           C  
ATOM    896  CG  PRO   116      21.523  12.331   4.718  1.00  0.00           C  
ATOM    897  CD  PRO   116      21.164  10.912   5.139  1.00  0.00           C  
ATOM    898  N   ASP   117      18.075  12.398   1.721  1.00  0.00           N  
ATOM    899  CA  ASP   117      17.440  11.967   0.437  1.00  0.00           C  
ATOM    900  C   ASP   117      18.364  11.792  -0.747  1.00  0.00           C  
ATOM    901  O   ASP   117      17.887  11.228  -1.792  1.00  0.00           O  
ATOM    902  CB  ASP   117      16.210  12.817   0.138  1.00  0.00           C  
ATOM    903  CG  ASP   117      16.554  14.280   0.068  1.00  0.00           C  
ATOM    904  OD1 ASP   117      17.706  14.611  -0.264  1.00  0.00           O  
ATOM    905  OD2 ASP   117      15.697  15.120   0.403  1.00  0.00           O1-
ATOM    906  N   SER   118      19.651  12.095  -0.598  1.00  0.00           N  
ATOM    907  CA  SER   118      20.723  11.787  -1.552  1.00  0.00           C  
ATOM    908  C   SER   118      21.674  10.635  -1.222  1.00  0.00           C  
ATOM    909  O   SER   118      22.594  10.343  -1.987  1.00  0.00           O  
ATOM    910  CB  SER   118      21.491  13.047  -1.911  1.00  0.00           C  
ATOM    911  OG  SER   118      22.338  13.542  -0.863  1.00  0.00           O  
ATOM    912  N   LYS   119      21.424  10.014  -0.065  1.00  0.00           N  
ATOM    913  CA  LYS   119      22.212   8.926   0.574  1.00  0.00           C  
ATOM    914  C   LYS   119      21.320   7.860   1.256  1.00  0.00           C  
ATOM    915  O   LYS   119      21.559   7.431   2.372  1.00  0.00           O  
ATOM    916  CB  LYS   119      23.118   9.612   1.596  1.00  0.00           C  
ATOM    917  CG  LYS   119      24.061  10.619   0.904  1.00  0.00           C  
ATOM    918  CD  LYS   119      25.189  11.248   1.807  1.00  0.00           C  
ATOM    919  CE  LYS   119      26.162  12.265   1.135  1.00  0.00           C  
ATOM    920  NZ  LYS   119      25.411  13.498   0.729  1.00  0.00           N1+
ATOM    921  N   ALA   120      20.167   7.535   0.648  1.00  0.00           N  
ATOM    922  CA  ALA   120      19.003   6.969   1.266  1.00  0.00           C  
ATOM    923  C   ALA   120      18.960   5.449   1.239  1.00  0.00           C  
ATOM    924  O   ALA   120      19.364   4.707   0.290  1.00  0.00           O  
ATOM    925  CB  ALA   120      17.770   7.548   0.433  1.00  0.00           C  
ATOM    926  N   VAL   121      18.401   4.867   2.323  1.00  0.00           N  
ATOM    927  CA  VAL   121      18.443   3.480   2.739  1.00  0.00           C  
ATOM    928  C   VAL   121      17.090   3.006   3.166  1.00  0.00           C  
ATOM    929  O   VAL   121      16.398   3.528   4.038  1.00  0.00           O  
ATOM    930  CB  VAL   121      19.552   3.176   3.826  1.00  0.00           C  
ATOM    931  CG1 VAL   121      19.638   1.614   3.939  1.00  0.00           C  
ATOM    932  CG2 VAL   121      20.892   3.907   3.533  1.00  0.00           C  
ATOM    933  N   ALA   122      16.531   1.903   2.621  1.00  0.00           N  
ATOM    934  CA  ALA   122      15.288   1.289   3.097  1.00  0.00           C  
ATOM    935  C   ALA   122      15.584   0.124   3.990  1.00  0.00           C  
ATOM    936  O   ALA   122      16.202  -0.817   3.630  1.00  0.00           O  
ATOM    937  CB  ALA   122      14.494   0.858   1.801  1.00  0.00           C  
ATOM    938  N   VAL   123      15.060   0.220   5.246  1.00  0.00           N  
ATOM    939  CA  VAL   123      15.163  -0.787   6.270  1.00  0.00           C  
ATOM    940  C   VAL   123      13.846  -1.545   6.323  1.00  0.00           C  
ATOM    941  O   VAL   123      12.743  -0.980   6.341  1.00  0.00           O  
ATOM    942  CB  VAL   123      15.556  -0.199   7.605  1.00  0.00           C  
ATOM    943  CG1 VAL   123      15.711  -1.355   8.576  1.00  0.00           C  
ATOM    944  CG2 VAL   123      16.813   0.669   7.513  1.00  0.00           C  
ATOM    945  N   ILE   124      13.872  -2.874   6.270  1.00  0.00           N  
ATOM    946  CA  ILE   124      12.786  -3.778   6.242  1.00  0.00           C  
ATOM    947  C   ILE   124      12.714  -4.444   7.660  1.00  0.00           C  
ATOM    948  O   ILE   124      13.770  -4.828   8.185  1.00  0.00           O  
ATOM    949  CB  ILE   124      12.872  -4.880   5.223  1.00  0.00           C  
ATOM    950  CG1 ILE   124      12.896  -4.434   3.711  1.00  0.00           C  
ATOM    951  CG2 ILE   124      11.685  -5.928   5.332  1.00  0.00           C  
ATOM    952  CD1 ILE   124      14.251  -4.016   3.083  1.00  0.00           C  
ATOM    953  N   HID   125      11.469  -4.688   8.162  1.00  0.00           N  
ATOM    954  CA  HID   125      11.186  -5.104   9.562  1.00  0.00           C  
ATOM    955  C   HID   125      10.221  -6.228   9.552  1.00  0.00           C  
ATOM    956  O   HID   125       9.219  -6.270   8.821  1.00  0.00           O  
ATOM    957  CB  HID   125      10.742  -3.879  10.349  1.00  0.00           C  
ATOM    958  CG  HID   125      11.607  -2.605  10.341  1.00  0.00           C  
ATOM    959  CD2 HID   125      12.293  -2.121  11.427  1.00  0.00           C  
ATOM    960  ND1 HID   125      11.794  -1.696   9.279  1.00  0.00           N  
ATOM    961  CE1 HID   125      12.535  -0.761   9.783  1.00  0.00           C  
ATOM    962  NE2 HID   125      12.831  -0.923  11.124  1.00  0.00           N  
ATOM    963  N   TYR   126      10.334  -7.135  10.548  1.00  0.00           N  
ATOM    964  CA  TYR   126       9.295  -8.207  10.928  1.00  0.00           C  
ATOM    965  C   TYR   126       9.409  -8.323  12.468  1.00  0.00           C  
ATOM    966  O   TYR   126      10.432  -8.520  13.135  1.00  0.00           O  
ATOM    967  CB  TYR   126       9.590  -9.460  10.049  1.00  0.00           C  
ATOM    968  CG  TYR   126       8.952 -10.769  10.339  1.00  0.00           C  
ATOM    969  CD1 TYR   126       9.564 -11.474  11.364  1.00  0.00           C  
ATOM    970  CD2 TYR   126       7.862 -11.231   9.639  1.00  0.00           C  
ATOM    971  CE1 TYR   126       9.057 -12.821  11.635  1.00  0.00           C  
ATOM    972  CE2 TYR   126       7.405 -12.548   9.871  1.00  0.00           C  
ATOM    973  CZ  TYR   126       7.938 -13.373  10.893  1.00  0.00           C  
ATOM    974  OH  TYR   126       7.331 -14.558  11.016  1.00  0.00           O  
ATOM    975  N   GLY   127       8.222  -8.270  13.086  1.00  0.00           N  
ATOM    976  CA  GLY   127       7.956  -8.326  14.522  1.00  0.00           C  
ATOM    977  C   GLY   127       8.583  -7.197  15.329  1.00  0.00           C  
ATOM    978  O   GLY   127       9.042  -7.405  16.471  1.00  0.00           O  
ATOM    979  N   GLY   128       8.634  -6.046  14.740  1.00  0.00           N  
ATOM    980  CA  GLY   128       9.103  -4.834  15.326  1.00  0.00           C  
ATOM    981  C   GLY   128      10.623  -4.595  15.196  1.00  0.00           C  
ATOM    982  O   GLY   128      11.049  -3.451  15.111  1.00  0.00           O  
ATOM    983  N   VAL   129      11.410  -5.588  14.987  1.00  0.00           N  
ATOM    984  CA  VAL   129      12.812  -5.437  14.755  1.00  0.00           C  
ATOM    985  C   VAL   129      13.097  -5.290  13.250  1.00  0.00           C  
ATOM    986  O   VAL   129      12.398  -5.829  12.423  1.00  0.00           O  
ATOM    987  CB  VAL   129      13.632  -6.662  15.202  1.00  0.00           C  
ATOM    988  CG1 VAL   129      13.876  -6.677  16.725  1.00  0.00           C  
ATOM    989  CG2 VAL   129      13.092  -8.068  14.842  1.00  0.00           C  
ATOM    990  N   PRO   130      14.158  -4.578  12.864  1.00  0.00           N  
ATOM    991  CA  PRO   130      14.723  -4.733  11.557  1.00  0.00           C  
ATOM    992  C   PRO   130      15.332  -6.085  11.260  1.00  0.00           C  
ATOM    993  O   PRO   130      16.207  -6.543  11.971  1.00  0.00           O  
ATOM    994  CB  PRO   130      15.771  -3.663  11.307  1.00  0.00           C  
ATOM    995  CG  PRO   130      16.215  -3.437  12.756  1.00  0.00           C  
ATOM    996  CD  PRO   130      14.936  -3.617  13.589  1.00  0.00           C  
ATOM    997  N   THR   131      14.897  -6.607  10.126  1.00  0.00           N  
ATOM    998  CA  THR   131      15.319  -7.884   9.488  1.00  0.00           C  
ATOM    999  C   THR   131      15.835  -7.936   8.022  1.00  0.00           C  
ATOM   1000  O   THR   131      16.325  -8.946   7.559  1.00  0.00           O  
ATOM   1001  CB  THR   131      14.182  -8.911   9.598  1.00  0.00           C  
ATOM   1002  CG2 THR   131      13.929  -9.258  11.029  1.00  0.00           C  
ATOM   1003  OG1 THR   131      13.007  -8.475   8.953  1.00  0.00           O  
ATOM   1004  N   ASP   132      15.818  -6.794   7.312  1.00  0.00           N  
ATOM   1005  CA  ASP   132      16.591  -6.618   6.043  1.00  0.00           C  
ATOM   1006  C   ASP   132      16.818  -5.140   5.671  1.00  0.00           C  
ATOM   1007  O   ASP   132      16.298  -4.193   6.272  1.00  0.00           O  
ATOM   1008  CB  ASP   132      15.887  -7.341   4.862  1.00  0.00           C  
ATOM   1009  CG  ASP   132      16.781  -8.130   3.898  1.00  0.00           C  
ATOM   1010  OD1 ASP   132      17.889  -7.583   3.789  1.00  0.00           O  
ATOM   1011  OD2 ASP   132      16.382  -9.192   3.315  1.00  0.00           O1-
ATOM   1012  N   VAL   133      17.677  -4.861   4.775  1.00  0.00           N  
ATOM   1013  CA  VAL   133      18.126  -3.531   4.353  1.00  0.00           C  
ATOM   1014  C   VAL   133      18.482  -3.524   2.887  1.00  0.00           C  
ATOM   1015  O   VAL   133      19.070  -4.453   2.447  1.00  0.00           O  
ATOM   1016  CB  VAL   133      19.304  -3.082   5.274  1.00  0.00           C  
ATOM   1017  CG1 VAL   133      20.629  -3.853   5.104  1.00  0.00           C  
ATOM   1018  CG2 VAL   133      19.460  -1.586   5.012  1.00  0.00           C  
ATOM   1019  N   VAL   134      18.036  -2.541   2.079  1.00  0.00           N  
ATOM   1020  CA  VAL   134      18.420  -2.376   0.706  1.00  0.00           C  
ATOM   1021  C   VAL   134      18.965  -0.910   0.567  1.00  0.00           C  
ATOM   1022  O   VAL   134      18.356   0.099   1.038  1.00  0.00           O  
ATOM   1023  CB  VAL   134      17.292  -2.783  -0.294  1.00  0.00           C  
ATOM   1024  CG1 VAL   134      16.958  -4.246  -0.223  1.00  0.00           C  
ATOM   1025  CG2 VAL   134      15.959  -2.080  -0.246  1.00  0.00           C  
ATOM   1026  N   ASN   135      20.052  -0.692  -0.187  1.00  0.00           N  
ATOM   1027  CA  ASN   135      20.512   0.639  -0.689  1.00  0.00           C  
ATOM   1028  C   ASN   135      19.593   0.986  -1.883  1.00  0.00           C  
ATOM   1029  O   ASN   135      19.064   0.034  -2.486  1.00  0.00           O  
ATOM   1030  CB  ASN   135      21.976   0.542  -1.055  1.00  0.00           C  
ATOM   1031  CG  ASN   135      22.635   1.841  -1.416  1.00  0.00           C  
ATOM   1032  ND2 ASN   135      23.880   1.725  -1.855  1.00  0.00           N  
ATOM   1033  OD1 ASN   135      22.157   2.976  -1.201  1.00  0.00           O  
ATOM   1034  N   SER   136      19.531   2.301  -2.191  1.00  0.00           N  
ATOM   1035  CA  SER   136      19.152   2.881  -3.445  1.00  0.00           C  
ATOM   1036  C   SER   136      19.719   2.176  -4.722  1.00  0.00           C  
ATOM   1037  O   SER   136      20.611   1.317  -4.557  1.00  0.00           O  
ATOM   1038  CB  SER   136      19.697   4.265  -3.525  1.00  0.00           C  
ATOM   1039  OG  SER   136      18.954   5.168  -2.727  1.00  0.00           O  
ATOM   1040  N   TRP   137      19.270   2.555  -5.900  1.00  0.00           N  
ATOM   1041  CA  TRP   137      19.676   1.969  -7.186  1.00  0.00           C  
ATOM   1042  C   TRP   137      19.604   2.969  -8.370  1.00  0.00           C  
ATOM   1043  O   TRP   137      20.336   2.780  -9.325  1.00  0.00           O  
ATOM   1044  CB  TRP   137      18.795   0.670  -7.489  1.00  0.00           C  
ATOM   1045  CG  TRP   137      17.344   0.762  -7.412  1.00  0.00           C  
ATOM   1046  CD1 TRP   137      16.621   1.356  -8.370  1.00  0.00           C  
ATOM   1047  CD2 TRP   137      16.446   0.231  -6.451  1.00  0.00           C  
ATOM   1048  CE2 TRP   137      15.117   0.701  -6.807  1.00  0.00           C  
ATOM   1049  CE3 TRP   137      16.684  -0.331  -5.128  1.00  0.00           C  
ATOM   1050  NE1 TRP   137      15.268   1.224  -8.047  1.00  0.00           N  
ATOM   1051  CZ2 TRP   137      14.028   0.571  -5.901  1.00  0.00           C  
ATOM   1052  CZ3 TRP   137      15.586  -0.621  -4.275  1.00  0.00           C  
ATOM   1053  CH2 TRP   137      14.278  -0.150  -4.651  1.00  0.00           C  
ATOM   1054  N   ALA   138      18.769   3.974  -8.281  1.00  0.00           N  
ATOM   1055  CA  ALA   138      18.944   5.171  -9.178  1.00  0.00           C  
ATOM   1056  C   ALA   138      19.220   6.440  -8.473  1.00  0.00           C  
ATOM   1057  O   ALA   138      19.163   7.461  -9.106  1.00  0.00           O  
ATOM   1058  CB  ALA   138      17.804   5.243 -10.180  1.00  0.00           C  
ATOM   1059  N   GLY   139      19.687   6.390  -7.209  1.00  0.00           N  
ATOM   1060  CA  GLY   139      20.506   7.443  -6.581  1.00  0.00           C  
ATOM   1061  C   GLY   139      19.847   8.755  -6.305  1.00  0.00           C  
ATOM   1062  O   GLY   139      20.528   9.610  -5.793  1.00  0.00           O  
ATOM   1063  N   ASP   140      18.599   9.036  -6.644  1.00  0.00           N  
ATOM   1064  CA  ASP   140      17.909  10.244  -6.170  1.00  0.00           C  
ATOM   1065  C   ASP   140      16.494  10.060  -5.688  1.00  0.00           C  
ATOM   1066  O   ASP   140      15.584   9.789  -6.443  1.00  0.00           O  
ATOM   1067  CB  ASP   140      17.944  11.391  -7.080  1.00  0.00           C  
ATOM   1068  CG  ASP   140      17.782  12.831  -6.566  1.00  0.00           C  
ATOM   1069  OD1 ASP   140      18.671  13.261  -5.739  1.00  0.00           O  
ATOM   1070  OD2 ASP   140      16.822  13.553  -6.924  1.00  0.00           O1-
ATOM   1071  N   ILE   141      16.240  10.216  -4.388  1.00  0.00           N  
ATOM   1072  CA  ILE   141      15.003  10.017  -3.654  1.00  0.00           C  
ATOM   1073  C   ILE   141      14.330   8.627  -3.816  1.00  0.00           C  
ATOM   1074  O   ILE   141      13.572   8.410  -4.778  1.00  0.00           O  
ATOM   1075  CB  ILE   141      14.010  11.217  -3.884  1.00  0.00           C  
ATOM   1076  CG1 ILE   141      14.702  12.618  -3.732  1.00  0.00           C  
ATOM   1077  CG2 ILE   141      12.947  11.192  -2.716  1.00  0.00           C  
ATOM   1078  CD1 ILE   141      14.088  13.672  -4.680  1.00  0.00           C  
ATOM   1079  N   LEU   142      14.614   7.712  -2.889  1.00  0.00           N  
ATOM   1080  CA  LEU   142      13.909   6.446  -2.788  1.00  0.00           C  
ATOM   1081  C   LEU   142      12.531   6.569  -2.161  1.00  0.00           C  
ATOM   1082  O   LEU   142      12.259   7.393  -1.309  1.00  0.00           O  
ATOM   1083  CB  LEU   142      14.834   5.515  -1.925  1.00  0.00           C  
ATOM   1084  CG  LEU   142      14.549   4.093  -1.853  1.00  0.00           C  
ATOM   1085  CD1 LEU   142      14.677   3.407  -3.224  1.00  0.00           C  
ATOM   1086  CD2 LEU   142      15.352   3.319  -0.858  1.00  0.00           C  
ATOM   1087  N   ARG   143      11.480   5.883  -2.654  1.00  0.00           N  
ATOM   1088  CA  ARG   143      10.154   5.868  -2.129  1.00  0.00           C  
ATOM   1089  C   ARG   143       9.402   4.498  -2.341  1.00  0.00           C  
ATOM   1090  O   ARG   143       9.756   3.716  -3.281  1.00  0.00           O  
ATOM   1091  CB  ARG   143       9.424   7.134  -2.654  1.00  0.00           C  
ATOM   1092  CG  ARG   143       9.210   7.270  -4.185  1.00  0.00           C  
ATOM   1093  CD  ARG   143      10.356   7.848  -4.942  1.00  0.00           C  
ATOM   1094  NE  ARG   143      10.040   8.012  -6.383  1.00  0.00           N  
ATOM   1095  CZ  ARG   143      10.880   8.303  -7.389  1.00  0.00           C  
ATOM   1096  NH1 ARG   143      10.451   8.542  -8.550  1.00  0.00           N1+
ATOM   1097  NH2 ARG   143      12.147   8.465  -7.173  1.00  0.00           N  
ATOM   1098  N   THR   144       8.434   4.288  -1.465  1.00  0.00           N  
ATOM   1099  CA  THR   144       7.588   3.073  -1.415  1.00  0.00           C  
ATOM   1100  C   THR   144       6.045   3.443  -1.235  1.00  0.00           C  
ATOM   1101  O   THR   144       5.698   4.640  -1.118  1.00  0.00           O  
ATOM   1102  CB  THR   144       8.081   2.076  -0.327  1.00  0.00           C  
ATOM   1103  CG2 THR   144       7.974   2.712   1.033  1.00  0.00           C  
ATOM   1104  OG1 THR   144       7.307   0.915  -0.456  1.00  0.00           O  
ATOM   1105  N   GLN   145       5.160   2.471  -1.351  1.00  0.00           N  
ATOM   1106  CA  GLN   145       3.712   2.548  -1.546  1.00  0.00           C  
ATOM   1107  C   GLN   145       2.998   3.660  -0.724  1.00  0.00           C  
ATOM   1108  O   GLN   145       1.951   4.153  -1.166  1.00  0.00           O  
ATOM   1109  CB  GLN   145       3.142   1.186  -1.036  1.00  0.00           C  
ATOM   1110  CG  GLN   145       3.088   0.053  -2.036  1.00  0.00           C  
ATOM   1111  CD  GLN   145       2.338  -1.170  -1.516  1.00  0.00           C  
ATOM   1112  NE2 GLN   145       0.998  -1.124  -1.599  1.00  0.00           N  
ATOM   1113  OE1 GLN   145       3.029  -2.172  -1.216  1.00  0.00           O  
ATOM   1114  N   GLU   146       3.463   3.941   0.517  1.00  0.00           N  
ATOM   1115  CA  GLU   146       2.839   4.911   1.467  1.00  0.00           C  
ATOM   1116  C   GLU   146       1.405   4.607   1.937  1.00  0.00           C  
ATOM   1117  O   GLU   146       0.567   5.507   2.283  1.00  0.00           O  
ATOM   1118  CB  GLU   146       3.088   6.391   0.966  1.00  0.00           C  
ATOM   1119  CG  GLU   146       3.663   7.356   1.989  1.00  0.00           C  
ATOM   1120  CD  GLU   146       5.051   6.886   2.356  1.00  0.00           C  
ATOM   1121  OE1 GLU   146       5.970   6.825   1.514  1.00  0.00           O  
ATOM   1122  OE2 GLU   146       5.348   6.634   3.675  1.00  0.00           O  
ATOM   1123  N   SER   147       1.092   3.267   1.830  1.00  0.00           N  
ATOM   1124  CA  SER   147      -0.120   2.562   2.334  1.00  0.00           C  
ATOM   1125  C   SER   147       0.170   1.194   2.894  1.00  0.00           C  
ATOM   1126  O   SER   147       1.276   0.851   3.340  1.00  0.00           O  
ATOM   1127  CB  SER   147      -1.077   2.459   1.142  1.00  0.00           C  
ATOM   1128  OG  SER   147      -0.503   1.639   0.144  1.00  0.00           O  
ATOM   1129  N   SER   148      -0.787   0.238   2.937  1.00  0.00           N  
ATOM   1130  CA  SER   148      -0.627  -1.151   3.484  1.00  0.00           C  
ATOM   1131  C   SER   148       0.139  -2.029   2.427  1.00  0.00           C  
ATOM   1132  O   SER   148      -0.138  -1.999   1.224  1.00  0.00           O  
ATOM   1133  CB  SER   148      -1.949  -1.745   3.930  1.00  0.00           C  
ATOM   1134  OG  SER   148      -2.917  -1.770   2.829  1.00  0.00           O  
ATOM   1135  N   CYX   149       1.057  -2.873   2.912  1.00  0.00           N  
ATOM   1136  CA  CYX   149       1.551  -4.006   2.067  1.00  0.00           C  
ATOM   1137  C   CYX   149       0.585  -5.243   2.185  1.00  0.00           C  
ATOM   1138  O   CYX   149      -0.472  -5.179   2.815  1.00  0.00           O  
ATOM   1139  CB  CYX   149       3.068  -4.266   2.459  1.00  0.00           C  
ATOM   1140  SG  CYX   149       3.541  -4.444   4.141  1.00  0.00           S  
ATOM   1141  N   THR   150       0.988  -6.269   1.471  1.00  0.00           N  
ATOM   1142  CA  THR   150       0.216  -7.427   1.123  1.00  0.00           C  
ATOM   1143  C   THR   150       0.981  -8.695   1.229  1.00  0.00           C  
ATOM   1144  O   THR   150       2.136  -8.761   0.740  1.00  0.00           O  
ATOM   1145  CB  THR   150      -0.369  -7.354  -0.313  1.00  0.00           C  
ATOM   1146  CG2 THR   150      -1.360  -8.563  -0.625  1.00  0.00           C  
ATOM   1147  OG1 THR   150      -1.082  -6.134  -0.469  1.00  0.00           O  
ATOM   1148  N   CYX   151       0.469  -9.798   1.804  1.00  0.00           N  
ATOM   1149  CA  CYX   151       1.126 -11.164   1.757  1.00  0.00           C  
ATOM   1150  C   CYX   151       0.134 -12.263   1.397  1.00  0.00           C  
ATOM   1151  O   CYX   151      -1.020 -12.063   1.718  1.00  0.00           O  
ATOM   1152  CB  CYX   151       1.803 -11.465   3.119  1.00  0.00           C  
ATOM   1153  SG  CYX   151       2.758 -10.104   3.923  1.00  0.00           S  
ATOM   1154  N   ILE   152       0.527 -13.288   0.633  1.00  0.00           N  
ATOM   1155  CA  ILE   152      -0.325 -14.407   0.344  1.00  0.00           C  
ATOM   1156  C   ILE   152       0.406 -15.662   0.810  1.00  0.00           C  
ATOM   1157  O   ILE   152       1.608 -15.714   0.662  1.00  0.00           O  
ATOM   1158  CB  ILE   152      -0.849 -14.374  -1.101  1.00  0.00           C  
ATOM   1159  CG1 ILE   152      -1.672 -13.042  -1.387  1.00  0.00           C  
ATOM   1160  CG2 ILE   152      -1.761 -15.553  -1.412  1.00  0.00           C  
ATOM   1161  CD1 ILE   152      -1.928 -12.688  -2.853  1.00  0.00           C  
ATOM   1162  N   GLN   153      -0.208 -16.587   1.507  1.00  0.00           N  
ATOM   1163  CA  GLN   153       0.382 -17.874   2.071  1.00  0.00           C  
ATOM   1164  C   GLN   153       1.641 -17.665   3.009  1.00  0.00           C  
ATOM   1165  O   GLN   153       2.453 -18.534   3.172  1.00  0.00           O  
ATOM   1166  CB  GLN   153       0.549 -18.782   0.827  1.00  0.00           C  
ATOM   1167  CG  GLN   153       0.483 -20.307   1.079  1.00  0.00           C  
ATOM   1168  CD  GLN   153      -0.959 -20.710   1.467  1.00  0.00           C  
ATOM   1169  NE2 GLN   153      -1.737 -20.945   0.424  1.00  0.00           N  
ATOM   1170  OE1 GLN   153      -1.309 -21.221   2.545  1.00  0.00           O  
ATOM   1171  N   GLY   154       1.689 -16.465   3.620  1.00  0.00           N  
ATOM   1172  CA  GLY   154       2.829 -15.932   4.332  1.00  0.00           C  
ATOM   1173  C   GLY   154       3.934 -15.213   3.546  1.00  0.00           C  
ATOM   1174  O   GLY   154       4.785 -14.651   4.235  1.00  0.00           O  
ATOM   1175  N   ASP   155       4.049 -15.300   2.246  1.00  0.00           N  
ATOM   1176  CA  ASP   155       5.065 -14.671   1.437  1.00  0.00           C  
ATOM   1177  C   ASP   155       4.604 -13.306   1.006  1.00  0.00           C  
ATOM   1178  O   ASP   155       3.365 -13.108   0.806  1.00  0.00           O  
ATOM   1179  CB  ASP   155       5.331 -15.529   0.245  1.00  0.00           C  
ATOM   1180  CG  ASP   155       5.776 -17.021   0.454  1.00  0.00           C  
ATOM   1181  OD1 ASP   155       4.972 -17.961   0.218  1.00  0.00           O  
ATOM   1182  OD2 ASP   155       6.953 -17.182   0.803  1.00  0.00           O1-
ATOM   1183  N   CYX   156       5.468 -12.293   1.073  1.00  0.00           N  
ATOM   1184  CA  CYX   156       5.060 -10.918   1.263  1.00  0.00           C  
ATOM   1185  C   CYX   156       5.518  -9.946   0.165  1.00  0.00           C  
ATOM   1186  O   CYX   156       6.585 -10.293  -0.330  1.00  0.00           O  
ATOM   1187  CB  CYX   156       5.604 -10.469   2.607  1.00  0.00           C  
ATOM   1188  SG  CYX   156       4.631 -11.038   4.027  1.00  0.00           S  
ATOM   1189  N   TYR   157       4.659  -9.021  -0.328  1.00  0.00           N  
ATOM   1190  CA  TYR   157       4.750  -8.309  -1.595  1.00  0.00           C  
ATOM   1191  C   TYR   157       4.420  -6.744  -1.361  1.00  0.00           C  
ATOM   1192  O   TYR   157       3.421  -6.360  -0.695  1.00  0.00           O  
ATOM   1193  CB  TYR   157       3.662  -8.828  -2.486  1.00  0.00           C  
ATOM   1194  CG  TYR   157       3.742 -10.342  -2.812  1.00  0.00           C  
ATOM   1195  CD1 TYR   157       2.859 -11.207  -2.206  1.00  0.00           C  
ATOM   1196  CD2 TYR   157       4.803 -10.873  -3.610  1.00  0.00           C  
ATOM   1197  CE1 TYR   157       2.937 -12.552  -2.459  1.00  0.00           C  
ATOM   1198  CE2 TYR   157       4.842 -12.259  -3.884  1.00  0.00           C  
ATOM   1199  CZ  TYR   157       3.869 -13.104  -3.299  1.00  0.00           C  
ATOM   1200  OH  TYR   157       4.136 -14.431  -3.399  1.00  0.00           O  
ATOM   1201  N   TRP   158       5.244  -5.939  -1.978  1.00  0.00           N  
ATOM   1202  CA  TRP   158       5.126  -4.471  -1.894  1.00  0.00           C  
ATOM   1203  C   TRP   158       5.747  -3.836  -3.176  1.00  0.00           C  
ATOM   1204  O   TRP   158       6.190  -4.609  -4.015  1.00  0.00           O  
ATOM   1205  CB  TRP   158       5.710  -3.840  -0.636  1.00  0.00           C  
ATOM   1206  CG  TRP   158       7.178  -3.908  -0.392  1.00  0.00           C  
ATOM   1207  CD1 TRP   158       8.055  -2.821  -0.563  1.00  0.00           C  
ATOM   1208  CD2 TRP   158       8.020  -5.049  -0.103  1.00  0.00           C  
ATOM   1209  CE2 TRP   158       9.406  -4.585   0.030  1.00  0.00           C  
ATOM   1210  CE3 TRP   158       7.721  -6.347   0.252  1.00  0.00           C  
ATOM   1211  NE1 TRP   158       9.365  -3.268  -0.367  1.00  0.00           N  
ATOM   1212  CZ2 TRP   158      10.447  -5.476   0.346  1.00  0.00           C  
ATOM   1213  CZ3 TRP   158       8.762  -7.219   0.607  1.00  0.00           C  
ATOM   1214  CH2 TRP   158      10.099  -6.744   0.700  1.00  0.00           C  
ATOM   1215  N   VAL   159       5.773  -2.503  -3.283  1.00  0.00           N  
ATOM   1216  CA  VAL   159       6.282  -1.780  -4.455  1.00  0.00           C  
ATOM   1217  C   VAL   159       7.293  -0.713  -4.045  1.00  0.00           C  
ATOM   1218  O   VAL   159       7.169  -0.061  -3.025  1.00  0.00           O  
ATOM   1219  CB  VAL   159       5.187  -1.062  -5.244  1.00  0.00           C  
ATOM   1220  CG1 VAL   159       5.631  -0.654  -6.712  1.00  0.00           C  
ATOM   1221  CG2 VAL   159       3.953  -1.945  -5.393  1.00  0.00           C  
ATOM   1222  N   MET   160       8.291  -0.494  -4.881  1.00  0.00           N  
ATOM   1223  CA  MET   160       9.345   0.517  -4.662  1.00  0.00           C  
ATOM   1224  C   MET   160       9.775   1.272  -5.964  1.00  0.00           C  
ATOM   1225  O   MET   160      10.018   0.549  -6.864  1.00  0.00           O  
ATOM   1226  CB  MET   160      10.531  -0.188  -4.041  1.00  0.00           C  
ATOM   1227  CG  MET   160      10.158  -0.644  -2.643  1.00  0.00           C  
ATOM   1228  SD  MET   160      11.466  -0.870  -1.393  1.00  0.00           S  
ATOM   1229  CE  MET   160      12.127   0.831  -1.256  1.00  0.00           C  
ATOM   1230  N   THR   161      10.009   2.602  -5.878  1.00  0.00           N  
ATOM   1231  CA  THR   161      10.487   3.454  -6.998  1.00  0.00           C  
ATOM   1232  C   THR   161      11.668   4.392  -6.569  1.00  0.00           C  
ATOM   1233  O   THR   161      11.574   4.993  -5.510  1.00  0.00           O  
ATOM   1234  CB  THR   161       9.359   4.368  -7.525  1.00  0.00           C  
ATOM   1235  CG2 THR   161       9.819   5.113  -8.817  1.00  0.00           C  
ATOM   1236  OG1 THR   161       8.185   3.588  -7.821  1.00  0.00           O  
ATOM   1237  N   ASP   162      12.717   4.521  -7.396  1.00  0.00           N  
ATOM   1238  CA  ASP   162      13.922   5.325  -7.259  1.00  0.00           C  
ATOM   1239  C   ASP   162      14.091   6.287  -8.511  1.00  0.00           C  
ATOM   1240  O   ASP   162      13.715   5.835  -9.603  1.00  0.00           O  
ATOM   1241  CB  ASP   162      15.224   4.487  -7.070  1.00  0.00           C  
ATOM   1242  CG  ASP   162      16.281   5.217  -6.225  1.00  0.00           C  
ATOM   1243  OD1 ASP   162      17.341   4.567  -5.955  1.00  0.00           O  
ATOM   1244  OD2 ASP   162      16.354   6.475  -6.093  1.00  0.00           O1-
ATOM   1245  N   GLY   163      14.765   7.398  -8.344  1.00  0.00           N  
ATOM   1246  CA  GLY   163      15.272   8.269  -9.393  1.00  0.00           C  
ATOM   1247  C   GLY   163      14.156   9.136 -10.080  1.00  0.00           C  
ATOM   1248  O   GLY   163      12.943   9.066  -9.864  1.00  0.00           O  
ATOM   1249  N   PRO   164      14.562   9.944 -11.042  1.00  0.00           N  
ATOM   1250  CA  PRO   164      13.745  10.962 -11.663  1.00  0.00           C  
ATOM   1251  C   PRO   164      12.505  10.600 -12.483  1.00  0.00           C  
ATOM   1252  O   PRO   164      12.559   9.828 -13.466  1.00  0.00           O  
ATOM   1253  CB  PRO   164      14.650  11.880 -12.487  1.00  0.00           C  
ATOM   1254  CG  PRO   164      15.993  11.735 -11.815  1.00  0.00           C  
ATOM   1255  CD  PRO   164      15.916  10.208 -11.483  1.00  0.00           C  
ATOM   1256  N   ALA   165      11.349  11.129 -12.106  1.00  0.00           N  
ATOM   1257  CA  ALA   165      10.006  10.661 -12.588  1.00  0.00           C  
ATOM   1258  C   ALA   165       9.701  10.846 -14.079  1.00  0.00           C  
ATOM   1259  O   ALA   165       8.960  10.012 -14.621  1.00  0.00           O  
ATOM   1260  CB  ALA   165       8.993  11.401 -11.716  1.00  0.00           C  
ATOM   1261  N   ASN   166      10.304  11.840 -14.725  1.00  0.00           N  
ATOM   1262  CA  ASN   166       9.997  12.223 -16.102  1.00  0.00           C  
ATOM   1263  C   ASN   166      10.493  11.234 -17.224  1.00  0.00           C  
ATOM   1264  O   ASN   166       9.765  10.837 -18.169  1.00  0.00           O  
ATOM   1265  CB  ASN   166      10.312  13.767 -16.281  1.00  0.00           C  
ATOM   1266  CG  ASN   166      10.296  14.103 -17.766  1.00  0.00           C  
ATOM   1267  ND2 ASN   166       9.194  14.061 -18.479  1.00  0.00           N  
ATOM   1268  OD1 ASN   166      11.362  14.349 -18.370  1.00  0.00           O  
ATOM   1269  N   ARG   167      11.743  10.797 -17.068  1.00  0.00           N  
ATOM   1270  CA  ARG   167      12.407   9.765 -17.950  1.00  0.00           C  
ATOM   1271  C   ARG   167      13.415   8.839 -17.305  1.00  0.00           C  
ATOM   1272  O   ARG   167      13.745   7.820 -17.859  1.00  0.00           O  
ATOM   1273  CB  ARG   167      12.956  10.598 -19.109  1.00  0.00           C  
ATOM   1274  CG  ARG   167      13.324   9.823 -20.449  1.00  0.00           C  
ATOM   1275  CD  ARG   167      13.992  10.706 -21.567  1.00  0.00           C  
ATOM   1276  NE  ARG   167      13.629  10.198 -22.900  1.00  0.00           N  
ATOM   1277  CZ  ARG   167      12.846  10.770 -23.788  1.00  0.00           C  
ATOM   1278  NH1 ARG   167      12.258  11.791 -23.447  1.00  0.00           N1+
ATOM   1279  NH2 ARG   167      12.621  10.148 -24.912  1.00  0.00           N  
ATOM   1280  N   GLN   168      13.951   9.070 -16.115  1.00  0.00           N  
ATOM   1281  CA  GLN   168      15.108   8.406 -15.604  1.00  0.00           C  
ATOM   1282  C   GLN   168      14.861   7.336 -14.535  1.00  0.00           C  
ATOM   1283  O   GLN   168      15.859   6.693 -14.076  1.00  0.00           O  
ATOM   1284  CB  GLN   168      16.181   9.498 -15.383  1.00  0.00           C  
ATOM   1285  CG  GLN   168      17.612   8.930 -15.178  1.00  0.00           C  
ATOM   1286  CD  GLN   168      18.665   9.982 -15.008  1.00  0.00           C  
ATOM   1287  NE2 GLN   168      19.947   9.587 -14.961  1.00  0.00           N  
ATOM   1288  OE1 GLN   168      18.529  11.170 -14.879  1.00  0.00           O  
ATOM   1289  N   ALA   169      13.626   7.221 -13.980  1.00  0.00           N  
ATOM   1290  CA  ALA   169      13.277   6.359 -12.789  1.00  0.00           C  
ATOM   1291  C   ALA   169      13.436   4.884 -13.053  1.00  0.00           C  
ATOM   1292  O   ALA   169      13.420   4.433 -14.181  1.00  0.00           O  
ATOM   1293  CB  ALA   169      11.871   6.674 -12.348  1.00  0.00           C  
ATOM   1294  N   GLN   170      13.358   4.115 -12.017  1.00  0.00           N  
ATOM   1295  CA  GLN   170      13.414   2.644 -11.942  1.00  0.00           C  
ATOM   1296  C   GLN   170      12.533   2.159 -10.760  1.00  0.00           C  
ATOM   1297  O   GLN   170      12.819   2.460  -9.592  1.00  0.00           O  
ATOM   1298  CB  GLN   170      14.866   2.159 -11.895  1.00  0.00           C  
ATOM   1299  CG  GLN   170      15.019   0.614 -11.581  1.00  0.00           C  
ATOM   1300  CD  GLN   170      16.489   0.218 -11.432  1.00  0.00           C  
ATOM   1301  NE2 GLN   170      16.807  -0.862 -10.737  1.00  0.00           N  
ATOM   1302  OE1 GLN   170      17.361   0.901 -11.891  1.00  0.00           O  
ATOM   1303  N   TYR   171      11.580   1.329 -11.045  1.00  0.00           N  
ATOM   1304  CA  TYR   171      10.562   0.849 -10.154  1.00  0.00           C  
ATOM   1305  C   TYR   171      10.549  -0.682 -10.111  1.00  0.00           C  
ATOM   1306  O   TYR   171      10.593  -1.434 -11.144  1.00  0.00           O  
ATOM   1307  CB  TYR   171       9.194   1.501 -10.597  1.00  0.00           C  
ATOM   1308  CG  TYR   171       8.990   1.506 -12.110  1.00  0.00           C  
ATOM   1309  CD1 TYR   171       8.010   0.692 -12.705  1.00  0.00           C  
ATOM   1310  CD2 TYR   171       9.655   2.474 -12.926  1.00  0.00           C  
ATOM   1311  CE1 TYR   171       7.734   0.835 -14.075  1.00  0.00           C  
ATOM   1312  CE2 TYR   171       9.419   2.617 -14.286  1.00  0.00           C  
ATOM   1313  CZ  TYR   171       8.519   1.723 -14.872  1.00  0.00           C  
ATOM   1314  OH  TYR   171       8.153   1.924 -16.202  1.00  0.00           O  
ATOM   1315  N   ARG   172      10.548  -1.263  -8.931  1.00  0.00           N  
ATOM   1316  CA  ARG   172      10.713  -2.726  -8.725  1.00  0.00           C  
ATOM   1317  C   ARG   172       9.724  -3.288  -7.705  1.00  0.00           C  
ATOM   1318  O   ARG   172       9.201  -2.566  -6.808  1.00  0.00           O  
ATOM   1319  CB  ARG   172      12.169  -3.047  -8.295  1.00  0.00           C  
ATOM   1320  CG  ARG   172      12.672  -2.408  -6.928  1.00  0.00           C  
ATOM   1321  CD  ARG   172      14.001  -3.059  -6.545  1.00  0.00           C  
ATOM   1322  NE  ARG   172      15.041  -2.916  -7.562  1.00  0.00           N  
ATOM   1323  CZ  ARG   172      16.279  -3.125  -7.312  1.00  0.00           C  
ATOM   1324  NH1 ARG   172      16.847  -3.163  -6.136  1.00  0.00           N1+
ATOM   1325  NH2 ARG   172      17.081  -3.174  -8.335  1.00  0.00           N  
ATOM   1326  N   ILE   173       9.561  -4.597  -7.820  1.00  0.00           N  
ATOM   1327  CA  ILE   173       8.803  -5.349  -6.801  1.00  0.00           C  
ATOM   1328  C   ILE   173       9.701  -6.496  -6.151  1.00  0.00           C  
ATOM   1329  O   ILE   173      10.630  -6.992  -6.720  1.00  0.00           O  
ATOM   1330  CB  ILE   173       7.522  -5.924  -7.395  1.00  0.00           C  
ATOM   1331  CG1 ILE   173       7.839  -6.771  -8.636  1.00  0.00           C  
ATOM   1332  CG2 ILE   173       6.620  -4.712  -7.733  1.00  0.00           C  
ATOM   1333  CD1 ILE   173       6.657  -7.639  -9.044  1.00  0.00           C  
ATOM   1334  N   TYR   174       9.468  -6.600  -4.845  1.00  0.00           N  
ATOM   1335  CA  TYR   174      10.142  -7.523  -3.954  1.00  0.00           C  
ATOM   1336  C   TYR   174       9.182  -8.665  -3.494  1.00  0.00           C  
ATOM   1337  O   TYR   174       7.919  -8.484  -3.325  1.00  0.00           O  
ATOM   1338  CB  TYR   174      10.626  -6.792  -2.716  1.00  0.00           C  
ATOM   1339  CG  TYR   174      11.885  -5.962  -2.948  1.00  0.00           C  
ATOM   1340  CD1 TYR   174      11.780  -4.529  -3.134  1.00  0.00           C  
ATOM   1341  CD2 TYR   174      13.068  -6.666  -2.988  1.00  0.00           C  
ATOM   1342  CE1 TYR   174      13.039  -3.820  -3.338  1.00  0.00           C  
ATOM   1343  CE2 TYR   174      14.317  -5.916  -3.211  1.00  0.00           C  
ATOM   1344  CZ  TYR   174      14.293  -4.483  -3.386  1.00  0.00           C  
ATOM   1345  OH  TYR   174      15.462  -3.855  -3.543  1.00  0.00           O  
ATOM   1346  N   LYS   175       9.715  -9.886  -3.300  1.00  0.00           N  
ATOM   1347  CA  LYS   175       9.082 -11.033  -2.537  1.00  0.00           C  
ATOM   1348  C   LYS   175       9.849 -11.213  -1.211  1.00  0.00           C  
ATOM   1349  O   LYS   175      11.070 -11.306  -1.250  1.00  0.00           O  
ATOM   1350  CB  LYS   175       8.967 -12.248  -3.439  1.00  0.00           C  
ATOM   1351  CG  LYS   175       8.224 -13.394  -2.737  1.00  0.00           C  
ATOM   1352  CD  LYS   175       8.230 -14.698  -3.610  1.00  0.00           C  
ATOM   1353  CE  LYS   175       7.196 -15.595  -2.957  1.00  0.00           C  
ATOM   1354  NZ  LYS   175       6.931 -16.791  -3.811  1.00  0.00           N1+
ATOM   1355  N   ALA   176       9.208 -11.475  -0.123  1.00  0.00           N  
ATOM   1356  CA  ALA   176       9.795 -11.725   1.210  1.00  0.00           C  
ATOM   1357  C   ALA   176       9.220 -12.803   2.055  1.00  0.00           C  
ATOM   1358  O   ALA   176       8.012 -13.068   2.047  1.00  0.00           O  
ATOM   1359  CB  ALA   176       9.891 -10.378   1.954  1.00  0.00           C  
ATOM   1360  N   ASN   177       9.984 -13.445   2.932  1.00  0.00           N  
ATOM   1361  CA  ASN   177       9.377 -14.365   3.939  1.00  0.00           C  
ATOM   1362  C   ASN   177      10.172 -14.335   5.279  1.00  0.00           C  
ATOM   1363  O   ASN   177      11.351 -14.191   5.344  1.00  0.00           O  
ATOM   1364  CB  ASN   177       9.280 -15.785   3.303  1.00  0.00           C  
ATOM   1365  CG  ASN   177       8.295 -16.623   4.088  1.00  0.00           C  
ATOM   1366  ND2 ASN   177       7.061 -16.780   3.562  1.00  0.00           N  
ATOM   1367  OD1 ASN   177       8.577 -17.249   5.080  1.00  0.00           O  
ATOM   1368  N   GLN   178       9.371 -14.478   6.398  1.00  0.00           N  
ATOM   1369  CA  GLN   178       9.795 -14.280   7.776  1.00  0.00           C  
ATOM   1370  C   GLN   178      10.769 -13.099   7.927  1.00  0.00           C  
ATOM   1371  O   GLN   178      11.761 -13.137   8.667  1.00  0.00           O  
ATOM   1372  CB  GLN   178      10.445 -15.537   8.301  1.00  0.00           C  
ATOM   1373  CG  GLN   178       9.477 -16.657   8.611  1.00  0.00           C  
ATOM   1374  CD  GLN   178      10.297 -17.852   9.099  1.00  0.00           C  
ATOM   1375  NE2 GLN   178       9.675 -18.805   9.656  1.00  0.00           N  
ATOM   1376  OE1 GLN   178      11.518 -17.956   9.050  1.00  0.00           O  
ATOM   1377  N   GLY   179      10.450 -11.919   7.284  1.00  0.00           N  
ATOM   1378  CA  GLY   179      11.195 -10.665   7.274  1.00  0.00           C  
ATOM   1379  C   GLY   179      12.414 -10.493   6.350  1.00  0.00           C  
ATOM   1380  O   GLY   179      12.991  -9.398   6.226  1.00  0.00           O  
ATOM   1381  N   ARG   180      12.827 -11.519   5.627  1.00  0.00           N  
ATOM   1382  CA  ARG   180      14.006 -11.488   4.760  1.00  0.00           C  
ATOM   1383  C   ARG   180      13.552 -11.574   3.293  1.00  0.00           C  
ATOM   1384  O   ARG   180      12.679 -12.322   2.930  1.00  0.00           O  
ATOM   1385  CB  ARG   180      14.976 -12.641   5.180  1.00  0.00           C  
ATOM   1386  CG  ARG   180      15.852 -12.368   6.394  1.00  0.00           C  
ATOM   1387  CD  ARG   180      14.949 -12.415   7.664  1.00  0.00           C  
ATOM   1388  NE  ARG   180      15.764 -12.082   8.859  1.00  0.00           N  
ATOM   1389  CZ  ARG   180      15.382 -12.295  10.091  1.00  0.00           C  
ATOM   1390  NH1 ARG   180      14.181 -12.655  10.362  1.00  0.00           N1+
ATOM   1391  NH2 ARG   180      16.241 -12.208  11.042  1.00  0.00           N  
ATOM   1392  N   ILE   181      14.107 -10.637   2.445  1.00  0.00           N  
ATOM   1393  CA  ILE   181      13.813 -10.834   1.038  1.00  0.00           C  
ATOM   1394  C   ILE   181      14.256 -12.201   0.429  1.00  0.00           C  
ATOM   1395  O   ILE   181      15.416 -12.628   0.534  1.00  0.00           O  
ATOM   1396  CB  ILE   181      14.467  -9.656   0.196  1.00  0.00           C  
ATOM   1397  CG1 ILE   181      14.036  -8.245   0.636  1.00  0.00           C  
ATOM   1398  CG2 ILE   181      14.234  -9.931  -1.292  1.00  0.00           C  
ATOM   1399  CD1 ILE   181      15.136  -7.123   0.217  1.00  0.00           C  
ATOM   1400  N   ILE   182      13.306 -12.863  -0.283  1.00  0.00           N  
ATOM   1401  CA  ILE   182      13.591 -14.006  -1.180  1.00  0.00           C  
ATOM   1402  C   ILE   182      13.336 -13.812  -2.670  1.00  0.00           C  
ATOM   1403  O   ILE   182      13.499 -14.777  -3.445  1.00  0.00           O  
ATOM   1404  CB  ILE   182      12.651 -15.189  -0.731  1.00  0.00           C  
ATOM   1405  CG1 ILE   182      11.151 -14.883  -0.862  1.00  0.00           C  
ATOM   1406  CG2 ILE   182      13.258 -15.640   0.638  1.00  0.00           C  
ATOM   1407  CD1 ILE   182      10.221 -16.045  -0.422  1.00  0.00           C  
ATOM   1408  N   GLY   183      13.066 -12.604  -3.152  1.00  0.00           N  
ATOM   1409  CA  GLY   183      13.070 -12.248  -4.636  1.00  0.00           C  
ATOM   1410  C   GLY   183      13.037 -10.733  -4.910  1.00  0.00           C  
ATOM   1411  O   GLY   183      12.554  -9.970  -4.061  1.00  0.00           O  
ATOM   1412  N   GLN   184      13.538 -10.370  -6.098  1.00  0.00           N  
ATOM   1413  CA  GLN   184      13.488  -8.990  -6.655  1.00  0.00           C  
ATOM   1414  C   GLN   184      13.314  -8.974  -8.187  1.00  0.00           C  
ATOM   1415  O   GLN   184      14.025  -9.719  -8.912  1.00  0.00           O  
ATOM   1416  CB  GLN   184      14.567  -8.066  -6.037  1.00  0.00           C  
ATOM   1417  CG  GLN   184      16.042  -8.496  -6.259  1.00  0.00           C  
ATOM   1418  CD  GLN   184      16.920  -7.544  -5.532  1.00  0.00           C  
ATOM   1419  NE2 GLN   184      16.918  -6.298  -5.871  1.00  0.00           N  
ATOM   1420  OE1 GLN   184      17.671  -7.947  -4.581  1.00  0.00           O  
ATOM   1421  N   THR   185      12.425  -8.070  -8.660  1.00  0.00           N  
ATOM   1422  CA  THR   185      12.150  -7.876 -10.110  1.00  0.00           C  
ATOM   1423  C   THR   185      12.047  -6.401 -10.415  1.00  0.00           C  
ATOM   1424  O   THR   185      11.070  -5.761 -10.075  1.00  0.00           O  
ATOM   1425  CB  THR   185      10.899  -8.603 -10.626  1.00  0.00           C  
ATOM   1426  CG2 THR   185      10.926  -8.745 -12.169  1.00  0.00           C  
ATOM   1427  OG1 THR   185      10.660  -9.952 -10.172  1.00  0.00           O  
ATOM   1428  N   ASP   186      13.053  -5.903 -11.136  1.00  0.00           N  
ATOM   1429  CA  ASP   186      12.904  -4.602 -11.795  1.00  0.00           C  
ATOM   1430  C   ASP   186      11.948  -4.735 -13.018  1.00  0.00           C  
ATOM   1431  O   ASP   186      12.021  -5.651 -13.853  1.00  0.00           O  
ATOM   1432  CB  ASP   186      14.226  -3.979 -12.230  1.00  0.00           C  
ATOM   1433  CG  ASP   186      15.183  -3.804 -11.076  1.00  0.00           C  
ATOM   1434  OD1 ASP   186      15.040  -2.960 -10.203  1.00  0.00           O  
ATOM   1435  OD2 ASP   186      16.055  -4.704 -10.883  1.00  0.00           O1-
ATOM   1436  N   ILE   187      10.945  -3.837 -13.173  1.00  0.00           N  
ATOM   1437  CA  ILE   187       9.837  -4.045 -14.148  1.00  0.00           C  
ATOM   1438  C   ILE   187      10.014  -2.924 -15.267  1.00  0.00           C  
ATOM   1439  O   ILE   187      10.617  -1.886 -15.022  1.00  0.00           O  
ATOM   1440  CB  ILE   187       8.499  -4.164 -13.415  1.00  0.00           C  
ATOM   1441  CG1 ILE   187       7.820  -2.832 -13.109  1.00  0.00           C  
ATOM   1442  CG2 ILE   187       8.511  -5.135 -12.241  1.00  0.00           C  
ATOM   1443  CD1 ILE   187       6.611  -2.903 -12.243  1.00  0.00           C  
ATOM   1444  N   SER   188       9.296  -3.099 -16.348  1.00  0.00           N  
ATOM   1445  CA  SER   188       9.244  -2.119 -17.502  1.00  0.00           C  
ATOM   1446  C   SER   188       7.727  -1.839 -17.873  1.00  0.00           C  
ATOM   1447  O   SER   188       6.815  -2.531 -17.435  1.00  0.00           O  
ATOM   1448  CB  SER   188       9.860  -2.825 -18.688  1.00  0.00           C  
ATOM   1449  OG  SER   188      11.169  -3.235 -18.391  1.00  0.00           O  
ATOM   1450  N   PHE   189       7.561  -0.746 -18.656  1.00  0.00           N  
ATOM   1451  CA  PHE   189       6.244  -0.364 -19.113  1.00  0.00           C  
ATOM   1452  C   PHE   189       6.297   0.102 -20.555  1.00  0.00           C  
ATOM   1453  O   PHE   189       5.448  -0.319 -21.342  1.00  0.00           O  
ATOM   1454  CB  PHE   189       5.659   0.696 -18.131  1.00  0.00           C  
ATOM   1455  CG  PHE   189       4.186   1.089 -18.070  1.00  0.00           C  
ATOM   1456  CD1 PHE   189       3.711   1.304 -16.781  1.00  0.00           C  
ATOM   1457  CD2 PHE   189       3.317   1.254 -19.196  1.00  0.00           C  
ATOM   1458  CE1 PHE   189       2.428   1.706 -16.627  1.00  0.00           C  
ATOM   1459  CE2 PHE   189       2.034   1.636 -19.063  1.00  0.00           C  
ATOM   1460  CZ  PHE   189       1.579   1.912 -17.773  1.00  0.00           C  
ATOM   1461  N   ASN   190       7.328   0.883 -20.950  1.00  0.00           N  
ATOM   1462  CA  ASN   190       7.370   1.518 -22.329  1.00  0.00           C  
ATOM   1463  C   ASN   190       6.092   2.220 -22.780  1.00  0.00           C  
ATOM   1464  O   ASN   190       5.333   1.761 -23.597  1.00  0.00           O  
ATOM   1465  CB  ASN   190       7.975   0.427 -23.292  1.00  0.00           C  
ATOM   1466  CG  ASN   190       8.208   1.002 -24.670  1.00  0.00           C  
ATOM   1467  ND2 ASN   190       7.942   0.340 -25.754  1.00  0.00           N  
ATOM   1468  OD1 ASN   190       8.655   2.118 -24.835  1.00  0.00           O  
ATOM   1469  N   GLY   191       5.830   3.357 -22.103  1.00  0.00           N  
ATOM   1470  CA  GLY   191       4.557   4.143 -22.203  1.00  0.00           C  
ATOM   1471  C   GLY   191       3.861   4.386 -20.816  1.00  0.00           C  
ATOM   1472  O   GLY   191       2.582   4.321 -20.861  1.00  0.00           O  
ATOM   1473  N   GLY   192       4.589   4.560 -19.735  1.00  0.00           N  
ATOM   1474  CA  GLY   192       4.043   4.663 -18.349  1.00  0.00           C  
ATOM   1475  C   GLY   192       5.202   4.962 -17.391  1.00  0.00           C  
ATOM   1476  O   GLY   192       6.356   5.135 -17.815  1.00  0.00           O  
ATOM   1477  N   HIE   193       4.847   5.118 -16.111  1.00  0.00           N  
ATOM   1478  CA  HIE   193       5.704   5.281 -14.889  1.00  0.00           C  
ATOM   1479  C   HIE   193       4.893   4.826 -13.696  1.00  0.00           C  
ATOM   1480  O   HIE   193       3.684   4.722 -13.780  1.00  0.00           O  
ATOM   1481  CB  HIE   193       6.016   6.770 -14.750  1.00  0.00           C  
ATOM   1482  CG  HIE   193       6.922   7.104 -13.614  1.00  0.00           C  
ATOM   1483  CD2 HIE   193       6.798   8.138 -12.737  1.00  0.00           C  
ATOM   1484  ND1 HIE   193       7.870   6.179 -13.080  1.00  0.00           N  
ATOM   1485  CE1 HIE   193       8.376   6.742 -11.984  1.00  0.00           C  
ATOM   1486  NE2 HIE   193       7.648   7.864 -11.712  1.00  0.00           N  
ATOM   1487  N   ILE   194       5.572   4.439 -12.575  1.00  0.00           N  
ATOM   1488  CA  ILE   194       4.971   3.905 -11.320  1.00  0.00           C  
ATOM   1489  C   ILE   194       5.354   4.734 -10.042  1.00  0.00           C  
ATOM   1490  O   ILE   194       6.479   5.014  -9.745  1.00  0.00           O  
ATOM   1491  CB  ILE   194       5.326   2.423 -11.173  1.00  0.00           C  
ATOM   1492  CG1 ILE   194       4.822   1.521 -12.304  1.00  0.00           C  
ATOM   1493  CG2 ILE   194       4.944   1.798  -9.817  1.00  0.00           C  
ATOM   1494  CD1 ILE   194       3.255   1.368 -12.554  1.00  0.00           C  
ATOM   1495  N   GLU   195       4.334   5.237  -9.333  1.00  0.00           N  
ATOM   1496  CA  GLU   195       4.357   5.904  -8.021  1.00  0.00           C  
ATOM   1497  C   GLU   195       3.238   5.442  -7.051  1.00  0.00           C  
ATOM   1498  O   GLU   195       2.236   4.887  -7.562  1.00  0.00           O  
ATOM   1499  CB  GLU   195       4.372   7.458  -8.204  1.00  0.00           C  
ATOM   1500  CG  GLU   195       5.507   8.125  -8.900  1.00  0.00           C  
ATOM   1501  CD  GLU   195       6.890   8.131  -8.285  1.00  0.00           C  
ATOM   1502  OE1 GLU   195       7.078   7.920  -7.047  1.00  0.00           O  
ATOM   1503  OE2 GLU   195       7.807   8.449  -9.050  1.00  0.00           O1-
ATOM   1504  N   GLU   196       3.423   5.570  -5.717  1.00  0.00           N  
ATOM   1505  CA  GLU   196       2.372   5.386  -4.631  1.00  0.00           C  
ATOM   1506  C   GLU   196       1.261   4.287  -4.962  1.00  0.00           C  
ATOM   1507  O   GLU   196       0.068   4.529  -4.851  1.00  0.00           O  
ATOM   1508  CB  GLU   196       1.763   6.748  -4.293  1.00  0.00           C  
ATOM   1509  CG  GLU   196       2.569   7.685  -3.358  1.00  0.00           C  
ATOM   1510  CD  GLU   196       3.804   8.232  -4.015  1.00  0.00           C  
ATOM   1511  OE1 GLU   196       3.756   9.303  -4.647  1.00  0.00           O  
ATOM   1512  OE2 GLU   196       4.904   7.654  -3.864  1.00  0.00           O1-
ATOM   1513  N   CYX   197       1.649   3.083  -5.219  1.00  0.00           N  
ATOM   1514  CA  CYX   197       0.666   2.073  -5.507  1.00  0.00           C  
ATOM   1515  C   CYX   197      -0.105   1.547  -4.225  1.00  0.00           C  
ATOM   1516  O   CYX   197       0.486   1.102  -3.236  1.00  0.00           O  
ATOM   1517  CB  CYX   197       1.378   0.866  -6.101  1.00  0.00           C  
ATOM   1518  SG  CYX   197       2.015   1.119  -7.790  1.00  0.00           S  
ATOM   1519  N   SER   198      -1.385   1.532  -4.299  1.00  0.00           N  
ATOM   1520  CA  SER   198      -2.302   0.921  -3.339  1.00  0.00           C  
ATOM   1521  C   SER   198      -2.651  -0.493  -3.767  1.00  0.00           C  
ATOM   1522  O   SER   198      -3.249  -0.627  -4.856  1.00  0.00           O  
ATOM   1523  CB  SER   198      -3.587   1.794  -3.247  1.00  0.00           C  
ATOM   1524  OG  SER   198      -3.433   2.686  -2.170  1.00  0.00           O  
ATOM   1525  N   CYX   199      -2.266  -1.516  -2.951  1.00  0.00           N  
ATOM   1526  CA  CYX   199      -2.325  -2.909  -3.386  1.00  0.00           C  
ATOM   1527  C   CYX   199      -3.100  -3.817  -2.520  1.00  0.00           C  
ATOM   1528  O   CYX   199      -3.374  -3.478  -1.417  1.00  0.00           O  
ATOM   1529  CB  CYX   199      -0.948  -3.536  -3.753  1.00  0.00           C  
ATOM   1530  SG  CYX   199       0.259  -2.512  -4.792  1.00  0.00           S  
ATOM   1531  N   TYR   200      -3.520  -4.950  -3.065  1.00  0.00           N  
ATOM   1532  CA  TYR   200      -4.433  -5.816  -2.390  1.00  0.00           C  
ATOM   1533  C   TYR   200      -4.341  -7.216  -2.953  1.00  0.00           C  
ATOM   1534  O   TYR   200      -3.908  -7.354  -4.121  1.00  0.00           O  
ATOM   1535  CB  TYR   200      -5.845  -5.230  -2.504  1.00  0.00           C  
ATOM   1536  CG  TYR   200      -6.370  -5.078  -3.938  1.00  0.00           C  
ATOM   1537  CD1 TYR   200      -6.188  -3.875  -4.615  1.00  0.00           C  
ATOM   1538  CD2 TYR   200      -7.099  -6.131  -4.514  1.00  0.00           C  
ATOM   1539  CE1 TYR   200      -6.664  -3.763  -5.968  1.00  0.00           C  
ATOM   1540  CE2 TYR   200      -7.475  -6.039  -5.857  1.00  0.00           C  
ATOM   1541  CZ  TYR   200      -7.333  -4.826  -6.584  1.00  0.00           C  
ATOM   1542  OH  TYR   200      -7.730  -4.645  -7.865  1.00  0.00           O  
ATOM   1543  N   PRO   201      -4.704  -8.291  -2.206  1.00  0.00           N  
ATOM   1544  CA  PRO   201      -4.833  -9.663  -2.731  1.00  0.00           C  
ATOM   1545  C   PRO   201      -6.165  -9.877  -3.380  1.00  0.00           C  
ATOM   1546  O   PRO   201      -7.182  -9.531  -2.854  1.00  0.00           O  
ATOM   1547  CB  PRO   201      -4.712 -10.584  -1.496  1.00  0.00           C  
ATOM   1548  CG  PRO   201      -5.129  -9.676  -0.304  1.00  0.00           C  
ATOM   1549  CD  PRO   201      -5.000  -8.207  -0.787  1.00  0.00           C  
ATOM   1550  N   ASN   202      -6.189 -10.617  -4.533  1.00  0.00           N  
ATOM   1551  CA  ASN   202      -7.420 -11.020  -5.273  1.00  0.00           C  
ATOM   1552  C   ASN   202      -7.285 -12.265  -6.124  1.00  0.00           C  
ATOM   1553  O   ASN   202      -6.883 -12.333  -7.251  1.00  0.00           O  
ATOM   1554  CB  ASN   202      -7.825  -9.876  -6.188  1.00  0.00           C  
ATOM   1555  CG  ASN   202      -9.146 -10.109  -6.926  1.00  0.00           C  
ATOM   1556  ND2 ASN   202      -9.185  -9.608  -8.138  1.00  0.00           N  
ATOM   1557  OD1 ASN   202     -10.026 -10.869  -6.599  1.00  0.00           O  
ATOM   1558  N   ASP   203      -7.517 -13.417  -5.477  1.00  0.00           N  
ATOM   1559  CA  ASP   203      -7.625 -14.728  -6.061  1.00  0.00           C  
ATOM   1560  C   ASP   203      -6.259 -15.397  -6.328  1.00  0.00           C  
ATOM   1561  O   ASP   203      -5.975 -15.967  -7.385  1.00  0.00           O  
ATOM   1562  CB  ASP   203      -8.722 -14.782  -7.224  1.00  0.00           C  
ATOM   1563  CG  ASP   203      -9.335 -16.183  -7.375  1.00  0.00           C  
ATOM   1564  OD1 ASP   203     -10.336 -16.193  -8.176  1.00  0.00           O  
ATOM   1565  OD2 ASP   203      -8.776 -17.190  -6.847  1.00  0.00           O1-
ATOM   1566  N   GLY   204      -5.300 -15.259  -5.365  1.00  0.00           N  
ATOM   1567  CA  GLY   204      -3.926 -15.791  -5.500  1.00  0.00           C  
ATOM   1568  C   GLY   204      -2.874 -14.835  -6.112  1.00  0.00           C  
ATOM   1569  O   GLY   204      -1.739 -15.276  -6.328  1.00  0.00           O  
ATOM   1570  N   LYS   205      -3.186 -13.572  -6.373  1.00  0.00           N  
ATOM   1571  CA  LYS   205      -2.295 -12.538  -6.916  1.00  0.00           C  
ATOM   1572  C   LYS   205      -2.488 -11.201  -6.234  1.00  0.00           C  
ATOM   1573  O   LYS   205      -3.516 -10.967  -5.581  1.00  0.00           O  
ATOM   1574  CB  LYS   205      -2.600 -12.404  -8.407  1.00  0.00           C  
ATOM   1575  CG  LYS   205      -2.255 -13.627  -9.265  1.00  0.00           C  
ATOM   1576  CD  LYS   205      -2.440 -13.342 -10.752  1.00  0.00           C  
ATOM   1577  CE  LYS   205      -2.056 -14.536 -11.559  1.00  0.00           C  
ATOM   1578  NZ  LYS   205      -2.894 -15.675 -11.298  1.00  0.00           N1+
ATOM   1579  N   VAL   206      -1.480 -10.324  -6.368  1.00  0.00           N  
ATOM   1580  CA  VAL   206      -1.472  -8.982  -5.854  1.00  0.00           C  
ATOM   1581  C   VAL   206      -1.754  -7.974  -6.970  1.00  0.00           C  
ATOM   1582  O   VAL   206      -1.063  -8.074  -7.944  1.00  0.00           O  
ATOM   1583  CB  VAL   206      -0.141  -8.799  -5.107  1.00  0.00           C  
ATOM   1584  CG1 VAL   206      -0.184  -7.401  -4.442  1.00  0.00           C  
ATOM   1585  CG2 VAL   206      -0.127  -9.928  -4.026  1.00  0.00           C  
ATOM   1586  N   GLU   207      -2.711  -7.032  -6.733  1.00  0.00           N  
ATOM   1587  CA  GLU   207      -3.205  -6.068  -7.702  1.00  0.00           C  
ATOM   1588  C   GLU   207      -3.147  -4.678  -7.087  1.00  0.00           C  
ATOM   1589  O   GLU   207      -3.291  -4.559  -5.896  1.00  0.00           O  
ATOM   1590  CB  GLU   207      -4.670  -6.479  -8.015  1.00  0.00           C  
ATOM   1591  CG  GLU   207      -4.826  -7.837  -8.761  1.00  0.00           C  
ATOM   1592  CD  GLU   207      -6.321  -8.137  -9.132  1.00  0.00           C  
ATOM   1593  OE1 GLU   207      -6.627  -8.993 -10.040  1.00  0.00           O  
ATOM   1594  OE2 GLU   207      -7.210  -7.491  -8.540  1.00  0.00           O1-
ATOM   1595  N   CYX   208      -2.873  -3.683  -7.877  1.00  0.00           N  
ATOM   1596  CA  CYX   208      -2.484  -2.348  -7.459  1.00  0.00           C  
ATOM   1597  C   CYX   208      -3.078  -1.274  -8.377  1.00  0.00           C  
ATOM   1598  O   CYX   208      -3.085  -1.373  -9.629  1.00  0.00           O  
ATOM   1599  CB  CYX   208      -1.002  -2.178  -7.630  1.00  0.00           C  
ATOM   1600  SG  CYX   208       0.143  -3.350  -6.688  1.00  0.00           S  
ATOM   1601  N   VAL   209      -3.449  -0.145  -7.861  1.00  0.00           N  
ATOM   1602  CA  VAL   209      -3.907   1.025  -8.555  1.00  0.00           C  
ATOM   1603  C   VAL   209      -3.047   2.170  -8.026  1.00  0.00           C  
ATOM   1604  O   VAL   209      -2.912   2.449  -6.769  1.00  0.00           O  
ATOM   1605  CB  VAL   209      -5.389   1.266  -8.407  1.00  0.00           C  
ATOM   1606  CG1 VAL   209      -5.812   2.700  -8.726  1.00  0.00           C  
ATOM   1607  CG2 VAL   209      -6.115   0.279  -9.372  1.00  0.00           C  
ATOM   1608  N   CYX   210      -2.230   2.730  -8.938  1.00  0.00           N  
ATOM   1609  CA  CYX   210      -1.097   3.650  -8.639  1.00  0.00           C  
ATOM   1610  C   CYX   210      -1.301   5.134  -8.905  1.00  0.00           C  
ATOM   1611  O   CYX   210      -2.357   5.578  -9.409  1.00  0.00           O  
ATOM   1612  CB  CYX   210       0.123   3.078  -9.346  1.00  0.00           C  
ATOM   1613  SG  CYX   210       0.448   1.264  -9.075  1.00  0.00           S  
ATOM   1614  N   ARG   211      -0.289   5.901  -8.471  1.00  0.00           N  
ATOM   1615  CA  ARG   211      -0.142   7.377  -8.774  1.00  0.00           C  
ATOM   1616  C   ARG   211       0.493   7.595 -10.193  1.00  0.00           C  
ATOM   1617  O   ARG   211       1.529   7.046 -10.572  1.00  0.00           O  
ATOM   1618  CB  ARG   211       0.583   7.970  -7.615  1.00  0.00           C  
ATOM   1619  CG  ARG   211       0.708   9.444  -7.758  1.00  0.00           C  
ATOM   1620  CD  ARG   211       1.564  10.039  -6.668  1.00  0.00           C  
ATOM   1621  NE  ARG   211       1.537  11.497  -6.573  1.00  0.00           N  
ATOM   1622  CZ  ARG   211       1.902  12.160  -5.477  1.00  0.00           C  
ATOM   1623  NH1 ARG   211       1.756  13.438  -5.396  1.00  0.00           N1+
ATOM   1624  NH2 ARG   211       2.443  11.634  -4.430  1.00  0.00           N  
ATOM   1625  N   ASP   212      -0.083   8.496 -10.964  1.00  0.00           N  
ATOM   1626  CA  ASP   212       0.477   9.129 -12.137  1.00  0.00           C  
ATOM   1627  C   ASP   212       1.086  10.495 -11.706  1.00  0.00           C  
ATOM   1628  O   ASP   212       0.381  11.530 -11.606  1.00  0.00           O  
ATOM   1629  CB  ASP   212      -0.502   9.305 -13.285  1.00  0.00           C  
ATOM   1630  CG  ASP   212       0.109   9.980 -14.527  1.00  0.00           C  
ATOM   1631  OD1 ASP   212       0.343   9.227 -15.497  1.00  0.00           O  
ATOM   1632  OD2 ASP   212       0.343  11.180 -14.483  1.00  0.00           O1-
ATOM   1633  N   GLY   213       2.424  10.506 -11.452  1.00  0.00           N  
ATOM   1634  CA  GLY   213       3.358  11.590 -11.403  1.00  0.00           C  
ATOM   1635  C   GLY   213       4.003  11.818 -12.832  1.00  0.00           C  
ATOM   1636  O   GLY   213       5.212  12.104 -12.834  1.00  0.00           O  
ATOM   1637  N   TRP   214       3.276  11.464 -13.957  1.00  0.00           N  
ATOM   1638  CA  TRP   214       3.931  11.450 -15.270  1.00  0.00           C  
ATOM   1639  C   TRP   214       3.337  12.355 -16.271  1.00  0.00           C  
ATOM   1640  O   TRP   214       3.908  13.335 -16.698  1.00  0.00           O  
ATOM   1641  CB  TRP   214       4.132  10.009 -15.743  1.00  0.00           C  
ATOM   1642  CG  TRP   214       5.065   9.763 -16.858  1.00  0.00           C  
ATOM   1643  CD1 TRP   214       6.373  10.137 -16.767  1.00  0.00           C  
ATOM   1644  CD2 TRP   214       4.893   9.247 -18.269  1.00  0.00           C  
ATOM   1645  CE2 TRP   214       6.159   9.243 -18.876  1.00  0.00           C  
ATOM   1646  CE3 TRP   214       3.782   8.764 -18.980  1.00  0.00           C  
ATOM   1647  NE1 TRP   214       7.007   9.841 -17.946  1.00  0.00           N  
ATOM   1648  CZ2 TRP   214       6.376   8.747 -20.192  1.00  0.00           C  
ATOM   1649  CZ3 TRP   214       3.969   8.279 -20.346  1.00  0.00           C  
ATOM   1650  CH2 TRP   214       5.265   8.274 -20.883  1.00  0.00           C  
ATOM   1651  N   THR   215       2.063  11.995 -16.621  1.00  0.00           N  
ATOM   1652  CA  THR   215       1.372  12.633 -17.777  1.00  0.00           C  
ATOM   1653  C   THR   215      -0.189  12.522 -17.576  1.00  0.00           C  
ATOM   1654  O   THR   215      -0.881  13.443 -17.827  1.00  0.00           O  
ATOM   1655  CB  THR   215       1.670  11.998 -19.145  1.00  0.00           C  
ATOM   1656  CG2 THR   215       1.130  12.657 -20.390  1.00  0.00           C  
ATOM   1657  OG1 THR   215       3.082  11.947 -19.281  1.00  0.00           O  
ATOM   1658  N   GLY   216      -0.719  11.392 -17.171  1.00  0.00           N  
ATOM   1659  CA  GLY   216      -2.136  11.058 -17.272  1.00  0.00           C  
ATOM   1660  C   GLY   216      -2.921  11.614 -16.121  1.00  0.00           C  
ATOM   1661  O   GLY   216      -2.455  11.806 -14.972  1.00  0.00           O  
ATOM   1662  N   THR   217      -4.240  11.691 -16.303  1.00  0.00           N  
ATOM   1663  CA  THR   217      -5.342  11.999 -15.330  1.00  0.00           C  
ATOM   1664  C   THR   217      -6.250  10.699 -14.982  1.00  0.00           C  
ATOM   1665  O   THR   217      -6.960  10.578 -13.981  1.00  0.00           O  
ATOM   1666  CB  THR   217      -6.122  13.233 -15.766  1.00  0.00           C  
ATOM   1667  CG2 THR   217      -5.275  14.523 -16.075  1.00  0.00           C  
ATOM   1668  OG1 THR   217      -6.839  12.931 -16.940  1.00  0.00           O  
ATOM   1669  N   ASN   218      -6.026   9.715 -15.867  1.00  0.00           N  
ATOM   1670  CA  ASN   218      -6.024   8.279 -15.512  1.00  0.00           C  
ATOM   1671  C   ASN   218      -4.769   7.752 -14.788  1.00  0.00           C  
ATOM   1672  O   ASN   218      -3.640   8.288 -14.886  1.00  0.00           O  
ATOM   1673  CB  ASN   218      -6.387   7.539 -16.779  1.00  0.00           C  
ATOM   1674  CG  ASN   218      -5.314   7.525 -17.978  1.00  0.00           C  
ATOM   1675  ND2 ASN   218      -5.430   6.650 -18.895  1.00  0.00           N  
ATOM   1676  OD1 ASN   218      -4.516   8.421 -18.094  1.00  0.00           O  
ATOM   1677  N   ARG   219      -5.013   6.686 -13.989  1.00  0.00           N  
ATOM   1678  CA  ARG   219      -3.969   6.036 -13.119  1.00  0.00           C  
ATOM   1679  C   ARG   219      -3.268   4.789 -13.704  1.00  0.00           C  
ATOM   1680  O   ARG   219      -3.956   4.039 -14.444  1.00  0.00           O  
ATOM   1681  CB  ARG   219      -4.660   5.461 -11.876  1.00  0.00           C  
ATOM   1682  CG  ARG   219      -4.945   6.675 -11.028  1.00  0.00           C  
ATOM   1683  CD  ARG   219      -5.548   6.348  -9.650  1.00  0.00           C  
ATOM   1684  NE  ARG   219      -5.841   7.494  -8.923  1.00  0.00           N  
ATOM   1685  CZ  ARG   219      -4.871   8.349  -8.377  1.00  0.00           C  
ATOM   1686  NH1 ARG   219      -5.310   9.540  -7.951  1.00  0.00           N1+
ATOM   1687  NH2 ARG   219      -3.608   8.057  -8.519  1.00  0.00           N  
ATOM   1688  N   PRO   220      -1.969   4.520 -13.454  1.00  0.00           N  
ATOM   1689  CA  PRO   220      -1.411   3.236 -13.641  1.00  0.00           C  
ATOM   1690  C   PRO   220      -1.985   2.079 -12.827  1.00  0.00           C  
ATOM   1691  O   PRO   220      -2.497   2.228 -11.740  1.00  0.00           O  
ATOM   1692  CB  PRO   220       0.046   3.379 -13.413  1.00  0.00           C  
ATOM   1693  CG  PRO   220       0.346   4.814 -13.064  1.00  0.00           C  
ATOM   1694  CD  PRO   220      -1.000   5.322 -12.730  1.00  0.00           C  
ATOM   1695  N   VAL   221      -1.804   0.849 -13.387  1.00  0.00           N  
ATOM   1696  CA  VAL   221      -2.194  -0.432 -12.823  1.00  0.00           C  
ATOM   1697  C   VAL   221      -0.970  -1.296 -12.896  1.00  0.00           C  
ATOM   1698  O   VAL   221      -0.238  -1.365 -13.899  1.00  0.00           O  
ATOM   1699  CB  VAL   221      -3.394  -0.964 -13.606  1.00  0.00           C  
ATOM   1700  CG1 VAL   221      -3.770  -2.461 -13.346  1.00  0.00           C  
ATOM   1701  CG2 VAL   221      -4.631  -0.015 -13.302  1.00  0.00           C  
ATOM   1702  N   LEU   222      -0.797  -2.153 -11.849  1.00  0.00           N  
ATOM   1703  CA  LEU   222       0.305  -3.112 -11.663  1.00  0.00           C  
ATOM   1704  C   LEU   222      -0.245  -4.424 -11.102  1.00  0.00           C  
ATOM   1705  O   LEU   222      -1.075  -4.414 -10.211  1.00  0.00           O  
ATOM   1706  CB  LEU   222       1.443  -2.402 -10.769  1.00  0.00           C  
ATOM   1707  CG  LEU   222       2.389  -3.380 -10.066  1.00  0.00           C  
ATOM   1708  CD1 LEU   222       3.293  -4.059 -11.028  1.00  0.00           C  
ATOM   1709  CD2 LEU   222       3.296  -2.583  -9.112  1.00  0.00           C  
ATOM   1710  N   VAL   223       0.175  -5.503 -11.627  1.00  0.00           N  
ATOM   1711  CA  VAL   223      -0.384  -6.854 -11.196  1.00  0.00           C  
ATOM   1712  C   VAL   223       0.819  -7.831 -11.071  1.00  0.00           C  
ATOM   1713  O   VAL   223       1.718  -7.802 -11.901  1.00  0.00           O  
ATOM   1714  CB  VAL   223      -1.481  -7.442 -12.159  1.00  0.00           C  
ATOM   1715  CG1 VAL   223      -1.832  -8.795 -11.516  1.00  0.00           C  
ATOM   1716  CG2 VAL   223      -2.712  -6.614 -12.357  1.00  0.00           C  
ATOM   1717  N   ILE   224       1.000  -8.471  -9.890  1.00  0.00           N  
ATOM   1718  CA  ILE   224       2.028  -9.315  -9.383  1.00  0.00           C  
ATOM   1719  C   ILE   224       1.492 -10.760  -9.224  1.00  0.00           C  
ATOM   1720  O   ILE   224       0.466 -10.987  -8.539  1.00  0.00           O  
ATOM   1721  CB  ILE   224       2.662  -8.784  -8.127  1.00  0.00           C  
ATOM   1722  CG1 ILE   224       2.866  -7.242  -8.148  1.00  0.00           C  
ATOM   1723  CG2 ILE   224       3.911  -9.556  -7.707  1.00  0.00           C  
ATOM   1724  CD1 ILE   224       3.651  -6.668  -7.039  1.00  0.00           C  
ATOM   1725  N   SER   225       2.222 -11.688  -9.773  1.00  0.00           N  
ATOM   1726  CA  SER   225       2.077 -13.152  -9.570  1.00  0.00           C  
ATOM   1727  C   SER   225       2.967 -13.688  -8.450  1.00  0.00           C  
ATOM   1728  O   SER   225       4.061 -13.068  -8.157  1.00  0.00           O  
ATOM   1729  CB  SER   225       2.444 -13.868 -10.869  1.00  0.00           C  
ATOM   1730  OG  SER   225       1.494 -13.664 -11.896  1.00  0.00           O  
ATOM   1731  N   PRO   226       2.593 -14.753  -7.692  1.00  0.00           N  
ATOM   1732  CA  PRO   226       3.464 -15.258  -6.602  1.00  0.00           C  
ATOM   1733  C   PRO   226       4.980 -15.584  -6.991  1.00  0.00           C  
ATOM   1734  O   PRO   226       5.870 -15.465  -6.170  1.00  0.00           O  
ATOM   1735  CB  PRO   226       2.826 -16.577  -6.272  1.00  0.00           C  
ATOM   1736  CG  PRO   226       1.337 -16.290  -6.483  1.00  0.00           C  
ATOM   1737  CD  PRO   226       1.287 -15.468  -7.729  1.00  0.00           C  
ATOM   1738  N   ASP   227       5.305 -15.911  -8.264  1.00  0.00           N  
ATOM   1739  CA  ASP   227       6.709 -16.039  -8.571  1.00  0.00           C  
ATOM   1740  C   ASP   227       7.514 -14.763  -8.680  1.00  0.00           C  
ATOM   1741  O   ASP   227       8.658 -14.711  -9.047  1.00  0.00           O  
ATOM   1742  CB  ASP   227       6.916 -16.987  -9.756  1.00  0.00           C  
ATOM   1743  CG  ASP   227       6.517 -16.366 -11.079  1.00  0.00           C  
ATOM   1744  OD1 ASP   227       7.385 -16.067 -11.905  1.00  0.00           O  
ATOM   1745  OD2 ASP   227       5.338 -16.098 -11.247  1.00  0.00           O1-
ATOM   1746  N   LEU   228       6.857 -13.640  -8.447  1.00  0.00           N  
ATOM   1747  CA  LEU   228       7.254 -12.274  -8.679  1.00  0.00           C  
ATOM   1748  C   LEU   228       7.448 -11.847 -10.170  1.00  0.00           C  
ATOM   1749  O   LEU   228       8.327 -10.988 -10.426  1.00  0.00           O  
ATOM   1750  CB  LEU   228       8.482 -11.965  -7.731  1.00  0.00           C  
ATOM   1751  CG  LEU   228       8.721 -10.522  -7.253  1.00  0.00           C  
ATOM   1752  CD1 LEU   228       7.619  -9.831  -6.432  1.00  0.00           C  
ATOM   1753  CD2 LEU   228      10.093 -10.578  -6.529  1.00  0.00           C  
ATOM   1754  N   SER   229       6.750 -12.494 -11.079  1.00  0.00           N  
ATOM   1755  CA  SER   229       6.473 -12.031 -12.474  1.00  0.00           C  
ATOM   1756  C   SER   229       5.240 -11.125 -12.541  1.00  0.00           C  
ATOM   1757  O   SER   229       4.331 -11.245 -11.633  1.00  0.00           O  
ATOM   1758  CB  SER   229       6.308 -13.246 -13.367  1.00  0.00           C  
ATOM   1759  OG  SER   229       7.533 -14.019 -13.498  1.00  0.00           O  
ATOM   1760  N   TYR   230       5.197 -10.228 -13.536  1.00  0.00           N  
ATOM   1761  CA  TYR   230       4.371  -9.062 -13.495  1.00  0.00           C  
ATOM   1762  C   TYR   230       3.744  -8.691 -14.845  1.00  0.00           C  
ATOM   1763  O   TYR   230       4.336  -8.710 -15.930  1.00  0.00           O  
ATOM   1764  CB  TYR   230       5.230  -7.999 -12.867  1.00  0.00           C  
ATOM   1765  CG  TYR   230       6.027  -7.278 -13.866  1.00  0.00           C  
ATOM   1766  CD1 TYR   230       5.412  -6.246 -14.675  1.00  0.00           C  
ATOM   1767  CD2 TYR   230       7.333  -7.806 -14.191  1.00  0.00           C  
ATOM   1768  CE1 TYR   230       6.101  -5.713 -15.798  1.00  0.00           C  
ATOM   1769  CE2 TYR   230       8.003  -7.214 -15.284  1.00  0.00           C  
ATOM   1770  CZ  TYR   230       7.437  -6.242 -16.083  1.00  0.00           C  
ATOM   1771  OH  TYR   230       8.234  -5.683 -16.995  1.00  0.00           O  
ATOM   1772  N   ARG   231       2.550  -8.159 -14.719  1.00  0.00           N  
ATOM   1773  CA  ARG   231       1.908  -7.322 -15.821  1.00  0.00           C  
ATOM   1774  C   ARG   231       1.788  -5.789 -15.455  1.00  0.00           C  
ATOM   1775  O   ARG   231       1.654  -5.420 -14.290  1.00  0.00           O  
ATOM   1776  CB  ARG   231       0.596  -7.900 -16.285  1.00  0.00           C  
ATOM   1777  CG  ARG   231       0.556  -9.486 -16.554  1.00  0.00           C  
ATOM   1778  CD  ARG   231       1.539  -9.923 -17.651  1.00  0.00           C  
ATOM   1779  NE  ARG   231       1.765 -11.353 -17.594  1.00  0.00           N  
ATOM   1780  CZ  ARG   231       1.045 -12.256 -18.177  1.00  0.00           C  
ATOM   1781  NH1 ARG   231      -0.118 -12.029 -18.856  1.00  0.00           N1+
ATOM   1782  NH2 ARG   231       1.411 -13.495 -18.155  1.00  0.00           N  
ATOM   1783  N   VAL   232       1.655  -4.962 -16.473  1.00  0.00           N  
ATOM   1784  CA  VAL   232       1.388  -3.545 -16.341  1.00  0.00           C  
ATOM   1785  C   VAL   232       0.235  -2.974 -17.293  1.00  0.00           C  
ATOM   1786  O   VAL   232      -0.162  -3.598 -18.268  1.00  0.00           O  
ATOM   1787  CB  VAL   232       2.696  -2.766 -16.533  1.00  0.00           C  
ATOM   1788  CG1 VAL   232       3.634  -2.781 -15.383  1.00  0.00           C  
ATOM   1789  CG2 VAL   232       3.462  -3.170 -17.782  1.00  0.00           C  
ATOM   1790  N   GLY   233      -0.163  -1.779 -17.056  1.00  0.00           N  
ATOM   1791  CA  GLY   233      -1.077  -0.979 -17.882  1.00  0.00           C  
ATOM   1792  C   GLY   233      -1.520   0.327 -17.194  1.00  0.00           C  
ATOM   1793  O   GLY   233      -1.184   0.559 -16.066  1.00  0.00           O  
ATOM   1794  N   TYR   234      -2.317   1.106 -17.869  1.00  0.00           N  
ATOM   1795  CA  TYR   234      -3.217   2.162 -17.320  1.00  0.00           C  
ATOM   1796  C   TYR   234      -4.618   1.641 -17.064  1.00  0.00           C  
ATOM   1797  O   TYR   234      -4.977   0.640 -17.695  1.00  0.00           O  
ATOM   1798  CB  TYR   234      -3.373   3.448 -18.269  1.00  0.00           C  
ATOM   1799  CG  TYR   234      -2.239   4.390 -18.070  1.00  0.00           C  
ATOM   1800  CD1 TYR   234      -0.961   4.317 -18.738  1.00  0.00           C  
ATOM   1801  CD2 TYR   234      -2.523   5.413 -17.165  1.00  0.00           C  
ATOM   1802  CE1 TYR   234       0.071   5.155 -18.332  1.00  0.00           C  
ATOM   1803  CE2 TYR   234      -1.530   6.364 -16.928  1.00  0.00           C  
ATOM   1804  CZ  TYR   234      -0.213   6.250 -17.506  1.00  0.00           C  
ATOM   1805  OH  TYR   234       0.820   7.128 -17.150  1.00  0.00           O  
ATOM   1806  N   LEU   235      -5.499   2.203 -16.273  1.00  0.00           N  
ATOM   1807  CA  LEU   235      -6.829   1.703 -16.016  1.00  0.00           C  
ATOM   1808  C   LEU   235      -7.830   2.096 -17.060  1.00  0.00           C  
ATOM   1809  O   LEU   235      -8.073   3.270 -17.302  1.00  0.00           O  
ATOM   1810  CB  LEU   235      -7.356   2.166 -14.653  1.00  0.00           C  
ATOM   1811  CG  LEU   235      -8.829   1.833 -14.255  1.00  0.00           C  
ATOM   1812  CD1 LEU   235      -9.161   0.344 -14.415  1.00  0.00           C  
ATOM   1813  CD2 LEU   235      -9.187   2.236 -12.801  1.00  0.00           C  
ATOM   1814  N   CYX   236      -8.409   1.085 -17.694  1.00  0.00           N  
ATOM   1815  CA  CYX   236      -9.126   1.203 -18.930  1.00  0.00           C  
ATOM   1816  C   CYX   236     -10.229   2.241 -19.084  1.00  0.00           C  
ATOM   1817  O   CYX   236     -10.370   2.810 -20.186  1.00  0.00           O  
ATOM   1818  CB  CYX   236      -9.707  -0.215 -19.181  1.00  0.00           C  
ATOM   1819  SG  CYX   236      -8.329  -1.324 -19.476  1.00  0.00           S  
ATOM   1820  N   ALA   237     -11.032   2.398 -17.979  1.00  0.00           N  
ATOM   1821  CA  ALA   237     -12.306   3.150 -17.840  1.00  0.00           C  
ATOM   1822  C   ALA   237     -12.197   4.609 -18.343  1.00  0.00           C  
ATOM   1823  O   ALA   237     -11.202   5.332 -18.210  1.00  0.00           O  
ATOM   1824  CB  ALA   237     -12.703   3.141 -16.314  1.00  0.00           C  
ATOM   1825  N   GLY   238     -13.355   5.112 -18.797  1.00  0.00           N  
ATOM   1826  CA  GLY   238     -13.415   6.502 -19.373  1.00  0.00           C  
ATOM   1827  C   GLY   238     -13.781   7.612 -18.307  1.00  0.00           C  
ATOM   1828  O   GLY   238     -14.041   8.699 -18.741  1.00  0.00           O  
ATOM   1829  N   ILE   239     -13.684   7.399 -16.990  1.00  0.00           N  
ATOM   1830  CA  ILE   239     -13.679   8.493 -16.040  1.00  0.00           C  
ATOM   1831  C   ILE   239     -12.257   8.628 -15.383  1.00  0.00           C  
ATOM   1832  O   ILE   239     -11.739   7.700 -14.803  1.00  0.00           O  
ATOM   1833  CB  ILE   239     -14.799   8.170 -15.018  1.00  0.00           C  
ATOM   1834  CG1 ILE   239     -16.175   8.462 -15.507  1.00  0.00           C  
ATOM   1835  CG2 ILE   239     -14.567   8.958 -13.701  1.00  0.00           C  
ATOM   1836  CD1 ILE   239     -17.232   7.802 -14.630  1.00  0.00           C  
ATOM   1837  N   PRO   240     -11.631   9.863 -15.504  1.00  0.00           N  
ATOM   1838  CA  PRO   240     -10.340  10.287 -14.833  1.00  0.00           C  
ATOM   1839  C   PRO   240     -10.507  10.481 -13.371  1.00  0.00           C  
ATOM   1840  O   PRO   240     -11.534  10.857 -12.805  1.00  0.00           O  
ATOM   1841  CB  PRO   240      -9.988  11.633 -15.596  1.00  0.00           C  
ATOM   1842  CG  PRO   240     -11.327  12.212 -15.910  1.00  0.00           C  
ATOM   1843  CD  PRO   240     -12.249  11.022 -16.131  1.00  0.00           C  
ATOM   1844  N   SER   241      -9.423  10.233 -12.634  1.00  0.00           N  
ATOM   1845  CA  SER   241      -9.389  10.197 -11.134  1.00  0.00           C  
ATOM   1846  C   SER   241      -8.420  11.140 -10.477  1.00  0.00           C  
ATOM   1847  O   SER   241      -8.504  11.490  -9.371  1.00  0.00           O  
ATOM   1848  CB  SER   241      -9.008   8.790 -10.634  1.00  0.00           C  
ATOM   1849  OG  SER   241      -8.126   8.109 -11.507  1.00  0.00           O  
ATOM   1850  N   ASP   242      -7.304  11.478 -11.209  1.00  0.00           N  
ATOM   1851  CA  ASP   242      -6.233  12.294 -10.693  1.00  0.00           C  
ATOM   1852  C   ASP   242      -6.654  13.755 -10.272  1.00  0.00           C  
ATOM   1853  O   ASP   242      -7.602  14.319 -10.722  1.00  0.00           O  
ATOM   1854  CB  ASP   242      -4.973  12.165 -11.592  1.00  0.00           C  
ATOM   1855  CG  ASP   242      -3.621  12.379 -10.894  1.00  0.00           C  
ATOM   1856  OD1 ASP   242      -2.613  12.136 -11.557  1.00  0.00           O  
ATOM   1857  OD2 ASP   242      -3.636  12.708  -9.678  1.00  0.00           O1-
ATOM   1858  N   THR   243      -5.845  14.344  -9.443  1.00  0.00           N  
ATOM   1859  CA  THR   243      -5.976  15.756  -8.999  1.00  0.00           C  
ATOM   1860  C   THR   243      -4.598  16.414  -9.103  1.00  0.00           C  
ATOM   1861  O   THR   243      -3.715  16.084  -8.309  1.00  0.00           O  
ATOM   1862  CB  THR   243      -6.483  15.888  -7.512  1.00  0.00           C  
ATOM   1863  CG2 THR   243      -6.744  17.299  -7.070  1.00  0.00           C  
ATOM   1864  OG1 THR   243      -7.642  15.199  -7.316  1.00  0.00           O  
ATOM   1865  N   PRO   244      -4.282  17.242 -10.025  1.00  0.00           N  
ATOM   1866  CA  PRO   244      -5.286  17.952 -10.834  1.00  0.00           C  
ATOM   1867  C   PRO   244      -5.749  17.192 -12.132  1.00  0.00           C  
ATOM   1868  O   PRO   244      -5.089  16.305 -12.721  1.00  0.00           O  
ATOM   1869  CB  PRO   244      -4.638  19.311 -11.213  1.00  0.00           C  
ATOM   1870  CG  PRO   244      -3.164  18.861 -11.385  1.00  0.00           C  
ATOM   1871  CD  PRO   244      -2.931  17.793 -10.311  1.00  0.00           C  
ATOM   1872  N   ARG   245      -6.976  17.533 -12.499  1.00  0.00           N  
ATOM   1873  CA  ARG   245      -7.500  17.084 -13.843  1.00  0.00           C  
ATOM   1874  C   ARG   245      -8.447  18.132 -14.515  1.00  0.00           C  
ATOM   1875  O   ARG   245      -8.849  19.048 -13.813  1.00  0.00           O  
ATOM   1876  CB  ARG   245      -8.195  15.719 -13.754  1.00  0.00           C  
ATOM   1877  CG  ARG   245      -9.554  15.739 -12.968  1.00  0.00           C  
ATOM   1878  CD  ARG   245     -10.222  14.409 -12.549  1.00  0.00           C  
ATOM   1879  NE  ARG   245     -11.344  14.607 -11.577  1.00  0.00           N  
ATOM   1880  CZ  ARG   245     -11.318  14.754 -10.304  1.00  0.00           C  
ATOM   1881  NH1 ARG   245     -12.457  14.917  -9.603  1.00  0.00           N1+
ATOM   1882  NH2 ARG   245     -10.226  14.807  -9.581  1.00  0.00           N  
ATOM   1883  N   GLY   246      -8.692  17.893 -15.812  1.00  0.00           N  
ATOM   1884  CA  GLY   246      -9.717  18.563 -16.621  1.00  0.00           C  
ATOM   1885  C   GLY   246     -11.177  18.051 -16.356  1.00  0.00           C  
ATOM   1886  O   GLY   246     -11.372  17.126 -15.544  1.00  0.00           O  
ATOM   1887  N   GLU   247     -12.204  18.677 -16.936  1.00  0.00           N  
ATOM   1888  CA  GLU   247     -13.661  18.122 -17.031  1.00  0.00           C  
ATOM   1889  C   GLU   247     -13.727  16.764 -17.736  1.00  0.00           C  
ATOM   1890  O   GLU   247     -13.035  16.364 -18.716  1.00  0.00           O  
ATOM   1891  CB  GLU   247     -14.635  18.972 -17.877  1.00  0.00           C  
ATOM   1892  CG  GLU   247     -15.090  20.155 -17.011  1.00  0.00           C  
ATOM   1893  CD  GLU   247     -15.922  19.769 -15.746  1.00  0.00           C  
ATOM   1894  OE1 GLU   247     -15.495  19.872 -14.610  1.00  0.00           O  
ATOM   1895  OE2 GLU   247     -17.108  19.408 -15.986  1.00  0.00           O1-
ATOM   1896  N   ASP   248     -14.659  15.890 -17.211  1.00  0.00           N  
ATOM   1897  CA  ASP   248     -14.749  14.486 -17.587  1.00  0.00           C  
ATOM   1898  C   ASP   248     -15.312  14.229 -19.018  1.00  0.00           C  
ATOM   1899  O   ASP   248     -14.920  13.243 -19.721  1.00  0.00           O  
ATOM   1900  CB  ASP   248     -15.566  13.675 -16.590  1.00  0.00           C  
ATOM   1901  CG  ASP   248     -15.212  13.651 -15.106  1.00  0.00           C  
ATOM   1902  OD1 ASP   248     -16.120  13.342 -14.271  1.00  0.00           O  
ATOM   1903  OD2 ASP   248     -14.057  13.949 -14.728  1.00  0.00           O1-
ATOM   1904  N   THR   249     -16.101  15.164 -19.530  1.00  0.00           N  
ATOM   1905  CA  THR   249     -16.617  15.175 -20.876  1.00  0.00           C  
ATOM   1906  C   THR   249     -15.436  15.128 -21.864  1.00  0.00           C  
ATOM   1907  O   THR   249     -15.581  14.536 -22.946  1.00  0.00           O  
ATOM   1908  CB  THR   249     -17.440  16.476 -21.132  1.00  0.00           C  
ATOM   1909  CG2 THR   249     -18.670  16.615 -20.252  1.00  0.00           C  
ATOM   1910  OG1 THR   249     -16.629  17.593 -20.703  1.00  0.00           O  
ATOM   1911  N   GLN   250     -14.311  15.830 -21.660  1.00  0.00           N  
ATOM   1912  CA  GLN   250     -13.241  15.911 -22.617  1.00  0.00           C  
ATOM   1913  C   GLN   250     -12.335  14.595 -22.580  1.00  0.00           C  
ATOM   1914  O   GLN   250     -11.703  14.164 -23.521  1.00  0.00           O  
ATOM   1915  CB  GLN   250     -12.539  17.220 -22.376  1.00  0.00           C  
ATOM   1916  CG  GLN   250     -13.392  18.370 -22.575  1.00  0.00           C  
ATOM   1917  CD  GLN   250     -12.610  19.631 -22.385  1.00  0.00           C  
ATOM   1918  NE2 GLN   250     -13.082  20.625 -21.592  1.00  0.00           N  
ATOM   1919  OE1 GLN   250     -11.485  19.743 -22.811  1.00  0.00           O  
ATOM   1920  N   PHE   251     -12.256  14.003 -21.360  1.00  0.00           N  
ATOM   1921  CA  PHE   251     -11.413  12.803 -21.132  1.00  0.00           C  
ATOM   1922  C   PHE   251     -11.859  11.595 -21.958  1.00  0.00           C  
ATOM   1923  O   PHE   251     -13.077  11.392 -22.104  1.00  0.00           O  
ATOM   1924  CB  PHE   251     -11.348  12.497 -19.616  1.00  0.00           C  
ATOM   1925  CG  PHE   251     -10.456  11.305 -19.317  1.00  0.00           C  
ATOM   1926  CD1 PHE   251      -9.108  11.500 -19.239  1.00  0.00           C  
ATOM   1927  CD2 PHE   251     -10.993  10.028 -19.055  1.00  0.00           C  
ATOM   1928  CE1 PHE   251      -8.195  10.401 -19.029  1.00  0.00           C  
ATOM   1929  CE2 PHE   251     -10.120   8.920 -18.935  1.00  0.00           C  
ATOM   1930  CZ  PHE   251      -8.741   9.106 -18.927  1.00  0.00           C  
ATOM   1931  N   THR   252     -10.900  10.870 -22.530  1.00  0.00           N  
ATOM   1932  CA  THR   252     -11.186   9.561 -23.256  1.00  0.00           C  
ATOM   1933  C   THR   252     -10.329   8.512 -22.526  1.00  0.00           C  
ATOM   1934  O   THR   252      -9.226   8.838 -22.018  1.00  0.00           O  
ATOM   1935  CB  THR   252     -10.781   9.709 -24.740  1.00  0.00           C  
ATOM   1936  CG2 THR   252     -10.687   8.473 -25.551  1.00  0.00           C  
ATOM   1937  OG1 THR   252     -11.597  10.598 -25.473  1.00  0.00           O  
ATOM   1938  N   GLY   253     -10.916   7.355 -22.322  1.00  0.00           N
[truncated: 9,317,863 more chars]
