# Supplementary material for: The Influence of 150-Cavity Binders on the Dynamics of Influenza A Neuraminidases as Revealed by Molecular Dynamics Simulations and Combined Clustering
Source: PLoS One. 2013 Mar 27;8(3):e59873. doi: 10.1371/journal.pone.0059873 (PMC3609799; doi:10.1371/journal.pone.0059873)
Supplement: Structures S1 — The coordinates of the top 20 most populated ligand and top 40 most populated enzyme clusters in PDB format. (ZIP) [file pone.0059873.s011.zip › N8open_1.pdb]

MODEL        1
ATOM      1  NE  LIG1     1       5.784  12.957   1.147  1.00  0.00           N  
ATOM      2  CZ  LIG1     1       6.254  12.192   2.082  1.00  0.00           C  
ATOM      3  NH1 LIG1     1       5.734  11.033   2.343  1.00  0.00           N  
ATOM      4  NH2 LIG1     1       7.397  12.452   2.574  1.00  0.00           N  
ATOM      5  C1  LIG1     1       2.492  14.630  -2.181  1.00  0.00           C  
ATOM      6  O1A LIG1     1       2.098  14.591  -3.357  1.00  0.00           O  
ATOM      7  O1B LIG1     1       1.969  15.355  -1.347  1.00  0.00           O  
ATOM      8  C2  LIG1     1       3.780  13.843  -1.796  1.00  0.00           C  
ATOM      9  C3  LIG1     1       3.995  13.359  -0.556  1.00  0.00           C  
ATOM     10  C4  LIG1     1       5.162  12.491  -0.135  1.00  0.00           C  
ATOM     11  C5  LIG1     1       6.287  12.445  -1.222  1.00  0.00           C  
ATOM     12  N5  LIG1     1       7.286  11.389  -0.908  1.00  0.00           N  
ATOM     13  C6  LIG1     1       5.555  12.280  -2.567  1.00  0.00           C  
ATOM     14  O6  LIG1     1       4.634  13.404  -2.817  1.00  0.00           O  
ATOM     15  C7  LIG1     1       6.570  12.276  -3.744  1.00  0.00           C  
ATOM     16  O7  LIG1     1       7.287  13.530  -3.790  1.00  0.00           O  
ATOM     17  C8  LIG1     1       5.838  11.971  -5.093  1.00  0.00           C  
ATOM     18  O8  LIG1     1       5.524  10.583  -5.216  1.00  0.00           O  
ATOM     19  C9  LIG1     1       6.724  12.368  -6.331  1.00  0.00           C  
ATOM     20  O9  LIG1     1       6.020  12.120  -7.568  1.00  0.00           O  
ATOM     21  C10 LIG1     1       8.627  11.497  -1.028  1.00  0.00           C  
ATOM     22  O10 LIG1     1       9.150  12.561  -1.472  1.00  0.00           O  
ATOM     23  C11 LIG1     1       9.334  10.303  -0.492  1.00  0.00           C  
END
ENDMDL
MODEL        2
ATOM      1  NE  LIG1     1       5.951  14.748  -0.103  1.00  0.00           N  
ATOM      2  CZ  LIG1     1       6.568  14.449   1.015  1.00  0.00           C  
ATOM      3  NH1 LIG1     1       7.086  15.385   1.772  1.00  0.00           N  
ATOM      4  NH2 LIG1     1       6.261  13.337   1.665  1.00  0.00           N  
ATOM      5  C1  LIG1     1       2.730  14.952  -3.574  1.00  0.00           C  
ATOM      6  O1A LIG1     1       2.389  14.755  -4.728  1.00  0.00           O  
ATOM      7  O1B LIG1     1       2.041  15.737  -2.911  1.00  0.00           O  
ATOM      8  C2  LIG1     1       3.999  14.384  -3.029  1.00  0.00           C  
ATOM      9  C3  LIG1     1       4.248  14.525  -1.758  1.00  0.00           C  
ATOM     10  C4  LIG1     1       5.346  13.756  -0.994  1.00  0.00           C  
ATOM     11  C5  LIG1     1       6.249  13.160  -2.036  1.00  0.00           C  
ATOM     12  N5  LIG1     1       7.011  12.071  -1.370  1.00  0.00           N  
ATOM     13  C6  LIG1     1       5.493  12.539  -3.234  1.00  0.00           C  
ATOM     14  O6  LIG1     1       4.841  13.599  -3.880  1.00  0.00           O  
ATOM     15  C7  LIG1     1       6.545  11.859  -4.148  1.00  0.00           C  
ATOM     16  O7  LIG1     1       7.652  12.753  -4.615  1.00  0.00           O  
ATOM     17  C8  LIG1     1       5.881  11.169  -5.337  1.00  0.00           C  
ATOM     18  O8  LIG1     1       6.387   9.889  -5.453  1.00  0.00           O  
ATOM     19  C9  LIG1     1       6.063  11.860  -6.727  1.00  0.00           C  
ATOM     20  O9  LIG1     1       5.428  11.043  -7.731  1.00  0.00           O  
ATOM     21  C10 LIG1     1       8.353  11.863  -1.289  1.00  0.00           C  
ATOM     22  O10 LIG1     1       9.111  12.643  -1.756  1.00  0.00           O  
ATOM     23  C11 LIG1     1       8.828  10.580  -0.615  1.00  0.00           C  
END
ENDMDL
MODEL        3
ATOM      1  NE  LIG1     1       5.593  13.635  -0.560  1.00  0.00           N  
ATOM      2  CZ  LIG1     1       5.134  13.259   0.674  1.00  0.00           C  
ATOM      3  NH1 LIG1     1       4.537  12.049   0.758  1.00  0.00           N  
ATOM      4  NH2 LIG1     1       5.892  13.394   1.717  1.00  0.00           N  
ATOM      5  C1  LIG1     1       2.117  15.245  -3.625  1.00  0.00           C  
ATOM      6  O1A LIG1     1       1.699  15.257  -4.759  1.00  0.00           O  
ATOM      7  O1B LIG1     1       1.492  15.738  -2.694  1.00  0.00           O  
ATOM      8  C2  LIG1     1       3.343  14.479  -3.307  1.00  0.00           C  
ATOM      9  C3  LIG1     1       3.782  14.273  -2.058  1.00  0.00           C  
ATOM     10  C4  LIG1     1       4.900  13.295  -1.749  1.00  0.00           C  
ATOM     11  C5  LIG1     1       5.805  13.044  -2.928  1.00  0.00           C  
ATOM     12  N5  LIG1     1       6.786  11.931  -2.815  1.00  0.00           N  
ATOM     13  C6  LIG1     1       4.941  12.702  -4.119  1.00  0.00           C  
ATOM     14  O6  LIG1     1       3.902  13.697  -4.317  1.00  0.00           O  
ATOM     15  C7  LIG1     1       5.816  12.626  -5.463  1.00  0.00           C  
ATOM     16  O7  LIG1     1       6.374  13.962  -5.744  1.00  0.00           O  
ATOM     17  C8  LIG1     1       5.066  11.904  -6.595  1.00  0.00           C  
ATOM     18  O8  LIG1     1       4.787  10.556  -6.172  1.00  0.00           O  
ATOM     19  C9  LIG1     1       5.880  11.948  -7.976  1.00  0.00           C  
ATOM     20  O9  LIG1     1       5.022  12.036  -9.133  1.00  0.00           O  
ATOM     21  C10 LIG1     1       8.053  11.987  -2.570  1.00  0.00           C  
ATOM     22  O10 LIG1     1       8.642  13.046  -2.609  1.00  0.00           O  
ATOM     23  C11 LIG1     1       8.656  10.635  -2.327  1.00  0.00           C  
END
ENDMDL
MODEL        4
ATOM      1  NE  LIG1     1       5.953  12.670   1.101  1.00  0.00           N  
ATOM      2  CZ  LIG1     1       6.909  11.946   1.658  1.00  0.00           C  
ATOM      3  NH1 LIG1     1       6.637  11.622   2.827  1.00  0.00           N  
ATOM      4  NH2 LIG1     1       8.027  12.509   1.700  1.00  0.00           N  
ATOM      5  C1  LIG1     1       2.478  14.647  -1.748  1.00  0.00           C  
ATOM      6  O1A LIG1     1       2.118  14.607  -2.915  1.00  0.00           O  
ATOM      7  O1B LIG1     1       1.714  15.099  -0.838  1.00  0.00           O  
ATOM      8  C2  LIG1     1       3.632  13.743  -1.441  1.00  0.00           C  
ATOM      9  C3  LIG1     1       3.971  13.331  -0.225  1.00  0.00           C  
ATOM     10  C4  LIG1     1       5.217  12.423  -0.078  1.00  0.00           C  
ATOM     11  C5  LIG1     1       6.167  12.441  -1.262  1.00  0.00           C  
ATOM     12  N5  LIG1     1       7.179  11.320  -1.214  1.00  0.00           N  
ATOM     13  C6  LIG1     1       5.387  12.477  -2.595  1.00  0.00           C  
ATOM     14  O6  LIG1     1       4.436  13.466  -2.526  1.00  0.00           O  
ATOM     15  C7  LIG1     1       6.425  12.608  -3.825  1.00  0.00           C  
ATOM     16  O7  LIG1     1       7.380  13.622  -3.545  1.00  0.00           O  
ATOM     17  C8  LIG1     1       5.701  12.926  -5.180  1.00  0.00           C  
ATOM     18  O8  LIG1     1       6.598  12.429  -6.218  1.00  0.00           O  
ATOM     19  C9  LIG1     1       5.264  14.382  -5.381  1.00  0.00           C  
ATOM     20  O9  LIG1     1       4.715  14.372  -6.691  1.00  0.00           O  
ATOM     21  C10 LIG1     1       8.515  11.476  -1.099  1.00  0.00           C  
ATOM     22  O10 LIG1     1       9.037  12.553  -1.364  1.00  0.00           O  
ATOM     23  C11 LIG1     1       9.354  10.295  -0.774  1.00  0.00           C  
END
ENDMDL
MODEL        5
ATOM      1  NE  LIG1     1       5.372  13.928   0.647  1.00  0.00           N  
ATOM      2  CZ  LIG1     1       5.253  13.226   1.746  1.00  0.00           C  
ATOM      3  NH1 LIG1     1       4.782  12.028   1.689  1.00  0.00           N  
ATOM      4  NH2 LIG1     1       4.769  13.940   2.674  1.00  0.00           N  
ATOM      5  C1  LIG1     1       3.342  15.562  -3.552  1.00  0.00           C  
ATOM      6  O1A LIG1     1       3.270  15.457  -4.786  1.00  0.00           O  
ATOM      7  O1B LIG1     1       2.709  16.334  -2.893  1.00  0.00           O  
ATOM      8  C2  LIG1     1       4.315  14.648  -2.801  1.00  0.00           C  
ATOM      9  C3  LIG1     1       4.187  14.391  -1.499  1.00  0.00           C  
ATOM     10  C4  LIG1     1       5.040  13.438  -0.760  1.00  0.00           C  
ATOM     11  C5  LIG1     1       6.334  13.007  -1.485  1.00  0.00           C  
ATOM     12  N5  LIG1     1       6.958  11.799  -0.925  1.00  0.00           N  
ATOM     13  C6  LIG1     1       6.013  12.820  -2.993  1.00  0.00           C  
ATOM     14  O6  LIG1     1       5.329  14.006  -3.493  1.00  0.00           O  
ATOM     15  C7  LIG1     1       7.328  12.612  -3.810  1.00  0.00           C  
ATOM     16  O7  LIG1     1       8.369  13.575  -3.606  1.00  0.00           O  
ATOM     17  C8  LIG1     1       7.088  12.346  -5.350  1.00  0.00           C  
ATOM     18  O8  LIG1     1       8.220  11.619  -5.884  1.00  0.00           O  
ATOM     19  C9  LIG1     1       6.745  13.660  -6.155  1.00  0.00           C  
ATOM     20  O9  LIG1     1       7.254  13.818  -7.488  1.00  0.00           O  
ATOM     21  C10 LIG1     1       8.337  11.612  -0.761  1.00  0.00           C  
ATOM     22  O10 LIG1     1       9.120  12.458  -1.002  1.00  0.00           O  
ATOM     23  C11 LIG1     1       8.812  10.299  -0.355  1.00  0.00           C  
END
ENDMDL
MODEL        6
ATOM      1  NE  LIG1     1       6.007  15.620  -0.110  1.00  0.00           N  
ATOM      2  CZ  LIG1     1       6.899  15.621   0.798  1.00  0.00           C  
ATOM      3  NH1 LIG1     1       7.666  16.627   0.959  1.00  0.00           N  
ATOM      4  NH2 LIG1     1       6.781  14.837   1.791  1.00  0.00           N  
ATOM      5  C1  LIG1     1       2.382  15.374  -3.052  1.00  0.00           C  
ATOM      6  O1A LIG1     1       1.952  14.910  -4.132  1.00  0.00           O  
ATOM      7  O1B LIG1     1       1.796  16.191  -2.359  1.00  0.00           O  
ATOM      8  C2  LIG1     1       3.608  14.726  -2.462  1.00  0.00           C  
ATOM      9  C3  LIG1     1       4.047  15.016  -1.268  1.00  0.00           C  
ATOM     10  C4  LIG1     1       5.292  14.416  -0.637  1.00  0.00           C  
ATOM     11  C5  LIG1     1       6.162  13.652  -1.686  1.00  0.00           C  
ATOM     12  N5  LIG1     1       6.928  12.670  -1.002  1.00  0.00           N  
ATOM     13  C6  LIG1     1       5.263  12.928  -2.789  1.00  0.00           C  
ATOM     14  O6  LIG1     1       4.266  13.863  -3.266  1.00  0.00           O  
ATOM     15  C7  LIG1     1       6.124  12.481  -4.057  1.00  0.00           C  
ATOM     16  O7  LIG1     1       6.958  13.553  -4.644  1.00  0.00           O  
ATOM     17  C8  LIG1     1       5.355  11.777  -5.148  1.00  0.00           C  
ATOM     18  O8  LIG1     1       4.892  10.501  -4.715  1.00  0.00           O  
ATOM     19  C9  LIG1     1       6.106  11.582  -6.459  1.00  0.00           C  
ATOM     20  O9  LIG1     1       7.086  10.477  -6.298  1.00  0.00           O  
ATOM     21  C10 LIG1     1       8.141  12.241  -1.306  1.00  0.00           C  
ATOM     22  O10 LIG1     1       8.680  12.507  -2.353  1.00  0.00           O  
ATOM     23  C11 LIG1     1       8.672  11.386  -0.240  1.00  0.00           C  
END
ENDMDL
