# Supplementary material for: The Influence of 150-Cavity Binders on the Dynamics of Influenza A Neuraminidases as Revealed by Molecular Dynamics Simulations and Combined Clustering
Source: PLoS One. 2013 Mar 27;8(3):e59873. doi: 10.1371/journal.pone.0059873 (PMC3609799; doi:10.1371/journal.pone.0059873)
Supplement: Structures S1 — The coordinates of the top 20 most populated ligand and top 40 most populated enzyme clusters in PDB format. (ZIP) [file pone.0059873.s011.zip › N8open_2.pdb]

MODEL        1
ATOM      1  C1  LIG2     1       2.474  15.072  -2.585  1.00  0.00           C  
ATOM      2  O1A LIG2     1       1.973  14.884  -3.644  1.00  0.00           O  
ATOM      3  O1B LIG2     1       2.017  15.810  -1.716  1.00  0.00           O  
ATOM      4  C2  LIG2     1       3.675  14.332  -2.240  1.00  0.00           C  
ATOM      5  C3  LIG2     1       4.215  14.471  -0.843  1.00  0.00           C  
ATOM      6  C4  LIG2     1       4.993  13.231  -0.404  1.00  0.00           C  
ATOM      7  N4  LIG2     1       5.384  13.276   1.040  1.00  0.00           N  
ATOM      8  C5  LIG2     1       6.161  13.089  -1.403  1.00  0.00           C  
ATOM      9  N5  LIG2     1       7.086  12.040  -0.928  1.00  0.00           N  
ATOM     10  C6  LIG2     1       5.546  12.677  -2.748  1.00  0.00           C  
ATOM     11  C7  LIG2     1       4.343  13.548  -3.120  1.00  0.00           C  
ATOM     12  O7  LIG2     1       6.471  12.714  -3.853  1.00  0.00           O  
ATOM     13  C8  LIG2     1       6.964  11.517  -4.405  1.00  0.00           C  
ATOM     14  C9  LIG2     1       5.840  10.883  -5.289  1.00  0.00           C  
ATOM     15  C10 LIG2     1       8.382  12.228  -0.786  1.00  0.00           C  
ATOM     16  O10 LIG2     1       8.945  13.320  -0.842  1.00  0.00           O  
ATOM     17  C11 LIG2     1       9.153  10.977  -0.668  1.00  0.00           C  
ATOM     18  C81 LIG2     1       8.272  11.912  -5.197  1.00  0.00           C  
ATOM     19  C82 LIG2     1       9.495  12.026  -4.257  1.00  0.00           C  
ATOM     20  C91 LIG2     1       5.524  11.657  -6.649  1.00  0.00           C  
END
ENDMDL
MODEL        2
ATOM      1  C1  LIG2     1       2.333  15.133  -2.152  1.00  0.00           C  
ATOM      2  O1A LIG2     1       1.881  14.987  -3.281  1.00  0.00           O  
ATOM      3  O1B LIG2     1       1.653  15.669  -1.278  1.00  0.00           O  
ATOM      4  C2  LIG2     1       3.664  14.580  -1.752  1.00  0.00           C  
ATOM      5  C3  LIG2     1       3.964  14.622  -0.248  1.00  0.00           C  
ATOM      6  C4  LIG2     1       4.940  13.466   0.150  1.00  0.00           C  
ATOM      7  N4  LIG2     1       5.350  13.611   1.598  1.00  0.00           N  
ATOM      8  C5  LIG2     1       6.127  13.438  -0.844  1.00  0.00           C  
ATOM      9  N5  LIG2     1       6.993  12.312  -0.496  1.00  0.00           N  
ATOM     10  C6  LIG2     1       5.678  13.213  -2.325  1.00  0.00           C  
ATOM     11  C7  LIG2     1       4.435  13.935  -2.659  1.00  0.00           C  
ATOM     12  O7  LIG2     1       6.841  13.571  -3.196  1.00  0.00           O  
ATOM     13  C8  LIG2     1       6.903  13.207  -4.609  1.00  0.00           C  
ATOM     14  C9  LIG2     1       8.243  13.694  -5.105  1.00  0.00           C  
ATOM     15  C10 LIG2     1       8.351  12.274  -0.248  1.00  0.00           C  
ATOM     16  O10 LIG2     1       8.943  13.335  -0.139  1.00  0.00           O  
ATOM     17  C11 LIG2     1       8.849  10.937   0.051  1.00  0.00           C  
ATOM     18  C81 LIG2     1       6.945  11.649  -4.670  1.00  0.00           C  
ATOM     19  C82 LIG2     1       5.562  10.938  -4.972  1.00  0.00           C  
ATOM     20  C91 LIG2     1       8.202  15.238  -5.214  1.00  0.00           C  
END
ENDMDL
MODEL        3
ATOM      1  C1  LIG2     1       2.543  15.149  -1.965  1.00  0.00           C  
ATOM      2  O1A LIG2     1       2.130  15.042  -3.134  1.00  0.00           O  
ATOM      3  O1B LIG2     1       1.852  15.728  -1.109  1.00  0.00           O  
ATOM      4  C2  LIG2     1       3.845  14.584  -1.560  1.00  0.00           C  
ATOM      5  C3  LIG2     1       4.334  14.845  -0.155  1.00  0.00           C  
ATOM      6  C4  LIG2     1       5.284  13.740   0.270  1.00  0.00           C  
ATOM      7  N4  LIG2     1       5.764  13.951   1.674  1.00  0.00           N  
ATOM      8  C5  LIG2     1       6.488  13.671  -0.644  1.00  0.00           C  
ATOM      9  N5  LIG2     1       7.388  12.637  -0.248  1.00  0.00           N  
ATOM     10  C6  LIG2     1       6.069  13.452  -2.127  1.00  0.00           C  
ATOM     11  C7  LIG2     1       4.675  13.994  -2.404  1.00  0.00           C  
ATOM     12  O7  LIG2     1       6.926  14.134  -3.026  1.00  0.00           O  
ATOM     13  C8  LIG2     1       8.120  13.541  -3.434  1.00  0.00           C  
ATOM     14  C9  LIG2     1       7.795  12.704  -4.662  1.00  0.00           C  
ATOM     15  C10 LIG2     1       8.704  12.873   0.099  1.00  0.00           C  
ATOM     16  O10 LIG2     1       9.145  13.937   0.314  1.00  0.00           O  
ATOM     17  C11 LIG2     1       9.435  11.641   0.457  1.00  0.00           C  
ATOM     18  C81 LIG2     1       9.021  14.781  -3.897  1.00  0.00           C  
ATOM     19  C82 LIG2     1       9.415  15.586  -2.659  1.00  0.00           C  
ATOM     20  C91 LIG2     1       8.841  11.757  -5.272  1.00  0.00           C  
END
ENDMDL
MODEL        4
ATOM      1  C1  LIG2     1       2.644  15.205  -3.520  1.00  0.00           C  
ATOM      2  O1A LIG2     1       2.031  14.990  -4.553  1.00  0.00           O  
ATOM      3  O1B LIG2     1       2.307  16.079  -2.740  1.00  0.00           O  
ATOM      4  C2  LIG2     1       3.925  14.463  -3.263  1.00  0.00           C  
ATOM      5  C3  LIG2     1       4.474  14.638  -1.902  1.00  0.00           C  
ATOM      6  C4  LIG2     1       5.340  13.480  -1.351  1.00  0.00           C  
ATOM      7  N4  LIG2     1       6.018  13.811  -0.114  1.00  0.00           N  
ATOM      8  C5  LIG2     1       6.274  12.978  -2.514  1.00  0.00           C  
ATOM      9  N5  LIG2     1       7.049  11.775  -1.876  1.00  0.00           N  
ATOM     10  C6  LIG2     1       5.467  12.614  -3.754  1.00  0.00           C  
ATOM     11  C7  LIG2     1       4.473  13.638  -4.229  1.00  0.00           C  
ATOM     12  O7  LIG2     1       6.364  12.450  -4.837  1.00  0.00           O  
ATOM     13  C8  LIG2     1       7.060  11.219  -5.072  1.00  0.00           C  
ATOM     14  C9  LIG2     1       6.087  10.206  -5.720  1.00  0.00           C  
ATOM     15  C10 LIG2     1       8.335  11.792  -1.549  1.00  0.00           C  
ATOM     16  O10 LIG2     1       9.039  12.729  -1.676  1.00  0.00           O  
ATOM     17  C11 LIG2     1       8.814  10.489  -1.108  1.00  0.00           C  
ATOM     18  C81 LIG2     1       8.244  11.677  -6.035  1.00  0.00           C  
ATOM     19  C82 LIG2     1       9.309  12.509  -5.320  1.00  0.00           C  
ATOM     20  C91 LIG2     1       5.188  10.909  -6.843  1.00  0.00           C  
END
ENDMDL
MODEL        5
ATOM      1  C1  LIG2     1       1.935  14.600  -1.718  1.00  0.00           C  
ATOM      2  O1A LIG2     1       1.414  14.620  -2.818  1.00  0.00           O  
ATOM      3  O1B LIG2     1       1.420  14.995  -0.667  1.00  0.00           O  
ATOM      4  C2  LIG2     1       3.378  14.320  -1.590  1.00  0.00           C  
ATOM      5  C3  LIG2     1       3.974  14.254  -0.201  1.00  0.00           C  
ATOM      6  C4  LIG2     1       4.952  13.078  -0.134  1.00  0.00           C  
ATOM      7  N4  LIG2     1       5.442  12.772   1.218  1.00  0.00           N  
ATOM      8  C5  LIG2     1       6.110  13.174  -1.212  1.00  0.00           C  
ATOM      9  N5  LIG2     1       6.839  11.936  -1.201  1.00  0.00           N  
ATOM     10  C6  LIG2     1       5.529  13.582  -2.652  1.00  0.00           C  
ATOM     11  C7  LIG2     1       4.063  13.959  -2.668  1.00  0.00           C  
ATOM     12  O7  LIG2     1       6.220  14.757  -3.180  1.00  0.00           O  
ATOM     13  C8  LIG2     1       6.817  14.560  -4.495  1.00  0.00           C  
ATOM     14  C9  LIG2     1       5.695  14.599  -5.544  1.00  0.00           C  
ATOM     15  C10 LIG2     1       8.149  11.916  -1.168  1.00  0.00           C  
ATOM     16  O10 LIG2     1       8.895  12.890  -1.230  1.00  0.00           O  
ATOM     17  C11 LIG2     1       8.742  10.547  -1.233  1.00  0.00           C  
ATOM     18  C81 LIG2     1       8.015  15.534  -4.639  1.00  0.00           C  
ATOM     19  C82 LIG2     1       9.328  15.136  -3.886  1.00  0.00           C  
ATOM     20  C91 LIG2     1       4.957  15.932  -5.743  1.00  0.00           C  
END
ENDMDL
MODEL        6
ATOM      1  C1  LIG2     1       2.821  14.992  -2.045  1.00  0.00           C  
ATOM      2  O1A LIG2     1       2.209  14.588  -3.028  1.00  0.00           O  
ATOM      3  O1B LIG2     1       2.134  15.630  -1.273  1.00  0.00           O  
ATOM      4  C2  LIG2     1       4.151  14.431  -1.635  1.00  0.00           C  
ATOM      5  C3  LIG2     1       4.498  14.637  -0.202  1.00  0.00           C  
ATOM      6  C4  LIG2     1       5.420  13.537   0.364  1.00  0.00           C  
ATOM      7  N4  LIG2     1       5.847  13.712   1.847  1.00  0.00           N  
ATOM      8  C5  LIG2     1       6.616  13.329  -0.537  1.00  0.00           C  
ATOM      9  N5  LIG2     1       7.391  12.173  -0.144  1.00  0.00           N  
ATOM     10  C6  LIG2     1       6.119  12.970  -1.926  1.00  0.00           C  
ATOM     11  C7  LIG2     1       4.850  13.574  -2.435  1.00  0.00           C  
ATOM     12  O7  LIG2     1       7.260  13.201  -2.823  1.00  0.00           O  
ATOM     13  C8  LIG2     1       7.195  12.788  -4.249  1.00  0.00           C  
ATOM     14  C9  LIG2     1       8.598  13.300  -4.782  1.00  0.00           C  
ATOM     15  C10 LIG2     1       8.684  12.070  -0.289  1.00  0.00           C  
ATOM     16  O10 LIG2     1       9.451  12.970  -0.629  1.00  0.00           O  
ATOM     17  C11 LIG2     1       9.231  10.751   0.135  1.00  0.00           C  
ATOM     18  C81 LIG2     1       7.062  11.253  -4.472  1.00  0.00           C  
ATOM     19  C82 LIG2     1       5.607  10.759  -4.499  1.00  0.00           C  
ATOM     20  C91 LIG2     1       9.738  12.443  -4.244  1.00  0.00           C  
END
ENDMDL
