# Supplementary material for: The Influence of 150-Cavity Binders on the Dynamics of Influenza A Neuraminidases as Revealed by Molecular Dynamics Simulations and Combined Clustering
Source: PLoS One. 2013 Mar 27;8(3):e59873. doi: 10.1371/journal.pone.0059873 (PMC3609799; doi:10.1371/journal.pone.0059873)
Supplement: Structures S1 — The coordinates of the top 20 most populated ligand and top 40 most populated enzyme clusters in PDB format. (ZIP) [file pone.0059873.s011.zip › N8open_3.pdb]

MODEL        1
ATOM      1  C1  LIG3     1       3.835  16.123  -0.894  1.00  0.00           C  
ATOM      2  O1A LIG3     1       3.085  16.277   0.006  1.00  0.00           O  
ATOM      3  O1B LIG3     1       3.705  16.738  -1.921  1.00  0.00           O  
ATOM      4  C2  LIG3     1       4.833  14.978  -0.845  1.00  0.00           C  
ATOM      5  C3  LIG3     1       5.054  14.253   0.250  1.00  0.00           C  
ATOM      6  C4  LIG3     1       5.951  13.064   0.366  1.00  0.00           C  
ATOM      7  N4  LIG3     1       6.797  13.219   1.527  1.00  0.00           N  
ATOM      8  C5  LIG3     1       6.955  12.971  -0.778  1.00  0.00           C  
ATOM      9  N5  LIG3     1       7.637  11.622  -0.811  1.00  0.00           N  
ATOM     10  C6  LIG3     1       6.295  13.294  -2.103  1.00  0.00           C  
ATOM     11  O6  LIG3     1       7.187  13.207  -3.189  1.00  0.00           O  
ATOM     12  C7  LIG3     1       5.632  14.684  -2.129  1.00  0.00           C  
ATOM     13  C10 LIG3     1       8.906  11.375  -0.503  1.00  0.00           C  
ATOM     14  O10 LIG3     1       9.637  12.332  -0.284  1.00  0.00           O  
ATOM     15  C11 LIG3     1       9.336   9.948  -0.362  1.00  0.00           C  
ATOM     16  C16 LIG3     1       7.022  12.117  -4.101  1.00  0.00           C  
ATOM     17  C17 LIG3     1       8.290  12.173  -5.066  1.00  0.00           C  
ATOM     18  C18 LIG3     1       5.683  12.417  -4.938  1.00  0.00           C  
ATOM     19  C19 LIG3     1       5.757  13.699  -5.724  1.00  0.00           C  
ATOM     20  C20 LIG3     1       9.542  11.733  -4.254  1.00  0.00           C  
ATOM     21  C21 LIG3     1       7.177  12.295   2.280  1.00  0.00           C  
ATOM     22  N22 LIG3     1       8.398  12.404   2.716  1.00  0.00           N  
ATOM     23  N23 LIG3     1       6.448  11.244   2.609  1.00  0.00           N  
END
ENDMDL
MODEL        2
ATOM      1  C1  LIG3     1       5.024  17.176   0.152  1.00  0.00           C  
ATOM      2  O1A LIG3     1       4.333  17.422   1.183  1.00  0.00           O  
ATOM      3  O1B LIG3     1       5.246  18.030  -0.612  1.00  0.00           O  
ATOM      4  C2  LIG3     1       5.704  15.795  -0.031  1.00  0.00           C  
ATOM      5  C3  LIG3     1       5.710  14.916   0.964  1.00  0.00           C  
ATOM      6  C4  LIG3     1       6.211  13.554   0.789  1.00  0.00           C  
ATOM      7  N4  LIG3     1       7.082  13.246   1.959  1.00  0.00           N  
ATOM      8  C5  LIG3     1       7.143  13.415  -0.427  1.00  0.00           C  
ATOM      9  N5  LIG3     1       7.585  12.017  -0.763  1.00  0.00           N  
ATOM     10  C6  LIG3     1       6.541  14.047  -1.665  1.00  0.00           C  
ATOM     11  O6  LIG3     1       7.431  14.165  -2.784  1.00  0.00           O  
ATOM     12  C7  LIG3     1       6.249  15.529  -1.435  1.00  0.00           C  
ATOM     13  C10 LIG3     1       8.715  11.413  -0.370  1.00  0.00           C  
ATOM     14  O10 LIG3     1       9.628  12.019  -0.004  1.00  0.00           O  
ATOM     15  C11 LIG3     1       8.744   9.910  -0.293  1.00  0.00           C  
ATOM     16  C16 LIG3     1       6.866  13.810  -4.120  1.00  0.00           C  
ATOM     17  C17 LIG3     1       6.488  12.295  -4.407  1.00  0.00           C  
ATOM     18  C18 LIG3     1       7.833  14.267  -5.198  1.00  0.00           C  
ATOM     19  C19 LIG3     1       8.005  15.782  -5.313  1.00  0.00           C  
ATOM     20  C20 LIG3     1       7.638  11.375  -4.873  1.00  0.00           C  
ATOM     21  C21 LIG3     1       7.596  12.040   2.279  1.00  0.00           C  
ATOM     22  N22 LIG3     1       8.527  12.141   3.161  1.00  0.00           N  
ATOM     23  N23 LIG3     1       6.800  11.048   2.493  1.00  0.00           N  
END
ENDMDL
MODEL        3
ATOM      1  C1  LIG3     1       2.711  14.881  -1.932  1.00  0.00           C  
ATOM      2  O1A LIG3     1       2.155  15.518  -1.087  1.00  0.00           O  
ATOM      3  O1B LIG3     1       2.298  14.918  -3.048  1.00  0.00           O  
ATOM      4  C2  LIG3     1       4.052  14.188  -1.765  1.00  0.00           C  
ATOM      5  C3  LIG3     1       4.508  13.854  -0.513  1.00  0.00           C  
ATOM      6  C4  LIG3     1       5.612  12.964  -0.311  1.00  0.00           C  
ATOM      7  N4  LIG3     1       6.286  13.255   0.956  1.00  0.00           N  
ATOM      8  C5  LIG3     1       6.515  12.878  -1.623  1.00  0.00           C  
ATOM      9  N5  LIG3     1       7.470  11.871  -1.338  1.00  0.00           N  
ATOM     10  C6  LIG3     1       5.630  12.557  -2.764  1.00  0.00           C  
ATOM     11  O6  LIG3     1       6.562  12.380  -3.880  1.00  0.00           O  
ATOM     12  C7  LIG3     1       4.723  13.686  -3.072  1.00  0.00           C  
ATOM     13  C10 LIG3     1       8.793  12.056  -1.098  1.00  0.00           C  
ATOM     14  O10 LIG3     1       9.315  13.166  -1.275  1.00  0.00           O  
ATOM     15  C11 LIG3     1       9.589  10.836  -0.627  1.00  0.00           C  
ATOM     16  C16 LIG3     1       6.776  11.166  -4.539  1.00  0.00           C  
ATOM     17  C17 LIG3     1       8.019  11.330  -5.523  1.00  0.00           C  
ATOM     18  C18 LIG3     1       5.497  10.709  -5.323  1.00  0.00           C  
ATOM     19  C19 LIG3     1       4.911  11.764  -6.230  1.00  0.00           C  
ATOM     20  C20 LIG3     1       9.293  11.507  -4.753  1.00  0.00           C  
ATOM     21  C21 LIG3     1       6.748  12.378   1.850  1.00  0.00           C  
ATOM     22  N22 LIG3     1       7.991  12.518   2.147  1.00  0.00           N  
ATOM     23  N23 LIG3     1       6.340  11.143   1.952  1.00  0.00           N  
END
ENDMDL
MODEL        4
ATOM      1  C1  LIG3     1       3.331  16.918   0.251  1.00  0.00           C  
ATOM      2  O1A LIG3     1       2.561  16.752   1.189  1.00  0.00           O  
ATOM      3  O1B LIG3     1       3.275  17.778  -0.600  1.00  0.00           O  
ATOM      4  C2  LIG3     1       4.229  15.757   0.073  1.00  0.00           C  
ATOM      5  C3  LIG3     1       4.503  14.825   1.084  1.00  0.00           C  
ATOM      6  C4  LIG3     1       5.291  13.572   0.933  1.00  0.00           C  
ATOM      7  N4  LIG3     1       6.140  13.288   2.156  1.00  0.00           N  
ATOM      8  C5  LIG3     1       6.126  13.487  -0.330  1.00  0.00           C  
ATOM      9  N5  LIG3     1       6.487  12.136  -0.658  1.00  0.00           N  
ATOM     10  C6  LIG3     1       5.505  14.211  -1.520  1.00  0.00           C  
ATOM     11  O6  LIG3     1       6.565  14.331  -2.546  1.00  0.00           O  
ATOM     12  C7  LIG3     1       5.063  15.631  -1.181  1.00  0.00           C  
ATOM     13  C10 LIG3     1       7.676  11.655  -0.357  1.00  0.00           C  
ATOM     14  O10 LIG3     1       8.629  12.373  -0.039  1.00  0.00           O  
ATOM     15  C11 LIG3     1       7.868  10.215  -0.719  1.00  0.00           C  
ATOM     16  C16 LIG3     1       6.372  13.517  -3.688  1.00  0.00           C  
ATOM     17  C17 LIG3     1       7.584  13.397  -4.668  1.00  0.00           C  
ATOM     18  C18 LIG3     1       5.188  14.069  -4.488  1.00  0.00           C  
ATOM     19  C19 LIG3     1       5.375  15.582  -4.990  1.00  0.00           C  
ATOM     20  C20 LIG3     1       8.689  12.764  -3.891  1.00  0.00           C  
ATOM     21  C21 LIG3     1       6.681  12.171   2.566  1.00  0.00           C  
ATOM     22  N22 LIG3     1       7.773  12.271   3.270  1.00  0.00           N  
ATOM     23  N23 LIG3     1       6.045  11.032   2.802  1.00  0.00           N  
END
ENDMDL
MODEL        5
ATOM      1  C1  LIG3     1       4.704  17.161  -0.379  1.00  0.00           C  
ATOM      2  O1A LIG3     1       4.182  17.457   0.662  1.00  0.00           O  
ATOM      3  O1B LIG3     1       4.506  17.874  -1.375  1.00  0.00           O  
ATOM      4  C2  LIG3     1       5.254  15.763  -0.495  1.00  0.00           C  
ATOM      5  C3  LIG3     1       5.072  14.910   0.493  1.00  0.00           C  
ATOM      6  C4  LIG3     1       5.669  13.517   0.588  1.00  0.00           C  
ATOM      7  N4  LIG3     1       6.164  13.255   1.938  1.00  0.00           N  
ATOM      8  C5  LIG3     1       6.742  13.371  -0.503  1.00  0.00           C  
ATOM      9  N5  LIG3     1       7.171  11.961  -0.551  1.00  0.00           N  
ATOM     10  C6  LIG3     1       6.228  13.883  -1.878  1.00  0.00           C  
ATOM     11  O6  LIG3     1       7.239  13.634  -2.822  1.00  0.00           O  
ATOM     12  C7  LIG3     1       5.978  15.421  -1.745  1.00  0.00           C  
ATOM     13  C10 LIG3     1       8.398  11.455  -0.298  1.00  0.00           C  
ATOM     14  O10 LIG3     1       9.263  12.213   0.179  1.00  0.00           O  
ATOM     15  C11 LIG3     1       8.548   9.928  -0.452  1.00  0.00           C  
ATOM     16  C16 LIG3     1       6.985  13.966  -4.188  1.00  0.00           C  
ATOM     17  C17 LIG3     1       5.801  13.151  -4.771  1.00  0.00           C  
ATOM     18  C18 LIG3     1       8.373  13.611  -4.870  1.00  0.00           C  
ATOM     19  C19 LIG3     1       8.867  12.152  -4.528  1.00  0.00           C  
ATOM     20  C20 LIG3     1       5.408  13.634  -6.184  1.00  0.00           C  
ATOM     21  C21 LIG3     1       6.637  12.094   2.377  1.00  0.00           C  
ATOM     22  N22 LIG3     1       7.720  12.088   3.030  1.00  0.00           N  
ATOM     23  N23 LIG3     1       5.977  11.015   2.354  1.00  0.00           N  
END
ENDMDL
MODEL        6
ATOM      1  C1  LIG3     1       5.716  17.592   0.001  1.00  0.00           C  
ATOM      2  O1A LIG3     1       5.397  18.142   1.030  1.00  0.00           O  
ATOM      3  O1B LIG3     1       5.751  18.182  -1.017  1.00  0.00           O  
ATOM      4  C2  LIG3     1       6.081  16.132   0.067  1.00  0.00           C  
ATOM      5  C3  LIG3     1       5.837  15.350   1.170  1.00  0.00           C  
ATOM      6  C4  LIG3     1       6.262  13.901   1.216  1.00  0.00           C  
ATOM      7  N4  LIG3     1       6.965  13.621   2.436  1.00  0.00           N  
ATOM      8  C5  LIG3     1       7.142  13.477   0.014  1.00  0.00           C  
ATOM      9  N5  LIG3     1       7.358  12.049  -0.041  1.00  0.00           N  
ATOM     10  C6  LIG3     1       6.339  13.907  -1.204  1.00  0.00           C  
ATOM     11  O6  LIG3     1       6.920  13.534  -2.517  1.00  0.00           O  
ATOM     12  C7  LIG3     1       6.473  15.518  -1.232  1.00  0.00           C  
ATOM     13  C10 LIG3     1       8.490  11.392   0.044  1.00  0.00           C  
ATOM     14  O10 LIG3     1       9.578  11.865   0.131  1.00  0.00           O  
ATOM     15  C11 LIG3     1       8.235   9.917   0.245  1.00  0.00           C  
ATOM     16  C16 LIG3     1       6.499  12.284  -3.143  1.00  0.00           C  
ATOM     17  C17 LIG3     1       7.519  11.686  -4.108  1.00  0.00           C  
ATOM     18  C18 LIG3     1       5.082  12.549  -3.719  1.00  0.00           C  
ATOM     19  C19 LIG3     1       4.894  12.367  -5.254  1.00  0.00           C  
ATOM     20  C20 LIG3     1       9.005  11.673  -3.617  1.00  0.00           C  
ATOM     21  C21 LIG3     1       7.195  12.470   3.066  1.00  0.00           C  
ATOM     22  N22 LIG3     1       8.251  12.332   3.711  1.00  0.00           N  
ATOM     23  N23 LIG3     1       6.308  11.536   3.082  1.00  0.00           N  
END
ENDMDL
MODEL        7
ATOM      1  C1  LIG3     1       5.611  17.272  -0.530  1.00  0.00           C  
ATOM      2  O1A LIG3     1       4.856  17.524   0.376  1.00  0.00           O  
ATOM      3  O1B LIG3     1       5.794  18.073  -1.451  1.00  0.00           O  
ATOM      4  C2  LIG3     1       6.208  15.929  -0.571  1.00  0.00           C  
ATOM      5  C3  LIG3     1       5.947  14.957   0.336  1.00  0.00           C  
ATOM      6  C4  LIG3     1       6.711  13.663   0.478  1.00  0.00           C  
ATOM      7  N4  LIG3     1       7.055  13.468   1.839  1.00  0.00           N  
ATOM      8  C5  LIG3     1       7.982  13.676  -0.406  1.00  0.00           C  
ATOM      9  N5  LIG3     1       8.480  12.336  -0.588  1.00  0.00           N  
ATOM     10  C6  LIG3     1       7.693  14.252  -1.798  1.00  0.00           C  
ATOM     11  O6  LIG3     1       8.884  14.234  -2.613  1.00  0.00           O  
ATOM     12  C7  LIG3     1       7.204  15.775  -1.722  1.00  0.00           C  
ATOM     13  C10 LIG3     1       9.702  11.916  -0.361  1.00  0.00           C  
ATOM     14  O10 LIG3     1      10.549  12.678   0.006  1.00  0.00           O  
ATOM     15  C11 LIG3     1       9.941  10.421  -0.479  1.00  0.00           C  
ATOM     16  C16 LIG3     1       8.874  14.082  -3.997  1.00  0.00           C  
ATOM     17  C17 LIG3     1      10.315  13.496  -4.291  1.00  0.00           C  
ATOM     18  C18 LIG3     1       8.667  15.445  -4.691  1.00  0.00           C  
ATOM     19  C19 LIG3     1       9.671  16.512  -4.426  1.00  0.00           C  
ATOM     20  C20 LIG3     1      10.327  11.966  -3.863  1.00  0.00           C  
ATOM     21  C21 LIG3     1       7.641  12.424   2.375  1.00  0.00           C  
ATOM     22  N22 LIG3     1       8.812  12.567   2.913  1.00  0.00           N  
ATOM     23  N23 LIG3     1       7.288  11.205   2.124  1.00  0.00           N  
END
ENDMDL
MODEL        8
ATOM      1  C1  LIG3     1       4.052  16.537  -0.958  1.00  0.00           C  
ATOM      2  O1A LIG3     1       3.481  17.004   0.057  1.00  0.00           O  
ATOM      3  O1B LIG3     1       3.823  17.080  -2.039  1.00  0.00           O  
ATOM      4  C2  LIG3     1       4.853  15.305  -0.827  1.00  0.00           C  
ATOM      5  C3  LIG3     1       4.853  14.520   0.296  1.00  0.00           C  
ATOM      6  C4  LIG3     1       5.574  13.219   0.385  1.00  0.00           C  
ATOM      7  N4  LIG3     1       6.311  13.173   1.672  1.00  0.00           N  
ATOM      8  C5  LIG3     1       6.616  12.996  -0.750  1.00  0.00           C  
ATOM      9  N5  LIG3     1       7.159  11.628  -0.804  1.00  0.00           N  
ATOM     10  C6  LIG3     1       6.029  13.465  -2.116  1.00  0.00           C  
ATOM     11  O6  LIG3     1       6.931  13.100  -3.195  1.00  0.00           O  
ATOM     12  C7  LIG3     1       5.727  14.975  -2.106  1.00  0.00           C  
ATOM     13  C10 LIG3     1       8.439  11.280  -0.769  1.00  0.00           C  
ATOM     14  O10 LIG3     1       9.347  12.088  -0.632  1.00  0.00           O  
ATOM     15  C11 LIG3     1       8.655   9.798  -1.139  1.00  0.00           C  
ATOM     16  C16 LIG3     1       6.486  12.930  -4.583  1.00  0.00           C  
ATOM     17  C17 LIG3     1       5.619  11.621  -4.711  1.00  0.00           C  
ATOM     18  C18 LIG3     1       7.804  12.871  -5.442  1.00  0.00           C  
ATOM     19  C19 LIG3     1       8.743  11.746  -5.137  1.00  0.00           C  
ATOM     20  C20 LIG3     1       4.802  11.427  -5.994  1.00  0.00           C  
ATOM     21  C21 LIG3     1       6.737  12.031   2.221  1.00  0.00           C  
ATOM     22  N22 LIG3     1       7.943  11.934   2.642  1.00  0.00           N  
ATOM     23  N23 LIG3     1       6.111  10.923   2.071  1.00  0.00           N  
END
ENDMDL
MODEL        9
ATOM      1  C1  LIG3     1       2.747  16.147   0.393  1.00  0.00           C  
ATOM      2  O1A LIG3     1       1.803  15.866   1.133  1.00  0.00           O  
ATOM      3  O1B LIG3     1       2.814  17.227  -0.167  1.00  0.00           O  
ATOM      4  C2  LIG3     1       3.954  15.242   0.402  1.00  0.00           C  
ATOM      5  C3  LIG3     1       4.056  14.206   1.253  1.00  0.00           C  
ATOM      6  C4  LIG3     1       4.993  13.085   1.097  1.00  0.00           C  
ATOM      7  N4  LIG3     1       5.285  12.649   2.461  1.00  0.00           N  
ATOM      8  C5  LIG3     1       6.308  13.486   0.261  1.00  0.00           C  
ATOM      9  N5  LIG3     1       7.036  12.281  -0.138  1.00  0.00           N  
ATOM     10  C6  LIG3     1       5.857  14.241  -1.008  1.00  0.00           C  
ATOM     11  O6  LIG3     1       7.061  14.531  -1.747  1.00  0.00           O  
ATOM     12  C7  LIG3     1       4.990  15.509  -0.719  1.00  0.00           C  
ATOM     13  C10 LIG3     1       8.376  12.167  -0.184  1.00  0.00           C  
ATOM     14  O10 LIG3     1       9.056  13.035   0.325  1.00  0.00           O  
ATOM     15  C11 LIG3     1       9.023  10.843  -0.655  1.00  0.00           C  
ATOM     16  C16 LIG3     1       6.970  15.165  -3.036  1.00  0.00           C  
ATOM     17  C17 LIG3     1       6.091  14.355  -3.975  1.00  0.00           C  
ATOM     18  C18 LIG3     1       8.373  15.320  -3.597  1.00  0.00           C  
ATOM     19  C19 LIG3     1       9.193  16.454  -2.872  1.00  0.00           C  
ATOM     20  C20 LIG3     1       6.477  12.938  -4.219  1.00  0.00           C  
ATOM     21  C21 LIG3     1       6.361  12.010   2.734  1.00  0.00           C  
ATOM     22  N22 LIG3     1       7.290  12.584   3.429  1.00  0.00           N  
ATOM     23  N23 LIG3     1       6.195  10.744   3.080  1.00  0.00           N  
END
ENDMDL
MODEL       10
ATOM      1  C1  LIG3     1       3.019  15.054  -1.728  1.00  0.00           C  
ATOM      2  O1A LIG3     1       2.208  15.418  -0.967  1.00  0.00           O  
ATOM      3  O1B LIG3     1       2.811  15.322  -2.923  1.00  0.00           O  
ATOM      4  C2  LIG3     1       4.333  14.295  -1.446  1.00  0.00           C  
ATOM      5  C3  LIG3     1       4.769  14.040  -0.188  1.00  0.00           C  
ATOM      6  C4  LIG3     1       6.102  13.331   0.117  1.00  0.00           C  
ATOM      7  N4  LIG3     1       6.748  14.037   1.252  1.00  0.00           N  
ATOM      8  C5  LIG3     1       7.033  13.267  -1.113  1.00  0.00           C  
ATOM      9  N5  LIG3     1       8.121  12.354  -0.859  1.00  0.00           N  
ATOM     10  C6  LIG3     1       6.262  12.863  -2.370  1.00  0.00           C  
ATOM     11  O6  LIG3     1       7.121  12.835  -3.519  1.00  0.00           O  
ATOM     12  C7  LIG3     1       5.152  13.868  -2.670  1.00  0.00           C  
ATOM     13  C10 LIG3     1       9.398  12.653  -1.090  1.00  0.00           C  
ATOM     14  O10 LIG3     1       9.841  13.691  -1.547  1.00  0.00           O  
ATOM     15  C11 LIG3     1      10.296  11.577  -0.635  1.00  0.00           C  
ATOM     16  C16 LIG3     1       7.728  11.649  -4.113  1.00  0.00           C  
ATOM     17  C17 LIG3     1       8.586  12.133  -5.314  1.00  0.00           C  
ATOM     18  C18 LIG3     1       6.658  10.584  -4.447  1.00  0.00           C  
ATOM     19  C19 LIG3     1       5.511  11.062  -5.428  1.00  0.00           C  
ATOM     20  C20 LIG3     1      10.059  12.175  -4.930  1.00  0.00           C  
ATOM     21  C21 LIG3     1       7.600  13.398   2.073  1.00  0.00           C  
ATOM     22  N22 LIG3     1       8.683  13.869   2.496  1.00  0.00           N  
ATOM     23  N23 LIG3     1       7.151  12.429   2.822  1.00  0.00           N  
END
ENDMDL
MODEL       11
ATOM      1  C1  LIG3     1       3.653  16.891   0.940  1.00  0.00           C  
ATOM      2  O1A LIG3     1       3.111  16.778   2.041  1.00  0.00           O  
ATOM      3  O1B LIG3     1       3.555  17.879   0.245  1.00  0.00           O  
ATOM      4  C2  LIG3     1       4.475  15.687   0.496  1.00  0.00           C  
ATOM      5  C3  LIG3     1       4.893  14.660   1.204  1.00  0.00           C  
ATOM      6  C4  LIG3     1       5.656  13.459   0.630  1.00  0.00           C  
ATOM      7  N4  LIG3     1       6.587  12.977   1.678  1.00  0.00           N  
ATOM      8  C5  LIG3     1       6.389  13.799  -0.683  1.00  0.00           C  
ATOM      9  N5  LIG3     1       6.842  12.504  -1.183  1.00  0.00           N  
ATOM     10  C6  LIG3     1       5.575  14.650  -1.630  1.00  0.00           C  
ATOM     11  O6  LIG3     1       6.364  15.194  -2.717  1.00  0.00           O  
ATOM     12  C7  LIG3     1       5.110  15.909  -0.921  1.00  0.00           C  
ATOM     13  C10 LIG3     1       8.134  12.121  -1.159  1.00  0.00           C  
ATOM     14  O10 LIG3     1       9.056  12.808  -0.810  1.00  0.00           O  
ATOM     15  C11 LIG3     1       8.347  10.755  -1.654  1.00  0.00           C  
ATOM     16  C16 LIG3     1       6.762  14.428  -3.924  1.00  0.00           C  
ATOM     17  C17 LIG3     1       7.904  15.260  -4.499  1.00  0.00           C  
ATOM     18  C18 LIG3     1       5.471  14.331  -4.711  1.00  0.00           C  
ATOM     19  C19 LIG3     1       5.570  14.023  -6.239  1.00  0.00           C  
ATOM     20  C20 LIG3     1       9.133  15.314  -3.603  1.00  0.00           C  
ATOM     21  C21 LIG3     1       6.971  11.713   1.898  1.00  0.00           C  
ATOM     22  N22 LIG3     1       8.167  11.607   2.349  1.00  0.00           N  
ATOM     23  N23 LIG3     1       6.072  10.877   2.266  1.00  0.00           N  
END
ENDMDL
MODEL       12
ATOM      1  C1  LIG3     1       5.593  18.121   1.017  1.00  0.00           C  
ATOM      2  O1A LIG3     1       4.953  18.207   2.055  1.00  0.00           O  
ATOM      3  O1B LIG3     1       5.945  19.075   0.298  1.00  0.00           O  
ATOM      4  C2  LIG3     1       5.925  16.715   0.609  1.00  0.00           C  
ATOM      5  C3  LIG3     1       5.734  15.600   1.385  1.00  0.00           C  
ATOM      6  C4  LIG3     1       6.105  14.254   0.978  1.00  0.00           C  
ATOM      7  N4  LIG3     1       6.327  13.588   2.231  1.00  0.00           N  
ATOM      8  C5  LIG3     1       7.225  14.201  -0.064  1.00  0.00           C  
ATOM      9  N5  LIG3     1       7.487  12.766  -0.534  1.00  0.00           N  
ATOM     10  C6  LIG3     1       6.871  15.114  -1.241  1.00  0.00           C  
ATOM     11  O6  LIG3     1       8.010  14.946  -2.116  1.00  0.00           O  
ATOM     12  C7  LIG3     1       6.728  16.558  -0.709  1.00  0.00           C  
ATOM     13  C10 LIG3     1       8.628  12.002  -0.206  1.00  0.00           C  
ATOM     14  O10 LIG3     1       9.540  12.510   0.408  1.00  0.00           O  
ATOM     15  C11 LIG3     1       8.430  10.489  -0.512  1.00  0.00           C  
ATOM     16  C16 LIG3     1       7.921  15.297  -3.507  1.00  0.00           C  
ATOM     17  C17 LIG3     1       7.245  14.064  -4.260  1.00  0.00           C  
ATOM     18  C18 LIG3     1       9.374  15.600  -4.005  1.00  0.00           C  
ATOM     19  C19 LIG3     1       9.514  16.072  -5.420  1.00  0.00           C  
ATOM     20  C20 LIG3     1       7.991  12.663  -4.104  1.00  0.00           C  
ATOM     21  C21 LIG3     1       6.922  12.416   2.412  1.00  0.00           C  
ATOM     22  N22 LIG3     1       7.975  12.439   3.173  1.00  0.00           N  
ATOM     23  N23 LIG3     1       6.154  11.461   2.747  1.00  0.00           N  
END
ENDMDL
MODEL       13
ATOM      1  C1  LIG3     1       4.478  17.058  -0.228  1.00  0.00           C  
ATOM      2  O1A LIG3     1       4.618  17.652   0.770  1.00  0.00           O  
ATOM      3  O1B LIG3     1       3.969  17.600  -1.156  1.00  0.00           O  
ATOM      4  C2  LIG3     1       5.108  15.724  -0.302  1.00  0.00           C  
ATOM      5  C3  LIG3     1       5.657  15.089   0.734  1.00  0.00           C  
ATOM      6  C4  LIG3     1       6.129  13.648   0.547  1.00  0.00           C  
ATOM      7  N4  LIG3     1       6.865  13.321   1.702  1.00  0.00           N  
ATOM      8  C5  LIG3     1       7.036  13.610  -0.730  1.00  0.00           C  
ATOM      9  N5  LIG3     1       7.527  12.257  -0.895  1.00  0.00           N  
ATOM     10  C6  LIG3     1       6.370  14.069  -1.981  1.00  0.00           C  
ATOM     11  O6  LIG3     1       7.320  14.752  -2.878  1.00  0.00           O  
ATOM     12  C7  LIG3     1       5.121  15.021  -1.651  1.00  0.00           C  
ATOM     13  C10 LIG3     1       8.790  11.836  -0.850  1.00  0.00           C  
ATOM     14  O10 LIG3     1       9.733  12.532  -0.455  1.00  0.00           O  
ATOM     15  C11 LIG3     1       8.993  10.491  -1.356  1.00  0.00           C  
ATOM     16  C16 LIG3     1       8.566  14.161  -3.238  1.00  0.00           C  
ATOM     17  C17 LIG3     1       9.489  15.370  -3.679  1.00  0.00           C  
ATOM     18  C18 LIG3     1       8.370  13.131  -4.388  1.00  0.00           C  
ATOM     19  C19 LIG3     1       9.678  12.557  -5.007  1.00  0.00           C  
ATOM     20  C20 LIG3     1      10.036  16.272  -2.471  1.00  0.00           C  
ATOM     21  C21 LIG3     1       7.130  12.156   2.292  1.00  0.00           C  
ATOM     22  N22 LIG3     1       8.279  11.941   2.802  1.00  0.00           N  
ATOM     23  N23 LIG3     1       6.286  11.246   2.412  1.00  0.00           N  
END
ENDMDL
MODEL       14
ATOM      1  C1  LIG3     1       4.269  16.834  -0.847  1.00  0.00           C  
ATOM      2  O1A LIG3     1       4.017  17.451   0.179  1.00  0.00           O  
ATOM      3  O1B LIG3     1       3.965  17.281  -1.938  1.00  0.00           O  
ATOM      4  C2  LIG3     1       4.909  15.510  -0.718  1.00  0.00           C  
ATOM      5  C3  LIG3     1       5.313  14.992   0.482  1.00  0.00           C  
ATOM      6  C4  LIG3     1       5.994  13.629   0.620  1.00  0.00           C  
ATOM      7  N4  LIG3     1       6.818  13.685   1.891  1.00  0.00           N  
ATOM      8  C5  LIG3     1       6.904  13.278  -0.591  1.00  0.00           C  
ATOM      9  N5  LIG3     1       7.471  11.979  -0.322  1.00  0.00           N  
ATOM     10  C6  LIG3     1       5.937  13.327  -1.791  1.00  0.00           C  
ATOM     11  O6  LIG3     1       6.716  12.952  -2.923  1.00  0.00           O  
ATOM     12  C7  LIG3     1       5.226  14.742  -1.978  1.00  0.00           C  
ATOM     13  C10 LIG3     1       8.787  11.713  -0.405  1.00  0.00           C  
ATOM     14  O10 LIG3     1       9.606  12.614  -0.680  1.00  0.00           O  
ATOM     15  C11 LIG3     1       9.296  10.280  -0.071  1.00  0.00           C  
ATOM     16  C16 LIG3     1       6.213  11.785  -3.673  1.00  0.00           C  
ATOM     17  C17 LIG3     1       6.767  10.496  -3.074  1.00  0.00           C  
ATOM     18  C18 LIG3     1       6.810  11.837  -5.146  1.00  0.00           C  
ATOM     19  C19 LIG3     1       6.379  13.084  -5.955  1.00  0.00           C  
ATOM     20  C20 LIG3     1       5.855   9.810  -1.994  1.00  0.00           C  
ATOM     21  C21 LIG3     1       7.025  12.674   2.725  1.00  0.00           C  
ATOM     22  N22 LIG3     1       8.191  12.528   3.234  1.00  0.00           N  
ATOM     23  N23 LIG3     1       6.293  11.532   2.693  1.00  0.00           N  
END
ENDMDL
MODEL       15
ATOM      1  C1  LIG3     1       6.046  17.641  -2.858  1.00  0.00           C  
ATOM      2  O1A LIG3     1       5.312  18.207  -2.014  1.00  0.00           O  
ATOM      3  O1B LIG3     1       6.516  18.314  -3.792  1.00  0.00           O  
ATOM      4  C2  LIG3     1       6.363  16.193  -2.762  1.00  0.00           C  
ATOM      5  C3  LIG3     1       5.855  15.369  -1.821  1.00  0.00           C  
ATOM      6  C4  LIG3     1       6.408  14.049  -1.470  1.00  0.00           C  
ATOM      7  N4  LIG3     1       6.247  13.891  -0.014  1.00  0.00           N  
ATOM      8  C5  LIG3     1       7.912  13.904  -1.780  1.00  0.00           C  
ATOM      9  N5  LIG3     1       8.316  12.501  -1.392  1.00  0.00           N  
ATOM     10  C6  LIG3     1       7.943  14.182  -3.335  1.00  0.00           C  
ATOM     11  O6  LIG3     1       9.300  13.978  -3.817  1.00  0.00           O  
ATOM     12  C7  LIG3     1       7.498  15.633  -3.642  1.00  0.00           C  
ATOM     13  C10 LIG3     1       9.171  12.214  -0.420  1.00  0.00           C  
ATOM     14  O10 LIG3     1       9.766  13.041   0.171  1.00  0.00           O  
ATOM     15  C11 LIG3     1       9.335  10.738  -0.005  1.00  0.00           C  
ATOM     16  C16 LIG3     1       9.620  14.198  -5.230  1.00  0.00           C  
ATOM     17  C17 LIG3     1       9.323  12.848  -5.998  1.00  0.00           C  
ATOM     18  C18 LIG3     1      11.084  14.728  -5.318  1.00  0.00           C  
ATOM     19  C19 LIG3     1      11.242  16.233  -4.949  1.00  0.00           C  
ATOM     20  C20 LIG3     1      10.113  11.688  -5.472  1.00  0.00           C  
ATOM     21  C21 LIG3     1       5.882  12.893   0.684  1.00  0.00           C  
ATOM     22  N22 LIG3     1       5.958  13.111   1.979  1.00  0.00           N  
ATOM     23  N23 LIG3     1       5.168  11.933   0.221  1.00  0.00           N  
END
ENDMDL
MODEL       16
ATOM      1  C1  LIG3     1       6.954  17.693  -0.714  1.00  0.00           C  
ATOM      2  O1A LIG3     1       6.797  18.206   0.386  1.00  0.00           O  
ATOM      3  O1B LIG3     1       7.037  18.348  -1.737  1.00  0.00           O  
ATOM      4  C2  LIG3     1       7.061  16.194  -0.757  1.00  0.00           C  
ATOM      5  C3  LIG3     1       7.246  15.470   0.360  1.00  0.00           C  
ATOM      6  C4  LIG3     1       7.454  13.995   0.240  1.00  0.00           C  
ATOM      7  N4  LIG3     1       8.276  13.597   1.377  1.00  0.00           N  
ATOM      8  C5  LIG3     1       8.214  13.552  -0.996  1.00  0.00           C  
ATOM      9  N5  LIG3     1       8.429  12.134  -1.006  1.00  0.00           N  
ATOM     10  C6  LIG3     1       7.413  14.032  -2.211  1.00  0.00           C  
ATOM     11  O6  LIG3     1       8.238  13.818  -3.381  1.00  0.00           O  
ATOM     12  C7  LIG3     1       7.036  15.577  -2.183  1.00  0.00           C  
ATOM     13  C10 LIG3     1       9.446  11.422  -0.462  1.00  0.00           C  
ATOM     14  O10 LIG3     1      10.349  11.938   0.138  1.00  0.00           O  
ATOM     15  C11 LIG3     1       9.272   9.950  -0.480  1.00  0.00           C  
ATOM     16  C16 LIG3     1       8.057  12.655  -4.232  1.00  0.00           C  
ATOM     17  C17 LIG3     1       9.395  12.508  -5.020  1.00  0.00           C  
ATOM     18  C18 LIG3     1       6.864  12.884  -5.191  1.00  0.00           C  
ATOM     19  C19 LIG3     1       7.139  14.109  -6.107  1.00  0.00           C  
ATOM     20  C20 LIG3     1      10.574  12.022  -4.208  1.00  0.00           C  
ATOM     21  C21 LIG3     1       8.050  12.605   2.210  1.00  0.00           C  
ATOM     22  N22 LIG3     1       8.923  12.382   3.172  1.00  0.00           N  
ATOM     23  N23 LIG3     1       7.227  11.645   1.831  1.00  0.00           N  
END
ENDMDL
MODEL       17
ATOM      1  C1  LIG3     1       3.591  16.047   0.735  1.00  0.00           C  
ATOM      2  O1A LIG3     1       3.237  15.854   1.867  1.00  0.00           O  
ATOM      3  O1B LIG3     1       3.032  16.833   0.050  1.00  0.00           O  
ATOM      4  C2  LIG3     1       4.825  15.420   0.170  1.00  0.00           C  
ATOM      5  C3  LIG3     1       5.525  14.535   0.875  1.00  0.00           C  
ATOM      6  C4  LIG3     1       6.561  13.605   0.353  1.00  0.00           C  
ATOM      7  N4  LIG3     1       7.566  13.586   1.466  1.00  0.00           N  
ATOM      8  C5  LIG3     1       7.148  13.915  -1.064  1.00  0.00           C  
ATOM      9  N5  LIG3     1       7.909  12.754  -1.694  1.00  0.00           N  
ATOM     10  C6  LIG3     1       5.995  14.348  -1.923  1.00  0.00           C  
ATOM     11  O6  LIG3     1       6.527  14.925  -3.176  1.00  0.00           O  
ATOM     12  C7  LIG3     1       5.134  15.548  -1.284  1.00  0.00           C  
ATOM     13  C10 LIG3     1       9.230  12.506  -1.591  1.00  0.00           C  
ATOM     14  O10 LIG3     1       9.977  13.307  -1.207  1.00  0.00           O  
ATOM     15  C11 LIG3     1       9.568  11.033  -1.822  1.00  0.00           C  
ATOM     16  C16 LIG3     1       6.009  14.472  -4.471  1.00  0.00           C  
ATOM     17  C17 LIG3     1       7.001  14.802  -5.582  1.00  0.00           C  
ATOM     18  C18 LIG3     1       4.626  15.082  -4.719  1.00  0.00           C  
ATOM     19  C19 LIG3     1       4.555  16.577  -5.035  1.00  0.00           C  
ATOM     20  C20 LIG3     1       8.190  13.852  -5.502  1.00  0.00           C  
ATOM     21  C21 LIG3     1       8.222  12.546   1.877  1.00  0.00           C  
ATOM     22  N22 LIG3     1       9.477  12.715   2.107  1.00  0.00           N  
ATOM     23  N23 LIG3     1       7.660  11.666   2.644  1.00  0.00           N  
END
ENDMDL
MODEL       18
ATOM      1  C1  LIG3     1       5.082  17.694   0.180  1.00  0.00           C  
ATOM      2  O1A LIG3     1       4.841  17.977   1.325  1.00  0.00           O  
ATOM      3  O1B LIG3     1       5.170  18.572  -0.662  1.00  0.00           O  
ATOM      4  C2  LIG3     1       5.189  16.202  -0.159  1.00  0.00           C  
ATOM      5  C3  LIG3     1       5.124  15.124   0.690  1.00  0.00           C  
ATOM      6  C4  LIG3     1       5.270  13.661   0.422  1.00  0.00           C  
ATOM      7  N4  LIG3     1       6.174  13.186   1.456  1.00  0.00           N  
ATOM      8  C5  LIG3     1       5.979  13.551  -0.968  1.00  0.00           C  
ATOM      9  N5  LIG3     1       5.754  12.204  -1.346  1.00  0.00           N  
ATOM     10  C6  LIG3     1       5.347  14.481  -2.032  1.00  0.00           C  
ATOM     11  O6  LIG3     1       6.175  14.340  -3.262  1.00  0.00           O  
ATOM     12  C7  LIG3     1       5.490  15.946  -1.633  1.00  0.00           C  
ATOM     13  C10 LIG3     1       6.700  11.261  -1.400  1.00  0.00           C  
ATOM     14  O10 LIG3     1       7.825  11.515  -1.081  1.00  0.00           O  
ATOM     15  C11 LIG3     1       6.237   9.883  -1.920  1.00  0.00           C  
ATOM     16  C16 LIG3     1       5.583  14.794  -4.526  1.00  0.00           C  
ATOM     17  C17 LIG3     1       5.208  13.554  -5.392  1.00  0.00           C  
ATOM     18  C18 LIG3     1       6.673  15.549  -5.297  1.00  0.00           C  
ATOM     19  C19 LIG3     1       6.120  16.549  -6.289  1.00  0.00           C  
ATOM     20  C20 LIG3     1       4.120  12.694  -4.813  1.00  0.00           C  
ATOM     21  C21 LIG3     1       6.493  11.994   1.834  1.00  0.00           C  
ATOM     22  N22 LIG3     1       7.735  11.788   2.215  1.00  0.00           N  
ATOM     23  N23 LIG3     1       5.599  11.044   2.052  1.00  0.00           N  
END
ENDMDL
MODEL       19
ATOM      1  C1  LIG3     1       5.447  17.329  -0.142  1.00  0.00           C  
ATOM      2  O1A LIG3     1       4.652  17.300   0.765  1.00  0.00           O  
ATOM      3  O1B LIG3     1       5.873  18.279  -0.675  1.00  0.00           O  
ATOM      4  C2  LIG3     1       6.167  16.066  -0.334  1.00  0.00           C  
ATOM      5  C3  LIG3     1       5.880  14.941   0.375  1.00  0.00           C  
ATOM      6  C4  LIG3     1       6.590  13.636   0.231  1.00  0.00           C  
ATOM      7  N4  LIG3     1       6.684  13.140   1.593  1.00  0.00           N  
ATOM      8  C5  LIG3     1       7.940  13.856  -0.508  1.00  0.00           C  
ATOM      9  N5  LIG3     1       8.579  12.560  -0.653  1.00  0.00           N  
ATOM     10  C6  LIG3     1       7.792  14.641  -1.859  1.00  0.00           C  
ATOM     11  O6  LIG3     1       9.109  14.802  -2.381  1.00  0.00           O  
ATOM     12  C7  LIG3     1       7.225  16.066  -1.418  1.00  0.00           C  
ATOM     13  C10 LIG3     1       9.902  12.316  -0.602  1.00  0.00           C  
ATOM     14  O10 LIG3     1      10.726  13.186  -0.301  1.00  0.00           O  
ATOM     15  C11 LIG3     1      10.239  10.982  -1.153  1.00  0.00           C  
ATOM     16  C16 LIG3     1       9.114  15.359  -3.729  1.00  0.00           C  
ATOM     17  C17 LIG3     1       8.786  14.269  -4.812  1.00  0.00           C  
ATOM     18  C18 LIG3     1      10.478  16.036  -3.909  1.00  0.00           C  
ATOM     19  C19 LIG3     1      10.536  17.301  -3.014  1.00  0.00           C  
ATOM     20  C20 LIG3     1       8.573  14.796  -6.244  1.00  0.00           C  
ATOM     21  C21 LIG3     1       7.182  12.030   1.965  1.00  0.00           C  
ATOM     22  N22 LIG3     1       8.290  12.117   2.637  1.00  0.00           N  
ATOM     23  N23 LIG3     1       6.303  11.273   2.530  1.00  0.00           N  
END
ENDMDL
MODEL       20
ATOM      1  C1  LIG3     1       3.269  15.750  -0.125  1.00  0.00           C  
ATOM      2  O1A LIG3     1       2.285  15.533   0.522  1.00  0.00           O  
ATOM      3  O1B LIG3     1       3.344  16.648  -0.925  1.00  0.00           O  
ATOM      4  C2  LIG3     1       4.381  14.730  -0.079  1.00  0.00           C  
ATOM      5  C3  LIG3     1       4.297  13.594   0.655  1.00  0.00           C  
ATOM      6  C4  LIG3     1       5.308  12.472   0.819  1.00  0.00           C  
ATOM      7  N4  LIG3     1       5.497  12.240   2.265  1.00  0.00           N  
ATOM      8  C5  LIG3     1       6.622  12.859   0.177  1.00  0.00           C  
ATOM      9  N5  LIG3     1       7.457  11.646  -0.083  1.00  0.00           N  
ATOM     10  C6  LIG3     1       6.412  13.599  -1.188  1.00  0.00           C  
ATOM     11  O6  LIG3     1       7.823  14.057  -1.447  1.00  0.00           O  
ATOM     12  C7  LIG3     1       5.628  14.862  -0.946  1.00  0.00           C  
ATOM     13  C10 LIG3     1       8.745  11.472   0.204  1.00  0.00           C  
ATOM     14  O10 LIG3     1       9.348  12.278   0.916  1.00  0.00           O  
ATOM     15  C11 LIG3     1       9.382  10.267  -0.438  1.00  0.00           C  
ATOM     16  C16 LIG3     1       8.263  14.348  -2.787  1.00  0.00           C  
ATOM     17  C17 LIG3     1       8.770  12.960  -3.284  1.00  0.00           C  
ATOM     18  C18 LIG3     1       9.399  15.435  -2.534  1.00  0.00           C  
ATOM     19  C19 LIG3     1       8.655  16.787  -2.220  1.00  0.00           C  
ATOM     20  C20 LIG3     1       9.291  13.011  -4.649  1.00  0.00           C  
ATOM     21  C21 LIG3     1       6.514  11.540   2.788  1.00  0.00           C  
ATOM     22  N22 LIG3     1       7.357  12.145   3.558  1.00  0.00           N  
ATOM     23  N23 LIG3     1       6.333  10.322   3.130  1.00  0.00           N  
END
ENDMDL
