# Supplementary material for: The Influence of 150-Cavity Binders on the Dynamics of Influenza A Neuraminidases as Revealed by Molecular Dynamics Simulations and Combined Clustering
Source: PLoS One. 2013 Mar 27;8(3):e59873. doi: 10.1371/journal.pone.0059873 (PMC3609799; doi:10.1371/journal.pone.0059873)
Supplement: Structures S1 — The coordinates of the top 20 most populated ligand and top 40 most populated enzyme clusters in PDB format. (ZIP) [file pone.0059873.s011.zip › N8open_4.pdb]

MODEL        1
ATOM      1  CAA LIG4     1       2.759  15.478   2.235  1.00  0.00           C  
ATOM      2  CAB LIG4     1       8.989  10.587  -0.212  1.00  0.00           C  
ATOM      3  CAJ LIG4     1       2.934  15.298   0.981  1.00  0.00           C  
ATOM      4  CAK LIG4     1       6.230  11.769  -6.575  1.00  0.00           C  
ATOM      5  CAL LIG4     1       2.956  13.923   0.338  1.00  0.00           C  
ATOM      6  CAO LIG4     1       8.341  11.597  -1.030  1.00  0.00           C  
ATOM      7  CAP LIG4     1       2.466  14.764  -2.625  1.00  0.00           C  
ATOM      8  CAQ LIG4     1       3.880  13.681  -0.835  1.00  0.00           C  
ATOM      9  CAR LIG4     1       3.595  13.963  -2.150  1.00  0.00           C  
ATOM     10  CAS LIG4     1       5.486  11.868  -5.285  1.00  0.00           C  
ATOM     11  CAT LIG4     1       5.209  12.951  -0.378  1.00  0.00           C  
ATOM     12  CAU LIG4     1       6.332  12.209  -4.063  1.00  0.00           C  
ATOM     13  CAV LIG4     1       6.203  12.747  -1.470  1.00  0.00           C  
ATOM     14  CAW LIG4     1       5.417  12.469  -2.820  1.00  0.00           C  
ATOM     15  NAM LIG4     1       7.031  11.587  -1.045  1.00  0.00           N  
ATOM     16  OAC LIG4     1       8.933  12.491  -1.607  1.00  0.00           O  
ATOM     17  OAD LIG4     1       2.310  14.952  -3.801  1.00  0.00           O  
ATOM     18  OAE LIG4     1       7.370  10.866  -6.443  1.00  0.00           O  
ATOM     19  OAF LIG4     1       1.693  15.345  -1.843  1.00  0.00           O  
ATOM     20  OAG LIG4     1       4.896  10.583  -5.107  1.00  0.00           O  
ATOM     21  OAH LIG4     1       5.815  13.644   0.731  1.00  0.00           O  
ATOM     22  OAI LIG4     1       6.913  13.518  -4.410  1.00  0.00           O  
ATOM     23  OAN LIG4     1       4.388  13.437  -3.160  1.00  0.00           O  
END
ENDMDL
MODEL        2
ATOM      1  CAA LIG4     1       1.960  17.063   0.566  1.00  0.00           C  
ATOM      2  CAB LIG4     1       8.234  12.508   2.423  1.00  0.00           C  
ATOM      3  CAJ LIG4     1       1.003  16.138   0.611  1.00  0.00           C  
ATOM      4  CAK LIG4     1       5.500  12.646  -4.205  1.00  0.00           C  
ATOM      5  CAL LIG4     1       1.355  14.622   0.608  1.00  0.00           C  
ATOM      6  CAO LIG4     1       7.377  13.372   1.543  1.00  0.00           C  
ATOM      7  CAP LIG4     1       2.055  14.804  -2.443  1.00  0.00           C  
ATOM      8  CAQ LIG4     1       2.724  14.328   0.069  1.00  0.00           C  
ATOM      9  CAR LIG4     1       2.964  14.324  -1.340  1.00  0.00           C  
ATOM     10  CAS LIG4     1       5.596  11.612  -3.054  1.00  0.00           C  
ATOM     11  CAT LIG4     1       3.812  13.945   1.045  1.00  0.00           C  
ATOM     12  CAU LIG4     1       6.017  12.311  -1.780  1.00  0.00           C  
ATOM     13  CAV LIG4     1       5.203  13.586   0.334  1.00  0.00           C  
ATOM     14  CAW LIG4     1       4.843  12.849  -0.972  1.00  0.00           C  
ATOM     15  NAM LIG4     1       6.207  12.874   1.210  1.00  0.00           N  
ATOM     16  OAC LIG4     1       7.684  14.468   1.158  1.00  0.00           O  
ATOM     17  OAD LIG4     1       2.395  14.723  -3.583  1.00  0.00           O  
ATOM     18  OAE LIG4     1       5.088  11.986  -5.418  1.00  0.00           O  
ATOM     19  OAF LIG4     1       0.946  15.299  -2.146  1.00  0.00           O  
ATOM     20  OAG LIG4     1       6.603  10.656  -3.366  1.00  0.00           O  
ATOM     21  OAH LIG4     1       4.059  15.019   2.050  1.00  0.00           O  
ATOM     22  OAI LIG4     1       7.064  13.301  -1.923  1.00  0.00           O  
ATOM     23  OAN LIG4     1       4.175  13.815  -1.788  1.00  0.00           O  
END
ENDMDL
MODEL        3
ATOM      1  CAA LIG4     1       3.953  15.866   1.333  1.00  0.00           C  
ATOM      2  CAB LIG4     1       8.726  10.004  -0.605  1.00  0.00           C  
ATOM      3  CAJ LIG4     1       3.071  15.027   1.784  1.00  0.00           C  
ATOM      4  CAK LIG4     1       6.361  11.686  -6.038  1.00  0.00           C  
ATOM      5  CAL LIG4     1       2.683  13.702   1.025  1.00  0.00           C  
ATOM      6  CAO LIG4     1       7.997  11.280  -0.900  1.00  0.00           C  
ATOM      7  CAP LIG4     1       2.121  14.576  -2.059  1.00  0.00           C  
ATOM      8  CAQ LIG4     1       3.496  13.358  -0.250  1.00  0.00           C  
ATOM      9  CAR LIG4     1       3.190  13.695  -1.544  1.00  0.00           C  
ATOM     10  CAS LIG4     1       5.408  11.560  -4.762  1.00  0.00           C  
ATOM     11  CAT LIG4     1       4.695  12.441   0.085  1.00  0.00           C  
ATOM     12  CAU LIG4     1       6.064  11.973  -3.442  1.00  0.00           C  
ATOM     13  CAV LIG4     1       5.778  12.402  -0.963  1.00  0.00           C  
ATOM     14  CAW LIG4     1       5.011  12.179  -2.250  1.00  0.00           C  
ATOM     15  NAM LIG4     1       6.687  11.335  -0.633  1.00  0.00           N  
ATOM     16  OAC LIG4     1       8.579  12.253  -1.499  1.00  0.00           O  
ATOM     17  OAD LIG4     1       1.715  14.560  -3.241  1.00  0.00           O  
ATOM     18  OAE LIG4     1       7.161  10.536  -6.049  1.00  0.00           O  
ATOM     19  OAF LIG4     1       1.430  15.241  -1.307  1.00  0.00           O  
ATOM     20  OAG LIG4     1       5.007  10.146  -4.602  1.00  0.00           O  
ATOM     21  OAH LIG4     1       5.352  12.886   1.296  1.00  0.00           O  
ATOM     22  OAI LIG4     1       6.735  13.196  -3.595  1.00  0.00           O  
ATOM     23  OAN LIG4     1       4.112  13.234  -2.511  1.00  0.00           O  
END
ENDMDL
MODEL        4
ATOM      1  CAA LIG4     1       3.387  15.612   2.387  1.00  0.00           C  
ATOM      2  CAB LIG4     1       8.858  11.064  -0.226  1.00  0.00           C  
ATOM      3  CAJ LIG4     1       2.661  15.431   1.279  1.00  0.00           C  
ATOM      4  CAK LIG4     1       5.397  14.361  -5.841  1.00  0.00           C  
ATOM      5  CAL LIG4     1       2.625  14.036   0.604  1.00  0.00           C  
ATOM      6  CAO LIG4     1       8.061  12.328  -0.280  1.00  0.00           C  
ATOM      7  CAP LIG4     1       1.996  15.010  -2.275  1.00  0.00           C  
ATOM      8  CAQ LIG4     1       3.588  13.955  -0.561  1.00  0.00           C  
ATOM      9  CAR LIG4     1       3.255  14.268  -1.840  1.00  0.00           C  
ATOM     10  CAS LIG4     1       6.336  13.363  -5.078  1.00  0.00           C  
ATOM     11  CAT LIG4     1       4.877  13.243  -0.135  1.00  0.00           C  
ATOM     12  CAU LIG4     1       6.582  13.654  -3.606  1.00  0.00           C  
ATOM     13  CAV LIG4     1       5.963  13.372  -1.133  1.00  0.00           C  
ATOM     14  CAW LIG4     1       5.442  13.244  -2.596  1.00  0.00           C  
ATOM     15  NAM LIG4     1       6.954  12.311  -1.020  1.00  0.00           N  
ATOM     16  OAC LIG4     1       8.338  13.259   0.408  1.00  0.00           O  
ATOM     17  OAD LIG4     1       1.789  15.362  -3.411  1.00  0.00           O  
ATOM     18  OAE LIG4     1       5.216  13.717  -7.160  1.00  0.00           O  
ATOM     19  OAF LIG4     1       1.067  15.211  -1.516  1.00  0.00           O  
ATOM     20  OAG LIG4     1       7.537  13.456  -5.764  1.00  0.00           O  
ATOM     21  OAH LIG4     1       5.319  14.028   0.953  1.00  0.00           O  
ATOM     22  OAI LIG4     1       6.939  15.111  -3.514  1.00  0.00           O  
ATOM     23  OAN LIG4     1       4.267  14.093  -2.806  1.00  0.00           O  
END
ENDMDL
MODEL        5
ATOM      1  CAA LIG4     1       2.258  18.071   0.728  1.00  0.00           C  
ATOM      2  CAB LIG4     1       8.563  14.382   1.609  1.00  0.00           C  
ATOM      3  CAJ LIG4     1       1.688  17.321   1.725  1.00  0.00           C  
ATOM      4  CAK LIG4     1       6.249  12.743  -4.261  1.00  0.00           C  
ATOM      5  CAL LIG4     1       1.657  15.760   1.685  1.00  0.00           C  
ATOM      6  CAO LIG4     1       7.523  15.057   0.789  1.00  0.00           C  
ATOM      7  CAP LIG4     1       0.990  15.349  -1.261  1.00  0.00           C  
ATOM      8  CAQ LIG4     1       2.617  15.278   0.709  1.00  0.00           C  
ATOM      9  CAR LIG4     1       2.331  15.094  -0.588  1.00  0.00           C  
ATOM     10  CAS LIG4     1       5.139  12.799  -3.197  1.00  0.00           C  
ATOM     11  CAT LIG4     1       4.020  14.980   1.222  1.00  0.00           C  
ATOM     12  CAU LIG4     1       5.587  13.754  -2.159  1.00  0.00           C  
ATOM     13  CAV LIG4     1       5.073  14.833   0.155  1.00  0.00           C  
ATOM     14  CAW LIG4     1       4.502  13.988  -1.031  1.00  0.00           C  
ATOM     15  NAM LIG4     1       6.381  14.300   0.741  1.00  0.00           N  
ATOM     16  OAC LIG4     1       7.507  16.238   0.389  1.00  0.00           O  
ATOM     17  OAD LIG4     1       0.950  15.339  -2.512  1.00  0.00           O  
ATOM     18  OAE LIG4     1       7.435  12.307  -3.664  1.00  0.00           O  
ATOM     19  OAF LIG4     1      -0.002  15.609  -0.671  1.00  0.00           O  
ATOM     20  OAG LIG4     1       5.126  11.461  -2.562  1.00  0.00           O  
ATOM     21  OAH LIG4     1       4.406  16.140   2.005  1.00  0.00           O  
ATOM     22  OAI LIG4     1       5.829  15.095  -2.724  1.00  0.00           O  
ATOM     23  OAN LIG4     1       3.339  14.672  -1.482  1.00  0.00           O  
END
ENDMDL
MODEL        6
ATOM      1  CAA LIG4     1       2.638  15.745   1.145  1.00  0.00           C  
ATOM      2  CAB LIG4     1       9.000  11.168  -0.901  1.00  0.00           C  
ATOM      3  CAJ LIG4     1       2.428  14.465   1.362  1.00  0.00           C  
ATOM      4  CAK LIG4     1       7.654  11.958  -5.066  1.00  0.00           C  
ATOM      5  CAL LIG4     1       2.540  13.377   0.350  1.00  0.00           C  
ATOM      6  CAO LIG4     1       8.059  12.431  -1.021  1.00  0.00           C  
ATOM      7  CAP LIG4     1       1.949  14.814  -2.409  1.00  0.00           C  
ATOM      8  CAQ LIG4     1       3.481  13.613  -0.815  1.00  0.00           C  
ATOM      9  CAR LIG4     1       3.198  14.216  -2.013  1.00  0.00           C  
ATOM     10  CAS LIG4     1       7.715  13.389  -4.391  1.00  0.00           C  
ATOM     11  CAT LIG4     1       4.882  12.970  -0.537  1.00  0.00           C  
ATOM     12  CAU LIG4     1       6.263  13.996  -4.141  1.00  0.00           C  
ATOM     13  CAV LIG4     1       5.891  13.296  -1.648  1.00  0.00           C  
ATOM     14  CAW LIG4     1       5.248  13.441  -3.057  1.00  0.00           C  
ATOM     15  NAM LIG4     1       6.924  12.197  -1.661  1.00  0.00           N  
ATOM     16  OAC LIG4     1       8.451  13.568  -0.739  1.00  0.00           O  
ATOM     17  OAD LIG4     1       1.690  15.077  -3.607  1.00  0.00           O  
ATOM     18  OAE LIG4     1       8.952  11.324  -5.090  1.00  0.00           O  
ATOM     19  OAF LIG4     1       1.030  15.029  -1.580  1.00  0.00           O  
ATOM     20  OAG LIG4     1       8.441  14.383  -5.217  1.00  0.00           O  
ATOM     21  OAH LIG4     1       5.371  13.456   0.778  1.00  0.00           O  
ATOM     22  OAI LIG4     1       5.531  13.867  -5.470  1.00  0.00           O  
ATOM     23  OAN LIG4     1       4.126  14.337  -3.002  1.00  0.00           O  
END
ENDMDL
MODEL        7
ATOM      1  CAA LIG4     1       2.222  14.161   2.162  1.00  0.00           C  
ATOM      2  CAB LIG4     1       9.591  11.983   0.876  1.00  0.00           C  
ATOM      3  CAJ LIG4     1       2.529  14.508   0.941  1.00  0.00           C  
ATOM      4  CAK LIG4     1       5.116  11.895  -4.932  1.00  0.00           C  
ATOM      5  CAL LIG4     1       3.611  15.524   0.522  1.00  0.00           C  
ATOM      6  CAO LIG4     1       8.865  13.099   0.250  1.00  0.00           C  
ATOM      7  CAP LIG4     1       3.052  15.175  -2.576  1.00  0.00           C  
ATOM      8  CAQ LIG4     1       4.510  14.913  -0.549  1.00  0.00           C  
ATOM      9  CAR LIG4     1       4.276  14.766  -1.881  1.00  0.00           C  
ATOM     10  CAS LIG4     1       6.400  11.464  -4.187  1.00  0.00           C  
ATOM     11  CAT LIG4     1       5.809  14.330   0.009  1.00  0.00           C  
ATOM     12  CAU LIG4     1       7.028  12.623  -3.406  1.00  0.00           C  
ATOM     13  CAV LIG4     1       6.856  13.770  -0.998  1.00  0.00           C  
ATOM     14  CAW LIG4     1       6.147  13.178  -2.186  1.00  0.00           C  
ATOM     15  NAM LIG4     1       7.801  12.788  -0.372  1.00  0.00           N  
ATOM     16  OAC LIG4     1       9.255  14.252   0.346  1.00  0.00           O  
ATOM     17  OAD LIG4     1       2.807  14.920  -3.742  1.00  0.00           O  
ATOM     18  OAE LIG4     1       4.614  10.563  -5.347  1.00  0.00           O  
ATOM     19  OAF LIG4     1       2.230  15.868  -1.980  1.00  0.00           O  
ATOM     20  OAG LIG4     1       7.275  11.105  -5.288  1.00  0.00           O  
ATOM     21  OAH LIG4     1       6.409  15.284   0.901  1.00  0.00           O  
ATOM     22  OAI LIG4     1       7.438  13.660  -4.336  1.00  0.00           O  
ATOM     23  OAN LIG4     1       5.231  14.187  -2.740  1.00  0.00           O  
END
ENDMDL
MODEL        8
ATOM      1  CAA LIG4     1       2.521  17.521  -0.919  1.00  0.00           C  
ATOM      2  CAB LIG4     1       7.590  13.259   3.083  1.00  0.00           C  
ATOM      3  CAJ LIG4     1       1.487  16.809  -0.495  1.00  0.00           C  
ATOM      4  CAK LIG4     1       6.220  11.711  -3.719  1.00  0.00           C  
ATOM      5  CAL LIG4     1       1.469  15.309  -0.244  1.00  0.00           C  
ATOM      6  CAO LIG4     1       7.170  13.774   1.753  1.00  0.00           C  
ATOM      7  CAP LIG4     1       2.618  14.709  -3.050  1.00  0.00           C  
ATOM      8  CAQ LIG4     1       2.827  14.543  -0.581  1.00  0.00           C  
ATOM      9  CAR LIG4     1       3.280  14.210  -1.806  1.00  0.00           C  
ATOM     10  CAS LIG4     1       6.319  11.207  -2.303  1.00  0.00           C  
ATOM     11  CAT LIG4     1       3.576  14.186   0.688  1.00  0.00           C  
ATOM     12  CAU LIG4     1       6.456  12.327  -1.275  1.00  0.00           C  
ATOM     13  CAV LIG4     1       5.107  13.894   0.319  1.00  0.00           C  
ATOM     14  CAW LIG4     1       5.051  12.798  -0.788  1.00  0.00           C  
ATOM     15  NAM LIG4     1       5.847  13.528   1.538  1.00  0.00           N  
ATOM     16  OAC LIG4     1       7.858  14.501   1.005  1.00  0.00           O  
ATOM     17  OAD LIG4     1       2.970  14.279  -4.119  1.00  0.00           O  
ATOM     18  OAE LIG4     1       6.441  10.603  -4.642  1.00  0.00           O  
ATOM     19  OAF LIG4     1       1.646  15.422  -3.049  1.00  0.00           O  
ATOM     20  OAG LIG4     1       7.372  10.279  -2.109  1.00  0.00           O  
ATOM     21  OAH LIG4     1       3.595  15.194   1.712  1.00  0.00           O  
ATOM     22  OAI LIG4     1       7.292  13.466  -1.697  1.00  0.00           O  
ATOM     23  OAN LIG4     1       4.394  13.503  -1.934  1.00  0.00           O  
END
ENDMDL
MODEL        9
ATOM      1  CAA LIG4     1       2.733  13.769   0.663  1.00  0.00           C  
ATOM      2  CAB LIG4     1       9.770  11.378  -2.183  1.00  0.00           C  
ATOM      3  CAJ LIG4     1       2.753  14.726  -0.250  1.00  0.00           C  
ATOM      4  CAK LIG4     1       6.037  12.174  -7.633  1.00  0.00           C  
ATOM      5  CAL LIG4     1       3.885  15.580  -0.741  1.00  0.00           C  
ATOM      6  CAO LIG4     1       8.868  12.506  -2.660  1.00  0.00           C  
ATOM      7  CAP LIG4     1       2.641  15.310  -3.453  1.00  0.00           C  
ATOM      8  CAQ LIG4     1       4.511  14.771  -1.860  1.00  0.00           C  
ATOM      9  CAR LIG4     1       3.929  14.619  -3.010  1.00  0.00           C  
ATOM     10  CAS LIG4     1       5.373  12.210  -6.225  1.00  0.00           C  
ATOM     11  CAT LIG4     1       5.751  14.002  -1.481  1.00  0.00           C  
ATOM     12  CAU LIG4     1       6.280  12.716  -5.033  1.00  0.00           C  
ATOM     13  CAV LIG4     1       6.516  13.416  -2.648  1.00  0.00           C  
ATOM     14  CAW LIG4     1       5.536  12.905  -3.702  1.00  0.00           C  
ATOM     15  NAM LIG4     1       7.559  12.435  -2.282  1.00  0.00           N  
ATOM     16  OAC LIG4     1       9.232  13.498  -3.333  1.00  0.00           O  
ATOM     17  OAD LIG4     1       2.039  14.809  -4.398  1.00  0.00           O  
ATOM     18  OAE LIG4     1       7.194  11.465  -7.564  1.00  0.00           O  
ATOM     19  OAF LIG4     1       2.077  16.253  -2.928  1.00  0.00           O  
ATOM     20  OAG LIG4     1       4.741  10.959  -5.909  1.00  0.00           O  
ATOM     21  OAH LIG4     1       6.697  14.800  -0.848  1.00  0.00           O  
ATOM     22  OAI LIG4     1       6.916  13.902  -5.473  1.00  0.00           O  
ATOM     23  OAN LIG4     1       4.492  13.803  -3.990  1.00  0.00           O  
END
ENDMDL
MODEL       10
ATOM      1  CAA LIG4     1       1.281  18.285   0.928  1.00  0.00           C  
ATOM      2  CAB LIG4     1       8.338  15.610   1.219  1.00  0.00           C  
ATOM      3  CAJ LIG4     1       0.936  17.291   1.781  1.00  0.00           C  
ATOM      4  CAK LIG4     1       5.899  12.882  -4.355  1.00  0.00           C  
ATOM      5  CAL LIG4     1       1.299  15.876   1.630  1.00  0.00           C  
ATOM      6  CAO LIG4     1       6.918  15.977   0.883  1.00  0.00           C  
ATOM      7  CAP LIG4     1       0.596  15.512  -1.367  1.00  0.00           C  
ATOM      8  CAQ LIG4     1       2.284  15.557   0.553  1.00  0.00           C  
ATOM      9  CAR LIG4     1       1.987  15.307  -0.727  1.00  0.00           C  
ATOM     10  CAS LIG4     1       4.857  13.128  -3.240  1.00  0.00           C  
ATOM     11  CAT LIG4     1       3.664  15.394   1.094  1.00  0.00           C  
ATOM     12  CAU LIG4     1       5.203  14.340  -2.326  1.00  0.00           C  
ATOM     13  CAV LIG4     1       4.718  15.400  -0.055  1.00  0.00           C  
ATOM     14  CAW LIG4     1       4.225  14.448  -1.174  1.00  0.00           C  
ATOM     15  NAM LIG4     1       6.034  15.126   0.392  1.00  0.00           N  
ATOM     16  OAC LIG4     1       6.595  17.133   1.027  1.00  0.00           O  
ATOM     17  OAD LIG4     1       0.450  15.234  -2.536  1.00  0.00           O  
ATOM     18  OAE LIG4     1       7.064  12.268  -3.687  1.00  0.00           O  
ATOM     19  OAF LIG4     1      -0.389  15.722  -0.752  1.00  0.00           O  
ATOM     20  OAG LIG4     1       4.739  11.953  -2.389  1.00  0.00           O  
ATOM     21  OAH LIG4     1       3.937  16.390   2.141  1.00  0.00           O  
ATOM     22  OAI LIG4     1       5.272  15.474  -3.179  1.00  0.00           O  
ATOM     23  OAN LIG4     1       2.953  14.934  -1.696  1.00  0.00           O  
END
ENDMDL
MODEL       11
ATOM      1  CAA LIG4     1       0.374  12.828   1.677  1.00  0.00           C  
ATOM      2  CAB LIG4     1       7.775  11.482   2.208  1.00  0.00           C  
ATOM      3  CAJ LIG4     1       0.238  14.007   1.044  1.00  0.00           C  
ATOM      4  CAK LIG4     1       5.362  13.073  -4.326  1.00  0.00           C  
ATOM      5  CAL LIG4     1       1.424  14.922   0.889  1.00  0.00           C  
ATOM      6  CAO LIG4     1       7.193  12.483   1.257  1.00  0.00           C  
ATOM      7  CAP LIG4     1       1.971  14.922  -2.270  1.00  0.00           C  
ATOM      8  CAQ LIG4     1       2.618  14.336   0.115  1.00  0.00           C  
ATOM      9  CAR LIG4     1       2.884  14.394  -1.243  1.00  0.00           C  
ATOM     10  CAS LIG4     1       5.704  11.995  -3.298  1.00  0.00           C  
ATOM     11  CAT LIG4     1       3.654  13.713   1.030  1.00  0.00           C  
ATOM     12  CAU LIG4     1       6.029  12.444  -1.841  1.00  0.00           C  
ATOM     13  CAV LIG4     1       4.992  13.394   0.426  1.00  0.00           C  
ATOM     14  CAW LIG4     1       4.768  12.836  -0.984  1.00  0.00           C  
ATOM     15  NAM LIG4     1       5.852  12.523   1.202  1.00  0.00           N  
ATOM     16  OAC LIG4     1       7.837  13.090   0.449  1.00  0.00           O  
ATOM     17  OAD LIG4     1       2.190  14.734  -3.456  1.00  0.00           O  
ATOM     18  OAE LIG4     1       6.366  14.063  -4.419  1.00  0.00           O  
ATOM     19  OAF LIG4     1       0.960  15.468  -2.007  1.00  0.00           O  
ATOM     20  OAG LIG4     1       6.867  11.360  -3.804  1.00  0.00           O  
ATOM     21  OAH LIG4     1       4.005  14.472   2.187  1.00  0.00           O  
ATOM     22  OAI LIG4     1       6.840  13.617  -1.800  1.00  0.00           O  
ATOM     23  OAN LIG4     1       4.007  13.770  -1.788  1.00  0.00           O  
END
ENDMDL
MODEL       12
ATOM      1  CAA LIG4     1       3.470  17.803  -1.111  1.00  0.00           C  
ATOM      2  CAB LIG4     1       8.694  11.161  -0.006  1.00  0.00           C  
ATOM      3  CAJ LIG4     1       2.599  16.976  -0.539  1.00  0.00           C  
ATOM      4  CAK LIG4     1       5.179  12.855  -6.128  1.00  0.00           C  
ATOM      5  CAL LIG4     1       2.669  15.418  -0.592  1.00  0.00           C  
ATOM      6  CAO LIG4     1       8.128  12.362  -0.611  1.00  0.00           C  
ATOM      7  CAP LIG4     1       2.676  15.263  -3.639  1.00  0.00           C  
ATOM      8  CAQ LIG4     1       3.810  14.798  -1.422  1.00  0.00           C  
ATOM      9  CAR LIG4     1       3.786  14.734  -2.775  1.00  0.00           C  
ATOM     10  CAS LIG4     1       5.609  11.789  -5.140  1.00  0.00           C  
ATOM     11  CAT LIG4     1       4.975  14.083  -0.644  1.00  0.00           C  
ATOM     12  CAU LIG4     1       6.325  12.298  -3.844  1.00  0.00           C  
ATOM     13  CAV LIG4     1       6.089  13.396  -1.577  1.00  0.00           C  
ATOM     14  CAW LIG4     1       5.322  12.874  -2.834  1.00  0.00           C  
ATOM     15  NAM LIG4     1       6.801  12.324  -0.856  1.00  0.00           N  
ATOM     16  OAC LIG4     1       8.826  13.238  -0.974  1.00  0.00           O  
ATOM     17  OAD LIG4     1       2.724  15.005  -4.839  1.00  0.00           O  
ATOM     18  OAE LIG4     1       6.423  13.506  -6.593  1.00  0.00           O  
ATOM     19  OAF LIG4     1       1.846  16.053  -3.220  1.00  0.00           O  
ATOM     20  OAG LIG4     1       6.583  10.857  -5.723  1.00  0.00           O  
ATOM     21  OAH LIG4     1       5.597  15.014   0.295  1.00  0.00           O  
ATOM     22  OAI LIG4     1       7.392  13.139  -4.134  1.00  0.00           O  
ATOM     23  OAN LIG4     1       4.787  14.109  -3.517  1.00  0.00           O  
END
ENDMDL
MODEL       13
ATOM      1  CAA LIG4     1       2.145  18.298   0.766  1.00  0.00           C  
ATOM      2  CAB LIG4     1       8.722  15.884   2.027  1.00  0.00           C  
ATOM      3  CAJ LIG4     1       1.355  17.379   1.373  1.00  0.00           C  
ATOM      4  CAK LIG4     1       5.486  13.114  -3.422  1.00  0.00           C  
ATOM      5  CAL LIG4     1       1.504  15.863   1.310  1.00  0.00           C  
ATOM      6  CAO LIG4     1       7.621  16.275   1.078  1.00  0.00           C  
ATOM      7  CAP LIG4     1       1.741  15.582  -1.776  1.00  0.00           C  
ATOM      8  CAQ LIG4     1       2.768  15.530   0.493  1.00  0.00           C  
ATOM      9  CAR LIG4     1       2.868  15.393  -0.860  1.00  0.00           C  
ATOM     10  CAS LIG4     1       6.740  13.509  -2.546  1.00  0.00           C  
ATOM     11  CAT LIG4     1       4.015  15.426   1.324  1.00  0.00           C  
ATOM     12  CAU LIG4     1       6.562  14.750  -1.681  1.00  0.00           C  
ATOM     13  CAV LIG4     1       5.249  15.615   0.402  1.00  0.00           C  
ATOM     14  CAW LIG4     1       5.216  14.669  -0.788  1.00  0.00           C  
ATOM     15  NAM LIG4     1       6.568  15.506   1.134  1.00  0.00           N  
ATOM     16  OAC LIG4     1       7.755  17.163   0.277  1.00  0.00           O  
ATOM     17  OAD LIG4     1       1.948  15.422  -2.948  1.00  0.00           O  
ATOM     18  OAE LIG4     1       5.293  14.060  -4.437  1.00  0.00           O  
ATOM     19  OAF LIG4     1       0.565  15.921  -1.398  1.00  0.00           O  
ATOM     20  OAG LIG4     1       7.843  13.693  -3.410  1.00  0.00           O  
ATOM     21  OAH LIG4     1       4.101  16.336   2.414  1.00  0.00           O  
ATOM     22  OAI LIG4     1       6.450  15.860  -2.429  1.00  0.00           O  
ATOM     23  OAN LIG4     1       4.022  15.002  -1.551  1.00  0.00           O  
END
ENDMDL
MODEL       14
ATOM      1  CAA LIG4     1       2.647  16.140   1.397  1.00  0.00           C  
ATOM      2  CAB LIG4     1       8.929  12.550  -1.181  1.00  0.00           C  
ATOM      3  CAJ LIG4     1       1.900  15.053   1.389  1.00  0.00           C  
ATOM      4  CAK LIG4     1       4.413  16.017  -5.689  1.00  0.00           C  
ATOM      5  CAL LIG4     1       2.099  13.835   0.595  1.00  0.00           C  
ATOM      6  CAO LIG4     1       7.808  13.598  -1.236  1.00  0.00           C  
ATOM      7  CAP LIG4     1       1.254  15.328  -2.087  1.00  0.00           C  
ATOM      8  CAQ LIG4     1       2.930  13.921  -0.670  1.00  0.00           C  
ATOM      9  CAR LIG4     1       2.527  14.489  -1.834  1.00  0.00           C  
ATOM     10  CAS LIG4     1       5.183  14.766  -5.365  1.00  0.00           C  
ATOM     11  CAT LIG4     1       4.328  13.366  -0.459  1.00  0.00           C  
ATOM     12  CAU LIG4     1       5.629  14.702  -3.878  1.00  0.00           C  
ATOM     13  CAV LIG4     1       5.335  13.921  -1.500  1.00  0.00           C  
ATOM     14  CAW LIG4     1       4.679  13.919  -2.922  1.00  0.00           C  
ATOM     15  NAM LIG4     1       6.611  13.159  -1.516  1.00  0.00           N  
ATOM     16  OAC LIG4     1       7.960  14.757  -1.007  1.00  0.00           O  
ATOM     17  OAD LIG4     1       1.079  15.939  -3.146  1.00  0.00           O  
ATOM     18  OAE LIG4     1       3.993  16.190  -7.083  1.00  0.00           O  
ATOM     19  OAF LIG4     1       0.320  15.300  -1.282  1.00  0.00           O  
ATOM     20  OAG LIG4     1       6.426  14.789  -6.114  1.00  0.00           O  
ATOM     21  OAH LIG4     1       4.950  13.670   0.829  1.00  0.00           O  
ATOM     22  OAI LIG4     1       5.993  15.967  -3.323  1.00  0.00           O  
ATOM     23  OAN LIG4     1       3.434  14.593  -2.897  1.00  0.00           O  
END
ENDMDL
MODEL       15
ATOM      1  CAA LIG4     1       3.029  14.874   2.452  1.00  0.00           C  
ATOM      2  CAB LIG4     1       9.007  10.479  -0.577  1.00  0.00           C  
ATOM      3  CAJ LIG4     1       2.835  14.685   1.128  1.00  0.00           C  
ATOM      4  CAK LIG4     1       5.841  10.879  -6.501  1.00  0.00           C  
ATOM      5  CAL LIG4     1       2.682  13.353   0.357  1.00  0.00           C  
ATOM      6  CAO LIG4     1       8.136  11.271  -1.467  1.00  0.00           C  
ATOM      7  CAP LIG4     1       2.285  14.464  -2.667  1.00  0.00           C  
ATOM      8  CAQ LIG4     1       3.568  13.141  -0.901  1.00  0.00           C  
ATOM      9  CAR LIG4     1       3.345  13.462  -2.183  1.00  0.00           C  
ATOM     10  CAS LIG4     1       4.965  11.003  -5.345  1.00  0.00           C  
ATOM     11  CAT LIG4     1       4.649  12.121  -0.517  1.00  0.00           C  
ATOM     12  CAU LIG4     1       5.788  11.504  -4.116  1.00  0.00           C  
ATOM     13  CAV LIG4     1       5.776  12.076  -1.632  1.00  0.00           C  
ATOM     14  CAW LIG4     1       4.902  11.796  -2.896  1.00  0.00           C  
ATOM     15  NAM LIG4     1       6.776  11.145  -1.166  1.00  0.00           N  
ATOM     16  OAC LIG4     1       8.463  11.932  -2.413  1.00  0.00           O  
ATOM     17  OAD LIG4     1       1.981  14.583  -3.894  1.00  0.00           O  
ATOM     18  OAE LIG4     1       5.308  10.327  -7.663  1.00  0.00           O  
ATOM     19  OAF LIG4     1       1.727  15.257  -1.907  1.00  0.00           O  
ATOM     20  OAG LIG4     1       4.615   9.686  -5.025  1.00  0.00           O  
ATOM     21  OAH LIG4     1       5.272  12.625   0.623  1.00  0.00           O  
ATOM     22  OAI LIG4     1       6.598  12.601  -4.433  1.00  0.00           O  
ATOM     23  OAN LIG4     1       4.012  12.906  -3.248  1.00  0.00           O  
END
ENDMDL
MODEL       16
ATOM      1  CAA LIG4     1       3.262  14.063   0.858  1.00  0.00           C  
ATOM      2  CAB LIG4     1      10.076  12.283  -3.684  1.00  0.00           C  
ATOM      3  CAJ LIG4     1       3.264  14.352  -0.465  1.00  0.00           C  
ATOM      4  CAK LIG4     1       4.779  11.217  -7.933  1.00  0.00           C  
ATOM      5  CAL LIG4     1       4.172  15.358  -1.127  1.00  0.00           C  
ATOM      6  CAO LIG4     1       9.030  13.250  -4.176  1.00  0.00           C  
ATOM      7  CAP LIG4     1       2.329  15.074  -3.754  1.00  0.00           C  
ATOM      8  CAQ LIG4     1       4.648  14.917  -2.532  1.00  0.00           C  
ATOM      9  CAR LIG4     1       3.793  14.725  -3.625  1.00  0.00           C  
ATOM     10  CAS LIG4     1       4.743  11.430  -6.366  1.00  0.00           C  
ATOM     11  CAT LIG4     1       6.104  14.501  -2.485  1.00  0.00           C  
ATOM     12  CAU LIG4     1       5.776  12.350  -5.738  1.00  0.00           C  
ATOM     13  CAV LIG4     1       6.563  13.797  -3.818  1.00  0.00           C  
ATOM     14  CAW LIG4     1       5.359  13.026  -4.485  1.00  0.00           C  
ATOM     15  NAM LIG4     1       7.783  13.014  -3.667  1.00  0.00           N  
ATOM     16  OAC LIG4     1       9.222  14.138  -4.976  1.00  0.00           O  
ATOM     17  OAD LIG4     1       1.853  15.009  -4.876  1.00  0.00           O  
ATOM     18  OAE LIG4     1       6.189  11.134  -8.358  1.00  0.00           O  
ATOM     19  OAF LIG4     1       1.623  15.525  -2.834  1.00  0.00           O  
ATOM     20  OAG LIG4     1       5.025  10.129  -5.859  1.00  0.00           O  
ATOM     21  OAH LIG4     1       7.022  15.642  -2.313  1.00  0.00           O  
ATOM     22  OAI LIG4     1       6.246  13.384  -6.618  1.00  0.00           O  
ATOM     23  OAN LIG4     1       4.287  14.026  -4.757  1.00  0.00           O  
END
ENDMDL
MODEL       17
ATOM      1  CAA LIG4     1       3.689  16.969  -0.857  1.00  0.00           C  
ATOM      2  CAB LIG4     1       8.968  12.588   2.375  1.00  0.00           C  
ATOM      3  CAJ LIG4     1       2.560  16.421  -0.448  1.00  0.00           C  
ATOM      4  CAK LIG4     1       7.415  11.136  -4.178  1.00  0.00           C  
ATOM      5  CAL LIG4     1       2.496  14.939  -0.083  1.00  0.00           C  
ATOM      6  CAO LIG4     1       8.128  13.315   1.333  1.00  0.00           C  
ATOM      7  CAP LIG4     1       3.143  14.260  -3.002  1.00  0.00           C  
ATOM      8  CAQ LIG4     1       3.722  14.199  -0.550  1.00  0.00           C  
ATOM      9  CAR LIG4     1       4.020  13.859  -1.840  1.00  0.00           C  
ATOM     10  CAS LIG4     1       6.650  10.834  -2.920  1.00  0.00           C  
ATOM     11  CAT LIG4     1       4.610  13.660   0.568  1.00  0.00           C  
ATOM     12  CAU LIG4     1       7.090  11.781  -1.709  1.00  0.00           C  
ATOM     13  CAV LIG4     1       6.024  13.351   0.115  1.00  0.00           C  
ATOM     14  CAW LIG4     1       5.834  12.386  -1.106  1.00  0.00           C  
ATOM     15  NAM LIG4     1       6.892  12.784   1.142  1.00  0.00           N  
ATOM     16  OAC LIG4     1       8.495  14.371   0.906  1.00  0.00           O  
ATOM     17  OAD LIG4     1       3.708  14.184  -4.062  1.00  0.00           O  
ATOM     18  OAE LIG4     1       8.826  10.841  -4.081  1.00  0.00           O  
ATOM     19  OAF LIG4     1       2.000  14.690  -2.864  1.00  0.00           O  
ATOM     20  OAG LIG4     1       6.826   9.493  -2.519  1.00  0.00           O  
ATOM     21  OAH LIG4     1       4.780  14.599   1.637  1.00  0.00           O  
ATOM     22  OAI LIG4     1       8.066  12.724  -1.956  1.00  0.00           O  
ATOM     23  OAN LIG4     1       5.165  13.164  -2.136  1.00  0.00           O  
END
ENDMDL
MODEL       18
ATOM      1  CAA LIG4     1       2.009  13.896  -0.013  1.00  0.00           C  
ATOM      2  CAB LIG4     1       8.591  10.056  -0.496  1.00  0.00           C  
ATOM      3  CAJ LIG4     1       2.391  14.427  -1.167  1.00  0.00           C  
ATOM      4  CAK LIG4     1       5.168  11.441  -6.913  1.00  0.00           C  
ATOM      5  CAL LIG4     1       3.724  15.081  -1.398  1.00  0.00           C  
ATOM      6  CAO LIG4     1       8.285  11.295  -1.396  1.00  0.00           C  
ATOM      7  CAP LIG4     1       3.423  15.090  -4.466  1.00  0.00           C  
ATOM      8  CAQ LIG4     1       4.637  14.313  -2.331  1.00  0.00           C  
ATOM      9  CAR LIG4     1       4.463  14.290  -3.676  1.00  0.00           C  
ATOM     10  CAS LIG4     1       5.674  10.510  -5.848  1.00  0.00           C  
ATOM     11  CAT LIG4     1       5.640  13.425  -1.625  1.00  0.00           C  
ATOM     12  CAU LIG4     1       6.510  11.319  -4.831  1.00  0.00           C  
ATOM     13  CAV LIG4     1       6.494  12.536  -2.573  1.00  0.00           C  
ATOM     14  CAW LIG4     1       5.674  12.196  -3.822  1.00  0.00           C  
ATOM     15  NAM LIG4     1       7.065  11.301  -1.919  1.00  0.00           N  
ATOM     16  OAC LIG4     1       9.106  12.102  -1.700  1.00  0.00           O  
ATOM     17  OAD LIG4     1       3.386  15.124  -5.677  1.00  0.00           O  
ATOM     18  OAE LIG4     1       4.844  10.636  -8.040  1.00  0.00           O  
ATOM     19  OAF LIG4     1       2.541  15.661  -3.871  1.00  0.00           O  
ATOM     20  OAG LIG4     1       6.473   9.452  -6.323  1.00  0.00           O  
ATOM     21  OAH LIG4     1       6.430  14.211  -0.830  1.00  0.00           O  
ATOM     22  OAI LIG4     1       7.558  12.091  -5.413  1.00  0.00           O  
ATOM     23  OAN LIG4     1       5.253  13.421  -4.415  1.00  0.00           O  
END
ENDMDL
MODEL       19
ATOM      1  CAA LIG4     1      -0.885  13.838   1.717  1.00  0.00           C  
ATOM      2  CAB LIG4     1       8.222  11.189   1.772  1.00  0.00           C  
ATOM      3  CAJ LIG4     1       0.303  13.262   1.765  1.00  0.00           C  
ATOM      4  CAK LIG4     1       4.677  12.942  -4.093  1.00  0.00           C  
ATOM      5  CAL LIG4     1       1.531  14.106   1.861  1.00  0.00           C  
ATOM      6  CAO LIG4     1       7.287  12.376   1.507  1.00  0.00           C  
ATOM      7  CAP LIG4     1       1.525  14.539  -1.126  1.00  0.00           C  
ATOM      8  CAQ LIG4     1       2.632  13.733   0.935  1.00  0.00           C  
ATOM      9  CAR LIG4     1       2.640  13.850  -0.442  1.00  0.00           C  
ATOM     10  CAS LIG4     1       5.415  11.921  -3.203  1.00  0.00           C  
ATOM     11  CAT LIG4     1       3.838  13.026   1.588  1.00  0.00           C  
ATOM     12  CAU LIG4     1       5.769  12.376  -1.734  1.00  0.00           C  
ATOM     13  CAV LIG4     1       5.034  13.004   0.684  1.00  0.00           C  
ATOM     14  CAW LIG4     1       4.611  12.497  -0.757  1.00  0.00           C  
ATOM     15  NAM LIG4     1       6.022  12.114   1.330  1.00  0.00           N  
ATOM     16  OAC LIG4     1       7.695  13.483   1.187  1.00  0.00           O  
ATOM     17  OAD LIG4     1       1.397  14.268  -2.337  1.00  0.00           O  
ATOM     18  OAE LIG4     1       4.383  12.341  -5.366  1.00  0.00           O  
ATOM     19  OAF LIG4     1       0.701  15.362  -0.672  1.00  0.00           O  
ATOM     20  OAG LIG4     1       6.644  11.613  -3.936  1.00  0.00           O  
ATOM     21  OAH LIG4     1       4.171  13.639   2.812  1.00  0.00           O  
ATOM     22  OAI LIG4     1       6.521  13.689  -1.775  1.00  0.00           O  
ATOM     23  OAN LIG4     1       3.690  13.512  -1.268  1.00  0.00           O  
END
ENDMDL
