# Supplementary material for: The Influence of 150-Cavity Binders on the Dynamics of Influenza A Neuraminidases as Revealed by Molecular Dynamics Simulations and Combined Clustering
Source: PLoS One. 2013 Mar 27;8(3):e59873. doi: 10.1371/journal.pone.0059873 (PMC3609799; doi:10.1371/journal.pone.0059873)
Supplement: Structures S1 — The coordinates of the top 20 most populated ligand and top 40 most populated enzyme clusters in PDB format. (ZIP) [file pone.0059873.s011.zip › N8open_5.pdb]

MODEL        1
ATOM      1  CAB LIG5     1       9.898  11.175   0.651  1.00  0.00           C  
ATOM      2  CAI LIG5     1       3.406  15.440   1.478  1.00  0.00           C  
ATOM      3  CAJ LIG5     1       3.676  16.010   2.683  1.00  0.00           C  
ATOM      4  CAK LIG5     1       5.839  12.196  -4.947  1.00  0.00           C  
ATOM      5  CAL LIG5     1       4.148  19.186   4.746  1.00  0.00           C  
ATOM      6  CAM LIG5     1       3.051  19.797   2.751  1.00  0.00           C  
ATOM      7  CAN LIG5     1       4.186  17.925   4.309  1.00  0.00           C  
ATOM      8  CAO LIG5     1       8.963  12.172  -0.054  1.00  0.00           C  
ATOM      9  CAP LIG5     1       2.847  14.173  -1.944  1.00  0.00           C  
ATOM     10  CAQ LIG5     1       4.304  13.556   0.123  1.00  0.00           C  
ATOM     11  CAR LIG5     1       4.082  13.651  -1.207  1.00  0.00           C  
ATOM     12  CAS LIG5     1       6.113  11.068  -3.889  1.00  0.00           C  
ATOM     13  CAT LIG5     1       5.502  12.917   0.708  1.00  0.00           C  
ATOM     14  CAU LIG5     1       6.922  11.709  -2.709  1.00  0.00           C  
ATOM     15  CAV LIG5     1       6.662  12.843  -0.336  1.00  0.00           C  
ATOM     16  CAW LIG5     1       6.014  12.186  -1.555  1.00  0.00           C  
ATOM     17  CAX LIG5     1       3.654  17.481   3.075  1.00  0.00           C  
ATOM     18  NAM LIG5     1       7.674  12.030   0.244  1.00  0.00           N  
ATOM     19  OAC LIG5     1       9.332  13.035  -0.783  1.00  0.00           O  
ATOM     20  OAD LIG5     1       2.903  14.350  -3.150  1.00  0.00           O  
ATOM     21  OAE LIG5     1       4.936  11.698  -5.854  1.00  0.00           O  
ATOM     22  OAF LIG5     1       1.902  14.661  -1.320  1.00  0.00           O  
ATOM     23  OAG LIG5     1       6.789  10.004  -4.498  1.00  0.00           O  
ATOM     24  OAH LIG5     1       6.018  13.735   1.750  1.00  0.00           O  
ATOM     25  OAI LIG5     1       7.896  12.688  -3.151  1.00  0.00           O  
ATOM     26  OAN LIG5     1       5.018  13.179  -2.101  1.00  0.00           O  
ATOM     27  CBD LIG5     1       3.642  21.664   4.396  1.00  0.00           C  
ATOM     28  C01 LIG5     1       3.565  20.151   3.983  1.00  0.00           C  
ATOM     29  C02 LIG5     1       3.120  18.488   2.283  1.00  0.00           C  
ATOM     30  C03 LIG5     1       3.277  13.952   1.245  1.00  0.00           C  
END
ENDMDL
MODEL        2
ATOM      1  CAB LIG5     1      10.094  15.292  -4.049  1.00  0.00           C  
ATOM      2  CAI LIG5     1       3.548  18.551  -0.843  1.00  0.00           C  
ATOM      3  CAJ LIG5     1       3.295  19.455   0.085  1.00  0.00           C  
ATOM      4  CAK LIG5     1       5.515  12.044  -6.710  1.00  0.00           C  
ATOM      5  CAL LIG5     1       1.933  22.948   0.622  1.00  0.00           C  
ATOM      6  CAM LIG5     1       2.108  22.533  -1.711  1.00  0.00           C  
ATOM      7  CAN LIG5     1       2.555  21.716   0.931  1.00  0.00           C  
ATOM      8  CAO LIG5     1       8.749  15.858  -4.236  1.00  0.00           C  
ATOM      9  CAP LIG5     1       2.077  15.629  -2.619  1.00  0.00           C  
ATOM     10  CAQ LIG5     1       4.399  16.335  -1.756  1.00  0.00           C  
ATOM     11  CAR LIG5     1       3.597  15.622  -2.608  1.00  0.00           C  
ATOM     12  CAS LIG5     1       5.087  12.812  -5.420  1.00  0.00           C  
ATOM     13  CAT LIG5     1       5.934  16.233  -1.878  1.00  0.00           C  
ATOM     14  CAU LIG5     1       6.002  13.993  -5.029  1.00  0.00           C  
ATOM     15  CAV LIG5     1       6.420  15.830  -3.314  1.00  0.00           C  
ATOM     16  CAW LIG5     1       5.576  14.560  -3.707  1.00  0.00           C  
ATOM     17  CAX LIG5     1       2.770  20.847  -0.167  1.00  0.00           C  
ATOM     18  NAM LIG5     1       7.901  15.630  -3.231  1.00  0.00           N  
ATOM     19  OAC LIG5     1       8.421  16.448  -5.213  1.00  0.00           O  
ATOM     20  OAD LIG5     1       1.463  14.927  -3.397  1.00  0.00           O  
ATOM     21  OAE LIG5     1       4.545  11.017  -6.966  1.00  0.00           O  
ATOM     22  OAF LIG5     1       1.452  16.459  -2.001  1.00  0.00           O  
ATOM     23  OAG LIG5     1       4.986  11.919  -4.263  1.00  0.00           O  
ATOM     24  OAH LIG5     1       6.519  17.511  -1.561  1.00  0.00           O  
ATOM     25  OAI LIG5     1       5.979  14.969  -6.046  1.00  0.00           O  
ATOM     26  OAN LIG5     1       4.199  14.959  -3.680  1.00  0.00           O  
ATOM     27  CBD LIG5     1       1.220  24.776  -0.989  1.00  0.00           C  
ATOM     28  C01 LIG5     1       1.793  23.402  -0.666  1.00  0.00           C  
ATOM     29  C02 LIG5     1       2.640  21.291  -1.455  1.00  0.00           C  
ATOM     30  C03 LIG5     1       3.883  17.115  -0.557  1.00  0.00           C  
END
ENDMDL
MODEL        3
ATOM      1  CAB LIG5     1      10.126  15.956  -4.623  1.00  0.00           C  
ATOM      2  CAI LIG5     1       3.104  18.100  -1.823  1.00  0.00           C  
ATOM      3  CAJ LIG5     1       2.158  18.865  -1.274  1.00  0.00           C  
ATOM      4  CAK LIG5     1       5.504  11.461  -6.676  1.00  0.00           C  
ATOM      5  CAL LIG5     1      -0.128  21.746  -1.928  1.00  0.00           C  
ATOM      6  CAM LIG5     1       0.747  21.059  -4.006  1.00  0.00           C  
ATOM      7  CAN LIG5     1       0.547  20.646  -1.268  1.00  0.00           C  
ATOM      8  CAO LIG5     1       8.661  16.287  -4.552  1.00  0.00           C  
ATOM      9  CAP LIG5     1       2.132  15.092  -2.773  1.00  0.00           C  
ATOM     10  CAQ LIG5     1       4.442  16.155  -2.187  1.00  0.00           C  
ATOM     11  CAR LIG5     1       3.671  15.334  -2.918  1.00  0.00           C  
ATOM     12  CAS LIG5     1       5.458  12.166  -5.318  1.00  0.00           C  
ATOM     13  CAT LIG5     1       5.924  16.186  -2.318  1.00  0.00           C  
ATOM     14  CAU LIG5     1       5.983  13.544  -5.356  1.00  0.00           C  
ATOM     15  CAV LIG5     1       6.298  15.587  -3.729  1.00  0.00           C  
ATOM     16  CAW LIG5     1       5.628  14.205  -3.993  1.00  0.00           C  
ATOM     17  CAX LIG5     1       1.356  19.846  -2.039  1.00  0.00           C  
ATOM     18  NAM LIG5     1       7.791  15.468  -3.844  1.00  0.00           N  
ATOM     19  OAC LIG5     1       8.208  17.208  -5.195  1.00  0.00           O  
ATOM     20  OAD LIG5     1       1.560  14.344  -3.529  1.00  0.00           O  
ATOM     21  OAE LIG5     1       4.676  10.329  -6.616  1.00  0.00           O  
ATOM     22  OAF LIG5     1       1.564  15.510  -1.808  1.00  0.00           O  
ATOM     23  OAG LIG5     1       6.295  11.503  -4.415  1.00  0.00           O  
ATOM     24  OAH LIG5     1       6.487  17.552  -2.266  1.00  0.00           O  
ATOM     25  OAI LIG5     1       5.379  14.266  -6.496  1.00  0.00           O  
ATOM     26  OAN LIG5     1       4.174  14.394  -3.856  1.00  0.00           O  
ATOM     27  CBD LIG5     1      -0.926  22.929  -3.979  1.00  0.00           C  
ATOM     28  C01 LIG5     1      -0.083  21.921  -3.284  1.00  0.00           C  
ATOM     29  C02 LIG5     1       1.462  20.012  -3.394  1.00  0.00           C  
ATOM     30  C03 LIG5     1       3.888  17.081  -1.109  1.00  0.00           C  
END
ENDMDL
MODEL        4
ATOM      1  CAB LIG5     1       9.751  15.577  -4.653  1.00  0.00           C  
ATOM      2  CAI LIG5     1       3.305  18.355  -1.285  1.00  0.00           C  
ATOM      3  CAJ LIG5     1       4.137  19.371  -1.294  1.00  0.00           C  
ATOM      4  CAK LIG5     1       4.761  11.982  -6.910  1.00  0.00           C  
ATOM      5  CAL LIG5     1       4.681  22.889  -2.330  1.00  0.00           C  
ATOM      6  CAM LIG5     1       2.475  22.375  -2.969  1.00  0.00           C  
ATOM      7  CAN LIG5     1       4.881  21.610  -1.861  1.00  0.00           C  
ATOM      8  CAO LIG5     1       8.354  16.015  -4.781  1.00  0.00           C  
ATOM      9  CAP LIG5     1       1.883  15.771  -2.972  1.00  0.00           C  
ATOM     10  CAQ LIG5     1       4.218  16.282  -2.122  1.00  0.00           C  
ATOM     11  CAR LIG5     1       3.355  15.688  -2.994  1.00  0.00           C  
ATOM     12  CAS LIG5     1       4.761  12.494  -5.427  1.00  0.00           C  
ATOM     13  CAT LIG5     1       5.701  16.182  -2.255  1.00  0.00           C  
ATOM     14  CAU LIG5     1       5.687  13.757  -5.238  1.00  0.00           C  
ATOM     15  CAV LIG5     1       6.070  15.744  -3.644  1.00  0.00           C  
ATOM     16  CAW LIG5     1       5.275  14.447  -3.943  1.00  0.00           C  
ATOM     17  CAX LIG5     1       3.847  20.712  -1.891  1.00  0.00           C  
ATOM     18  NAM LIG5     1       7.525  15.525  -3.829  1.00  0.00           N  
ATOM     19  OAC LIG5     1       7.938  16.710  -5.657  1.00  0.00           O  
ATOM     20  OAD LIG5     1       1.281  15.101  -3.804  1.00  0.00           O  
ATOM     21  OAE LIG5     1       4.033  10.768  -6.907  1.00  0.00           O  
ATOM     22  OAF LIG5     1       1.276  16.390  -2.170  1.00  0.00           O  
ATOM     23  OAG LIG5     1       5.194  11.420  -4.581  1.00  0.00           O  
ATOM     24  OAH LIG5     1       6.456  17.426  -1.847  1.00  0.00           O  
ATOM     25  OAI LIG5     1       5.549  14.654  -6.366  1.00  0.00           O  
ATOM     26  OAN LIG5     1       3.857  14.923  -4.030  1.00  0.00           O  
ATOM     27  CBD LIG5     1       3.237  24.704  -3.514  1.00  0.00           C  
ATOM     28  C01 LIG5     1       3.458  23.282  -2.919  1.00  0.00           C  
ATOM     29  C02 LIG5     1       2.634  21.114  -2.440  1.00  0.00           C  
ATOM     30  C03 LIG5     1       3.746  16.981  -0.827  1.00  0.00           C  
END
ENDMDL
MODEL        5
ATOM      1  CAB LIG5     1       9.696  15.255  -3.417  1.00  0.00           C  
ATOM      2  CAI LIG5     1       2.854  17.852  -0.123  1.00  0.00           C  
ATOM      3  CAJ LIG5     1       2.258  18.293   0.974  1.00  0.00           C  
ATOM      4  CAK LIG5     1       5.191  12.209  -6.740  1.00  0.00           C  
ATOM      5  CAL LIG5     1       0.261  21.104   2.599  1.00  0.00           C  
ATOM      6  CAM LIG5     1       1.134  21.838   0.407  1.00  0.00           C  
ATOM      7  CAN LIG5     1       1.016  19.927   2.431  1.00  0.00           C  
ATOM      8  CAO LIG5     1       8.302  15.826  -3.663  1.00  0.00           C  
ATOM      9  CAP LIG5     1       1.572  15.833  -2.756  1.00  0.00           C  
ATOM     10  CAQ LIG5     1       3.778  16.003  -1.540  1.00  0.00           C  
ATOM     11  CAR LIG5     1       3.063  15.627  -2.658  1.00  0.00           C  
ATOM     12  CAS LIG5     1       5.033  12.553  -5.221  1.00  0.00           C  
ATOM     13  CAT LIG5     1       5.329  15.930  -1.517  1.00  0.00           C  
ATOM     14  CAU LIG5     1       5.575  13.983  -4.984  1.00  0.00           C  
ATOM     15  CAV LIG5     1       5.906  15.657  -2.930  1.00  0.00           C  
ATOM     16  CAW LIG5     1       5.055  14.515  -3.542  1.00  0.00           C  
ATOM     17  CAX LIG5     1       1.671  19.610   1.208  1.00  0.00           C  
ATOM     18  NAM LIG5     1       7.329  15.312  -2.867  1.00  0.00           N  
ATOM     19  OAC LIG5     1       8.063  16.502  -4.636  1.00  0.00           O  
ATOM     20  OAD LIG5     1       0.945  15.555  -3.771  1.00  0.00           O  
ATOM     21  OAE LIG5     1       4.478  10.988  -7.013  1.00  0.00           O  
ATOM     22  OAF LIG5     1       0.947  16.400  -1.855  1.00  0.00           O  
ATOM     23  OAG LIG5     1       5.625  11.562  -4.304  1.00  0.00           O  
ATOM     24  OAH LIG5     1       5.910  17.140  -0.946  1.00  0.00           O  
ATOM     25  OAI LIG5     1       5.242  15.005  -5.867  1.00  0.00           O  
ATOM     26  OAN LIG5     1       3.661  15.027  -3.810  1.00  0.00           O  
ATOM     27  CBD LIG5     1      -0.377  23.340   1.838  1.00  0.00           C  
ATOM     28  C01 LIG5     1       0.390  22.055   1.617  1.00  0.00           C  
ATOM     29  C02 LIG5     1       1.681  20.530   0.194  1.00  0.00           C  
ATOM     30  C03 LIG5     1       3.261  16.366  -0.133  1.00  0.00           C  
END
ENDMDL
MODEL        6
ATOM      1  CAB LIG5     1       8.647  10.609  -1.549  1.00  0.00           C  
ATOM      2  CAI LIG5     1       3.293  16.445   0.185  1.00  0.00           C  
ATOM      3  CAJ LIG5     1       3.654  16.958   1.352  1.00  0.00           C  
ATOM      4  CAK LIG5     1       5.740  12.067  -7.190  1.00  0.00           C  
ATOM      5  CAL LIG5     1       5.310  19.870   2.938  1.00  0.00           C  
ATOM      6  CAM LIG5     1       4.603  20.550   0.796  1.00  0.00           C  
ATOM      7  CAN LIG5     1       4.838  18.617   2.746  1.00  0.00           C  
ATOM      8  CAO LIG5     1       8.100  11.901  -1.986  1.00  0.00           C  
ATOM      9  CAP LIG5     1       2.291  15.272  -3.107  1.00  0.00           C  
ATOM     10  CAQ LIG5     1       3.924  14.528  -1.238  1.00  0.00           C  
ATOM     11  CAR LIG5     1       3.509  14.536  -2.556  1.00  0.00           C  
ATOM     12  CAS LIG5     1       5.072  12.074  -5.802  1.00  0.00           C  
ATOM     13  CAT LIG5     1       5.158  13.677  -0.960  1.00  0.00           C  
ATOM     14  CAU LIG5     1       5.984  12.544  -4.646  1.00  0.00           C  
ATOM     15  CAV LIG5     1       6.068  13.250  -2.190  1.00  0.00           C  
ATOM     16  CAW LIG5     1       5.136  12.841  -3.386  1.00  0.00           C  
ATOM     17  CAX LIG5     1       4.256  18.263   1.508  1.00  0.00           C  
ATOM     18  NAM LIG5     1       6.832  12.101  -1.726  1.00  0.00           N  
ATOM     19  OAC LIG5     1       8.731  12.769  -2.548  1.00  0.00           O  
ATOM     20  OAD LIG5     1       1.965  15.179  -4.275  1.00  0.00           O  
ATOM     21  OAE LIG5     1       5.017  11.113  -8.052  1.00  0.00           O  
ATOM     22  OAF LIG5     1       1.796  16.082  -2.341  1.00  0.00           O  
ATOM     23  OAG LIG5     1       4.472  10.761  -5.508  1.00  0.00           O  
ATOM     24  OAH LIG5     1       6.082  14.382  -0.029  1.00  0.00           O  
ATOM     25  OAI LIG5     1       6.608  13.728  -5.022  1.00  0.00           O  
ATOM     26  OAN LIG5     1       4.248  13.985  -3.663  1.00  0.00           O  
ATOM     27  CBD LIG5     1       5.676  22.298   2.210  1.00  0.00           C  
ATOM     28  C01 LIG5     1       5.197  20.887   1.954  1.00  0.00           C  
ATOM     29  C02 LIG5     1       4.203  19.259   0.565  1.00  0.00           C  
ATOM     30  C03 LIG5     1       3.095  14.915   0.003  1.00  0.00           C  
END
ENDMDL
MODEL        7
ATOM      1  CAB LIG5     1      10.298  15.513  -3.594  1.00  0.00           C  
ATOM      2  CAI LIG5     1       4.094  18.021  -0.549  1.00  0.00           C  
ATOM      3  CAJ LIG5     1       4.896  18.968   0.001  1.00  0.00           C  
ATOM      4  CAK LIG5     1       5.413  11.754  -6.713  1.00  0.00           C  
ATOM      5  CAL LIG5     1       5.570  22.585   0.312  1.00  0.00           C  
ATOM      6  CAM LIG5     1       3.327  22.328  -0.587  1.00  0.00           C  
ATOM      7  CAN LIG5     1       5.730  21.211   0.422  1.00  0.00           C  
ATOM      8  CAO LIG5     1       8.870  15.788  -3.818  1.00  0.00           C  
ATOM      9  CAP LIG5     1       2.379  15.653  -2.641  1.00  0.00           C  
ATOM     10  CAQ LIG5     1       4.671  15.896  -1.642  1.00  0.00           C  
ATOM     11  CAR LIG5     1       3.861  15.405  -2.595  1.00  0.00           C  
ATOM     12  CAS LIG5     1       5.315  12.128  -5.259  1.00  0.00           C  
ATOM     13  CAT LIG5     1       6.186  15.708  -1.844  1.00  0.00           C  
ATOM     14  CAU LIG5     1       6.028  13.503  -4.934  1.00  0.00           C  
ATOM     15  CAV LIG5     1       6.564  15.295  -3.255  1.00  0.00           C  
ATOM     16  CAW LIG5     1       5.650  14.098  -3.586  1.00  0.00           C  
ATOM     17  CAX LIG5     1       4.735  20.420  -0.076  1.00  0.00           C  
ATOM     18  NAM LIG5     1       8.017  14.948  -3.264  1.00  0.00           N  
ATOM     19  OAC LIG5     1       8.506  16.666  -4.621  1.00  0.00           O  
ATOM     20  OAD LIG5     1       1.749  15.192  -3.570  1.00  0.00           O  
ATOM     21  OAE LIG5     1       4.217  11.070  -7.170  1.00  0.00           O  
ATOM     22  OAF LIG5     1       1.790  16.266  -1.806  1.00  0.00           O  
ATOM     23  OAG LIG5     1       5.981  11.124  -4.506  1.00  0.00           O  
ATOM     24  OAH LIG5     1       6.832  16.998  -1.663  1.00  0.00           O  
ATOM     25  OAI LIG5     1       5.886  14.500  -5.929  1.00  0.00           O  
ATOM     26  OAN LIG5     1       4.296  14.638  -3.638  1.00  0.00           O  
ATOM     27  CBD LIG5     1       4.324  24.694  -0.449  1.00  0.00           C  
ATOM     28  C01 LIG5     1       4.404  23.175  -0.226  1.00  0.00           C  
ATOM     29  C02 LIG5     1       3.559  20.959  -0.575  1.00  0.00           C  
ATOM     30  C03 LIG5     1       4.393  16.585  -0.359  1.00  0.00           C  
END
ENDMDL
MODEL        8
ATOM      1  CAB LIG5     1       9.394  17.752  -3.145  1.00  0.00           C  
ATOM      2  CAI LIG5     1       1.540  18.210  -0.893  1.00  0.00           C  
ATOM      3  CAJ LIG5     1       0.699  18.813  -0.044  1.00  0.00           C  
ATOM      4  CAK LIG5     1       4.484  13.217  -4.867  1.00  0.00           C  
ATOM      5  CAL LIG5     1      -2.406  20.876   0.361  1.00  0.00           C  
ATOM      6  CAM LIG5     1      -2.182  20.397  -1.970  1.00  0.00           C  
ATOM      7  CAN LIG5     1      -1.245  20.125   0.662  1.00  0.00           C  
ATOM      8  CAO LIG5     1       7.937  17.875  -3.555  1.00  0.00           C  
ATOM      9  CAP LIG5     1       1.741  15.507  -2.701  1.00  0.00           C  
ATOM     10  CAQ LIG5     1       3.534  16.990  -1.637  1.00  0.00           C  
ATOM     11  CAR LIG5     1       3.077  16.112  -2.584  1.00  0.00           C  
ATOM     12  CAS LIG5     1       5.852  13.820  -5.059  1.00  0.00           C  
ATOM     13  CAT LIG5     1       4.972  17.490  -1.711  1.00  0.00           C  
ATOM     14  CAU LIG5     1       5.972  15.264  -4.781  1.00  0.00           C  
ATOM     15  CAV LIG5     1       5.725  17.087  -2.985  1.00  0.00           C  
ATOM     16  CAW LIG5     1       5.307  15.696  -3.445  1.00  0.00           C  
ATOM     17  CAX LIG5     1      -0.562  19.525  -0.377  1.00  0.00           C  
ATOM     18  NAM LIG5     1       7.173  17.169  -2.740  1.00  0.00           N  
ATOM     19  OAC LIG5     1       7.560  18.625  -4.409  1.00  0.00           O  
ATOM     20  OAD LIG5     1       1.404  14.911  -3.740  1.00  0.00           O  
ATOM     21  OAE LIG5     1       4.336  11.849  -5.364  1.00  0.00           O  
ATOM     22  OAF LIG5     1       0.922  15.720  -1.833  1.00  0.00           O  
ATOM     23  OAG LIG5     1       6.455  13.677  -6.358  1.00  0.00           O  
ATOM     24  OAH LIG5     1       5.161  18.933  -1.372  1.00  0.00           O  
ATOM     25  OAI LIG5     1       5.358  15.930  -5.889  1.00  0.00           O  
ATOM     26  OAN LIG5     1       3.919  15.774  -3.655  1.00  0.00           O  
ATOM     27  CBD LIG5     1      -4.037  21.928  -1.227  1.00  0.00           C  
ATOM     28  C01 LIG5     1      -2.825  21.068  -0.958  1.00  0.00           C  
ATOM     29  C02 LIG5     1      -1.150  19.475  -1.674  1.00  0.00           C  
ATOM     30  C03 LIG5     1       2.759  17.473  -0.381  1.00  0.00           C  
END
ENDMDL
MODEL        9
ATOM      1  CAB LIG5     1       9.763  16.179  -3.457  1.00  0.00           C  
ATOM      2  CAI LIG5     1       2.099  18.790  -2.599  1.00  0.00           C  
ATOM      3  CAJ LIG5     1       0.972  19.380  -2.119  1.00  0.00           C  
ATOM      4  CAK LIG5     1       5.345  12.106  -6.862  1.00  0.00           C  
ATOM      5  CAL LIG5     1      -2.217  20.999  -3.072  1.00  0.00           C  
ATOM      6  CAM LIG5     1      -0.982  20.755  -5.101  1.00  0.00           C  
ATOM      7  CAN LIG5     1      -1.170  20.434  -2.362  1.00  0.00           C  
ATOM      8  CAO LIG5     1       8.460  16.471  -4.219  1.00  0.00           C  
ATOM      9  CAP LIG5     1       1.863  15.434  -2.918  1.00  0.00           C  
ATOM     10  CAQ LIG5     1       3.837  16.936  -2.615  1.00  0.00           C  
ATOM     11  CAR LIG5     1       3.271  15.779  -3.057  1.00  0.00           C  
ATOM     12  CAS LIG5     1       5.344  12.686  -5.425  1.00  0.00           C  
ATOM     13  CAT LIG5     1       5.276  17.337  -2.942  1.00  0.00           C  
ATOM     14  CAU LIG5     1       5.761  14.191  -5.345  1.00  0.00           C  
ATOM     15  CAV LIG5     1       5.987  16.345  -3.930  1.00  0.00           C  
ATOM     16  CAW LIG5     1       5.319  14.958  -4.050  1.00  0.00           C  
ATOM     17  CAX LIG5     1      -0.023  20.031  -3.036  1.00  0.00           C  
ATOM     18  NAM LIG5     1       7.383  16.174  -3.503  1.00  0.00           N  
ATOM     19  OAC LIG5     1       8.452  16.864  -5.358  1.00  0.00           O  
ATOM     20  OAD LIG5     1       1.306  14.788  -3.736  1.00  0.00           O  
ATOM     21  OAE LIG5     1       4.765  10.819  -6.948  1.00  0.00           O  
ATOM     22  OAF LIG5     1       1.352  15.797  -1.895  1.00  0.00           O  
ATOM     23  OAG LIG5     1       6.131  11.912  -4.514  1.00  0.00           O  
ATOM     24  OAH LIG5     1       5.305  18.632  -3.415  1.00  0.00           O  
ATOM     25  OAI LIG5     1       5.188  14.926  -6.514  1.00  0.00           O  
ATOM     26  OAN LIG5     1       3.887  15.045  -4.009  1.00  0.00           O  
ATOM     27  CBD LIG5     1      -3.376  21.700  -5.131  1.00  0.00           C  
ATOM     28  C01 LIG5     1      -2.196  21.049  -4.471  1.00  0.00           C  
ATOM     29  C02 LIG5     1       0.095  20.261  -4.388  1.00  0.00           C  
ATOM     30  C03 LIG5     1       3.117  17.990  -1.716  1.00  0.00           C  
END
ENDMDL
MODEL       10
ATOM      1  CAB LIG5     1       9.089  16.845  -6.023  1.00  0.00           C  
ATOM      2  CAI LIG5     1       2.658  18.527  -1.303  1.00  0.00           C  
ATOM      3  CAJ LIG5     1       2.478  19.514  -0.432  1.00  0.00           C  
ATOM      4  CAK LIG5     1       4.957  12.187  -7.156  1.00  0.00           C  
ATOM      5  CAL LIG5     1       0.614  22.689  -0.099  1.00  0.00           C  
ATOM      6  CAM LIG5     1      -0.416  21.424  -1.848  1.00  0.00           C  
ATOM      7  CAN LIG5     1       1.516  21.697   0.113  1.00  0.00           C  
ATOM      8  CAO LIG5     1       7.586  16.778  -5.841  1.00  0.00           C  
ATOM      9  CAP LIG5     1       1.915  15.394  -3.011  1.00  0.00           C  
ATOM     10  CAQ LIG5     1       4.027  16.705  -2.493  1.00  0.00           C  
ATOM     11  CAR LIG5     1       3.333  15.760  -3.168  1.00  0.00           C  
ATOM     12  CAS LIG5     1       4.812  12.923  -5.800  1.00  0.00           C  
ATOM     13  CAT LIG5     1       5.530  16.946  -2.831  1.00  0.00           C  
ATOM     14  CAU LIG5     1       5.510  14.323  -5.735  1.00  0.00           C  
ATOM     15  CAV LIG5     1       5.844  16.374  -4.270  1.00  0.00           C  
ATOM     16  CAW LIG5     1       5.257  14.978  -4.383  1.00  0.00           C  
ATOM     17  CAX LIG5     1       1.467  20.545  -0.696  1.00  0.00           C  
ATOM     18  NAM LIG5     1       7.241  16.355  -4.646  1.00  0.00           N  
ATOM     19  OAC LIG5     1       6.758  17.016  -6.700  1.00  0.00           O  
ATOM     20  OAD LIG5     1       1.420  14.604  -3.779  1.00  0.00           O  
ATOM     21  OAE LIG5     1       4.304  10.924  -7.077  1.00  0.00           O  
ATOM     22  OAF LIG5     1       1.212  15.812  -2.093  1.00  0.00           O  
ATOM     23  OAG LIG5     1       5.416  12.148  -4.768  1.00  0.00           O  
ATOM     24  OAH LIG5     1       5.827  18.338  -2.703  1.00  0.00           O  
ATOM     25  OAI LIG5     1       4.925  15.168  -6.746  1.00  0.00           O  
ATOM     26  OAN LIG5     1       3.833  15.073  -4.266  1.00  0.00           O  
ATOM     27  CBD LIG5     1      -1.460  23.624  -1.233  1.00  0.00           C  
ATOM     28  C01 LIG5     1      -0.397  22.566  -1.080  1.00  0.00           C  
ATOM     29  C02 LIG5     1       0.496  20.444  -1.715  1.00  0.00           C  
ATOM     30  C03 LIG5     1       3.555  17.257  -1.167  1.00  0.00           C  
END
ENDMDL
MODEL       11
ATOM      1  CAB LIG5     1       9.857  15.535  -3.647  1.00  0.00           C  
ATOM      2  CAI LIG5     1       2.974  19.244  -1.926  1.00  0.00           C  
ATOM      3  CAJ LIG5     1       3.071  19.526  -3.237  1.00  0.00           C  
ATOM      4  CAK LIG5     1       5.356  11.838  -6.285  1.00  0.00           C  
ATOM      5  CAL LIG5     1       2.819  22.083  -6.000  1.00  0.00           C  
ATOM      6  CAM LIG5     1       2.076  23.122  -3.931  1.00  0.00           C  
ATOM      7  CAN LIG5     1       3.084  20.902  -5.285  1.00  0.00           C  
ATOM      8  CAO LIG5     1       8.526  15.985  -4.002  1.00  0.00           C  
ATOM      9  CAP LIG5     1       1.750  15.976  -3.308  1.00  0.00           C  
ATOM     10  CAQ LIG5     1       3.925  16.880  -2.214  1.00  0.00           C  
ATOM     11  CAR LIG5     1       3.248  16.081  -3.084  1.00  0.00           C  
ATOM     12  CAS LIG5     1       5.090  12.490  -4.836  1.00  0.00           C  
ATOM     13  CAT LIG5     1       5.436  16.667  -2.020  1.00  0.00           C  
ATOM     14  CAU LIG5     1       5.858  13.812  -4.669  1.00  0.00           C  
ATOM     15  CAV LIG5     1       6.130  15.990  -3.238  1.00  0.00           C  
ATOM     16  CAW LIG5     1       5.303  14.682  -3.515  1.00  0.00           C  
ATOM     17  CAX LIG5     1       2.725  20.785  -3.900  1.00  0.00           C  
ATOM     18  NAM LIG5     1       7.611  15.727  -3.056  1.00  0.00           N  
ATOM     19  OAC LIG5     1       8.358  16.597  -5.074  1.00  0.00           O  
ATOM     20  OAD LIG5     1       1.292  15.452  -4.288  1.00  0.00           O  
ATOM     21  OAE LIG5     1       4.436  10.755  -6.466  1.00  0.00           O  
ATOM     22  OAF LIG5     1       0.981  16.515  -2.536  1.00  0.00           O  
ATOM     23  OAG LIG5     1       5.611  11.563  -3.841  1.00  0.00           O  
ATOM     24  OAH LIG5     1       5.986  17.984  -2.095  1.00  0.00           O  
ATOM     25  OAI LIG5     1       5.869  14.669  -5.832  1.00  0.00           O  
ATOM     26  OAN LIG5     1       3.932  15.079  -3.802  1.00  0.00           O  
ATOM     27  CBD LIG5     1       1.940  24.521  -6.139  1.00  0.00           C  
ATOM     28  C01 LIG5     1       2.355  23.208  -5.337  1.00  0.00           C  
ATOM     29  C02 LIG5     1       2.240  21.969  -3.196  1.00  0.00           C  
ATOM     30  C03 LIG5     1       3.370  17.925  -1.234  1.00  0.00           C  
END
ENDMDL
MODEL       12
ATOM      1  CAB LIG5     1       9.893  15.188  -3.447  1.00  0.00           C  
ATOM      2  CAI LIG5     1       3.592  17.154   0.342  1.00  0.00           C  
ATOM      3  CAJ LIG5     1       4.270  17.897   1.290  1.00  0.00           C  
ATOM      4  CAK LIG5     1       5.052  11.789  -6.690  1.00  0.00           C  
ATOM      5  CAL LIG5     1       4.578  21.302   2.847  1.00  0.00           C  
ATOM      6  CAM LIG5     1       2.896  21.406   1.072  1.00  0.00           C  
ATOM      7  CAN LIG5     1       4.772  19.984   2.593  1.00  0.00           C  
ATOM      8  CAO LIG5     1       8.522  15.668  -3.453  1.00  0.00           C  
ATOM      9  CAP LIG5     1       2.013  15.476  -2.216  1.00  0.00           C  
ATOM     10  CAQ LIG5     1       4.317  15.443  -1.188  1.00  0.00           C  
ATOM     11  CAR LIG5     1       3.448  15.239  -2.211  1.00  0.00           C  
ATOM     12  CAS LIG5     1       4.899  12.154  -5.199  1.00  0.00           C  
ATOM     13  CAT LIG5     1       5.775  15.200  -1.333  1.00  0.00           C  
ATOM     14  CAU LIG5     1       5.513  13.538  -4.879  1.00  0.00           C  
ATOM     15  CAV LIG5     1       6.174  15.063  -2.852  1.00  0.00           C  
ATOM     16  CAW LIG5     1       5.198  13.959  -3.408  1.00  0.00           C  
ATOM     17  CAX LIG5     1       4.043  19.364   1.549  1.00  0.00           C  
ATOM     18  NAM LIG5     1       7.614  14.823  -3.078  1.00  0.00           N  
ATOM     19  OAC LIG5     1       8.223  16.792  -3.758  1.00  0.00           O  
ATOM     20  OAD LIG5     1       1.368  15.096  -3.191  1.00  0.00           O  
ATOM     21  OAE LIG5     1       4.322  10.611  -6.944  1.00  0.00           O  
ATOM     22  OAF LIG5     1       1.366  15.959  -1.279  1.00  0.00           O  
ATOM     23  OAG LIG5     1       5.527  11.179  -4.402  1.00  0.00           O  
ATOM     24  OAH LIG5     1       6.463  16.310  -0.852  1.00  0.00           O  
ATOM     25  OAI LIG5     1       4.863  14.572  -5.674  1.00  0.00           O  
ATOM     26  OAN LIG5     1       3.862  14.607  -3.347  1.00  0.00           O  
ATOM     27  CBD LIG5     1       3.557  23.559   2.320  1.00  0.00           C  
ATOM     28  C01 LIG5     1       3.634  22.037   2.117  1.00  0.00           C  
ATOM     29  C02 LIG5     1       3.100  20.039   0.816  1.00  0.00           C  
ATOM     30  C03 LIG5     1       3.905  15.754   0.217  1.00  0.00           C  
END
ENDMDL
MODEL       13
ATOM      1  CAB LIG5     1       9.360  12.258  -3.068  1.00  0.00           C  
ATOM      2  CAI LIG5     1       3.505  16.639   0.060  1.00  0.00           C  
ATOM      3  CAJ LIG5     1       4.448  17.363   0.694  1.00  0.00           C  
ATOM      4  CAK LIG5     1       6.556  11.201  -5.023  1.00  0.00           C  
ATOM      5  CAL LIG5     1       5.405  20.762   2.144  1.00  0.00           C  
ATOM      6  CAM LIG5     1       3.498  21.001   0.720  1.00  0.00           C  
ATOM      7  CAN LIG5     1       5.377  19.391   1.830  1.00  0.00           C  
ATOM      8  CAO LIG5     1       8.476  13.524  -3.287  1.00  0.00           C  
ATOM      9  CAP LIG5     1       2.082  15.730  -3.106  1.00  0.00           C  
ATOM     10  CAQ LIG5     1       4.078  14.933  -1.729  1.00  0.00           C  
ATOM     11  CAR LIG5     1       3.459  15.124  -2.970  1.00  0.00           C  
ATOM     12  CAS LIG5     1       5.716  12.000  -5.997  1.00  0.00           C  
ATOM     13  CAT LIG5     1       5.466  14.351  -1.683  1.00  0.00           C  
ATOM     14  CAU LIG5     1       5.631  13.527  -5.599  1.00  0.00           C  
ATOM     15  CAV LIG5     1       6.153  14.306  -3.117  1.00  0.00           C  
ATOM     16  CAW LIG5     1       5.081  13.772  -4.107  1.00  0.00           C  
ATOM     17  CAX LIG5     1       4.394  18.823   1.000  1.00  0.00           C  
ATOM     18  NAM LIG5     1       7.194  13.324  -2.917  1.00  0.00           N  
ATOM     19  OAC LIG5     1       8.877  14.555  -3.750  1.00  0.00           O  
ATOM     20  OAD LIG5     1       1.545  15.696  -4.183  1.00  0.00           O  
ATOM     21  OAE LIG5     1       6.871   9.945  -5.660  1.00  0.00           O  
ATOM     22  OAF LIG5     1       1.583  16.476  -2.267  1.00  0.00           O  
ATOM     23  OAG LIG5     1       4.426  11.480  -6.258  1.00  0.00           O  
ATOM     24  OAH LIG5     1       6.264  15.307  -0.873  1.00  0.00           O  
ATOM     25  OAI LIG5     1       4.771  14.285  -6.515  1.00  0.00           O  
ATOM     26  OAN LIG5     1       4.057  14.801  -4.175  1.00  0.00           O  
ATOM     27  CBD LIG5     1       4.457  23.071   1.817  1.00  0.00           C  
ATOM     28  C01 LIG5     1       4.520  21.610   1.531  1.00  0.00           C  
ATOM     29  C02 LIG5     1       3.420  19.619   0.405  1.00  0.00           C  
ATOM     30  C03 LIG5     1       3.499  15.180  -0.316  1.00  0.00           C  
END
ENDMDL
MODEL       14
ATOM      1  CAB LIG5     1       9.442  16.200  -6.577  1.00  0.00           C  
ATOM      2  CAI LIG5     1       3.232  18.036  -1.298  1.00  0.00           C  
ATOM      3  CAJ LIG5     1       2.684  18.720  -0.292  1.00  0.00           C  
ATOM      4  CAK LIG5     1       5.602  11.704  -7.307  1.00  0.00           C  
ATOM      5  CAL LIG5     1       0.040  21.222   0.531  1.00  0.00           C  
ATOM      6  CAM LIG5     1      -0.002  20.960  -1.810  1.00  0.00           C  
ATOM      7  CAN LIG5     1       0.912  20.221   0.671  1.00  0.00           C  
ATOM      8  CAO LIG5     1       8.024  16.247  -6.097  1.00  0.00           C  
ATOM      9  CAP LIG5     1       2.405  15.044  -2.611  1.00  0.00           C  
ATOM     10  CAQ LIG5     1       4.656  16.226  -2.327  1.00  0.00           C  
ATOM     11  CAR LIG5     1       3.849  15.373  -2.968  1.00  0.00           C  
ATOM     12  CAS LIG5     1       5.278  12.388  -5.958  1.00  0.00           C  
ATOM     13  CAT LIG5     1       6.103  16.389  -2.830  1.00  0.00           C  
ATOM     14  CAU LIG5     1       5.821  13.838  -5.871  1.00  0.00           C  
ATOM     15  CAV LIG5     1       6.328  15.900  -4.323  1.00  0.00           C  
ATOM     16  CAW LIG5     1       5.616  14.490  -4.462  1.00  0.00           C  
ATOM     17  CAX LIG5     1       1.493  19.592  -0.502  1.00  0.00           C  
ATOM     18  NAM LIG5     1       7.696  15.994  -4.840  1.00  0.00           N  
ATOM     19  OAC LIG5     1       7.126  16.530  -6.912  1.00  0.00           O  
ATOM     20  OAD LIG5     1       1.649  14.436  -3.393  1.00  0.00           O  
ATOM     21  OAE LIG5     1       4.639  10.676  -7.536  1.00  0.00           O  
ATOM     22  OAF LIG5     1       1.897  15.539  -1.612  1.00  0.00           O  
ATOM     23  OAG LIG5     1       5.945  11.665  -4.911  1.00  0.00           O  
ATOM     24  OAH LIG5     1       6.566  17.750  -2.757  1.00  0.00           O  
ATOM     25  OAI LIG5     1       5.232  14.739  -6.861  1.00  0.00           O  
ATOM     26  OAN LIG5     1       4.182  14.787  -4.263  1.00  0.00           O  
ATOM     27  CBD LIG5     1      -1.606  22.556  -0.710  1.00  0.00           C  
ATOM     28  C01 LIG5     1      -0.443  21.610  -0.674  1.00  0.00           C  
ATOM     29  C02 LIG5     1       0.970  19.959  -1.678  1.00  0.00           C  
ATOM     30  C03 LIG5     1       4.373  17.024  -1.094  1.00  0.00           C  
END
ENDMDL
MODEL       15
ATOM      1  CAB LIG5     1       9.573  12.012   1.225  1.00  0.00           C  
ATOM      2  CAI LIG5     1       3.232  17.012   1.407  1.00  0.00           C  
ATOM      3  CAJ LIG5     1       3.143  17.820   2.482  1.00  0.00           C  
ATOM      4  CAK LIG5     1       6.018  12.223  -4.287  1.00  0.00           C  
ATOM      5  CAL LIG5     1       3.206  21.357   3.861  1.00  0.00           C  
ATOM      6  CAM LIG5     1       3.599  21.400   1.538  1.00  0.00           C  
ATOM      7  CAN LIG5     1       3.140  19.946   3.823  1.00  0.00           C  
ATOM      8  CAO LIG5     1       8.884  13.205   0.726  1.00  0.00           C  
ATOM      9  CAP LIG5     1       2.914  15.032  -1.658  1.00  0.00           C  
ATOM     10  CAQ LIG5     1       4.244  15.032   0.537  1.00  0.00           C  
ATOM     11  CAR LIG5     1       4.028  14.601  -0.756  1.00  0.00           C  
ATOM     12  CAS LIG5     1       6.218  11.581  -2.905  1.00  0.00           C  
ATOM     13  CAT LIG5     1       5.510  14.627   1.262  1.00  0.00           C  
ATOM     14  CAU LIG5     1       6.886  12.495  -1.755  1.00  0.00           C  
ATOM     15  CAV LIG5     1       6.563  14.030   0.279  1.00  0.00           C  
ATOM     16  CAW LIG5     1       5.884  13.053  -0.762  1.00  0.00           C  
ATOM     17  CAX LIG5     1       3.348  19.274   2.563  1.00  0.00           C  
ATOM     18  NAM LIG5     1       7.604  13.369   1.076  1.00  0.00           N  
ATOM     19  OAC LIG5     1       9.391  13.982  -0.041  1.00  0.00           O  
ATOM     20  OAD LIG5     1       2.906  14.594  -2.847  1.00  0.00           O  
ATOM     21  OAE LIG5     1       5.367  11.295  -5.217  1.00  0.00           O  
ATOM     22  OAF LIG5     1       1.991  15.735  -1.331  1.00  0.00           O  
ATOM     23  OAG LIG5     1       7.026  10.400  -2.963  1.00  0.00           O  
ATOM     24  OAH LIG5     1       6.086  15.742   1.744  1.00  0.00           O  
ATOM     25  OAI LIG5     1       7.836  13.420  -2.380  1.00  0.00           O  
ATOM     26  OAN LIG5     1       4.888  13.833  -1.435  1.00  0.00           O  
ATOM     27  CBD LIG5     1       3.745  23.520   2.872  1.00  0.00           C  
ATOM     28  C01 LIG5     1       3.471  22.065   2.719  1.00  0.00           C  
ATOM     29  C02 LIG5     1       3.503  20.000   1.420  1.00  0.00           C  
ATOM     30  C03 LIG5     1       3.165  15.529   1.467  1.00  0.00           C  
END
ENDMDL
MODEL       16
ATOM      1  CAB LIG5     1       9.775  15.021  -5.369  1.00  0.00           C  
ATOM      2  CAI LIG5     1       3.603  19.095  -3.003  1.00  0.00           C  
ATOM      3  CAJ LIG5     1       3.829  20.399  -2.721  1.00  0.00           C  
ATOM      4  CAK LIG5     1       5.082  11.057  -6.503  1.00  0.00           C  
ATOM      5  CAL LIG5     1       3.801  23.878  -4.017  1.00  0.00           C  
ATOM      6  CAM LIG5     1       2.395  22.547  -5.440  1.00  0.00           C  
ATOM      7  CAN LIG5     1       4.075  22.765  -3.272  1.00  0.00           C  
ATOM      8  CAO LIG5     1       8.353  15.448  -5.598  1.00  0.00           C  
ATOM      9  CAP LIG5     1       2.002  15.553  -3.419  1.00  0.00           C  
ATOM     10  CAQ LIG5     1       4.260  16.747  -3.117  1.00  0.00           C  
ATOM     11  CAR LIG5     1       3.453  15.772  -3.626  1.00  0.00           C  
ATOM     12  CAS LIG5     1       4.918  12.128  -5.446  1.00  0.00           C  
ATOM     13  CAT LIG5     1       5.717  16.806  -3.571  1.00  0.00           C  
ATOM     14  CAU LIG5     1       5.552  13.486  -5.656  1.00  0.00           C  
ATOM     15  CAV LIG5     1       6.080  15.840  -4.681  1.00  0.00           C  
ATOM     16  CAW LIG5     1       5.346  14.500  -4.442  1.00  0.00           C  
ATOM     17  CAX LIG5     1       3.487  21.566  -3.585  1.00  0.00           C  
ATOM     18  NAM LIG5     1       7.522  15.598  -4.565  1.00  0.00           N  
ATOM     19  OAC LIG5     1       7.988  15.703  -6.715  1.00  0.00           O  
ATOM     20  OAD LIG5     1       1.413  14.651  -3.912  1.00  0.00           O  
ATOM     21  OAE LIG5     1       6.473  10.815  -6.968  1.00  0.00           O  
ATOM     22  OAF LIG5     1       1.387  16.183  -2.555  1.00  0.00           O  
ATOM     23  OAG LIG5     1       5.433  11.659  -4.173  1.00  0.00           O  
ATOM     24  OAH LIG5     1       6.107  18.058  -4.009  1.00  0.00           O  
ATOM     25  OAI LIG5     1       5.023  14.122  -6.883  1.00  0.00           O  
ATOM     26  OAN LIG5     1       3.933  14.751  -4.526  1.00  0.00           O  
ATOM     27  CBD LIG5     1       2.465  25.053  -5.808  1.00  0.00           C  
ATOM     28  C01 LIG5     1       2.931  23.794  -5.115  1.00  0.00           C  
ATOM     29  C02 LIG5     1       2.637  21.420  -4.626  1.00  0.00           C  
ATOM     30  C03 LIG5     1       3.946  17.909  -2.159  1.00  0.00           C  
END
ENDMDL
MODEL       17
ATOM      1  CAB LIG5     1       9.514  14.654  -2.344  1.00  0.00           C  
ATOM      2  CAI LIG5     1       2.451  18.454  -2.147  1.00  0.00           C  
ATOM      3  CAJ LIG5     1       1.168  18.763  -2.222  1.00  0.00           C  
ATOM      4  CAK LIG5     1       4.883  10.831  -6.009  1.00  0.00           C  
ATOM      5  CAL LIG5     1      -1.382  20.686  -4.078  1.00  0.00           C  
ATOM      6  CAM LIG5     1       0.748  21.509  -4.803  1.00  0.00           C  
ATOM      7  CAN LIG5     1      -0.761  19.751  -3.276  1.00  0.00           C  
ATOM      8  CAO LIG5     1       8.288  15.023  -3.148  1.00  0.00           C  
ATOM      9  CAP LIG5     1       1.434  15.154  -2.977  1.00  0.00           C  
ATOM     10  CAQ LIG5     1       3.665  16.115  -2.097  1.00  0.00           C  
ATOM     11  CAR LIG5     1       2.923  15.156  -2.801  1.00  0.00           C  
ATOM     12  CAS LIG5     1       4.779  11.632  -4.598  1.00  0.00           C  
ATOM     13  CAT LIG5     1       5.154  16.057  -1.963  1.00  0.00           C  
ATOM     14  CAU LIG5     1       5.425  13.010  -4.583  1.00  0.00           C  
ATOM     15  CAV LIG5     1       5.826  15.165  -3.090  1.00  0.00           C  
ATOM     16  CAW LIG5     1       4.972  13.881  -3.314  1.00  0.00           C  
ATOM     17  CAX LIG5     1       0.609  19.723  -3.193  1.00  0.00           C  
ATOM     18  NAM LIG5     1       7.127  14.636  -2.620  1.00  0.00           N  
ATOM     19  OAC LIG5     1       8.282  15.709  -4.120  1.00  0.00           O  
ATOM     20  OAD LIG5     1       0.941  14.503  -3.871  1.00  0.00           O  
ATOM     21  OAE LIG5     1       6.201  10.290  -6.189  1.00  0.00           O  
ATOM     22  OAF LIG5     1       0.720  15.820  -2.337  1.00  0.00           O  
ATOM     23  OAG LIG5     1       5.497  10.803  -3.602  1.00  0.00           O  
ATOM     24  OAH LIG5     1       5.752  17.369  -2.121  1.00  0.00           O  
ATOM     25  OAI LIG5     1       5.129  13.767  -5.717  1.00  0.00           O  
ATOM     26  OAN LIG5     1       3.551  14.254  -3.609  1.00  0.00           O  
ATOM     27  CBD LIG5     1      -1.294  22.633  -5.745  1.00  0.00           C  
ATOM     28  C01 LIG5     1      -0.621  21.578  -4.936  1.00  0.00           C  
ATOM     29  C02 LIG5     1       1.338  20.581  -3.922  1.00  0.00           C  
ATOM     30  C03 LIG5     1       2.984  17.277  -1.303  1.00  0.00           C  
END
ENDMDL
MODEL       18
ATOM      1  CAB LIG5     1       9.915  14.596  -5.491  1.00  0.00           C  
ATOM      2  CAI LIG5     1       4.054  18.416  -1.749  1.00  0.00           C  
ATOM      3  CAJ LIG5     1       4.736  19.368  -1.078  1.00  0.00           C  
ATOM      4  CAK LIG5     1       6.619  11.382  -5.602  1.00  0.00           C  
ATOM      5  CAL LIG5     1       5.273  22.917  -0.338  1.00  0.00           C  
ATOM      6  CAM LIG5     1       3.678  22.812  -2.093  1.00  0.00           C  
ATOM      7  CAN LIG5     1       5.402  21.530  -0.384  1.00  0.00           C  
ATOM      8  CAO LIG5     1       8.538  15.222  -5.674  1.00  0.00           C  
ATOM      9  CAP LIG5     1       2.274  15.748  -3.505  1.00  0.00           C  
ATOM     10  CAQ LIG5     1       4.623  16.202  -2.835  1.00  0.00           C  
ATOM     11  CAR LIG5     1       3.717  15.622  -3.678  1.00  0.00           C  
ATOM     12  CAS LIG5     1       5.484  12.165  -6.279  1.00  0.00           C  
ATOM     13  CAT LIG5     1       6.115  16.232  -3.173  1.00  0.00           C  
ATOM     14  CAU LIG5     1       5.673  13.719  -6.296  1.00  0.00           C  
ATOM     15  CAV LIG5     1       6.464  15.613  -4.538  1.00  0.00           C  
ATOM     16  CAW LIG5     1       5.493  14.429  -4.907  1.00  0.00           C  
ATOM     17  CAX LIG5     1       4.628  20.813  -1.280  1.00  0.00           C  
ATOM     18  NAM LIG5     1       7.840  15.223  -4.599  1.00  0.00           N  
ATOM     19  OAC LIG5     1       8.211  15.646  -6.745  1.00  0.00           O  
ATOM     20  OAD LIG5     1       1.608  15.191  -4.345  1.00  0.00           O  
ATOM     21  OAE LIG5     1       6.611  10.002  -5.999  1.00  0.00           O  
ATOM     22  OAF LIG5     1       1.748  16.419  -2.680  1.00  0.00           O  
ATOM     23  OAG LIG5     1       4.276  11.683  -5.721  1.00  0.00           O  
ATOM     24  OAH LIG5     1       6.737  17.466  -2.995  1.00  0.00           O  
ATOM     25  OAI LIG5     1       4.771  14.330  -7.166  1.00  0.00           O  
ATOM     26  OAN LIG5     1       4.116  14.816  -4.747  1.00  0.00           O  
ATOM     27  CBD LIG5     1       4.500  25.123  -1.284  1.00  0.00           C  
ATOM     28  C01 LIG5     1       4.410  23.598  -1.186  1.00  0.00           C  
ATOM     29  C02 LIG5     1       3.716  21.412  -2.081  1.00  0.00           C  
ATOM     30  C03 LIG5     1       4.322  17.014  -1.535  1.00  0.00           C  
END
ENDMDL
MODEL       19
ATOM      1  CAB LIG5     1       8.222  10.371  -1.102  1.00  0.00           C  
ATOM      2  CAI LIG5     1       2.904  16.637   0.045  1.00  0.00           C  
ATOM      3  CAJ LIG5     1       3.436  17.052   1.170  1.00  0.00           C  
ATOM      4  CAK LIG5     1       6.060  12.004  -6.901  1.00  0.00           C  
ATOM      5  CAL LIG5     1       3.907  19.853   3.637  1.00  0.00           C  
ATOM      6  CAM LIG5     1       2.681  20.774   1.788  1.00  0.00           C  
ATOM      7  CAN LIG5     1       3.986  18.634   3.046  1.00  0.00           C  
ATOM      8  CAO LIG5     1       7.777  11.687  -1.704  1.00  0.00           C  
ATOM      9  CAP LIG5     1       2.317  15.600  -3.242  1.00  0.00           C  
ATOM     10  CAQ LIG5     1       3.791  14.720  -1.319  1.00  0.00           C  
ATOM     11  CAR LIG5     1       3.537  14.832  -2.660  1.00  0.00           C  
ATOM     12  CAS LIG5     1       5.223  12.032  -5.601  1.00  0.00           C  
ATOM     13  CAT LIG5     1       4.904  13.813  -0.831  1.00  0.00           C  
ATOM     14  CAU LIG5     1       6.013  12.397  -4.364  1.00  0.00           C  
ATOM     15  CAV LIG5     1       5.863  13.282  -1.909  1.00  0.00           C  
ATOM     16  CAW LIG5     1       5.073  12.978  -3.255  1.00  0.00           C  
ATOM     17  CAX LIG5     1       3.424  18.441   1.795  1.00  0.00           C  
ATOM     18  NAM LIG5     1       6.551  12.052  -1.553  1.00  0.00           N  
ATOM     19  OAC LIG5     1       8.548  12.356  -2.302  1.00  0.00           O  
ATOM     20  OAD LIG5     1       1.785  15.184  -4.326  1.00  0.00           O  
ATOM     21  OAE LIG5     1       5.176  11.674  -7.958  1.00  0.00           O  
ATOM     22  OAF LIG5     1       1.891  16.587  -2.749  1.00  0.00           O  
ATOM     23  OAG LIG5     1       4.583  10.742  -5.442  1.00  0.00           O  
ATOM     24  OAH LIG5     1       5.584  14.420   0.239  1.00  0.00           O  
ATOM     25  OAI LIG5     1       7.027  13.363  -4.624  1.00  0.00           O  
ATOM     26  OAN LIG5     1       4.327  14.179  -3.693  1.00  0.00           O  
ATOM     27  CBD LIG5     1       2.960  22.230   3.859  1.00  0.00           C  
ATOM     28  C01 LIG5     1       3.163  20.906   3.077  1.00  0.00           C  
ATOM     29  C02 LIG5     1       2.741  19.495   1.185  1.00  0.00           C  
ATOM     30  C03 LIG5     1       2.843  15.192  -0.282  1.00  0.00           C  
END
ENDMDL
MODEL       20
ATOM      1  CAB LIG5     1       9.896  15.110  -3.015  1.00  0.00           C  
ATOM      2  CAI LIG5     1       4.001  17.844  -0.401  1.00  0.00           C  
ATOM      3  CAJ LIG5     1       3.536  18.576  -1.401  1.00  0.00           C  
ATOM      4  CAK LIG5     1       5.078  12.126  -6.999  1.00  0.00           C  
ATOM      5  CAL LIG5     1       3.963  21.747  -3.504  1.00  0.00           C  
ATOM      6  CAM LIG5     1       5.350  21.822  -1.584  1.00  0.00           C  
ATOM      7  CAN LIG5     1       3.428  20.535  -3.033  1.00  0.00           C  
ATOM      8  CAO LIG5     1       8.480  15.326  -3.553  1.00  0.00           C  
ATOM      9  CAP LIG5     1       1.838  15.279  -2.529  1.00  0.00           C  
ATOM     10  CAQ LIG5     1       4.142  15.558  -1.352  1.00  0.00           C  
ATOM     11  CAR LIG5     1       3.358  15.086  -2.349  1.00  0.00           C  
ATOM     12  CAS LIG5     1       4.918  12.483  -5.547  1.00  0.00           C  
ATOM     13  CAT LIG5     1       5.605  15.262  -1.366  1.00  0.00           C  
ATOM     14  CAU LIG5     1       5.561  13.762  -5.053  1.00  0.00           C  
ATOM     15  CAV LIG5     1       6.114  15.088  -2.828  1.00  0.00           C  
ATOM     16  CAW LIG5     1       5.231  13.994  -3.507  1.00  0.00           C  
ATOM     17  CAX LIG5     1       3.859  19.995  -1.807  1.00  0.00           C  
ATOM     18  NAM LIG5     1       7.528  14.714  -2.895  1.00  0.00           N  
ATOM     19  OAC LIG5     1       8.285  16.069  -4.510  1.00  0.00           O  
ATOM     20  OAD LIG5     1       1.354  14.860  -3.550  1.00  0.00           O  
ATOM     21  OAE LIG5     1       4.523  10.830  -7.291  1.00  0.00           O  
ATOM     22  OAF LIG5     1       1.037  15.440  -1.641  1.00  0.00           O  
ATOM     23  OAG LIG5     1       5.409  11.350  -4.801  1.00  0.00           O  
ATOM     24  OAH LIG5     1       6.430  16.299  -0.779  1.00  0.00           O  
ATOM     25  OAI LIG5     1       5.000  14.845  -5.821  1.00  0.00           O  
ATOM     26  OAN LIG5     1       3.827  14.431  -3.498  1.00  0.00           O  
ATOM     27  CBD LIG5     1       5.611  23.761  -3.133  1.00  0.00           C  
ATOM     28  C01 LIG5     1       4.968  22.420  -2.748  1.00  0.00           C  
ATOM     29  C02 LIG5     1       4.784  20.616  -1.033  1.00  0.00           C  
ATOM     30  C03 LIG5     1       3.702  16.393  -0.186  1.00  0.00           C  
END
ENDMDL
