# Supplementary material for: The Influence of 150-Cavity Binders on the Dynamics of Influenza A Neuraminidases as Revealed by Molecular Dynamics Simulations and Combined Clustering
Source: PLoS One. 2013 Mar 27;8(3):e59873. doi: 10.1371/journal.pone.0059873 (PMC3609799; doi:10.1371/journal.pone.0059873)
Supplement: Structures S1 — The coordinates of the top 20 most populated ligand and top 40 most populated enzyme clusters in PDB format. (ZIP) [file pone.0059873.s011.zip › N8open_6.pdb]

MODEL        1
ATOM      1  N   LIG6     1       6.982  16.706   1.205  1.00  0.00           N  
ATOM      2  C   LIG6     1       5.994  16.438   5.834  1.00  0.00           C  
ATOM      3  O   LIG6     1       9.255  14.284  -1.862  1.00  0.00           O  
ATOM      4  C1  LIG6     1       5.009  12.023  -6.633  1.00  0.00           C  
ATOM      5  N1  LIG6     1       6.479  16.316   0.077  1.00  0.00           N  
ATOM      6  O1  LIG6     1       1.851  15.095  -3.914  1.00  0.00           O  
ATOM      7  C2  LIG6     1       9.248  11.787  -4.833  1.00  0.00           C  
ATOM      8  N2  LIG6     1       7.485  13.039  -1.438  1.00  0.00           N  
ATOM      9  O2  LIG6     1       1.836  16.031  -2.006  1.00  0.00           O  
ATOM     10  C3  LIG6     1       9.601  12.300  -0.548  1.00  0.00           C  
ATOM     11  N3  LIG6     1       6.134  14.979   0.223  1.00  0.00           N  
ATOM     12  O3  LIG6     1       7.991  14.719   4.064  1.00  0.00           O  
ATOM     13  C4  LIG6     1       4.167  14.744  -1.266  1.00  0.00           C  
ATOM     14  O4  LIG6     1       6.583  12.934  -4.269  1.00  0.00           O  
ATOM     15  C5  LIG6     1       6.286  14.641   1.551  1.00  0.00           C  
ATOM     16  C6  LIG6     1       5.816  15.920   4.372  1.00  0.00           C  
ATOM     17  C7  LIG6     1       5.376  11.155  -5.424  1.00  0.00           C  
ATOM     18  C8  LIG6     1       7.999  11.527  -5.699  1.00  0.00           C  
ATOM     19  C9  LIG6     1       4.555  14.174  -3.568  1.00  0.00           C  
ATOM     20  C10 LIG6     1       8.807  13.328  -1.281  1.00  0.00           C  
ATOM     21  C11 LIG6     1       2.398  15.379  -2.850  1.00  0.00           C  
ATOM     22  C12 LIG6     1       3.704  14.720  -2.500  1.00  0.00           C  
ATOM     23  C13 LIG6     1       6.894  15.705   2.156  1.00  0.00           C  
ATOM     24  C14 LIG6     1       7.184  15.796   3.632  1.00  0.00           C  
ATOM     25  C15 LIG6     1       6.732  11.597  -4.781  1.00  0.00           C  
ATOM     26  C16 LIG6     1       5.501  14.162  -0.813  1.00  0.00           C  
ATOM     27  C17 LIG6     1       5.630  13.173  -3.102  1.00  0.00           C  
ATOM     28  C18 LIG6     1       6.426  13.851  -1.952  1.00  0.00           C  
END
ENDMDL
MODEL        2
ATOM      1  N   LIG6     1       7.066  19.309  -1.455  1.00  0.00           N  
ATOM      2  C   LIG6     1       9.167  20.824   2.630  1.00  0.00           C  
ATOM      3  O   LIG6     1       8.754  16.977  -4.196  1.00  0.00           O  
ATOM      4  C1  LIG6     1       4.921  11.487  -6.240  1.00  0.00           C  
ATOM      5  N1  LIG6     1       6.374  18.341  -1.994  1.00  0.00           N  
ATOM      6  O1  LIG6     1       1.709  14.674  -3.371  1.00  0.00           O  
ATOM      7  C2  LIG6     1       9.176  12.322  -4.652  1.00  0.00           C  
ATOM      8  N2  LIG6     1       8.155  15.345  -2.819  1.00  0.00           N  
ATOM      9  O2  LIG6     1       1.794  16.315  -2.062  1.00  0.00           O  
ATOM     10  C3  LIG6     1      10.503  16.231  -2.878  1.00  0.00           C  
ATOM     11  N3  LIG6     1       6.634  17.247  -1.257  1.00  0.00           N  
ATOM     12  O3  LIG6     1      10.093  19.193   0.239  1.00  0.00           O  
ATOM     13  C4  LIG6     1       4.556  15.987  -1.715  1.00  0.00           C  
ATOM     14  O4  LIG6     1       6.516  13.538  -4.437  1.00  0.00           O  
ATOM     15  C5  LIG6     1       7.531  17.496  -0.223  1.00  0.00           C  
ATOM     16  C6  LIG6     1       8.319  19.800   1.829  1.00  0.00           C  
ATOM     17  C7  LIG6     1       6.428  11.490  -5.866  1.00  0.00           C  
ATOM     18  C8  LIG6     1       7.979  11.617  -3.919  1.00  0.00           C  
ATOM     19  C9  LIG6     1       4.458  14.084  -3.401  1.00  0.00           C  
ATOM     20  C10 LIG6     1       9.067  16.230  -3.291  1.00  0.00           C  
ATOM     21  C11 LIG6     1       2.372  15.366  -2.619  1.00  0.00           C  
ATOM     22  C12 LIG6     1       3.824  15.164  -2.491  1.00  0.00           C  
ATOM     23  C13 LIG6     1       7.844  18.826  -0.429  1.00  0.00           C  
ATOM     24  C14 LIG6     1       8.744  19.670   0.399  1.00  0.00           C  
ATOM     25  C15 LIG6     1       6.616  12.079  -4.400  1.00  0.00           C  
ATOM     26  C16 LIG6     1       6.056  15.916  -1.604  1.00  0.00           C  
ATOM     27  C17 LIG6     1       6.007  14.063  -3.238  1.00  0.00           C  
ATOM     28  C18 LIG6     1       6.655  15.456  -2.950  1.00  0.00           C  
END
ENDMDL
MODEL        3
ATOM      1  N   LIG6     1       7.767  18.103   0.352  1.00  0.00           N  
ATOM      2  C   LIG6     1       8.499  22.374  -1.038  1.00  0.00           C  
ATOM      3  O   LIG6     1       8.660  16.460  -3.473  1.00  0.00           O  
ATOM      4  C1  LIG6     1       5.082  10.256  -5.868  1.00  0.00           C  
ATOM      5  N1  LIG6     1       7.354  16.854   0.106  1.00  0.00           N  
ATOM      6  O1  LIG6     1       1.462  15.287  -3.572  1.00  0.00           O  
ATOM      7  C2  LIG6     1       8.837  12.484  -4.522  1.00  0.00           C  
ATOM      8  N2  LIG6     1       7.766  14.854  -2.355  1.00  0.00           N  
ATOM      9  O2  LIG6     1       1.289  16.211  -1.653  1.00  0.00           O  
ATOM     10  C3  LIG6     1      10.077  15.150  -1.988  1.00  0.00           C  
ATOM     11  N3  LIG6     1       6.398  16.935  -0.799  1.00  0.00           N  
ATOM     12  O3  LIG6     1       5.722  20.860  -0.380  1.00  0.00           O  
ATOM     13  C4  LIG6     1       4.228  15.967  -1.418  1.00  0.00           C  
ATOM     14  O4  LIG6     1       6.233  13.512  -4.292  1.00  0.00           O  
ATOM     15  C5  LIG6     1       6.161  18.271  -1.132  1.00  0.00           C  
ATOM     16  C6  LIG6     1       8.086  20.873  -1.200  1.00  0.00           C  
ATOM     17  C7  LIG6     1       5.077  11.632  -5.236  1.00  0.00           C  
ATOM     18  C8  LIG6     1       7.647  11.972  -5.374  1.00  0.00           C  
ATOM     19  C9  LIG6     1       4.059  14.441  -3.457  1.00  0.00           C  
ATOM     20  C10 LIG6     1       8.814  15.613  -2.659  1.00  0.00           C  
ATOM     21  C11 LIG6     1       1.950  15.679  -2.544  1.00  0.00           C  
ATOM     22  C12 LIG6     1       3.460  15.350  -2.356  1.00  0.00           C  
ATOM     23  C13 LIG6     1       7.072  18.964  -0.431  1.00  0.00           C  
ATOM     24  C14 LIG6     1       7.034  20.420  -0.217  1.00  0.00           C  
ATOM     25  C15 LIG6     1       6.381  12.100  -4.563  1.00  0.00           C  
ATOM     26  C16 LIG6     1       5.678  15.767  -1.238  1.00  0.00           C  
ATOM     27  C17 LIG6     1       5.517  13.957  -3.084  1.00  0.00           C  
ATOM     28  C18 LIG6     1       6.337  15.175  -2.591  1.00  0.00           C  
END
ENDMDL
MODEL        4
ATOM      1  N   LIG6     1       6.912  17.715   0.751  1.00  0.00           N  
ATOM      2  C   LIG6     1       8.600  16.818   5.256  1.00  0.00           C  
ATOM      3  O   LIG6     1       8.907  15.350  -1.693  1.00  0.00           O  
ATOM      4  C1  LIG6     1       5.066  12.134  -6.909  1.00  0.00           C  
ATOM      5  N1  LIG6     1       6.090  17.140  -0.137  1.00  0.00           N  
ATOM      6  O1  LIG6     1       1.785  15.317  -3.999  1.00  0.00           O  
ATOM      7  C2  LIG6     1       9.099  11.951  -4.711  1.00  0.00           C  
ATOM      8  N2  LIG6     1       7.583  13.650  -1.898  1.00  0.00           N  
ATOM      9  O2  LIG6     1       1.708  16.391  -2.227  1.00  0.00           O  
ATOM     10  C3  LIG6     1       9.785  13.353  -0.787  1.00  0.00           C  
ATOM     11  N3  LIG6     1       6.364  15.811  -0.142  1.00  0.00           N  
ATOM     12  O3  LIG6     1       9.503  15.946   2.525  1.00  0.00           O  
ATOM     13  C4  LIG6     1       4.265  15.401  -1.417  1.00  0.00           C  
ATOM     14  O4  LIG6     1       6.473  13.288  -4.414  1.00  0.00           O  
ATOM     15  C5  LIG6     1       7.126  15.491   0.927  1.00  0.00           C  
ATOM     16  C6  LIG6     1       7.650  16.621   3.995  1.00  0.00           C  
ATOM     17  C7  LIG6     1       5.278  11.398  -5.592  1.00  0.00           C  
ATOM     18  C8  LIG6     1       7.846  11.603  -5.458  1.00  0.00           C  
ATOM     19  C9  LIG6     1       4.345  14.379  -3.748  1.00  0.00           C  
ATOM     20  C10 LIG6     1       8.749  14.175  -1.508  1.00  0.00           C  
ATOM     21  C11 LIG6     1       2.266  15.596  -2.929  1.00  0.00           C  
ATOM     22  C12 LIG6     1       3.595  15.073  -2.589  1.00  0.00           C  
ATOM     23  C13 LIG6     1       7.419  16.690   1.524  1.00  0.00           C  
ATOM     24  C14 LIG6     1       8.400  16.850   2.655  1.00  0.00           C  
ATOM     25  C15 LIG6     1       6.500  11.865  -4.773  1.00  0.00           C  
ATOM     26  C16 LIG6     1       5.633  14.927  -1.016  1.00  0.00           C  
ATOM     27  C17 LIG6     1       5.594  13.562  -3.275  1.00  0.00           C  
ATOM     28  C18 LIG6     1       6.454  14.415  -2.311  1.00  0.00           C  
END
ENDMDL
MODEL        5
ATOM      1  N   LIG6     1       7.719  15.770   2.203  1.00  0.00           N  
ATOM      2  C   LIG6     1       7.308  20.547   2.255  1.00  0.00           C  
ATOM      3  O   LIG6     1       9.641  14.848  -1.570  1.00  0.00           O  
ATOM      4  C1  LIG6     1       5.338  11.659  -6.197  1.00  0.00           C  
ATOM      5  N1  LIG6     1       7.248  14.697   1.604  1.00  0.00           N  
ATOM      6  O1  LIG6     1       2.248  14.844  -3.552  1.00  0.00           O  
ATOM      7  C2  LIG6     1       9.595  11.636  -4.429  1.00  0.00           C  
ATOM      8  N2  LIG6     1       8.146  13.205  -1.445  1.00  0.00           N  
ATOM      9  O2  LIG6     1       1.924  15.701  -1.751  1.00  0.00           O  
ATOM     10  C3  LIG6     1      10.298  12.801  -0.501  1.00  0.00           C  
ATOM     11  N3  LIG6     1       6.781  15.141   0.364  1.00  0.00           N  
ATOM     12  O3  LIG6     1       9.261  18.377   2.247  1.00  0.00           O  
ATOM     13  C4  LIG6     1       4.683  14.770  -0.980  1.00  0.00           C  
ATOM     14  O4  LIG6     1       6.974  12.972  -4.002  1.00  0.00           O  
ATOM     15  C5  LIG6     1       6.919  16.439   0.227  1.00  0.00           C  
ATOM     16  C6  LIG6     1       6.903  19.018   2.350  1.00  0.00           C  
ATOM     17  C7  LIG6     1       5.900  10.888  -5.019  1.00  0.00           C  
ATOM     18  C8  LIG6     1       8.328  11.475  -5.263  1.00  0.00           C  
ATOM     19  C9  LIG6     1       4.973  14.136  -3.363  1.00  0.00           C  
ATOM     20  C10 LIG6     1       9.337  13.737  -1.147  1.00  0.00           C  
ATOM     21  C11 LIG6     1       2.699  15.156  -2.452  1.00  0.00           C  
ATOM     22  C12 LIG6     1       4.131  14.692  -2.201  1.00  0.00           C  
ATOM     23  C13 LIG6     1       7.539  16.862   1.353  1.00  0.00           C  
ATOM     24  C14 LIG6     1       8.022  18.241   1.544  1.00  0.00           C  
ATOM     25  C15 LIG6     1       7.093  11.606  -4.354  1.00  0.00           C  
ATOM     26  C16 LIG6     1       6.063  14.278  -0.560  1.00  0.00           C  
ATOM     27  C17 LIG6     1       6.096  13.230  -2.923  1.00  0.00           C  
ATOM     28  C18 LIG6     1       6.923  13.997  -1.820  1.00  0.00           C  
END
ENDMDL
MODEL        6
ATOM      1  N   LIG6     1       7.072  15.741   2.926  1.00  0.00           N  
ATOM      2  C   LIG6     1       6.782  15.902   7.369  1.00  0.00           C  
ATOM      3  O   LIG6     1       9.147  14.228  -0.656  1.00  0.00           O  
ATOM      4  C1  LIG6     1       5.536  10.688  -5.687  1.00  0.00           C  
ATOM      5  N1  LIG6     1       7.020  15.271   1.699  1.00  0.00           N  
ATOM      6  O1  LIG6     1       1.882  15.176  -2.938  1.00  0.00           O  
ATOM      7  C2  LIG6     1       9.349  12.388  -3.975  1.00  0.00           C  
ATOM      8  N2  LIG6     1       7.427  12.808  -0.576  1.00  0.00           N  
ATOM      9  O2  LIG6     1       1.389  15.505  -0.906  1.00  0.00           O  
ATOM     10  C3  LIG6     1       9.597  11.976  -0.211  1.00  0.00           C  
ATOM     11  N3  LIG6     1       5.859  14.535   1.552  1.00  0.00           N  
ATOM     12  O3  LIG6     1       5.018  16.891   5.106  1.00  0.00           O  
ATOM     13  C4  LIG6     1       3.963  14.442  -0.120  1.00  0.00           C  
ATOM     14  O4  LIG6     1       6.556  13.502  -3.362  1.00  0.00           O  
ATOM     15  C5  LIG6     1       5.195  14.599   2.752  1.00  0.00           C  
ATOM     16  C6  LIG6     1       7.103  15.724   5.879  1.00  0.00           C  
ATOM     17  C7  LIG6     1       5.540  12.024  -4.952  1.00  0.00           C  
ATOM     18  C8  LIG6     1       8.107  12.337  -4.902  1.00  0.00           C  
ATOM     19  C9  LIG6     1       4.529  14.606  -2.515  1.00  0.00           C  
ATOM     20  C10 LIG6     1       8.724  13.110  -0.561  1.00  0.00           C  
ATOM     21  C11 LIG6     1       2.159  15.150  -1.763  1.00  0.00           C  
ATOM     22  C12 LIG6     1       3.565  14.750  -1.388  1.00  0.00           C  
ATOM     23  C13 LIG6     1       5.992  15.308   3.611  1.00  0.00           C  
ATOM     24  C14 LIG6     1       5.720  15.658   5.069  1.00  0.00           C  
ATOM     25  C15 LIG6     1       6.772  12.248  -4.120  1.00  0.00           C  
ATOM     26  C16 LIG6     1       5.340  13.860   0.308  1.00  0.00           C  
ATOM     27  C17 LIG6     1       5.613  13.556  -2.228  1.00  0.00           C  
ATOM     28  C18 LIG6     1       6.314  13.799  -0.896  1.00  0.00           C  
END
ENDMDL
MODEL        7
ATOM      1  N   LIG6     1       6.433  18.783   0.015  1.00  0.00           N  
ATOM      2  C   LIG6     1       9.365  19.485   0.993  1.00  0.00           C  
ATOM      3  O   LIG6     1       8.369  16.765  -2.966  1.00  0.00           O  
ATOM      4  C1  LIG6     1       5.514  10.536  -6.192  1.00  0.00           C  
ATOM      5  N1  LIG6     1       5.793  17.986  -0.812  1.00  0.00           N  
ATOM      6  O1  LIG6     1       1.427  15.270  -4.057  1.00  0.00           O  
ATOM      7  C2  LIG6     1       9.062  12.995  -4.363  1.00  0.00           C  
ATOM      8  N2  LIG6     1       7.471  15.055  -1.928  1.00  0.00           N  
ATOM      9  O2  LIG6     1       1.072  16.227  -2.226  1.00  0.00           O  
ATOM     10  C3  LIG6     1       9.852  15.363  -1.755  1.00  0.00           C  
ATOM     11  N3  LIG6     1       5.799  16.763  -0.312  1.00  0.00           N  
ATOM     12  O3  LIG6     1       6.788  19.714   2.822  1.00  0.00           O  
ATOM     13  C4  LIG6     1       3.718  15.675  -1.412  1.00  0.00           C  
ATOM     14  O4  LIG6     1       6.326  13.912  -4.259  1.00  0.00           O  
ATOM     15  C5  LIG6     1       6.476  16.742   0.875  1.00  0.00           C  
ATOM     16  C6  LIG6     1       8.897  18.514   2.145  1.00  0.00           C  
ATOM     17  C7  LIG6     1       5.361  11.926  -5.519  1.00  0.00           C  
ATOM     18  C8  LIG6     1       7.889  12.315  -5.212  1.00  0.00           C  
ATOM     19  C9  LIG6     1       4.002  14.556  -3.617  1.00  0.00           C  
ATOM     20  C10 LIG6     1       8.548  15.753  -2.319  1.00  0.00           C  
ATOM     21  C11 LIG6     1       1.787  15.562  -2.915  1.00  0.00           C  
ATOM     22  C12 LIG6     1       3.150  15.319  -2.567  1.00  0.00           C  
ATOM     23  C13 LIG6     1       6.740  18.034   1.110  1.00  0.00           C  
ATOM     24  C14 LIG6     1       7.356  18.459   2.377  1.00  0.00           C  
ATOM     25  C15 LIG6     1       6.527  12.505  -4.642  1.00  0.00           C  
ATOM     26  C16 LIG6     1       5.197  15.574  -1.018  1.00  0.00           C  
ATOM     27  C17 LIG6     1       5.425  14.221  -3.120  1.00  0.00           C  
ATOM     28  C18 LIG6     1       6.047  15.336  -2.256  1.00  0.00           C  
END
ENDMDL
MODEL        8
ATOM      1  N   LIG6     1       7.216  19.130   0.271  1.00  0.00           N  
ATOM      2  C   LIG6     1       4.089  21.358  -0.111  1.00  0.00           C  
ATOM      3  O   LIG6     1       8.479  17.159  -3.795  1.00  0.00           O  
ATOM      4  C1  LIG6     1       5.226  10.522  -5.990  1.00  0.00           C  
ATOM      5  N1  LIG6     1       6.923  17.836   0.166  1.00  0.00           N  
ATOM      6  O1  LIG6     1       1.436  14.941  -3.062  1.00  0.00           O  
ATOM      7  C2  LIG6     1       8.760  12.051  -5.031  1.00  0.00           C  
ATOM      8  N2  LIG6     1       7.909  15.448  -2.555  1.00  0.00           N  
ATOM      9  O2  LIG6     1       1.492  16.153  -1.371  1.00  0.00           O  
ATOM     10  C3  LIG6     1      10.219  15.558  -3.181  1.00  0.00           C  
ATOM     11  N3  LIG6     1       6.400  17.584  -1.060  1.00  0.00           N  
ATOM     12  O3  LIG6     1       7.815  21.932  -0.992  1.00  0.00           O  
ATOM     13  C4  LIG6     1       4.341  16.322  -1.457  1.00  0.00           C  
ATOM     14  O4  LIG6     1       6.321  13.785  -4.233  1.00  0.00           O  
ATOM     15  C5  LIG6     1       6.419  18.801  -1.751  1.00  0.00           C  
ATOM     16  C6  LIG6     1       5.547  21.895  -0.013  1.00  0.00           C  
ATOM     17  C7  LIG6     1       5.613  12.025  -5.758  1.00  0.00           C  
ATOM     18  C8  LIG6     1       7.599  11.674  -4.040  1.00  0.00           C  
ATOM     19  C9  LIG6     1       4.248  14.521  -3.242  1.00  0.00           C  
ATOM     20  C10 LIG6     1       8.857  16.182  -3.201  1.00  0.00           C  
ATOM     21  C11 LIG6     1       2.070  15.463  -2.188  1.00  0.00           C  
ATOM     22  C12 LIG6     1       3.571  15.443  -2.162  1.00  0.00           C  
ATOM     23  C13 LIG6     1       6.724  19.756  -0.833  1.00  0.00           C  
ATOM     24  C14 LIG6     1       6.549  21.239  -1.061  1.00  0.00           C  
ATOM     25  C15 LIG6     1       6.202  12.304  -4.350  1.00  0.00           C  
ATOM     26  C16 LIG6     1       5.821  16.270  -1.402  1.00  0.00           C  
ATOM     27  C17 LIG6     1       5.807  14.386  -2.997  1.00  0.00           C  
ATOM     28  C18 LIG6     1       6.496  15.683  -2.684  1.00  0.00           C  
END
ENDMDL
MODEL        9
ATOM      1  N   LIG6     1       6.662  19.688  -0.308  1.00  0.00           N  
ATOM      2  C   LIG6     1       9.715  20.480  -2.676  1.00  0.00           C  
ATOM      3  O   LIG6     1       8.572  16.912  -3.981  1.00  0.00           O  
ATOM      4  C1  LIG6     1       5.140  12.584  -6.405  1.00  0.00           C  
ATOM      5  N1  LIG6     1       6.258  18.438  -0.165  1.00  0.00           N  
ATOM      6  O1  LIG6     1       1.418  14.999  -3.444  1.00  0.00           O  
ATOM      7  C2  LIG6     1       9.250  12.303  -4.507  1.00  0.00           C  
ATOM      8  N2  LIG6     1       7.893  15.494  -2.396  1.00  0.00           N  
ATOM      9  O2  LIG6     1       1.420  16.395  -1.971  1.00  0.00           O  
ATOM     10  C3  LIG6     1      10.233  15.542  -2.913  1.00  0.00           C  
ATOM     11  N3  LIG6     1       6.219  17.836  -1.370  1.00  0.00           N  
ATOM     12  O3  LIG6     1       6.282  22.050  -2.751  1.00  0.00           O  
ATOM     13  C4  LIG6     1       4.235  16.390  -1.620  1.00  0.00           C  
ATOM     14  O4  LIG6     1       6.660  13.784  -4.109  1.00  0.00           O  
ATOM     15  C5  LIG6     1       6.652  18.784  -2.301  1.00  0.00           C  
ATOM     16  C6  LIG6     1       8.484  21.195  -3.222  1.00  0.00           C  
ATOM     17  C7  LIG6     1       6.446  12.140  -5.832  1.00  0.00           C  
ATOM     18  C8  LIG6     1       8.045  11.768  -3.831  1.00  0.00           C  
ATOM     19  C9  LIG6     1       4.354  14.491  -3.303  1.00  0.00           C  
ATOM     20  C10 LIG6     1       8.820  16.047  -3.186  1.00  0.00           C  
ATOM     21  C11 LIG6     1       2.054  15.579  -2.589  1.00  0.00           C  
ATOM     22  C12 LIG6     1       3.563  15.489  -2.464  1.00  0.00           C  
ATOM     23  C13 LIG6     1       6.943  19.923  -1.608  1.00  0.00           C  
ATOM     24  C14 LIG6     1       7.381  21.312  -2.098  1.00  0.00           C  
ATOM     25  C15 LIG6     1       6.667  12.330  -4.383  1.00  0.00           C  
ATOM     26  C16 LIG6     1       5.752  16.462  -1.531  1.00  0.00           C  
ATOM     27  C17 LIG6     1       5.850  14.325  -2.950  1.00  0.00           C  
ATOM     28  C18 LIG6     1       6.475  15.698  -2.646  1.00  0.00           C  
END
ENDMDL
MODEL       10
ATOM      1  N   LIG6     1       6.496  17.103   2.087  1.00  0.00           N  
ATOM      2  C   LIG6     1       4.779  21.238   2.318  1.00  0.00           C  
ATOM      3  O   LIG6     1       8.602  16.520  -1.233  1.00  0.00           O  
ATOM      4  C1  LIG6     1       5.460  11.934  -6.367  1.00  0.00           C  
ATOM      5  N1  LIG6     1       6.245  15.937   1.533  1.00  0.00           N  
ATOM      6  O1  LIG6     1       1.610  15.054  -3.632  1.00  0.00           O  
ATOM      7  C2  LIG6     1       9.425  13.103  -4.408  1.00  0.00           C  
ATOM      8  N2  LIG6     1       7.646  14.451  -1.516  1.00  0.00           N  
ATOM      9  O2  LIG6     1       1.259  15.718  -1.734  1.00  0.00           O  
ATOM     10  C3  LIG6     1      10.093  14.623  -1.031  1.00  0.00           C  
ATOM     11  N3  LIG6     1       5.809  16.100   0.255  1.00  0.00           N  
ATOM     12  O3  LIG6     1       7.549  20.062   1.674  1.00  0.00           O  
ATOM     13  C4  LIG6     1       3.939  15.295  -1.045  1.00  0.00           C  
ATOM     14  O4  LIG6     1       6.431  13.665  -4.043  1.00  0.00           O  
ATOM     15  C5  LIG6     1       5.762  17.458  -0.027  1.00  0.00           C  
ATOM     16  C6  LIG6     1       5.279  19.771   2.278  1.00  0.00           C  
ATOM     17  C7  LIG6     1       5.988  11.419  -5.049  1.00  0.00           C  
ATOM     18  C8  LIG6     1       8.212  12.517  -5.170  1.00  0.00           C  
ATOM     19  C9  LIG6     1       4.274  14.354  -3.422  1.00  0.00           C  
ATOM     20  C10 LIG6     1       8.760  15.311  -1.247  1.00  0.00           C  
ATOM     21  C11 LIG6     1       2.035  15.235  -2.535  1.00  0.00           C  
ATOM     22  C12 LIG6     1       3.486  14.947  -2.267  1.00  0.00           C  
ATOM     23  C13 LIG6     1       6.314  18.051   1.083  1.00  0.00           C  
ATOM     24  C14 LIG6     1       6.254  19.547   1.215  1.00  0.00           C  
ATOM     25  C15 LIG6     1       6.959  12.344  -4.269  1.00  0.00           C  
ATOM     26  C16 LIG6     1       5.399  15.063  -0.656  1.00  0.00           C  
ATOM     27  C17 LIG6     1       5.605  13.866  -2.850  1.00  0.00           C  
ATOM     28  C18 LIG6     1       6.314  14.934  -1.917  1.00  0.00           C  
END
ENDMDL
MODEL       11
ATOM      1  N   LIG6     1       7.323  17.126   1.213  1.00  0.00           N  
ATOM      2  C   LIG6     1      10.658  19.614  -0.553  1.00  0.00           C  
ATOM      3  O   LIG6     1       9.108  15.070  -2.453  1.00  0.00           O  
ATOM      4  C1  LIG6     1       4.905  11.160  -6.348  1.00  0.00           C  
ATOM      5  N1  LIG6     1       6.673  15.982   0.854  1.00  0.00           N  
ATOM      6  O1  LIG6     1       1.525  14.926  -3.650  1.00  0.00           O  
ATOM      7  C2  LIG6     1       9.212  12.112  -5.155  1.00  0.00           C  
ATOM      8  N2  LIG6     1       7.603  13.638  -1.775  1.00  0.00           N  
ATOM      9  O2  LIG6     1       1.500  15.637  -1.707  1.00  0.00           O  
ATOM     10  C3  LIG6     1       9.813  13.112  -1.118  1.00  0.00           C  
ATOM     11  N3  LIG6     1       6.420  16.020  -0.427  1.00  0.00           N  
ATOM     12  O3  LIG6     1       7.555  20.149  -0.724  1.00  0.00           O  
ATOM     13  C4  LIG6     1       4.280  15.254  -1.353  1.00  0.00           C  
ATOM     14  O4  LIG6     1       6.391  13.151  -4.418  1.00  0.00           O  
ATOM     15  C5  LIG6     1       6.865  17.200  -0.949  1.00  0.00           C  
ATOM     16  C6  LIG6     1       9.545  18.671  -0.728  1.00  0.00           C  
ATOM     17  C7  LIG6     1       5.499  10.861  -4.974  1.00  0.00           C  
ATOM     18  C8  LIG6     1       7.859  11.611  -5.748  1.00  0.00           C  
ATOM     19  C9  LIG6     1       4.309  14.334  -3.643  1.00  0.00           C  
ATOM     20  C10 LIG6     1       8.892  13.991  -1.897  1.00  0.00           C  
ATOM     21  C11 LIG6     1       2.138  15.139  -2.619  1.00  0.00           C  
ATOM     22  C12 LIG6     1       3.609  14.925  -2.508  1.00  0.00           C  
ATOM     23  C13 LIG6     1       7.475  17.852   0.085  1.00  0.00           C  
ATOM     24  C14 LIG6     1       8.257  19.109   0.058  1.00  0.00           C  
ATOM     25  C15 LIG6     1       6.792  11.740  -4.629  1.00  0.00           C  
ATOM     26  C16 LIG6     1       5.761  14.946  -1.094  1.00  0.00           C  
ATOM     27  C17 LIG6     1       5.553  13.430  -3.263  1.00  0.00           C  
ATOM     28  C18 LIG6     1       6.482  14.349  -2.349  1.00  0.00           C  
END
ENDMDL
MODEL       12
ATOM      1  N   LIG6     1       6.107  17.432   2.232  1.00  0.00           N  
ATOM      2  C   LIG6     1       8.809  17.809   4.251  1.00  0.00           C  
ATOM      3  O   LIG6     1       8.817  15.949  -0.845  1.00  0.00           O  
ATOM      4  C1  LIG6     1       5.406  10.762  -5.716  1.00  0.00           C  
ATOM      5  N1  LIG6     1       5.973  16.940   1.020  1.00  0.00           N  
ATOM      6  O1  LIG6     1       1.723  15.092  -3.285  1.00  0.00           O  
ATOM      7  C2  LIG6     1       9.350  12.662  -4.256  1.00  0.00           C  
ATOM      8  N2  LIG6     1       7.534  14.072  -0.723  1.00  0.00           N  
ATOM      9  O2  LIG6     1       1.230  15.695  -1.392  1.00  0.00           O  
ATOM     10  C3  LIG6     1       9.771  13.966   0.137  1.00  0.00           C  
ATOM     11  N3  LIG6     1       5.777  15.603   1.102  1.00  0.00           N  
ATOM     12  O3  LIG6     1       5.916  17.544   5.212  1.00  0.00           O  
ATOM     13  C4  LIG6     1       3.871  15.019  -0.455  1.00  0.00           C  
ATOM     14  O4  LIG6     1       6.678  13.658  -3.508  1.00  0.00           O  
ATOM     15  C5  LIG6     1       5.821  15.241   2.407  1.00  0.00           C  
ATOM     16  C6  LIG6     1       8.057  16.462   4.632  1.00  0.00           C  
ATOM     17  C7  LIG6     1       5.466  11.967  -4.752  1.00  0.00           C  
ATOM     18  C8  LIG6     1       8.054  12.229  -4.929  1.00  0.00           C  
ATOM     19  C9  LIG6     1       4.469  14.577  -2.812  1.00  0.00           C  
ATOM     20  C10 LIG6     1       8.673  14.740  -0.570  1.00  0.00           C  
ATOM     21  C11 LIG6     1       2.056  15.280  -2.145  1.00  0.00           C  
ATOM     22  C12 LIG6     1       3.478  14.911  -1.705  1.00  0.00           C  
ATOM     23  C13 LIG6     1       6.088  16.376   3.083  1.00  0.00           C  
ATOM     24  C14 LIG6     1       6.490  16.432   4.502  1.00  0.00           C  
ATOM     25  C15 LIG6     1       6.783  12.319  -4.021  1.00  0.00           C  
ATOM     26  C16 LIG6     1       5.340  14.801  -0.041  1.00  0.00           C  
ATOM     27  C17 LIG6     1       5.730  13.873  -2.381  1.00  0.00           C  
ATOM     28  C18 LIG6     1       6.305  14.728  -1.235  1.00  0.00           C  
END
ENDMDL
MODEL       13
ATOM      1  N   LIG6     1       6.885  20.122  -3.015  1.00  0.00           N  
ATOM      2  C   LIG6     1      10.594  22.141  -0.905  1.00  0.00           C  
ATOM      3  O   LIG6     1       8.669  16.625  -4.476  1.00  0.00           O  
ATOM      4  C1  LIG6     1       5.982  11.766  -6.538  1.00  0.00           C  
ATOM      5  N1  LIG6     1       6.142  19.042  -3.233  1.00  0.00           N  
ATOM      6  O1  LIG6     1       1.471  14.890  -3.756  1.00  0.00           O  
ATOM      7  C2  LIG6     1       8.511  11.925  -2.776  1.00  0.00           C  
ATOM      8  N2  LIG6     1       7.815  15.729  -2.678  1.00  0.00           N  
ATOM      9  O2  LIG6     1       1.442  16.552  -2.513  1.00  0.00           O  
ATOM     10  C3  LIG6     1      10.164  15.873  -2.712  1.00  0.00           C  
ATOM     11  N3  LIG6     1       6.251  18.261  -2.185  1.00  0.00           N  
ATOM     12  O3  LIG6     1       7.598  22.010  -0.472  1.00  0.00           O  
ATOM     13  C4  LIG6     1       4.185  16.778  -2.328  1.00  0.00           C  
ATOM     14  O4  LIG6     1       6.554  13.765  -4.123  1.00  0.00           O  
ATOM     15  C5  LIG6     1       6.960  18.836  -1.194  1.00  0.00           C  
ATOM     16  C6  LIG6     1       9.556  21.416  -1.817  1.00  0.00           C  
ATOM     17  C7  LIG6     1       5.344  11.837  -5.116  1.00  0.00           C  
ATOM     18  C8  LIG6     1       7.610  11.624  -4.042  1.00  0.00           C  
ATOM     19  C9  LIG6     1       4.264  14.700  -3.663  1.00  0.00           C  
ATOM     20  C10 LIG6     1       8.859  16.134  -3.357  1.00  0.00           C  
ATOM     21  C11 LIG6     1       2.040  15.785  -3.148  1.00  0.00           C  
ATOM     22  C12 LIG6     1       3.527  15.813  -2.981  1.00  0.00           C  
ATOM     23  C13 LIG6     1       7.384  20.002  -1.700  1.00  0.00           C  
ATOM     24  C14 LIG6     1       8.361  20.901  -0.954  1.00  0.00           C  
ATOM     25  C15 LIG6     1       6.302  12.385  -4.011  1.00  0.00           C  
ATOM     26  C16 LIG6     1       5.700  16.855  -2.109  1.00  0.00           C  
ATOM     27  C17 LIG6     1       5.739  14.557  -3.172  1.00  0.00           C  
ATOM     28  C18 LIG6     1       6.408  15.900  -3.067  1.00  0.00           C  
END
ENDMDL
MODEL       14
ATOM      1  N   LIG6     1       7.115  16.681   0.050  1.00  0.00           N  
ATOM      2  C   LIG6     1       5.009  16.058   3.102  1.00  0.00           C  
ATOM      3  O   LIG6     1       9.269  13.384  -1.738  1.00  0.00           O  
ATOM      4  C1  LIG6     1       5.307  11.218  -7.336  1.00  0.00           C  
ATOM      5  N1  LIG6     1       6.703  16.098  -1.044  1.00  0.00           N  
ATOM      6  O1  LIG6     1       1.805  14.927  -4.316  1.00  0.00           O  
ATOM      7  C2  LIG6     1       9.536  11.967  -5.803  1.00  0.00           C  
ATOM      8  N2  LIG6     1       7.351  12.257  -2.277  1.00  0.00           N  
ATOM      9  O2  LIG6     1       1.970  15.943  -2.536  1.00  0.00           O  
ATOM     10  C3  LIG6     1       9.219  10.958  -1.639  1.00  0.00           C  
ATOM     11  N3  LIG6     1       6.524  14.762  -0.694  1.00  0.00           N  
ATOM     12  O3  LIG6     1       8.853  15.668   2.910  1.00  0.00           O  
ATOM     13  C4  LIG6     1       4.349  14.556  -1.840  1.00  0.00           C  
ATOM     14  O4  LIG6     1       6.445  12.885  -5.108  1.00  0.00           O  
ATOM     15  C5  LIG6     1       7.001  14.519   0.549  1.00  0.00           C  
ATOM     16  C6  LIG6     1       6.433  15.519   3.387  1.00  0.00           C  
ATOM     17  C7  LIG6     1       5.928  10.623  -6.015  1.00  0.00           C  
ATOM     18  C8  LIG6     1       8.210  11.792  -6.504  1.00  0.00           C  
ATOM     19  C9  LIG6     1       4.433  13.927  -4.255  1.00  0.00           C  
ATOM     20  C10 LIG6     1       8.689  12.336  -1.939  1.00  0.00           C  
ATOM     21  C11 LIG6     1       2.509  15.218  -3.372  1.00  0.00           C  
ATOM     22  C12 LIG6     1       3.764  14.547  -3.073  1.00  0.00           C  
ATOM     23  C13 LIG6     1       7.229  15.773   1.077  1.00  0.00           C  
ATOM     24  C14 LIG6     1       7.511  16.071   2.520  1.00  0.00           C  
ATOM     25  C15 LIG6     1       7.048  11.554  -5.506  1.00  0.00           C  
ATOM     26  C16 LIG6     1       5.754  13.875  -1.491  1.00  0.00           C  
ATOM     27  C17 LIG6     1       5.570  12.972  -3.887  1.00  0.00           C  
ATOM     28  C18 LIG6     1       6.512  13.438  -2.745  1.00  0.00           C  
END
ENDMDL
MODEL       15
ATOM      1  N   LIG6     1       7.020  19.806  -1.089  1.00  0.00           N  
ATOM      2  C   LIG6     1       5.840  23.881  -2.434  1.00  0.00           C  
ATOM      3  O   LIG6     1       9.163  17.083  -3.518  1.00  0.00           O  
ATOM      4  C1  LIG6     1       5.752  10.617  -6.162  1.00  0.00           C  
ATOM      5  N1  LIG6     1       6.898  18.528  -0.883  1.00  0.00           N  
ATOM      6  O1  LIG6     1       1.785  14.729  -3.735  1.00  0.00           O  
ATOM      7  C2  LIG6     1       9.139  11.700  -5.115  1.00  0.00           C  
ATOM      8  N2  LIG6     1       8.135  15.437  -2.434  1.00  0.00           N  
ATOM      9  O2  LIG6     1       1.698  15.884  -1.956  1.00  0.00           O  
ATOM     10  C3  LIG6     1      10.527  15.652  -2.133  1.00  0.00           C  
ATOM     11  N3  LIG6     1       6.375  17.926  -1.956  1.00  0.00           N  
ATOM     12  O3  LIG6     1       7.143  21.997  -3.803  1.00  0.00           O  
ATOM     13  C4  LIG6     1       4.502  16.201  -1.887  1.00  0.00           C  
ATOM     14  O4  LIG6     1       6.922  13.662  -4.287  1.00  0.00           O  
ATOM     15  C5  LIG6     1       6.074  18.836  -2.968  1.00  0.00           C  
ATOM     16  C6  LIG6     1       5.945  22.467  -1.828  1.00  0.00           C  
ATOM     17  C7  LIG6     1       6.164  12.100  -5.958  1.00  0.00           C  
ATOM     18  C8  LIG6     1       7.930  11.397  -4.220  1.00  0.00           C  
ATOM     19  C9  LIG6     1       4.598  14.475  -3.610  1.00  0.00           C  
ATOM     20  C10 LIG6     1       9.228  16.135  -2.770  1.00  0.00           C  
ATOM     21  C11 LIG6     1       2.302  15.234  -2.774  1.00  0.00           C  
ATOM     22  C12 LIG6     1       3.819  15.370  -2.729  1.00  0.00           C  
ATOM     23  C13 LIG6     1       6.465  20.019  -2.382  1.00  0.00           C  
ATOM     24  C14 LIG6     1       6.169  21.439  -2.941  1.00  0.00           C  
ATOM     25  C15 LIG6     1       6.689  12.262  -4.476  1.00  0.00           C  
ATOM     26  C16 LIG6     1       5.998  16.486  -1.858  1.00  0.00           C  
ATOM     27  C17 LIG6     1       6.095  14.362  -3.261  1.00  0.00           C  
ATOM     28  C18 LIG6     1       6.767  15.676  -2.908  1.00  0.00           C  
END
ENDMDL
MODEL       16
ATOM      1  N   LIG6     1       6.859  17.115   1.220  1.00  0.00           N  
ATOM      2  C   LIG6     1       8.259  21.213   1.930  1.00  0.00           C  
ATOM      3  O   LIG6     1       8.612  16.769  -2.761  1.00  0.00           O  
ATOM      4  C1  LIG6     1       5.942  10.443  -7.126  1.00  0.00           C  
ATOM      5  N1  LIG6     1       6.543  15.950   0.633  1.00  0.00           N  
ATOM      6  O1  LIG6     1       1.689  15.077  -4.419  1.00  0.00           O  
ATOM      7  C2  LIG6     1       8.804  11.468  -4.828  1.00  0.00           C  
ATOM      8  N2  LIG6     1       7.804  14.706  -2.429  1.00  0.00           N  
ATOM      9  O2  LIG6     1       1.653  16.226  -2.602  1.00  0.00           O  
ATOM     10  C3  LIG6     1      10.172  15.091  -1.955  1.00  0.00           C  
ATOM     11  N3  LIG6     1       6.066  16.276  -0.562  1.00  0.00           N  
ATOM     12  O3  LIG6     1       8.430  19.748  -0.716  1.00  0.00           O  
ATOM     13  C4  LIG6     1       4.066  15.307  -1.778  1.00  0.00           C  
ATOM     14  O4  LIG6     1       6.399  13.311  -4.694  1.00  0.00           O  
ATOM     15  C5  LIG6     1       6.106  17.627  -0.797  1.00  0.00           C  
ATOM     16  C6  LIG6     1       8.029  19.726   1.673  1.00  0.00           C  
ATOM     17  C7  LIG6     1       6.133  11.898  -6.591  1.00  0.00           C  
ATOM     18  C8  LIG6     1       7.402  11.177  -4.325  1.00  0.00           C  
ATOM     19  C9  LIG6     1       4.266  14.034  -3.915  1.00  0.00           C  
ATOM     20  C10 LIG6     1       8.816  15.600  -2.440  1.00  0.00           C  
ATOM     21  C11 LIG6     1       2.175  15.385  -3.319  1.00  0.00           C  
ATOM     22  C12 LIG6     1       3.524  14.870  -2.935  1.00  0.00           C  
ATOM     23  C13 LIG6     1       6.832  18.073   0.246  1.00  0.00           C  
ATOM     24  C14 LIG6     1       7.389  19.514   0.322  1.00  0.00           C  
ATOM     25  C15 LIG6     1       6.241  11.920  -5.055  1.00  0.00           C  
ATOM     26  C16 LIG6     1       5.570  15.138  -1.445  1.00  0.00           C  
ATOM     27  C17 LIG6     1       5.718  13.718  -3.449  1.00  0.00           C  
ATOM     28  C18 LIG6     1       6.399  14.927  -2.737  1.00  0.00           C  
END
ENDMDL
MODEL       17
ATOM      1  N   LIG6     1       6.442  18.383   0.651  1.00  0.00           N  
ATOM      2  C   LIG6     1       8.737  17.803   4.823  1.00  0.00           C  
ATOM      3  O   LIG6     1       8.517  16.875  -2.280  1.00  0.00           O  
ATOM      4  C1  LIG6     1       5.592  12.328  -6.983  1.00  0.00           C  
ATOM      5  N1  LIG6     1       5.667  17.701  -0.170  1.00  0.00           N  
ATOM      6  O1  LIG6     1       1.591  15.113  -3.894  1.00  0.00           O  
ATOM      7  C2  LIG6     1       9.123  12.162  -3.851  1.00  0.00           C  
ATOM      8  N2  LIG6     1       7.757  14.740  -1.961  1.00  0.00           N  
ATOM      9  O2  LIG6     1       1.562  16.257  -2.141  1.00  0.00           O  
ATOM     10  C3  LIG6     1      10.066  15.315  -1.477  1.00  0.00           C  
ATOM     11  N3  LIG6     1       6.131  16.427  -0.232  1.00  0.00           N  
ATOM     12  O3  LIG6     1       9.683  17.275   1.761  1.00  0.00           O  
ATOM     13  C4  LIG6     1       4.053  15.458  -1.382  1.00  0.00           C  
ATOM     14  O4  LIG6     1       6.432  13.623  -4.318  1.00  0.00           O  
ATOM     15  C5  LIG6     1       7.174  16.270   0.665  1.00  0.00           C  
ATOM     16  C6  LIG6     1       7.894  17.318   3.604  1.00  0.00           C  
ATOM     17  C7  LIG6     1       6.896  12.075  -6.135  1.00  0.00           C  
ATOM     18  C8  LIG6     1       7.666  11.663  -3.695  1.00  0.00           C  
ATOM     19  C9  LIG6     1       4.318  14.256  -3.615  1.00  0.00           C  
ATOM     20  C10 LIG6     1       8.685  15.738  -1.862  1.00  0.00           C  
ATOM     21  C11 LIG6     1       2.138  15.529  -2.940  1.00  0.00           C  
ATOM     22  C12 LIG6     1       3.468  15.055  -2.517  1.00  0.00           C  
ATOM     23  C13 LIG6     1       7.366  17.502   1.172  1.00  0.00           C  
ATOM     24  C14 LIG6     1       8.412  17.822   2.230  1.00  0.00           C  
ATOM     25  C15 LIG6     1       6.620  12.241  -4.644  1.00  0.00           C  
ATOM     26  C16 LIG6     1       5.571  15.308  -1.051  1.00  0.00           C  
ATOM     27  C17 LIG6     1       5.717  13.881  -3.119  1.00  0.00           C  
ATOM     28  C18 LIG6     1       6.368  15.002  -2.339  1.00  0.00           C  
END
ENDMDL
MODEL       18
ATOM      1  N   LIG6     1       7.332  14.702   2.414  1.00  0.00           N  
ATOM      2  C   LIG6     1      11.207  17.233   2.012  1.00  0.00           C  
ATOM      3  O   LIG6     1       9.133  14.117  -1.532  1.00  0.00           O  
ATOM      4  C1  LIG6     1       5.165  11.761  -6.608  1.00  0.00           C  
ATOM      5  N1  LIG6     1       6.452  13.966   1.657  1.00  0.00           N  
ATOM      6  O1  LIG6     1       2.109  15.429  -3.743  1.00  0.00           O  
ATOM      7  C2  LIG6     1       9.086  11.226  -4.716  1.00  0.00           C  
ATOM      8  N2  LIG6     1       7.372  12.708  -1.334  1.00  0.00           N  
ATOM      9  O2  LIG6     1       1.960  16.202  -1.781  1.00  0.00           O  
ATOM     10  C3  LIG6     1       9.411  11.925  -0.382  1.00  0.00           C  
ATOM     11  N3  LIG6     1       6.316  14.579   0.493  1.00  0.00           N  
ATOM     12  O3  LIG6     1       8.535  18.032   1.357  1.00  0.00           O  
ATOM     13  C4  LIG6     1       4.314  14.897  -1.022  1.00  0.00           C  
ATOM     14  O4  LIG6     1       6.440  12.829  -4.068  1.00  0.00           O  
ATOM     15  C5  LIG6     1       7.078  15.687   0.420  1.00  0.00           C  
ATOM     16  C6  LIG6     1      10.095  16.179   1.824  1.00  0.00           C  
ATOM     17  C7  LIG6     1       5.179  11.150  -5.165  1.00  0.00           C  
ATOM     18  C8  LIG6     1       7.791  11.218  -5.485  1.00  0.00           C  
ATOM     19  C9  LIG6     1       4.517  14.088  -3.475  1.00  0.00           C  
ATOM     20  C10 LIG6     1       8.708  13.023  -1.156  1.00  0.00           C  
ATOM     21  C11 LIG6     1       2.580  15.591  -2.634  1.00  0.00           C  
ATOM     22  C12 LIG6     1       3.892  14.951  -2.314  1.00  0.00           C  
ATOM     23  C13 LIG6     1       7.720  15.748   1.616  1.00  0.00           C  
ATOM     24  C14 LIG6     1       8.709  16.813   2.063  1.00  0.00           C  
ATOM     25  C15 LIG6     1       6.543  11.452  -4.527  1.00  0.00           C  
ATOM     26  C16 LIG6     1       5.507  14.063  -0.587  1.00  0.00           C  
ATOM     27  C17 LIG6     1       5.511  13.061  -2.977  1.00  0.00           C  
ATOM     28  C18 LIG6     1       6.378  13.654  -1.814  1.00  0.00           C  
END
ENDMDL
MODEL       19
ATOM      1  N   LIG6     1       6.789  19.411  -1.069  1.00  0.00           N  
ATOM      2  C   LIG6     1       5.051  22.256   2.152  1.00  0.00           C  
ATOM      3  O   LIG6     1       9.053  16.306  -2.995  1.00  0.00           O  
ATOM      4  C1  LIG6     1       5.091  10.926  -6.460  1.00  0.00           C  
ATOM      5  N1  LIG6     1       6.445  18.296  -1.654  1.00  0.00           N  
ATOM      6  O1  LIG6     1       1.361  15.063  -3.733  1.00  0.00           O  
ATOM      7  C2  LIG6     1       8.787  11.849  -4.089  1.00  0.00           C  
ATOM      8  N2  LIG6     1       7.680  14.970  -1.755  1.00  0.00           N  
ATOM      9  O2  LIG6     1       1.277  16.164  -1.969  1.00  0.00           O  
ATOM     10  C3  LIG6     1      10.008  14.530  -1.607  1.00  0.00           C  
ATOM     11  N3  LIG6     1       5.925  17.431  -0.790  1.00  0.00           N  
ATOM     12  O3  LIG6     1       7.433  19.956   2.539  1.00  0.00           O  
ATOM     13  C4  LIG6     1       4.017  16.051  -1.526  1.00  0.00           C  
ATOM     14  O4  LIG6     1       6.450  13.765  -4.091  1.00  0.00           O  
ATOM     15  C5  LIG6     1       5.905  18.002   0.502  1.00  0.00           C  
ATOM     16  C6  LIG6     1       5.183  20.788   1.616  1.00  0.00           C  
ATOM     17  C7  LIG6     1       5.300  12.318  -5.845  1.00  0.00           C  
ATOM     18  C8  LIG6     1       7.653  11.897  -5.136  1.00  0.00           C  
ATOM     19  C9  LIG6     1       4.246  14.806  -3.664  1.00  0.00           C  
ATOM     20  C10 LIG6     1       8.935  15.422  -2.190  1.00  0.00           C  
ATOM     21  C11 LIG6     1       1.933  15.660  -2.835  1.00  0.00           C  
ATOM     22  C12 LIG6     1       3.444  15.562  -2.639  1.00  0.00           C  
ATOM     23  C13 LIG6     1       6.473  19.234   0.243  1.00  0.00           C  
ATOM     24  C14 LIG6     1       6.665  20.328   1.307  1.00  0.00           C  
ATOM     25  C15 LIG6     1       6.271  12.349  -4.587  1.00  0.00           C  
ATOM     26  C16 LIG6     1       5.534  16.097  -1.174  1.00  0.00           C  
ATOM     27  C17 LIG6     1       5.581  14.329  -3.064  1.00  0.00           C  
ATOM     28  C18 LIG6     1       6.404  15.466  -2.284  1.00  0.00           C  
END
ENDMDL
MODEL       20
ATOM      1  N   LIG6     1       7.174  20.448  -2.037  1.00  0.00           N  
ATOM      2  C   LIG6     1       8.514  23.096  -3.798  1.00  0.00           C  
ATOM      3  O   LIG6     1       8.152  17.152  -5.607  1.00  0.00           O  
ATOM      4  C1  LIG6     1       4.974  10.659  -5.369  1.00  0.00           C  
ATOM      5  N1  LIG6     1       7.086  19.192  -1.675  1.00  0.00           N  
ATOM      6  O1  LIG6     1       1.489  15.200  -3.775  1.00  0.00           O  
ATOM      7  C2  LIG6     1       8.693  11.786  -5.057  1.00  0.00           C  
ATOM      8  N2  LIG6     1       7.768  16.067  -3.752  1.00  0.00           N  
ATOM      9  O2  LIG6     1       1.403  16.695  -2.309  1.00  0.00           O  
ATOM     10  C3  LIG6     1      10.021  16.235  -4.640  1.00  0.00           C  
ATOM     11  N3  LIG6     1       6.200  18.549  -2.513  1.00  0.00           N  
ATOM     12  O3  LIG6     1       6.441  21.660  -5.346  1.00  0.00           O  
ATOM     13  C4  LIG6     1       4.312  16.915  -2.424  1.00  0.00           C  
ATOM     14  O4  LIG6     1       6.332  14.015  -4.622  1.00  0.00           O  
ATOM     15  C5  LIG6     1       5.803  19.420  -3.508  1.00  0.00           C  
ATOM     16  C6  LIG6     1       7.076  23.024  -3.283  1.00  0.00           C  
ATOM     17  C7  LIG6     1       5.468  12.016  -5.591  1.00  0.00           C  
ATOM     18  C8  LIG6     1       7.555  11.860  -4.032  1.00  0.00           C  
ATOM     19  C9  LIG6     1       4.226  14.894  -3.842  1.00  0.00           C  
ATOM     20  C10 LIG6     1       8.597  16.546  -4.711  1.00  0.00           C  
ATOM     21  C11 LIG6     1       2.055  15.919  -2.968  1.00  0.00           C  
ATOM     22  C12 LIG6     1       3.536  15.996  -3.062  1.00  0.00           C  
ATOM     23  C13 LIG6     1       6.340  20.616  -3.145  1.00  0.00           C  
ATOM     24  C14 LIG6     1       6.174  21.895  -3.960  1.00  0.00           C  
ATOM     25  C15 LIG6     1       6.200  12.542  -4.369  1.00  0.00           C  
ATOM     26  C16 LIG6     1       5.831  17.102  -2.523  1.00  0.00           C  
ATOM     27  C17 LIG6     1       5.753  14.860  -3.639  1.00  0.00           C  
ATOM     28  C18 LIG6     1       6.344  16.284  -3.716  1.00  0.00           C  
END
ENDMDL
