# Supplementary material for: The Influence of 150-Cavity Binders on the Dynamics of Influenza A Neuraminidases as Revealed by Molecular Dynamics Simulations and Combined Clustering
Source: PLoS One. 2013 Mar 27;8(3):e59873. doi: 10.1371/journal.pone.0059873 (PMC3609799; doi:10.1371/journal.pone.0059873)
Supplement: Structures S1 — The coordinates of the top 20 most populated ligand and top 40 most populated enzyme clusters in PDB format. (ZIP) [file pone.0059873.s011.zip › N8open_7.pdb]

MODEL        1
ATOM      1  N   LIG7     1       6.945  17.850   1.464  1.00  0.00           N  
ATOM      2  C   LIG7     1       5.133  12.595  -6.232  1.00  0.00           C  
ATOM      3  O   LIG7     1       8.298  16.563  -3.039  1.00  0.00           O  
ATOM      4  C1  LIG7     1       9.237  12.800  -4.331  1.00  0.00           C  
ATOM      5  N1  LIG7     1       6.769  16.593   0.955  1.00  0.00           N  
ATOM      6  O1  LIG7     1       1.188  14.981  -3.594  1.00  0.00           O  
ATOM      7  C2  LIG7     1       9.706  15.382  -1.459  1.00  0.00           C  
ATOM      8  N2  LIG7     1       7.394  15.062  -1.640  1.00  0.00           N  
ATOM      9  O2  LIG7     1       5.897  23.027   0.885  1.00  0.00           O  
ATOM     10  C3  LIG7     1       3.733  15.674  -1.104  1.00  0.00           C  
ATOM     11  N3  LIG7     1       5.849  16.656  -0.036  1.00  0.00           N  
ATOM     12  O3  LIG7     1       1.026  15.790  -1.614  1.00  0.00           O  
ATOM     13  C4  LIG7     1       5.503  17.952  -0.251  1.00  0.00           C  
ATOM     14  O4  LIG7     1       6.238  13.858  -3.911  1.00  0.00           O  
ATOM     15  C5  LIG7     1       6.631  22.288   1.924  1.00  0.00           C  
ATOM     16  C6  LIG7     1       5.455  11.824  -4.919  1.00  0.00           C  
ATOM     17  C7  LIG7     1       7.953  12.481  -5.051  1.00  0.00           C  
ATOM     18  C8  LIG7     1       7.069  20.946   1.320  1.00  0.00           C  
ATOM     19  C9  LIG7     1       5.872  20.095   0.914  1.00  0.00           C  
ATOM     20  C10 LIG7     1       3.977  14.408  -3.240  1.00  0.00           C  
ATOM     21  C11 LIG7     1       8.387  15.682  -2.150  1.00  0.00           C  
ATOM     22  C12 LIG7     1       1.676  15.378  -2.543  1.00  0.00           C  
ATOM     23  C13 LIG7     1       3.157  15.207  -2.258  1.00  0.00           C  
ATOM     24  C14 LIG7     1       6.198  18.605   0.686  1.00  0.00           C  
ATOM     25  C15 LIG7     1       6.642  12.450  -4.167  1.00  0.00           C  
ATOM     26  C16 LIG7     1       5.163  15.510  -0.750  1.00  0.00           C  
ATOM     27  C17 LIG7     1       5.390  14.043  -2.758  1.00  0.00           C  
ATOM     28  C18 LIG7     1       5.984  15.256  -2.014  1.00  0.00           C  
END
ENDMDL
MODEL        2
ATOM      1  N   LIG7     1       6.850  18.349   1.079  1.00  0.00           N  
ATOM      2  C   LIG7     1       5.345  11.638  -5.922  1.00  0.00           C  
ATOM      3  O   LIG7     1       8.680  16.646  -2.064  1.00  0.00           O  
ATOM      4  C1  LIG7     1       9.374  12.935  -4.075  1.00  0.00           C  
ATOM      5  N1  LIG7     1       6.393  17.169   0.864  1.00  0.00           N  
ATOM      6  O1  LIG7     1       1.251  14.936  -3.571  1.00  0.00           O  
ATOM      7  C2  LIG7     1       9.772  14.848  -0.949  1.00  0.00           C  
ATOM      8  N2  LIG7     1       7.397  14.883  -1.355  1.00  0.00           N  
ATOM      9  O2  LIG7     1       9.100  20.633  -2.467  1.00  0.00           O  
ATOM     10  C3  LIG7     1       3.776  15.947  -1.228  1.00  0.00           C  
ATOM     11  N3  LIG7     1       5.711  17.204  -0.296  1.00  0.00           N  
ATOM     12  O3  LIG7     1       1.092  16.083  -1.775  1.00  0.00           O  
ATOM     13  C4  LIG7     1       5.901  18.404  -0.935  1.00  0.00           C  
ATOM     14  O4  LIG7     1       6.276  13.772  -3.829  1.00  0.00           O  
ATOM     15  C5  LIG7     1       9.457  20.126  -1.150  1.00  0.00           C  
ATOM     16  C6  LIG7     1       5.732  11.554  -4.408  1.00  0.00           C  
ATOM     17  C7  LIG7     1       8.126  12.374  -4.858  1.00  0.00           C  
ATOM     18  C8  LIG7     1       8.578  20.735  -0.008  1.00  0.00           C  
ATOM     19  C9  LIG7     1       7.113  20.585  -0.147  1.00  0.00           C  
ATOM     20  C10 LIG7     1       4.062  14.716  -3.355  1.00  0.00           C  
ATOM     21  C11 LIG7     1       8.539  15.529  -1.481  1.00  0.00           C  
ATOM     22  C12 LIG7     1       1.746  15.435  -2.572  1.00  0.00           C  
ATOM     23  C13 LIG7     1       3.214  15.360  -2.302  1.00  0.00           C  
ATOM     24  C14 LIG7     1       6.625  19.151  -0.043  1.00  0.00           C  
ATOM     25  C15 LIG7     1       6.820  12.415  -3.946  1.00  0.00           C  
ATOM     26  C16 LIG7     1       5.191  15.905  -0.837  1.00  0.00           C  
ATOM     27  C17 LIG7     1       5.430  14.224  -2.733  1.00  0.00           C  
ATOM     28  C18 LIG7     1       6.098  15.374  -1.926  1.00  0.00           C  
END
ENDMDL
MODEL        3
ATOM      1  N   LIG7     1       6.443  18.311   1.594  1.00  0.00           N  
ATOM      2  C   LIG7     1       4.975  11.065  -6.112  1.00  0.00           C  
ATOM      3  O   LIG7     1       8.331  16.970  -2.578  1.00  0.00           O  
ATOM      4  C1  LIG7     1       8.496  12.094  -3.475  1.00  0.00           C  
ATOM      5  N1  LIG7     1       6.075  17.074   1.238  1.00  0.00           N  
ATOM      6  O1  LIG7     1       1.287  15.181  -3.583  1.00  0.00           O  
ATOM      7  C2  LIG7     1       9.681  15.574  -1.173  1.00  0.00           C  
ATOM      8  N2  LIG7     1       7.391  15.138  -1.593  1.00  0.00           N  
ATOM      9  O2  LIG7     1       2.919  19.324   1.231  1.00  0.00           O  
ATOM     10  C3  LIG7     1       3.592  15.993  -1.052  1.00  0.00           C  
ATOM     11  N3  LIG7     1       5.686  17.123  -0.105  1.00  0.00           N  
ATOM     12  O3  LIG7     1       0.924  16.290  -1.827  1.00  0.00           O  
ATOM     13  C4  LIG7     1       5.681  18.345  -0.573  1.00  0.00           C  
ATOM     14  O4  LIG7     1       6.102  13.773  -3.751  1.00  0.00           O  
ATOM     15  C5  LIG7     1       3.370  20.670   0.930  1.00  0.00           C  
ATOM     16  C6  LIG7     1       5.239  12.436  -5.583  1.00  0.00           C  
ATOM     17  C7  LIG7     1       7.507  12.059  -4.684  1.00  0.00           C  
ATOM     18  C8  LIG7     1       4.820  21.062   1.372  1.00  0.00           C  
ATOM     19  C9  LIG7     1       5.946  20.543   0.498  1.00  0.00           C  
ATOM     20  C10 LIG7     1       3.881  14.754  -3.253  1.00  0.00           C  
ATOM     21  C11 LIG7     1       8.411  15.953  -1.883  1.00  0.00           C  
ATOM     22  C12 LIG7     1       1.691  15.611  -2.548  1.00  0.00           C  
ATOM     23  C13 LIG7     1       3.100  15.515  -2.229  1.00  0.00           C  
ATOM     24  C14 LIG7     1       5.990  19.072   0.529  1.00  0.00           C  
ATOM     25  C15 LIG7     1       6.067  12.455  -4.246  1.00  0.00           C  
ATOM     26  C16 LIG7     1       5.101  15.929  -0.741  1.00  0.00           C  
ATOM     27  C17 LIG7     1       5.225  14.222  -2.716  1.00  0.00           C  
ATOM     28  C18 LIG7     1       5.939  15.455  -1.967  1.00  0.00           C  
END
ENDMDL
MODEL        4
ATOM      1  N   LIG7     1       7.639  18.546   0.109  1.00  0.00           N  
ATOM      2  C   LIG7     1       6.777   9.812  -1.368  1.00  0.00           C  
ATOM      3  O   LIG7     1       8.901  15.948  -3.026  1.00  0.00           O  
ATOM      4  C1  LIG7     1       9.251  12.744  -4.262  1.00  0.00           C  
ATOM      5  N1  LIG7     1       7.298  17.273   0.222  1.00  0.00           N  
ATOM      6  O1  LIG7     1       1.772  15.170  -3.817  1.00  0.00           O  
ATOM      7  C2  LIG7     1      10.277  15.001  -1.292  1.00  0.00           C  
ATOM      8  N2  LIG7     1       7.888  14.545  -1.592  1.00  0.00           N  
ATOM      9  O2  LIG7     1       8.483  23.190  -1.614  1.00  0.00           O  
ATOM     10  C3  LIG7     1       4.314  15.974  -1.457  1.00  0.00           C  
ATOM     11  N3  LIG7     1       6.411  17.076  -0.795  1.00  0.00           N  
ATOM     12  O3  LIG7     1       1.596  16.281  -1.995  1.00  0.00           O  
ATOM     13  C4  LIG7     1       6.245  18.192  -1.554  1.00  0.00           C  
ATOM     14  O4  LIG7     1       6.460  12.971  -3.483  1.00  0.00           O  
ATOM     15  C5  LIG7     1       8.444  22.242  -2.679  1.00  0.00           C  
ATOM     16  C6  LIG7     1       6.299  10.702  -2.559  1.00  0.00           C  
ATOM     17  C7  LIG7     1       8.379  11.519  -3.862  1.00  0.00           C  
ATOM     18  C8  LIG7     1       8.233  20.739  -2.296  1.00  0.00           C  
ATOM     19  C9  LIG7     1       7.020  20.596  -1.309  1.00  0.00           C  
ATOM     20  C10 LIG7     1       4.418  14.280  -3.239  1.00  0.00           C  
ATOM     21  C11 LIG7     1       8.959  15.227  -2.054  1.00  0.00           C  
ATOM     22  C12 LIG7     1       2.270  15.594  -2.787  1.00  0.00           C  
ATOM     23  C13 LIG7     1       3.711  15.378  -2.502  1.00  0.00           C  
ATOM     24  C14 LIG7     1       6.926  19.187  -0.932  1.00  0.00           C  
ATOM     25  C15 LIG7     1       7.211  11.837  -2.869  1.00  0.00           C  
ATOM     26  C16 LIG7     1       5.707  15.815  -0.982  1.00  0.00           C  
ATOM     27  C17 LIG7     1       5.649  13.722  -2.563  1.00  0.00           C  
ATOM     28  C18 LIG7     1       6.477  14.894  -2.035  1.00  0.00           C  
END
ENDMDL
MODEL        5
ATOM      1  N   LIG7     1       6.805  16.720   1.602  1.00  0.00           N  
ATOM      2  C   LIG7     1       5.148  11.947  -6.248  1.00  0.00           C  
ATOM      3  O   LIG7     1       8.716  14.887  -0.611  1.00  0.00           O  
ATOM      4  C1  LIG7     1       9.361  12.126  -4.397  1.00  0.00           C  
ATOM      5  N1  LIG7     1       6.327  16.342   0.421  1.00  0.00           N  
ATOM      6  O1  LIG7     1       1.620  14.792  -3.533  1.00  0.00           O  
ATOM      7  C2  LIG7     1       9.575  12.786  -0.190  1.00  0.00           C  
ATOM      8  N2  LIG7     1       7.361  13.173  -1.098  1.00  0.00           N  
ATOM      9  O2  LIG7     1       6.468  17.137   6.732  1.00  0.00           O  
ATOM     10  C3  LIG7     1       3.911  14.793  -0.850  1.00  0.00           C  
ATOM     11  N3  LIG7     1       5.826  15.091   0.634  1.00  0.00           N  
ATOM     12  O3  LIG7     1       1.219  15.281  -1.523  1.00  0.00           O  
ATOM     13  C4  LIG7     1       5.830  14.770   1.985  1.00  0.00           C  
ATOM     14  O4  LIG7     1       6.372  13.149  -3.838  1.00  0.00           O  
ATOM     15  C5  LIG7     1       5.250  16.784   6.049  1.00  0.00           C  
ATOM     16  C6  LIG7     1       5.685  11.194  -5.011  1.00  0.00           C  
ATOM     17  C7  LIG7     1       8.091  11.926  -5.206  1.00  0.00           C  
ATOM     18  C8  LIG7     1       5.318  16.832   4.491  1.00  0.00           C  
ATOM     19  C9  LIG7     1       6.623  16.180   4.084  1.00  0.00           C  
ATOM     20  C10 LIG7     1       4.196  13.949  -3.142  1.00  0.00           C  
ATOM     21  C11 LIG7     1       8.499  13.692  -0.672  1.00  0.00           C  
ATOM     22  C12 LIG7     1       1.966  14.877  -2.383  1.00  0.00           C  
ATOM     23  C13 LIG7     1       3.389  14.555  -2.037  1.00  0.00           C  
ATOM     24  C14 LIG7     1       6.451  15.810   2.589  1.00  0.00           C  
ATOM     25  C15 LIG7     1       6.805  11.823  -4.271  1.00  0.00           C  
ATOM     26  C16 LIG7     1       5.266  14.296  -0.401  1.00  0.00           C  
ATOM     27  C17 LIG7     1       5.498  13.210  -2.671  1.00  0.00           C  
ATOM     28  C18 LIG7     1       6.237  13.977  -1.534  1.00  0.00           C  
END
ENDMDL
MODEL        6
ATOM      1  N   LIG7     1       6.477  18.902  -0.058  1.00  0.00           N  
ATOM      2  C   LIG7     1       5.074  11.540  -5.650  1.00  0.00           C  
ATOM      3  O   LIG7     1       8.674  16.702  -2.125  1.00  0.00           O  
ATOM      4  C1  LIG7     1       9.173  13.129  -4.623  1.00  0.00           C  
ATOM      5  N1  LIG7     1       5.919  17.982  -0.831  1.00  0.00           N  
ATOM      6  O1  LIG7     1       1.535  14.729  -3.628  1.00  0.00           O  
ATOM      7  C2  LIG7     1       9.936  14.960  -1.006  1.00  0.00           C  
ATOM      8  N2  LIG7     1       7.681  14.755  -1.468  1.00  0.00           N  
ATOM      9  O2  LIG7     1      10.927  20.084   2.841  1.00  0.00           O  
ATOM     10  C3  LIG7     1       3.955  15.624  -1.307  1.00  0.00           C  
ATOM     11  N3  LIG7     1       5.898  16.819  -0.153  1.00  0.00           N  
ATOM     12  O3  LIG7     1       1.223  15.850  -1.903  1.00  0.00           O  
ATOM     13  C4  LIG7     1       6.381  16.966   1.142  1.00  0.00           C  
ATOM     14  O4  LIG7     1       6.461  13.600  -3.873  1.00  0.00           O  
ATOM     15  C5  LIG7     1       9.540  20.026   3.094  1.00  0.00           C  
ATOM     16  C6  LIG7     1       5.829  11.234  -4.406  1.00  0.00           C  
ATOM     17  C7  LIG7     1       7.994  12.340  -5.149  1.00  0.00           C  
ATOM     18  C8  LIG7     1       8.858  19.352   1.863  1.00  0.00           C  
ATOM     19  C9  LIG7     1       7.384  19.040   2.259  1.00  0.00           C  
ATOM     20  C10 LIG7     1       4.202  14.137  -3.321  1.00  0.00           C  
ATOM     21  C11 LIG7     1       8.706  15.571  -1.566  1.00  0.00           C  
ATOM     22  C12 LIG7     1       1.947  15.271  -2.666  1.00  0.00           C  
ATOM     23  C13 LIG7     1       3.396  15.030  -2.384  1.00  0.00           C  
ATOM     24  C14 LIG7     1       6.708  18.313   1.187  1.00  0.00           C  
ATOM     25  C15 LIG7     1       6.937  12.224  -4.048  1.00  0.00           C  
ATOM     26  C16 LIG7     1       5.414  15.549  -0.811  1.00  0.00           C  
ATOM     27  C17 LIG7     1       5.605  13.829  -2.750  1.00  0.00           C  
ATOM     28  C18 LIG7     1       6.288  15.032  -1.999  1.00  0.00           C  
END
ENDMDL
MODEL        7
ATOM      1  N   LIG7     1       7.306  16.287   2.088  1.00  0.00           N  
ATOM      2  C   LIG7     1       4.897  11.750  -6.200  1.00  0.00           C  
ATOM      3  O   LIG7     1       9.153  13.754  -1.125  1.00  0.00           O  
ATOM      4  C1  LIG7     1       9.035  11.803  -4.477  1.00  0.00           C  
ATOM      5  N1  LIG7     1       7.073  15.105   1.515  1.00  0.00           N  
ATOM      6  O1  LIG7     1       1.645  14.931  -3.138  1.00  0.00           O  
ATOM      7  C2  LIG7     1       9.242  11.436  -0.392  1.00  0.00           C  
ATOM      8  N2  LIG7     1       7.184  12.735  -0.845  1.00  0.00           N  
ATOM      9  O2  LIG7     1       6.211  21.615   1.980  1.00  0.00           O  
ATOM     10  C3  LIG7     1       3.977  14.755  -0.483  1.00  0.00           C  
ATOM     11  N3  LIG7     1       6.168  15.416   0.531  1.00  0.00           N  
ATOM     12  O3  LIG7     1       1.355  15.442  -1.057  1.00  0.00           O  
ATOM     13  C4  LIG7     1       6.025  16.767   0.384  1.00  0.00           C  
ATOM     14  O4  LIG7     1       6.324  12.994  -3.680  1.00  0.00           O  
ATOM     15  C5  LIG7     1       7.253  21.173   1.141  1.00  0.00           C  
ATOM     16  C6  LIG7     1       5.269  11.006  -4.874  1.00  0.00           C  
ATOM     17  C7  LIG7     1       7.731  11.527  -5.171  1.00  0.00           C  
ATOM     18  C8  LIG7     1       7.147  19.648   0.801  1.00  0.00           C  
ATOM     19  C9  LIG7     1       6.667  18.698   1.851  1.00  0.00           C  
ATOM     20  C10 LIG7     1       4.217  13.980  -2.880  1.00  0.00           C  
ATOM     21  C11 LIG7     1       8.545  12.740  -0.838  1.00  0.00           C  
ATOM     22  C12 LIG7     1       2.040  14.942  -1.962  1.00  0.00           C  
ATOM     23  C13 LIG7     1       3.427  14.591  -1.724  1.00  0.00           C  
ATOM     24  C14 LIG7     1       6.770  17.293   1.346  1.00  0.00           C  
ATOM     25  C15 LIG7     1       6.515  11.610  -4.163  1.00  0.00           C  
ATOM     26  C16 LIG7     1       5.443  14.374  -0.144  1.00  0.00           C  
ATOM     27  C17 LIG7     1       5.462  13.232  -2.474  1.00  0.00           C  
ATOM     28  C18 LIG7     1       6.322  13.826  -1.328  1.00  0.00           C  
END
ENDMDL
MODEL        8
ATOM      1  N   LIG7     1       6.914  19.214  -0.118  1.00  0.00           N  
ATOM      2  C   LIG7     1       4.864  11.340  -5.315  1.00  0.00           C  
ATOM      3  O   LIG7     1       8.691  16.435  -3.322  1.00  0.00           O  
ATOM      4  C1  LIG7     1       9.179  12.538  -4.633  1.00  0.00           C  
ATOM      5  N1  LIG7     1       6.577  17.944   0.047  1.00  0.00           N  
ATOM      6  O1  LIG7     1       1.408  14.955  -3.553  1.00  0.00           O  
ATOM      7  C2  LIG7     1      10.088  15.618  -1.571  1.00  0.00           C  
ATOM      8  N2  LIG7     1       7.666  15.188  -1.800  1.00  0.00           N  
ATOM      9  O2  LIG7     1       4.486  22.488  -0.557  1.00  0.00           O  
ATOM     10  C3  LIG7     1       3.967  16.061  -1.320  1.00  0.00           C  
ATOM     11  N3  LIG7     1       6.071  17.486  -1.114  1.00  0.00           N  
ATOM     12  O3  LIG7     1       1.220  16.028  -1.743  1.00  0.00           O  
ATOM     13  C4  LIG7     1       5.956  18.511  -1.985  1.00  0.00           C  
ATOM     14  O4  LIG7     1       6.404  13.641  -3.815  1.00  0.00           O  
ATOM     15  C5  LIG7     1       4.087  21.620  -1.616  1.00  0.00           C  
ATOM     16  C6  LIG7     1       6.359  11.553  -5.074  1.00  0.00           C  
ATOM     17  C7  LIG7     1       8.244  11.958  -3.458  1.00  0.00           C  
ATOM     18  C8  LIG7     1       5.264  21.480  -2.583  1.00  0.00           C  
ATOM     19  C9  LIG7     1       6.560  20.971  -1.897  1.00  0.00           C  
ATOM     20  C10 LIG7     1       4.165  14.510  -3.239  1.00  0.00           C  
ATOM     21  C11 LIG7     1       8.739  15.738  -2.325  1.00  0.00           C  
ATOM     22  C12 LIG7     1       1.893  15.506  -2.590  1.00  0.00           C  
ATOM     23  C13 LIG7     1       3.345  15.378  -2.316  1.00  0.00           C  
ATOM     24  C14 LIG7     1       6.433  19.587  -1.313  1.00  0.00           C  
ATOM     25  C15 LIG7     1       6.720  12.235  -3.730  1.00  0.00           C  
ATOM     26  C16 LIG7     1       5.525  16.167  -1.181  1.00  0.00           C  
ATOM     27  C17 LIG7     1       5.618  14.227  -2.757  1.00  0.00           C  
ATOM     28  C18 LIG7     1       6.334  15.452  -2.271  1.00  0.00           C  
END
ENDMDL
MODEL        9
ATOM      1  N   LIG7     1       7.041  17.918   1.970  1.00  0.00           N  
ATOM      2  C   LIG7     1       5.342  13.708  -6.689  1.00  0.00           C  
ATOM      3  O   LIG7     1       8.105  17.898  -2.979  1.00  0.00           O  
ATOM      4  C1  LIG7     1       9.235  12.954  -4.167  1.00  0.00           C  
ATOM      5  N1  LIG7     1       6.494  16.814   1.525  1.00  0.00           N  
ATOM      6  O1  LIG7     1       1.500  14.906  -3.308  1.00  0.00           O  
ATOM      7  C2  LIG7     1       9.885  16.897  -1.650  1.00  0.00           C  
ATOM      8  N2  LIG7     1       7.652  16.033  -1.730  1.00  0.00           N  
ATOM      9  O2  LIG7     1       9.582  22.258   1.130  1.00  0.00           O  
ATOM     10  C3  LIG7     1       3.961  15.903  -0.800  1.00  0.00           C  
ATOM     11  N3  LIG7     1       6.029  17.053   0.245  1.00  0.00           N  
ATOM     12  O3  LIG7     1       1.238  16.029  -1.452  1.00  0.00           O  
ATOM     13  C4  LIG7     1       6.275  18.344  -0.120  1.00  0.00           C  
ATOM     14  O4  LIG7     1       6.590  14.659  -3.939  1.00  0.00           O  
ATOM     15  C5  LIG7     1       8.767  22.231  -0.022  1.00  0.00           C  
ATOM     16  C6  LIG7     1       6.716  13.471  -6.018  1.00  0.00           C  
ATOM     17  C7  LIG7     1       7.795  12.476  -3.908  1.00  0.00           C  
ATOM     18  C8  LIG7     1       8.178  20.808  -0.115  1.00  0.00           C  
ATOM     19  C9  LIG7     1       7.526  20.212   1.153  1.00  0.00           C  
ATOM     20  C10 LIG7     1       4.228  14.851  -3.094  1.00  0.00           C  
ATOM     21  C11 LIG7     1       8.512  16.992  -2.226  1.00  0.00           C  
ATOM     22  C12 LIG7     1       1.943  15.384  -2.260  1.00  0.00           C  
ATOM     23  C13 LIG7     1       3.399  15.447  -1.949  1.00  0.00           C  
ATOM     24  C14 LIG7     1       7.108  18.794   0.942  1.00  0.00           C  
ATOM     25  C15 LIG7     1       6.657  13.334  -4.521  1.00  0.00           C  
ATOM     26  C16 LIG7     1       5.477  15.968  -0.569  1.00  0.00           C  
ATOM     27  C17 LIG7     1       5.754  14.764  -2.766  1.00  0.00           C  
ATOM     28  C18 LIG7     1       6.175  16.017  -1.940  1.00  0.00           C  
END
ENDMDL
MODEL       10
ATOM      1  N   LIG7     1       6.791  18.375   1.121  1.00  0.00           N  
ATOM      2  C   LIG7     1       6.589   9.688  -2.274  1.00  0.00           C  
ATOM      3  O   LIG7     1       8.878  16.331  -1.969  1.00  0.00           O  
ATOM      4  C1  LIG7     1       9.329  12.842  -3.975  1.00  0.00           C  
ATOM      5  N1  LIG7     1       6.529  17.093   0.842  1.00  0.00           N  
ATOM      6  O1  LIG7     1       1.430  15.086  -3.711  1.00  0.00           O  
ATOM      7  C2  LIG7     1       9.839  14.802  -0.456  1.00  0.00           C  
ATOM      8  N2  LIG7     1       7.573  14.628  -1.385  1.00  0.00           N  
ATOM      9  O2  LIG7     1       6.200  23.493   0.413  1.00  0.00           O  
ATOM     10  C3  LIG7     1       3.937  15.877  -1.322  1.00  0.00           C  
ATOM     11  N3  LIG7     1       5.824  17.003  -0.337  1.00  0.00           N  
ATOM     12  O3  LIG7     1       1.174  15.718  -1.707  1.00  0.00           O  
ATOM     13  C4  LIG7     1       5.776  18.288  -0.863  1.00  0.00           C  
ATOM     14  O4  LIG7     1       6.246  13.279  -3.676  1.00  0.00           O  
ATOM     15  C5  LIG7     1       5.051  22.767  -0.159  1.00  0.00           C  
ATOM     16  C6  LIG7     1       6.078  10.829  -3.197  1.00  0.00           C  
ATOM     17  C7  LIG7     1       8.140  11.902  -4.260  1.00  0.00           C  
ATOM     18  C8  LIG7     1       5.144  21.294   0.255  1.00  0.00           C  
ATOM     19  C9  LIG7     1       6.422  20.562  -0.048  1.00  0.00           C  
ATOM     20  C10 LIG7     1       4.159  14.455  -3.337  1.00  0.00           C  
ATOM     21  C11 LIG7     1       8.677  15.379  -1.263  1.00  0.00           C  
ATOM     22  C12 LIG7     1       1.891  15.443  -2.632  1.00  0.00           C  
ATOM     23  C13 LIG7     1       3.362  15.289  -2.406  1.00  0.00           C  
ATOM     24  C14 LIG7     1       6.279  19.107   0.093  1.00  0.00           C  
ATOM     25  C15 LIG7     1       6.975  12.068  -3.292  1.00  0.00           C  
ATOM     26  C16 LIG7     1       5.345  15.750  -0.907  1.00  0.00           C  
ATOM     27  C17 LIG7     1       5.421  13.931  -2.638  1.00  0.00           C  
ATOM     28  C18 LIG7     1       6.281  15.101  -2.004  1.00  0.00           C  
END
ENDMDL
MODEL       11
ATOM      1  N   LIG7     1       7.144  18.949  -0.169  1.00  0.00           N  
ATOM      2  C   LIG7     1       4.833  11.683  -5.970  1.00  0.00           C  
ATOM      3  O   LIG7     1       8.164  17.247  -4.094  1.00  0.00           O  
ATOM      4  C1  LIG7     1       9.063  12.892  -4.714  1.00  0.00           C  
ATOM      5  N1  LIG7     1       7.063  17.672  -0.342  1.00  0.00           N  
ATOM      6  O1  LIG7     1       1.244  14.873  -3.611  1.00  0.00           O  
ATOM      7  C2  LIG7     1       9.914  16.390  -2.778  1.00  0.00           C  
ATOM      8  N2  LIG7     1       7.631  15.521  -2.776  1.00  0.00           N  
ATOM      9  O2  LIG7     1       7.461  22.132  -3.973  1.00  0.00           O  
ATOM     10  C3  LIG7     1       4.043  16.154  -1.782  1.00  0.00           C  
ATOM     11  N3  LIG7     1       6.162  17.415  -1.342  1.00  0.00           N  
ATOM     12  O3  LIG7     1       1.194  16.242  -2.036  1.00  0.00           O  
ATOM     13  C4  LIG7     1       5.703  18.610  -1.760  1.00  0.00           C  
ATOM     14  O4  LIG7     1       6.260  13.744  -4.413  1.00  0.00           O  
ATOM     15  C5  LIG7     1       8.147  21.570  -2.862  1.00  0.00           C  
ATOM     16  C6  LIG7     1       5.511  11.413  -4.619  1.00  0.00           C  
ATOM     17  C7  LIG7     1       7.897  12.097  -5.336  1.00  0.00           C  
ATOM     18  C8  LIG7     1       7.413  21.830  -1.492  1.00  0.00           C  
ATOM     19  C9  LIG7     1       6.116  21.023  -1.225  1.00  0.00           C  
ATOM     20  C10 LIG7     1       4.042  14.637  -3.762  1.00  0.00           C  
ATOM     21  C11 LIG7     1       8.470  16.426  -3.286  1.00  0.00           C  
ATOM     22  C12 LIG7     1       1.849  15.530  -2.791  1.00  0.00           C  
ATOM     23  C13 LIG7     1       3.340  15.448  -2.674  1.00  0.00           C  
ATOM     24  C14 LIG7     1       6.456  19.548  -1.169  1.00  0.00           C  
ATOM     25  C15 LIG7     1       6.677  12.380  -4.342  1.00  0.00           C  
ATOM     26  C16 LIG7     1       5.561  16.138  -1.542  1.00  0.00           C  
ATOM     27  C17 LIG7     1       5.494  14.243  -3.306  1.00  0.00           C  
ATOM     28  C18 LIG7     1       6.151  15.574  -2.884  1.00  0.00           C  
END
ENDMDL
MODEL       12
ATOM      1  N   LIG7     1       7.111  17.469   1.735  1.00  0.00           N  
ATOM      2  C   LIG7     1       6.839   9.642  -1.231  1.00  0.00           C  
ATOM      3  O   LIG7     1       8.926  16.293  -1.751  1.00  0.00           O  
ATOM      4  C1  LIG7     1       9.357  12.549  -3.817  1.00  0.00           C  
ATOM      5  N1  LIG7     1       6.469  16.380   1.409  1.00  0.00           N  
ATOM      6  O1  LIG7     1       1.775  14.905  -3.694  1.00  0.00           O  
ATOM      7  C2  LIG7     1       9.916  14.583  -0.348  1.00  0.00           C  
ATOM      8  N2  LIG7     1       7.781  14.552  -1.215  1.00  0.00           N  
ATOM      9  O2  LIG7     1      10.525  19.867   1.157  1.00  0.00           O  
ATOM     10  C3  LIG7     1       4.219  15.550  -1.162  1.00  0.00           C  
ATOM     11  N3  LIG7     1       6.150  16.451   0.114  1.00  0.00           N  
ATOM     12  O3  LIG7     1       1.542  15.925  -1.823  1.00  0.00           O  
ATOM     13  C4  LIG7     1       6.384  17.704  -0.405  1.00  0.00           C  
ATOM     14  O4  LIG7     1       6.571  12.835  -3.261  1.00  0.00           O  
ATOM     15  C5  LIG7     1      10.006  19.343  -0.079  1.00  0.00           C  
ATOM     16  C6  LIG7     1       6.268  10.595  -2.278  1.00  0.00           C  
ATOM     17  C7  LIG7     1       8.357  11.326  -3.602  1.00  0.00           C  
ATOM     18  C8  LIG7     1       8.601  19.971  -0.515  1.00  0.00           C  
ATOM     19  C9  LIG7     1       7.496  19.723   0.593  1.00  0.00           C  
ATOM     20  C10 LIG7     1       4.522  14.194  -3.227  1.00  0.00           C  
ATOM     21  C11 LIG7     1       8.857  15.263  -1.167  1.00  0.00           C  
ATOM     22  C12 LIG7     1       2.258  15.360  -2.619  1.00  0.00           C  
ATOM     23  C13 LIG7     1       3.689  15.024  -2.289  1.00  0.00           C  
ATOM     24  C14 LIG7     1       7.063  18.293   0.666  1.00  0.00           C  
ATOM     25  C15 LIG7     1       7.272  11.741  -2.644  1.00  0.00           C  
ATOM     26  C16 LIG7     1       5.515  15.338  -0.633  1.00  0.00           C  
ATOM     27  C17 LIG7     1       5.750  13.698  -2.483  1.00  0.00           C  
ATOM     28  C18 LIG7     1       6.454  14.903  -1.803  1.00  0.00           C  
END
ENDMDL
MODEL       13
ATOM      1  N   LIG7     1       6.691  19.180  -0.237  1.00  0.00           N  
ATOM      2  C   LIG7     1       5.213  11.639  -6.549  1.00  0.00           C  
ATOM      3  O   LIG7     1       8.925  16.778  -2.852  1.00  0.00           O  
ATOM      4  C1  LIG7     1       9.403  12.278  -4.425  1.00  0.00           C  
ATOM      5  N1  LIG7     1       6.121  18.306  -1.130  1.00  0.00           N  
ATOM      6  O1  LIG7     1       1.613  14.934  -3.733  1.00  0.00           O  
ATOM      7  C2  LIG7     1      10.282  15.276  -1.573  1.00  0.00           C  
ATOM      8  N2  LIG7     1       8.002  14.973  -2.203  1.00  0.00           N  
ATOM      9  O2  LIG7     1       6.455  21.799   3.619  1.00  0.00           O  
ATOM     10  C3  LIG7     1       4.263  15.913  -1.521  1.00  0.00           C  
ATOM     11  N3  LIG7     1       6.349  17.034  -0.648  1.00  0.00           N  
ATOM     12  O3  LIG7     1       1.472  15.644  -1.721  1.00  0.00           O  
ATOM     13  C4  LIG7     1       7.174  17.077   0.442  1.00  0.00           C  
ATOM     14  O4  LIG7     1       6.568  13.649  -4.320  1.00  0.00           O  
ATOM     15  C5  LIG7     1       6.897  21.067   2.473  1.00  0.00           C  
ATOM     16  C6  LIG7     1       5.557  11.369  -5.100  1.00  0.00           C  
ATOM     17  C7  LIG7     1       8.140  11.937  -5.305  1.00  0.00           C  
ATOM     18  C8  LIG7     1       7.348  19.711   2.937  1.00  0.00           C  
ATOM     19  C9  LIG7     1       8.112  18.853   1.894  1.00  0.00           C  
ATOM     20  C10 LIG7     1       4.461  14.629  -3.692  1.00  0.00           C  
ATOM     21  C11 LIG7     1       9.005  15.789  -2.254  1.00  0.00           C  
ATOM     22  C12 LIG7     1       2.173  15.221  -2.651  1.00  0.00           C  
ATOM     23  C13 LIG7     1       3.710  15.263  -2.536  1.00  0.00           C  
ATOM     24  C14 LIG7     1       7.297  18.411   0.760  1.00  0.00           C  
ATOM     25  C15 LIG7     1       6.808  12.151  -4.546  1.00  0.00           C  
ATOM     26  C16 LIG7     1       5.781  15.812  -1.312  1.00  0.00           C  
ATOM     27  C17 LIG7     1       5.802  14.092  -3.141  1.00  0.00           C  
ATOM     28  C18 LIG7     1       6.600  15.301  -2.512  1.00  0.00           C  
END
ENDMDL
MODEL       14
ATOM      1  N   LIG7     1       6.997  17.177   0.471  1.00  0.00           N  
ATOM      2  C   LIG7     1       4.464  11.716  -7.039  1.00  0.00           C  
ATOM      3  O   LIG7     1       8.284  15.830  -3.544  1.00  0.00           O  
ATOM      4  C1  LIG7     1       8.301  11.682  -4.924  1.00  0.00           C  
ATOM      5  N1  LIG7     1       6.454  16.041   0.098  1.00  0.00           N  
ATOM      6  O1  LIG7     1       0.960  15.312  -4.571  1.00  0.00           O  
ATOM      7  C2  LIG7     1       9.447  14.303  -2.252  1.00  0.00           C  
ATOM      8  N2  LIG7     1       7.133  14.131  -2.680  1.00  0.00           N  
ATOM      9  O2  LIG7     1       8.136  21.877   0.797  1.00  0.00           O  
ATOM     10  C3  LIG7     1       3.640  15.478  -2.110  1.00  0.00           C  
ATOM     11  N3  LIG7     1       5.818  16.187  -1.074  1.00  0.00           N  
ATOM     12  O3  LIG7     1       1.019  16.151  -2.646  1.00  0.00           O  
ATOM     13  C4  LIG7     1       6.014  17.469  -1.491  1.00  0.00           C  
ATOM     14  O4  LIG7     1       5.781  13.047  -4.807  1.00  0.00           O  
ATOM     15  C5  LIG7     1       6.730  21.718   0.725  1.00  0.00           C  
ATOM     16  C6  LIG7     1       4.599  11.046  -5.669  1.00  0.00           C  
ATOM     17  C7  LIG7     1       7.086  11.209  -5.710  1.00  0.00           C  
ATOM     18  C8  LIG7     1       6.482  20.203   0.668  1.00  0.00           C  
ATOM     19  C9  LIG7     1       7.075  19.527  -0.609  1.00  0.00           C  
ATOM     20  C10 LIG7     1       3.731  14.235  -4.231  1.00  0.00           C  
ATOM     21  C11 LIG7     1       8.241  14.798  -2.891  1.00  0.00           C  
ATOM     22  C12 LIG7     1       1.616  15.659  -3.571  1.00  0.00           C  
ATOM     23  C13 LIG7     1       3.025  15.174  -3.300  1.00  0.00           C  
ATOM     24  C14 LIG7     1       6.785  18.079  -0.546  1.00  0.00           C  
ATOM     25  C15 LIG7     1       5.822  11.609  -4.891  1.00  0.00           C  
ATOM     26  C16 LIG7     1       5.066  15.091  -1.717  1.00  0.00           C  
ATOM     27  C17 LIG7     1       4.962  13.592  -3.753  1.00  0.00           C  
ATOM     28  C18 LIG7     1       5.785  14.638  -3.000  1.00  0.00           C  
END
ENDMDL
MODEL       15
ATOM      1  N   LIG7     1       6.611  15.664   2.919  1.00  0.00           N  
ATOM      2  C   LIG7     1       4.976  12.535  -6.131  1.00  0.00           C  
ATOM      3  O   LIG7     1       8.760  14.195  -0.423  1.00  0.00           O  
ATOM      4  C1  LIG7     1       8.601  10.928  -3.767  1.00  0.00           C  
ATOM      5  N1  LIG7     1       5.935  14.745   2.251  1.00  0.00           N  
ATOM      6  O1  LIG7     1       1.527  15.340  -3.426  1.00  0.00           O  
ATOM      7  C2  LIG7     1       8.672  11.971   0.685  1.00  0.00           C  
ATOM      8  N2  LIG7     1       6.862  12.941  -0.552  1.00  0.00           N  
ATOM      9  O2  LIG7     1       5.219  18.288   4.936  1.00  0.00           O  
ATOM     10  C3  LIG7     1       3.749  15.139  -0.609  1.00  0.00           C  
ATOM     11  N3  LIG7     1       5.686  15.272   1.031  1.00  0.00           N  
ATOM     12  O3  LIG7     1       1.447  16.380  -1.588  1.00  0.00           O  
ATOM     13  C4  LIG7     1       6.135  16.585   0.995  1.00  0.00           C  
ATOM     14  O4  LIG7     1       6.185  12.899  -3.327  1.00  0.00           O  
ATOM     15  C5  LIG7     1       4.815  18.673   3.629  1.00  0.00           C  
ATOM     16  C6  LIG7     1       5.041  11.476  -5.038  1.00  0.00           C  
ATOM     17  C7  LIG7     1       7.510  11.308  -4.727  1.00  0.00           C  
ATOM     18  C8  LIG7     1       6.013  19.076   2.741  1.00  0.00           C  
ATOM     19  C9  LIG7     1       7.189  18.067   2.635  1.00  0.00           C  
ATOM     20  C10 LIG7     1       4.104  14.228  -2.899  1.00  0.00           C  
ATOM     21  C11 LIG7     1       8.150  13.152  -0.163  1.00  0.00           C  
ATOM     22  C12 LIG7     1       2.049  15.664  -2.357  1.00  0.00           C  
ATOM     23  C13 LIG7     1       3.327  15.024  -1.931  1.00  0.00           C  
ATOM     24  C14 LIG7     1       6.647  16.825   2.191  1.00  0.00           C  
ATOM     25  C15 LIG7     1       6.179  11.565  -3.964  1.00  0.00           C  
ATOM     26  C16 LIG7     1       5.054  14.504  -0.033  1.00  0.00           C  
ATOM     27  C17 LIG7     1       5.148  13.217  -2.317  1.00  0.00           C  
ATOM     28  C18 LIG7     1       5.930  13.905  -1.153  1.00  0.00           C  
END
ENDMDL
MODEL       16
ATOM      1  N   LIG7     1       6.740  19.408  -1.022  1.00  0.00           N  
ATOM      2  C   LIG7     1       6.883   9.510  -0.842  1.00  0.00           C  
ATOM      3  O   LIG7     1       9.275  15.484  -3.212  1.00  0.00           O  
ATOM      4  C1  LIG7     1       9.859  11.909  -3.342  1.00  0.00           C  
ATOM      5  N1  LIG7     1       6.338  18.235  -0.530  1.00  0.00           N  
ATOM      6  O1  LIG7     1       2.144  14.291  -4.095  1.00  0.00           O  
ATOM      7  C2  LIG7     1      10.294  15.256  -0.922  1.00  0.00           C  
ATOM      8  N2  LIG7     1       8.001  14.836  -1.419  1.00  0.00           N  
ATOM      9  O2  LIG7     1       6.151  22.870  -4.808  1.00  0.00           O  
ATOM     10  C3  LIG7     1       4.441  15.956  -1.873  1.00  0.00           C  
ATOM     11  N3  LIG7     1       6.345  17.353  -1.575  1.00  0.00           N  
ATOM     12  O3  LIG7     1       1.894  16.054  -2.880  1.00  0.00           O  
ATOM     13  C4  LIG7     1       6.708  18.012  -2.692  1.00  0.00           C  
ATOM     14  O4  LIG7     1       6.756  12.597  -2.970  1.00  0.00           O  
ATOM     15  C5  LIG7     1       6.388  21.568  -5.300  1.00  0.00           C  
ATOM     16  C6  LIG7     1       6.406  10.518  -1.872  1.00  0.00           C  
ATOM     17  C7  LIG7     1       8.645  11.002  -3.045  1.00  0.00           C  
ATOM     18  C8  LIG7     1       6.055  20.531  -4.253  1.00  0.00           C  
ATOM     19  C9  LIG7     1       7.264  20.393  -3.308  1.00  0.00           C  
ATOM     20  C10 LIG7     1       4.760  13.878  -3.216  1.00  0.00           C  
ATOM     21  C11 LIG7     1       9.194  15.150  -2.022  1.00  0.00           C  
ATOM     22  C12 LIG7     1       2.593  15.101  -3.305  1.00  0.00           C  
ATOM     23  C13 LIG7     1       3.966  15.017  -2.726  1.00  0.00           C  
ATOM     24  C14 LIG7     1       6.993  19.299  -2.322  1.00  0.00           C  
ATOM     25  C15 LIG7     1       7.448  11.583  -2.237  1.00  0.00           C  
ATOM     26  C16 LIG7     1       5.844  15.987  -1.440  1.00  0.00           C  
ATOM     27  C17 LIG7     1       5.961  13.641  -2.293  1.00  0.00           C  
ATOM     28  C18 LIG7     1       6.738  15.027  -2.173  1.00  0.00           C  
END
ENDMDL
MODEL       17
ATOM      1  N   LIG7     1       6.345  19.896  -0.611  1.00  0.00           N  
ATOM      2  C   LIG7     1       4.920  12.359  -6.174  1.00  0.00           C  
ATOM      3  O   LIG7     1       8.192  17.781  -3.254  1.00  0.00           O  
ATOM      4  C1  LIG7     1       9.236  12.668  -4.967  1.00  0.00           C  
ATOM      5  N1  LIG7     1       5.709  19.036  -1.314  1.00  0.00           N  
ATOM      6  O1  LIG7     1       1.364  15.003  -3.832  1.00  0.00           O  
ATOM      7  C2  LIG7     1      10.000  16.299  -2.733  1.00  0.00           C  
ATOM      8  N2  LIG7     1       7.531  15.722  -2.603  1.00  0.00           N  
ATOM      9  O2  LIG7     1      10.954  19.043  -0.466  1.00  0.00           O  
ATOM     10  C3  LIG7     1       3.919  16.343  -1.625  1.00  0.00           C  
ATOM     11  N3  LIG7     1       6.075  17.726  -0.980  1.00  0.00           N  
ATOM     12  O3  LIG7     1       1.131  15.887  -1.904  1.00  0.00           O  
ATOM     13  C4  LIG7     1       6.916  17.794   0.008  1.00  0.00           C  
ATOM     14  O4  LIG7     1       6.388  14.185  -4.404  1.00  0.00           O  
ATOM     15  C5  LIG7     1      10.008  19.955  -1.044  1.00  0.00           C  
ATOM     16  C6  LIG7     1       5.500  11.913  -4.839  1.00  0.00           C  
ATOM     17  C7  LIG7     1       7.801  12.641  -5.638  1.00  0.00           C  
ATOM     18  C8  LIG7     1       9.224  20.684   0.087  1.00  0.00           C  
ATOM     19  C9  LIG7     1       8.358  19.686   0.969  1.00  0.00           C  
ATOM     20  C10 LIG7     1       4.136  14.911  -3.724  1.00  0.00           C  
ATOM     21  C11 LIG7     1       8.513  16.670  -2.905  1.00  0.00           C  
ATOM     22  C12 LIG7     1       1.856  15.512  -2.808  1.00  0.00           C  
ATOM     23  C13 LIG7     1       3.372  15.673  -2.673  1.00  0.00           C  
ATOM     24  C14 LIG7     1       7.156  19.156   0.179  1.00  0.00           C  
ATOM     25  C15 LIG7     1       6.699  12.752  -4.473  1.00  0.00           C  
ATOM     26  C16 LIG7     1       5.497  16.414  -1.462  1.00  0.00           C  
ATOM     27  C17 LIG7     1       5.611  14.584  -3.291  1.00  0.00           C  
ATOM     28  C18 LIG7     1       6.157  15.935  -2.758  1.00  0.00           C  
END
ENDMDL
MODEL       18
ATOM      1  N   LIG7     1       6.738  18.257   0.181  1.00  0.00           N  
ATOM      2  C   LIG7     1       5.239  12.447  -6.806  1.00  0.00           C  
ATOM      3  O   LIG7     1       8.880  16.436  -2.300  1.00  0.00           O  
ATOM      4  C1  LIG7     1       9.208  11.942  -4.634  1.00  0.00           C  
ATOM      5  N1  LIG7     1       6.007  17.621  -0.705  1.00  0.00           N  
ATOM      6  O1  LIG7     1       1.807  14.806  -4.186  1.00  0.00           O  
ATOM      7  C2  LIG7     1      10.059  14.545  -1.473  1.00  0.00           C  
ATOM      8  N2  LIG7     1       7.738  14.506  -1.875  1.00  0.00           N  
ATOM      9  O2  LIG7     1      11.137  15.844   2.674  1.00  0.00           O  
ATOM     10  C3  LIG7     1       4.131  15.367  -1.526  1.00  0.00           C  
ATOM     11  N3  LIG7     1       6.097  16.321  -0.303  1.00  0.00           N  
ATOM     12  O3  LIG7     1       1.457  15.761  -2.373  1.00  0.00           O  
ATOM     13  C4  LIG7     1       6.731  16.232   0.959  1.00  0.00           C  
ATOM     14  O4  LIG7     1       6.567  13.374  -4.347  1.00  0.00           O  
ATOM     15  C5  LIG7     1       9.718  16.080   2.700  1.00  0.00           C  
ATOM     16  C6  LIG7     1       5.370  11.494  -5.602  1.00  0.00           C  
ATOM     17  C7  LIG7     1       8.010  11.853  -5.543  1.00  0.00           C  
ATOM     18  C8  LIG7     1       9.425  17.393   2.004  1.00  0.00           C  
ATOM     19  C9  LIG7     1       7.943  17.859   2.316  1.00  0.00           C  
ATOM     20  C10 LIG7     1       4.461  14.414  -3.790  1.00  0.00           C  
ATOM     21  C11 LIG7     1       8.816  15.291  -1.917  1.00  0.00           C  
ATOM     22  C12 LIG7     1       2.191  15.215  -3.114  1.00  0.00           C  
ATOM     23  C13 LIG7     1       3.648  15.059  -2.747  1.00  0.00           C  
ATOM     24  C14 LIG7     1       7.080  17.426   1.213  1.00  0.00           C  
ATOM     25  C15 LIG7     1       6.619  11.937  -4.750  1.00  0.00           C  
ATOM     26  C16 LIG7     1       5.576  15.268  -1.118  1.00  0.00           C  
ATOM     27  C17 LIG7     1       5.736  13.845  -3.210  1.00  0.00           C  
ATOM     28  C18 LIG7     1       6.406  14.911  -2.362  1.00  0.00           C  
END
ENDMDL
MODEL       19
ATOM      1  N   LIG7     1       6.225  18.453   1.540  1.00  0.00           N  
ATOM      2  C   LIG7     1       5.297  10.947  -5.785  1.00  0.00           C  
ATOM      3  O   LIG7     1       8.223  16.776  -2.346  1.00  0.00           O  
ATOM      4  C1  LIG7     1       8.055  12.368  -3.738  1.00  0.00           C  
ATOM      5  N1  LIG7     1       5.895  17.221   1.251  1.00  0.00           N  
ATOM      6  O1  LIG7     1       0.726  15.290  -3.501  1.00  0.00           O  
ATOM      7  C2  LIG7     1       9.167  14.797  -1.397  1.00  0.00           C  
ATOM      8  N2  LIG7     1       6.829  15.207  -1.511  1.00  0.00           N  
ATOM      9  O2  LIG7     1       6.326  21.859  -3.011  1.00  0.00           O  
ATOM     10  C3  LIG7     1       3.259  16.309  -1.114  1.00  0.00           C  
ATOM     11  N3  LIG7     1       5.204  17.369   0.087  1.00  0.00           N  
ATOM     12  O3  LIG7     1       0.496  16.259  -1.723  1.00  0.00           O  
ATOM     13  C4  LIG7     1       5.060  18.635  -0.329  1.00  0.00           C  
ATOM     14  O4  LIG7     1       5.607  14.063  -3.707  1.00  0.00           O  
ATOM     15  C5  LIG7     1       6.598  21.180  -1.762  1.00  0.00           C  
ATOM     16  C6  LIG7     1       5.371  12.412  -5.414  1.00  0.00           C  
ATOM     17  C7  LIG7     1       6.718  11.976  -3.149  1.00  0.00           C  
ATOM     18  C8  LIG7     1       5.605  21.654  -0.592  1.00  0.00           C  
ATOM     19  C9  LIG7     1       5.950  20.865   0.686  1.00  0.00           C  
ATOM     20  C10 LIG7     1       3.577  15.181  -3.325  1.00  0.00           C  
ATOM     21  C11 LIG7     1       8.032  15.691  -1.850  1.00  0.00           C  
ATOM     22  C12 LIG7     1       1.237  15.672  -2.508  1.00  0.00           C  
ATOM     23  C13 LIG7     1       2.692  15.799  -2.260  1.00  0.00           C  
ATOM     24  C14 LIG7     1       5.745  19.353   0.563  1.00  0.00           C  
ATOM     25  C15 LIG7     1       5.511  12.624  -3.888  1.00  0.00           C  
ATOM     26  C16 LIG7     1       4.707  16.192  -0.632  1.00  0.00           C  
ATOM     27  C17 LIG7     1       4.842  14.655  -2.643  1.00  0.00           C  
ATOM     28  C18 LIG7     1       5.520  15.775  -1.883  1.00  0.00           C  
END
ENDMDL
MODEL       20
ATOM      1  N   LIG7     1       7.432  16.586   1.622  1.00  0.00           N  
ATOM      2  C   LIG7     1       5.193  11.597  -6.358  1.00  0.00           C  
ATOM      3  O   LIG7     1       9.317  13.310  -0.840  1.00  0.00           O  
ATOM      4  C1  LIG7     1       9.495  11.655  -4.574  1.00  0.00           C  
ATOM      5  N1  LIG7     1       6.853  15.376   1.466  1.00  0.00           N  
ATOM      6  O1  LIG7     1       1.953  14.962  -3.636  1.00  0.00           O  
ATOM      7  C2  LIG7     1       9.082  11.073   0.055  1.00  0.00           C  
ATOM      8  N2  LIG7     1       7.282  12.346  -1.050  1.00  0.00           N  
ATOM      9  O2  LIG7     1      10.707  20.140   0.679  1.00  0.00           O  
ATOM     10  C3  LIG7     1       4.499  14.899  -1.013  1.00  0.00           C  
ATOM     11  N3  LIG7     1       6.690  15.235   0.139  1.00  0.00           N  
ATOM     12  O3  LIG7     1       1.794  15.777  -1.730  1.00  0.00           O  
ATOM     13  C4  LIG7     1       7.161  16.311  -0.561  1.00  0.00           C  
ATOM     14  O4  LIG7     1       6.630  12.817  -3.993  1.00  0.00           O  
ATOM     15  C5  LIG7     1      10.556  19.488  -0.615  1.00  0.00           C  
ATOM     16  C6  LIG7     1       5.702  10.731  -5.191  1.00  0.00           C  
ATOM     17  C7  LIG7     1       8.241  11.321  -5.398  1.00  0.00           C  
ATOM     18  C8  LIG7     1       9.744  18.198  -0.325  1.00  0.00           C  
ATOM     19  C9  LIG7     1       8.293  18.449   0.090  1.00  0.00           C  
ATOM     20  C10 LIG7     1       4.656  13.927  -3.325  1.00  0.00           C  
ATOM     21  C11 LIG7     1       8.600  12.285  -0.650  1.00  0.00           C  
ATOM     22  C12 LIG7     1       2.487  15.201  -2.573  1.00  0.00           C  
ATOM     23  C13 LIG7     1       3.886  14.694  -2.246  1.00  0.00           C  
ATOM     24  C14 LIG7     1       7.752  17.105   0.371  1.00  0.00           C  
ATOM     25  C15 LIG7     1       6.939  11.399  -4.477  1.00  0.00           C  
ATOM     26  C16 LIG7     1       5.800  14.223  -0.492  1.00  0.00           C  
ATOM     27  C17 LIG7     1       5.705  12.937  -2.857  1.00  0.00           C  
ATOM     28  C18 LIG7     1       6.539  13.518  -1.629  1.00  0.00           C  
END
ENDMDL
