# Supplementary material for: The Influence of 150-Cavity Binders on the Dynamics of Influenza A Neuraminidases as Revealed by Molecular Dynamics Simulations and Combined Clustering
Source: PLoS One. 2013 Mar 27;8(3):e59873. doi: 10.1371/journal.pone.0059873 (PMC3609799; doi:10.1371/journal.pone.0059873)
Supplement: Structures S1 — The coordinates of the top 20 most populated ligand and top 40 most populated enzyme clusters in PDB format. (ZIP) [file pone.0059873.s011.zip › N8open_Enzyme.pdb]

MODEL        1
ATOM      1  N   THR     1       2.941 -21.230  10.260  1.00  0.00           N  
ATOM      2  CA  THR     1       1.565 -20.758  10.048  1.00  0.00           C  
ATOM      3  C   THR     1       1.607 -19.586   9.044  1.00  0.00           C  
ATOM      4  O   THR     1       2.723 -19.064   8.694  1.00  0.00           O  
ATOM      5  CB  THR     1       1.065 -20.098  11.393  1.00  0.00           C  
ATOM      6  CG2 THR     1       0.790 -21.177  12.486  1.00  0.00           C  
ATOM      7  OG1 THR     1       2.196 -19.384  11.949  1.00  0.00           O  
ATOM      8  N   TYR     2       0.370 -19.341   8.506  1.00  0.00           N  
ATOM      9  CA  TYR     2      -0.003 -18.136   7.818  1.00  0.00           C  
ATOM     10  C   TYR     2      -1.574 -18.022   7.722  1.00  0.00           C  
ATOM     11  O   TYR     2      -2.349 -19.001   7.872  1.00  0.00           O  
ATOM     12  CB  TYR     2       0.662 -17.993   6.480  1.00  0.00           C  
ATOM     13  CG  TYR     2       0.405 -19.056   5.433  1.00  0.00           C  
ATOM     14  CD1 TYR     2      -0.915 -19.295   4.929  1.00  0.00           C  
ATOM     15  CD2 TYR     2       1.474 -19.897   5.110  1.00  0.00           C  
ATOM     16  CE1 TYR     2      -1.154 -20.362   4.023  1.00  0.00           C  
ATOM     17  CE2 TYR     2       1.175 -21.007   4.242  1.00  0.00           C  
ATOM     18  CZ  TYR     2      -0.114 -21.243   3.678  1.00  0.00           C  
ATOM     19  OH  TYR     2      -0.414 -22.387   2.949  1.00  0.00           O  
ATOM     20  N   MET     3      -1.993 -16.822   7.514  1.00  0.00           N  
ATOM     21  CA  MET     3      -3.476 -16.618   7.481  1.00  0.00           C  
ATOM     22  C   MET     3      -3.993 -16.822   6.018  1.00  0.00           C  
ATOM     23  O   MET     3      -3.183 -16.719   5.071  1.00  0.00           O  
ATOM     24  CB  MET     3      -3.846 -15.216   7.880  1.00  0.00           C  
ATOM     25  CG  MET     3      -3.456 -13.989   6.933  1.00  0.00           C  
ATOM     26  SD  MET     3      -4.249 -12.509   7.469  1.00  0.00           S  
ATOM     27  CE  MET     3      -3.247 -11.331   6.527  1.00  0.00           C  
ATOM     28  N   ASN     4      -5.278 -17.124   5.962  1.00  0.00           N  
ATOM     29  CA  ASN     4      -6.009 -17.269   4.718  1.00  0.00           C  
ATOM     30  C   ASN     4      -6.227 -15.875   4.168  1.00  0.00           C  
ATOM     31  O   ASN     4      -7.202 -15.315   4.573  1.00  0.00           O  
ATOM     32  CB  ASN     4      -7.267 -18.046   4.828  1.00  0.00           C  
ATOM     33  CG  ASN     4      -7.936 -18.226   3.463  1.00  0.00           C  
ATOM     34  ND2 ASN     4      -9.096 -18.756   3.412  1.00  0.00           N  
ATOM     35  OD1 ASN     4      -7.408 -17.893   2.380  1.00  0.00           O  
ATOM     36  N   ASN     5      -5.542 -15.391   3.141  1.00  0.00           N  
ATOM     37  CA  ASN     5      -5.775 -14.155   2.516  1.00  0.00           C  
ATOM     38  C   ASN     5      -5.872 -14.331   0.998  1.00  0.00           C  
ATOM     39  O   ASN     5      -5.571 -13.333   0.303  1.00  0.00           O  
ATOM     40  CB  ASN     5      -4.678 -13.272   3.057  1.00  0.00           C  
ATOM     41  CG  ASN     5      -4.839 -11.801   2.661  1.00  0.00           C  
ATOM     42  ND2 ASN     5      -3.762 -11.062   2.677  1.00  0.00           N  
ATOM     43  OD1 ASN     5      -5.944 -11.366   2.490  1.00  0.00           O  
ATOM     44  N   THR     6      -6.144 -15.519   0.438  1.00  0.00           N  
ATOM     45  CA  THR     6      -6.150 -15.877  -0.954  1.00  0.00           C  
ATOM     46  C   THR     6      -7.477 -16.120  -1.618  1.00  0.00           C  
ATOM     47  O   THR     6      -7.646 -16.438  -2.771  1.00  0.00           O  
ATOM     48  CB  THR     6      -5.205 -17.114  -1.161  1.00  0.00           C  
ATOM     49  CG2 THR     6      -3.743 -16.711  -1.050  1.00  0.00           C  
ATOM     50  OG1 THR     6      -5.411 -18.089  -0.153  1.00  0.00           O  
ATOM     51  N   GLU     7      -8.531 -15.913  -0.865  1.00  0.00           N  
ATOM     52  CA  GLU     7      -9.885 -15.849  -1.440  1.00  0.00           C  
ATOM     53  C   GLU     7     -10.082 -14.692  -2.427  1.00  0.00           C  
ATOM     54  O   GLU     7      -9.268 -13.797  -2.419  1.00  0.00           O  
ATOM     55  CB  GLU     7     -10.852 -15.785  -0.210  1.00  0.00           C  
ATOM     56  CG  GLU     7     -10.939 -16.823   0.958  1.00  0.00           C  
ATOM     57  CD  GLU     7     -11.207 -18.294   0.469  1.00  0.00           C  
ATOM     58  OE1 GLU     7     -12.121 -18.574  -0.372  1.00  0.00           O  
ATOM     59  OE2 GLU     7     -10.497 -19.207   0.990  1.00  0.00           O1-
ATOM     60  N   ALA     8     -11.132 -14.697  -3.211  1.00  0.00           N  
ATOM     61  CA  ALA     8     -11.522 -13.538  -4.031  1.00  0.00           C  
ATOM     62  C   ALA     8     -11.815 -12.268  -3.214  1.00  0.00           C  
ATOM     63  O   ALA     8     -12.189 -12.360  -2.051  1.00  0.00           O  
ATOM     64  CB  ALA     8     -12.745 -13.905  -4.858  1.00  0.00           C  
ATOM     65  N   ILE     9     -11.858 -11.068  -3.848  1.00  0.00           N  
ATOM     66  CA  ILE     9     -12.368  -9.825  -3.246  1.00  0.00           C  
ATOM     67  C   ILE     9     -13.957  -9.789  -3.415  1.00  0.00           C  
ATOM     68  O   ILE     9     -14.458 -10.116  -4.462  1.00  0.00           O  
ATOM     69  CB  ILE     9     -11.682  -8.603  -3.850  1.00  0.00           C  
ATOM     70  CG1 ILE     9     -11.747  -7.385  -2.822  1.00  0.00           C  
ATOM     71  CG2 ILE     9     -12.139  -8.276  -5.316  1.00  0.00           C  
ATOM     72  CD1 ILE     9     -11.136  -6.033  -3.163  1.00  0.00           C  
ATOM     73  N   CYX    10     -14.718  -9.395  -2.341  1.00  0.00           N  
ATOM     74  CA  CYX    10     -16.140  -9.248  -2.425  1.00  0.00           C  
ATOM     75  C   CYX    10     -16.688  -8.129  -3.347  1.00  0.00           C  
ATOM     76  O   CYX    10     -16.189  -7.013  -3.237  1.00  0.00           O  
ATOM     77  CB  CYX    10     -16.703  -9.033  -0.984  1.00  0.00           C  
ATOM     78  SG  CYX    10     -16.172 -10.116   0.390  1.00  0.00           S  
ATOM     79  N   ASP    11     -17.693  -8.361  -4.198  1.00  0.00           N  
ATOM     80  CA  ASP    11     -18.488  -7.459  -5.050  1.00  0.00           C  
ATOM     81  C   ASP    11     -19.493  -6.620  -4.276  1.00  0.00           C  
ATOM     82  O   ASP    11     -20.461  -7.166  -3.705  1.00  0.00           O  
ATOM     83  CB  ASP    11     -19.271  -8.190  -6.133  1.00  0.00           C  
ATOM     84  CG  ASP    11     -19.851  -7.375  -7.286  1.00  0.00           C  
ATOM     85  OD1 ASP    11     -19.718  -7.796  -8.468  1.00  0.00           O  
ATOM     86  OD2 ASP    11     -20.314  -6.304  -6.928  1.00  0.00           O1-
ATOM     87  N   ALA    12     -19.208  -5.298  -4.172  1.00  0.00           N  
ATOM     88  CA  ALA    12     -19.955  -4.334  -3.401  1.00  0.00           C  
ATOM     89  C   ALA    12     -20.693  -3.311  -4.239  1.00  0.00           C  
ATOM     90  O   ALA    12     -20.128  -2.830  -5.228  1.00  0.00           O  
ATOM     91  CB  ALA    12     -18.959  -3.653  -2.527  1.00  0.00           C  
ATOM     92  N   LYS    13     -21.972  -2.993  -3.955  1.00  0.00           N  
ATOM     93  CA  LYS    13     -22.817  -1.834  -4.390  1.00  0.00           C  
ATOM     94  C   LYS    13     -22.409  -0.516  -3.734  1.00  0.00           C  
ATOM     95  O   LYS    13     -22.751   0.535  -4.276  1.00  0.00           O  
ATOM     96  CB  LYS    13     -24.303  -2.079  -4.446  1.00  0.00           C  
ATOM     97  CG  LYS    13     -24.977  -2.253  -3.099  1.00  0.00           C  
ATOM     98  CD  LYS    13     -26.501  -2.536  -3.247  1.00  0.00           C  
ATOM     99  CE  LYS    13     -27.165  -2.160  -1.893  1.00  0.00           C  
ATOM    100  NZ  LYS    13     -26.921  -3.209  -0.822  1.00  0.00           N1+
ATOM    101  N   GLY    14     -21.743  -0.559  -2.586  1.00  0.00           N  
ATOM    102  CA  GLY    14     -21.143   0.601  -1.892  1.00  0.00           C  
ATOM    103  C   GLY    14     -20.696   0.295  -0.445  1.00  0.00           C  
ATOM    104  O   GLY    14     -20.571  -0.888  -0.000  1.00  0.00           O  
ATOM    105  N   PHE    15     -20.465   1.377   0.282  1.00  0.00           N  
ATOM    106  CA  PHE    15     -19.642   1.476   1.466  1.00  0.00           C  
ATOM    107  C   PHE    15     -20.173   2.371   2.617  1.00  0.00           C  
ATOM    108  O   PHE    15     -20.977   3.283   2.435  1.00  0.00           O  
ATOM    109  CB  PHE    15     -18.307   2.041   1.100  1.00  0.00           C  
ATOM    110  CG  PHE    15     -17.711   1.531  -0.179  1.00  0.00           C  
ATOM    111  CD1 PHE    15     -17.661   2.358  -1.314  1.00  0.00           C  
ATOM    112  CD2 PHE    15     -17.166   0.224  -0.293  1.00  0.00           C  
ATOM    113  CE1 PHE    15     -16.988   1.915  -2.470  1.00  0.00           C  
ATOM    114  CE2 PHE    15     -16.632  -0.302  -1.443  1.00  0.00           C  
ATOM    115  CZ  PHE    15     -16.552   0.534  -2.547  1.00  0.00           C  
ATOM    116  N   ALA    16     -19.919   1.860   3.785  1.00  0.00           N  
ATOM    117  CA  ALA    16     -20.461   2.161   5.049  1.00  0.00           C  
ATOM    118  C   ALA    16     -19.363   2.629   6.087  1.00  0.00           C  
ATOM    119  O   ALA    16     -18.281   2.010   6.042  1.00  0.00           O  
ATOM    120  CB  ALA    16     -21.155   0.852   5.570  1.00  0.00           C  
ATOM    121  N   PRO    17     -19.592   3.661   6.897  1.00  0.00           N  
ATOM    122  CA  PRO    17     -18.572   4.151   7.835  1.00  0.00           C  
ATOM    123  C   PRO    17     -18.112   3.274   8.965  1.00  0.00           C  
ATOM    124  O   PRO    17     -18.906   2.531   9.562  1.00  0.00           O  
ATOM    125  CB  PRO    17     -19.044   5.474   8.451  1.00  0.00           C  
ATOM    126  CG  PRO    17     -20.541   5.527   8.123  1.00  0.00           C  
ATOM    127  CD  PRO    17     -20.719   4.642   6.873  1.00  0.00           C  
ATOM    128  N   PHE    18     -16.781   3.173   9.118  1.00  0.00           N  
ATOM    129  CA  PHE    18     -16.043   2.154   9.836  1.00  0.00           C  
ATOM    130  C   PHE    18     -15.236   2.561  11.080  1.00  0.00           C  
ATOM    131  O   PHE    18     -15.379   1.975  12.140  1.00  0.00           O  
ATOM    132  CB  PHE    18     -15.284   1.319   8.789  1.00  0.00           C  
ATOM    133  CG  PHE    18     -14.579   0.054   9.359  1.00  0.00           C  
ATOM    134  CD1 PHE    18     -15.421  -1.108   9.553  1.00  0.00           C  
ATOM    135  CD2 PHE    18     -13.180  -0.028   9.594  1.00  0.00           C  
ATOM    136  CE1 PHE    18     -14.842  -2.336   9.812  1.00  0.00           C  
ATOM    137  CE2 PHE    18     -12.561  -1.266   9.854  1.00  0.00           C  
ATOM    138  CZ  PHE    18     -13.421  -2.422   9.867  1.00  0.00           C  
ATOM    139  N   SER    19     -14.584   3.687  10.953  1.00  0.00           N  
ATOM    140  CA  SER    19     -13.626   4.235  11.912  1.00  0.00           C  
ATOM    141  C   SER    19     -13.217   5.653  11.611  1.00  0.00           C  
ATOM    142  O   SER    19     -13.283   6.206  10.517  1.00  0.00           O  
ATOM    143  CB  SER    19     -12.314   3.391  12.163  1.00  0.00           C  
ATOM    144  OG  SER    19     -12.729   2.095  12.738  1.00  0.00           O  
ATOM    145  N   LYS    20     -12.903   6.315  12.716  1.00  0.00           N  
ATOM    146  CA  LYS    20     -12.096   7.568  12.785  1.00  0.00           C  
ATOM    147  C   LYS    20     -11.133   7.618  14.009  1.00  0.00           C  
ATOM    148  O   LYS    20     -11.521   7.287  15.105  1.00  0.00           O  
ATOM    149  CB  LYS    20     -13.097   8.805  12.671  1.00  0.00           C  
ATOM    150  CG  LYS    20     -13.968   9.091  13.899  1.00  0.00           C  
ATOM    151  CD  LYS    20     -15.436   8.498  13.762  1.00  0.00           C  
ATOM    152  CE  LYS    20     -16.220   8.938  14.967  1.00  0.00           C  
ATOM    153  NZ  LYS    20     -17.632   8.410  15.023  1.00  0.00           N1+
ATOM    154  N   ASP    21      -9.927   8.078  13.758  1.00  0.00           N  
ATOM    155  CA  ASP    21      -8.914   8.317  14.719  1.00  0.00           C  
ATOM    156  C   ASP    21      -9.406   9.326  15.775  1.00  0.00           C  
ATOM    157  O   ASP    21      -9.060   9.287  16.919  1.00  0.00           O  
ATOM    158  CB  ASP    21      -7.531   8.632  14.086  1.00  0.00           C  
ATOM    159  CG  ASP    21      -7.459  10.050  13.570  1.00  0.00           C  
ATOM    160  OD1 ASP    21      -7.890  10.347  12.423  1.00  0.00           O  
ATOM    161  OD2 ASP    21      -6.994  10.894  14.363  1.00  0.00           O1-
ATOM    162  N   ASN    22     -10.267  10.285  15.333  1.00  0.00           N  
ATOM    163  CA  ASN    22     -10.847  11.382  16.091  1.00  0.00           C  
ATOM    164  C   ASN    22      -9.953  12.117  17.125  1.00  0.00           C  
ATOM    165  O   ASN    22     -10.345  12.608  18.176  1.00  0.00           O  
ATOM    166  CB  ASN    22     -12.147  10.919  16.710  1.00  0.00           C  
ATOM    167  CG  ASN    22     -13.149  12.026  16.882  1.00  0.00           C  
ATOM    168  ND2 ASN    22     -13.723  12.479  15.808  1.00  0.00           N  
ATOM    169  OD1 ASN    22     -13.676  12.215  17.932  1.00  0.00           O  
ATOM    170  N   GLY    23      -8.670  12.148  16.862  1.00  0.00           N  
ATOM    171  CA  GLY    23      -7.683  12.777  17.834  1.00  0.00           C  
ATOM    172  C   GLY    23      -7.809  14.257  17.789  1.00  0.00           C  
ATOM    173  O   GLY    23      -7.894  14.872  18.867  1.00  0.00           O  
ATOM    174  N   ILE    24      -7.805  14.892  16.638  1.00  0.00           N  
ATOM    175  CA  ILE    24      -7.798  16.340  16.432  1.00  0.00           C  
ATOM    176  C   ILE    24      -9.089  17.007  17.067  1.00  0.00           C  
ATOM    177  O   ILE    24      -9.005  18.113  17.593  1.00  0.00           O  
ATOM    178  CB  ILE    24      -7.507  16.758  15.038  1.00  0.00           C  
ATOM    179  CG1 ILE    24      -6.169  16.086  14.584  1.00  0.00           C  
ATOM    180  CG2 ILE    24      -7.522  18.285  14.845  1.00  0.00           C  
ATOM    181  CD1 ILE    24      -5.558  16.448  13.252  1.00  0.00           C  
ATOM    182  N   ARG    25     -10.219  16.291  17.251  1.00  0.00           N  
ATOM    183  CA  ARG    25     -11.436  16.695  18.029  1.00  0.00           C  
ATOM    184  C   ARG    25     -11.174  17.185  19.498  1.00  0.00           C  
ATOM    185  O   ARG    25     -11.759  18.157  20.071  1.00  0.00           O  
ATOM    186  CB  ARG    25     -12.527  15.615  18.002  1.00  0.00           C  
ATOM    187  CG  ARG    25     -13.707  16.068  18.861  1.00  0.00           C  
ATOM    188  CD  ARG    25     -14.938  15.225  18.550  1.00  0.00           C  
ATOM    189  NE  ARG    25     -15.113  14.168  19.615  1.00  0.00           N  
ATOM    190  CZ  ARG    25     -15.500  14.193  20.862  1.00  0.00           C  
ATOM    191  NH1 ARG    25     -15.252  13.163  21.624  1.00  0.00           N1+
ATOM    192  NH2 ARG    25     -15.937  15.256  21.510  1.00  0.00           N  
ATOM    193  N   ILE    26     -10.220  16.462  20.158  1.00  0.00           N  
ATOM    194  CA  ILE    26      -9.809  16.525  21.586  1.00  0.00           C  
ATOM    195  C   ILE    26      -8.288  16.886  21.816  1.00  0.00           C  
ATOM    196  O   ILE    26      -7.763  16.902  22.914  1.00  0.00           O  
ATOM    197  CB  ILE    26     -10.157  15.253  22.393  1.00  0.00           C  
ATOM    198  CG1 ILE    26      -9.410  13.998  22.003  1.00  0.00           C  
ATOM    199  CG2 ILE    26     -11.715  15.042  22.497  1.00  0.00           C  
ATOM    200  CD1 ILE    26      -9.450  12.769  22.905  1.00  0.00           C  
ATOM    201  N   GLY    27      -7.559  17.193  20.714  1.00  0.00           N  
ATOM    202  CA  GLY    27      -6.164  17.530  20.662  1.00  0.00           C  
ATOM    203  C   GLY    27      -5.605  18.572  21.612  1.00  0.00           C  
ATOM    204  O   GLY    27      -4.436  18.498  21.784  1.00  0.00           O  
ATOM    205  N   SER    28      -6.320  19.520  22.233  1.00  0.00           N  
ATOM    206  CA  SER    28      -5.679  20.515  23.122  1.00  0.00           C  
ATOM    207  C   SER    28      -5.126  19.893  24.480  1.00  0.00           C  
ATOM    208  O   SER    28      -4.037  20.241  24.885  1.00  0.00           O  
ATOM    209  CB  SER    28      -6.625  21.708  23.487  1.00  0.00           C  
ATOM    210  OG  SER    28      -7.744  21.178  24.117  1.00  0.00           O  
ATOM    211  N   ARG    29      -5.846  18.879  25.130  1.00  0.00           N  
ATOM    212  CA  ARG    29      -5.470  18.189  26.344  1.00  0.00           C  
ATOM    213  C   ARG    29      -5.161  16.740  26.113  1.00  0.00           C  
ATOM    214  O   ARG    29      -4.642  16.112  27.011  1.00  0.00           O  
ATOM    215  CB  ARG    29      -6.480  18.465  27.501  1.00  0.00           C  
ATOM    216  CG  ARG    29      -6.433  19.910  28.056  1.00  0.00           C  
ATOM    217  CD  ARG    29      -7.092  19.996  29.402  1.00  0.00           C  
ATOM    218  NE  ARG    29      -7.273  21.421  29.824  1.00  0.00           N  
ATOM    219  CZ  ARG    29      -6.464  22.240  30.339  1.00  0.00           C  
ATOM    220  NH1 ARG    29      -5.194  22.202  30.384  1.00  0.00           N1+
ATOM    221  NH2 ARG    29      -7.029  23.286  30.835  1.00  0.00           N  
ATOM    222  N   GLY    30      -5.367  16.294  24.886  1.00  0.00           N  
ATOM    223  CA  GLY    30      -5.396  14.887  24.432  1.00  0.00           C  
ATOM    224  C   GLY    30      -4.012  14.257  24.240  1.00  0.00           C  
ATOM    225  O   GLY    30      -3.978  13.035  23.992  1.00  0.00           O  
ATOM    226  N   HID    31      -2.908  15.022  24.407  1.00  0.00           N  
ATOM    227  CA  HID    31      -1.566  14.440  24.306  1.00  0.00           C  
ATOM    228  C   HID    31      -1.385  13.558  23.130  1.00  0.00           C  
ATOM    229  O   HID    31      -0.887  12.422  23.271  1.00  0.00           O  
ATOM    230  CB  HID    31      -1.163  13.845  25.663  1.00  0.00           C  
ATOM    231  CG  HID    31      -0.844  14.839  26.699  1.00  0.00           C  
ATOM    232  CD2 HID    31       0.383  15.414  26.962  1.00  0.00           C  
ATOM    233  ND1 HID    31      -1.767  15.695  27.304  1.00  0.00           N  
ATOM    234  CE1 HID    31      -1.153  16.666  27.952  1.00  0.00           C  
ATOM    235  NE2 HID    31       0.141  16.492  27.873  1.00  0.00           N  
ATOM    236  N   ILE    32      -1.737  14.010  21.909  1.00  0.00           N  
ATOM    237  CA  ILE    32      -1.489  13.363  20.642  1.00  0.00           C  
ATOM    238  C   ILE    32      -0.355  13.780  19.788  1.00  0.00           C  
ATOM    239  O   ILE    32       0.223  14.843  20.049  1.00  0.00           O  
ATOM    240  CB  ILE    32      -2.736  13.308  19.724  1.00  0.00           C  
ATOM    241  CG1 ILE    32      -3.093  14.659  19.181  1.00  0.00           C  
ATOM    242  CG2 ILE    32      -3.881  12.517  20.395  1.00  0.00           C  
ATOM    243  CD1 ILE    32      -4.414  14.689  18.405  1.00  0.00           C  
ATOM    244  N   PHE    33       0.053  12.937  18.787  1.00  0.00           N  
ATOM    245  CA  PHE    33       1.069  13.376  17.802  1.00  0.00           C  
ATOM    246  C   PHE    33       0.637  14.274  16.684  1.00  0.00           C  
ATOM    247  O   PHE    33      -0.504  14.170  16.136  1.00  0.00           O  
ATOM    248  CB  PHE    33       1.669  12.064  17.239  1.00  0.00           C  
ATOM    249  CG  PHE    33       2.391  11.235  18.253  1.00  0.00           C  
ATOM    250  CD1 PHE    33       1.927   9.993  18.669  1.00  0.00           C  
ATOM    251  CD2 PHE    33       3.606  11.763  18.725  1.00  0.00           C  
ATOM    252  CE1 PHE    33       2.669   9.238  19.575  1.00  0.00           C  
ATOM    253  CE2 PHE    33       4.326  11.016  19.691  1.00  0.00           C  
ATOM    254  CZ  PHE    33       3.873   9.723  20.136  1.00  0.00           C  
ATOM    255  N   VAL    34       1.546  15.243  16.275  1.00  0.00           N  
ATOM    256  CA  VAL    34       1.592  15.886  14.935  1.00  0.00           C  
ATOM    257  C   VAL    34       2.034  14.834  13.937  1.00  0.00           C  
ATOM    258  O   VAL    34       3.093  14.218  14.072  1.00  0.00           O  
ATOM    259  CB  VAL    34       2.469  17.182  14.936  1.00  0.00           C  
ATOM    260  CG1 VAL    34       2.189  18.075  13.730  1.00  0.00           C  
ATOM    261  CG2 VAL    34       2.278  17.980  16.209  1.00  0.00           C  
ATOM    262  N   ILE    35       1.101  14.545  12.996  1.00  0.00           N  
ATOM    263  CA  ILE    35       1.223  13.457  12.014  1.00  0.00           C  
ATOM    264  C   ILE    35       0.805  13.823  10.609  1.00  0.00           C  
ATOM    265  O   ILE    35       0.130  14.767  10.410  1.00  0.00           O  
ATOM    266  CB  ILE    35       0.378  12.246  12.516  1.00  0.00           C  
ATOM    267  CG1 ILE    35      -1.137  12.427  12.563  1.00  0.00           C  
ATOM    268  CG2 ILE    35       0.929  11.754  13.848  1.00  0.00           C  
ATOM    269  CD1 ILE    35      -1.951  11.218  12.995  1.00  0.00           C  
ATOM    270  N   ARG    36       1.183  12.949   9.646  1.00  0.00           N  
ATOM    271  CA  ARG    36       0.969  13.077   8.267  1.00  0.00           C  
ATOM    272  C   ARG    36       0.992  11.718   7.584  1.00  0.00           C  
ATOM    273  O   ARG    36       1.411  10.747   8.180  1.00  0.00           O  
ATOM    274  CB  ARG    36       2.021  14.017   7.629  1.00  0.00           C  
ATOM    275  CG  ARG    36       1.960  15.560   7.846  1.00  0.00           C  
ATOM    276  CD  ARG    36       0.642  16.163   7.618  1.00  0.00           C  
ATOM    277  NE  ARG    36      -0.053  15.606   6.451  1.00  0.00           N  
ATOM    278  CZ  ARG    36       0.323  15.621   5.226  1.00  0.00           C  
ATOM    279  NH1 ARG    36      -0.242  14.826   4.393  1.00  0.00           N1+
ATOM    280  NH2 ARG    36       1.294  16.400   4.852  1.00  0.00           N  
ATOM    281  N   GLU    37       0.398  11.663   6.415  1.00  0.00           N  
ATOM    282  CA  GLU    37       0.329  10.465   5.626  1.00  0.00           C  
ATOM    283  C   GLU    37      -0.249   9.221   6.381  1.00  0.00           C  
ATOM    284  O   GLU    37       0.390   8.162   6.386  1.00  0.00           O  
ATOM    285  CB  GLU    37       1.712  10.220   4.976  1.00  0.00           C  
ATOM    286  CG  GLU    37       1.943  11.414   4.045  1.00  0.00           C  
ATOM    287  CD  GLU    37       3.129  11.306   3.046  1.00  0.00           C  
ATOM    288  OE1 GLU    37       3.662  12.434   2.807  1.00  0.00           O  
ATOM    289  OE2 GLU    37       3.644  10.197   2.628  1.00  0.00           O1-
ATOM    290  N   PRO    38      -1.410   9.308   7.099  1.00  0.00           N  
ATOM    291  CA  PRO    38      -2.016   8.098   7.685  1.00  0.00           C  
ATOM    292  C   PRO    38      -2.383   6.983   6.645  1.00  0.00           C  
ATOM    293  O   PRO    38      -2.775   7.309   5.550  1.00  0.00           O  
ATOM    294  CB  PRO    38      -3.197   8.694   8.449  1.00  0.00           C  
ATOM    295  CG  PRO    38      -3.598   9.943   7.592  1.00  0.00           C  
ATOM    296  CD  PRO    38      -2.242  10.481   7.185  1.00  0.00           C  
ATOM    297  N   PHE    39      -2.224   5.686   6.937  1.00  0.00           N  
ATOM    298  CA  PHE    39      -2.947   4.663   6.246  1.00  0.00           C  
ATOM    299  C   PHE    39      -3.511   3.613   7.207  1.00  0.00           C  
ATOM    300  O   PHE    39      -3.076   3.604   8.393  1.00  0.00           O  
ATOM    301  CB  PHE    39      -1.972   4.044   5.168  1.00  0.00           C  
ATOM    302  CG  PHE    39      -0.734   3.312   5.622  1.00  0.00           C  
ATOM    303  CD1 PHE    39      -0.855   1.958   5.958  1.00  0.00           C  
ATOM    304  CD2 PHE    39       0.516   3.927   5.546  1.00  0.00           C  
ATOM    305  CE1 PHE    39       0.341   1.325   6.424  1.00  0.00           C  
ATOM    306  CE2 PHE    39       1.702   3.275   5.981  1.00  0.00           C  
ATOM    307  CZ  PHE    39       1.640   1.939   6.419  1.00  0.00           C  
ATOM    308  N   VAL    40      -4.277   2.635   6.667  1.00  0.00           N  
ATOM    309  CA  VAL    40      -4.786   1.471   7.435  1.00  0.00           C  
ATOM    310  C   VAL    40      -4.373   0.129   6.748  1.00  0.00           C  
ATOM    311  O   VAL    40      -4.176   0.019   5.546  1.00  0.00           O  
ATOM    312  CB  VAL    40      -6.329   1.489   7.576  1.00  0.00           C  
ATOM    313  CG1 VAL    40      -6.766   0.219   8.282  1.00  0.00           C  
ATOM    314  CG2 VAL    40      -6.910   2.750   8.208  1.00  0.00           C  
ATOM    315  N   SER    41      -4.066  -0.901   7.560  1.00  0.00           N  
ATOM    316  CA  SER    41      -3.894  -2.313   7.059  1.00  0.00           C  
ATOM    317  C   SER    41      -4.392  -3.267   8.153  1.00  0.00           C  
ATOM    318  O   SER    41      -4.564  -2.845   9.315  1.00  0.00           O  
ATOM    319  CB  SER    41      -2.370  -2.514   7.011  1.00  0.00           C  
ATOM    320  OG  SER    41      -2.029  -3.729   6.358  1.00  0.00           O  
ATOM    321  N   CYX    42      -4.555  -4.573   7.901  1.00  0.00           N  
ATOM    322  CA  CYX    42      -5.091  -5.552   8.854  1.00  0.00           C  
ATOM    323  C   CYX    42      -4.200  -6.823   9.056  1.00  0.00           C  
ATOM    324  O   CYX    42      -3.295  -7.112   8.258  1.00  0.00           O  
ATOM    325  CB  CYX    42      -6.501  -6.024   8.712  1.00  0.00           C  
ATOM    326  SG  CYX    42      -7.785  -4.676   8.708  1.00  0.00           S  
ATOM    327  N   SER    43      -4.384  -7.492  10.204  1.00  0.00           N  
ATOM    328  CA  SER    43      -4.024  -8.889  10.615  1.00  0.00           C  
ATOM    329  C   SER    43      -5.240  -9.775  10.713  1.00  0.00           C  
ATOM    330  O   SER    43      -6.345  -9.306  10.433  1.00  0.00           O  
ATOM    331  CB  SER    43      -3.281  -8.885  11.896  1.00  0.00           C  
ATOM    332  OG  SER    43      -4.045  -9.027  13.122  1.00  0.00           O  
ATOM    333  N   PRO    44      -5.121 -11.105  11.083  1.00  0.00           N  
ATOM    334  CA  PRO    44      -6.339 -11.932  11.223  1.00  0.00           C  
ATOM    335  C   PRO    44      -7.041 -11.687  12.612  1.00  0.00           C  
ATOM    336  O   PRO    44      -7.800 -12.593  12.985  1.00  0.00           O  
ATOM    337  CB  PRO    44      -5.871 -13.389  11.063  1.00  0.00           C  
ATOM    338  CG  PRO    44      -4.459 -13.362  11.662  1.00  0.00           C  
ATOM    339  CD  PRO    44      -3.958 -11.980  11.281  1.00  0.00           C  
ATOM    340  N   ILE    45      -6.600 -10.652  13.370  1.00  0.00           N  
ATOM    341  CA  ILE    45      -7.092 -10.403  14.772  1.00  0.00           C  
ATOM    342  C   ILE    45      -7.311  -8.994  15.003  1.00  0.00           C  
ATOM    343  O   ILE    45      -8.088  -8.717  15.973  1.00  0.00           O  
ATOM    344  CB  ILE    45      -6.193 -11.140  15.831  1.00  0.00           C  
ATOM    345  CG1 ILE    45      -4.706 -10.807  15.630  1.00  0.00           C  
ATOM    346  CG2 ILE    45      -6.376 -12.654  15.812  1.00  0.00           C  
ATOM    347  CD1 ILE    45      -3.701 -11.332  16.717  1.00  0.00           C  
ATOM    348  N   GLU    46      -6.687  -8.130  14.308  1.00  0.00           N  
ATOM    349  CA  GLU    46      -6.575  -6.717  14.603  1.00  0.00           C  
ATOM    350  C   GLU    46      -6.163  -5.910  13.342  1.00  0.00           C  
ATOM    351  O   GLU    46      -5.265  -6.340  12.560  1.00  0.00           O  
ATOM    352  CB  GLU    46      -5.463  -6.530  15.713  1.00  0.00           C  
ATOM    353  CG  GLU    46      -5.185  -5.078  16.162  1.00  0.00           C  
ATOM    354  CD  GLU    46      -3.948  -5.016  17.140  1.00  0.00           C  
ATOM    355  OE1 GLU    46      -2.922  -4.454  16.720  1.00  0.00           O  
ATOM    356  OE2 GLU    46      -4.118  -5.346  18.328  1.00  0.00           O1-
ATOM    357  N   CYX    47      -6.849  -4.772  13.039  1.00  0.00           N  
ATOM    358  CA  CYX    47      -6.413  -3.832  12.023  1.00  0.00           C  
ATOM    359  C   CYX    47      -5.632  -2.669  12.709  1.00  0.00           C  
ATOM    360  O   CYX    47      -5.974  -2.248  13.798  1.00  0.00           O  
ATOM    361  CB  CYX    47      -7.623  -3.302  11.314  1.00  0.00           C  
ATOM    362  SG  CYX    47      -8.539  -4.707  10.588  1.00  0.00           S  
ATOM    363  N   ARG    48      -4.552  -2.158  12.028  1.00  0.00           N  
ATOM    364  CA  ARG    48      -3.758  -1.058  12.532  1.00  0.00           C  
ATOM    365  C   ARG    48      -3.807   0.192  11.540  1.00  0.00           C  
ATOM    366  O   ARG    48      -3.687  -0.048  10.323  1.00  0.00           O  
ATOM    367  CB  ARG    48      -2.346  -1.435  12.928  1.00  0.00           C  
ATOM    368  CG  ARG    48      -2.286  -2.363  14.181  1.00  0.00           C  
ATOM    369  CD  ARG    48      -0.838  -2.593  14.703  1.00  0.00           C  
ATOM    370  NE  ARG    48      -0.320  -1.502  15.643  1.00  0.00           N  
ATOM    371  CZ  ARG    48      -0.679  -1.337  16.895  1.00  0.00           C  
ATOM    372  NH1 ARG    48       0.017  -0.483  17.530  1.00  0.00           N1+
ATOM    373  NH2 ARG    48      -1.503  -2.141  17.510  1.00  0.00           N  
ATOM    374  N   THR    49      -3.955   1.331  12.164  1.00  0.00           N  
ATOM    375  CA  THR    49      -3.631   2.626  11.577  1.00  0.00           C  
ATOM    376  C   THR    49      -2.065   2.822  11.663  1.00  0.00           C  
ATOM    377  O   THR    49      -1.425   2.620  12.725  1.00  0.00           O  
ATOM    378  CB  THR    49      -4.330   3.824  12.206  1.00  0.00           C  
ATOM    379  CG2 THR    49      -4.389   4.971  11.320  1.00  0.00           C  
ATOM    380  OG1 THR    49      -5.591   3.404  12.768  1.00  0.00           O  
ATOM    381  N   PHE    50      -1.461   3.396  10.598  1.00  0.00           N  
ATOM    382  CA  PHE    50      -0.046   3.805  10.478  1.00  0.00           C  
ATOM    383  C   PHE    50       0.043   5.271  10.044  1.00  0.00           C  
ATOM    384  O   PHE    50      -0.928   5.762   9.447  1.00  0.00           O  
ATOM    385  CB  PHE    50       0.664   2.910   9.409  1.00  0.00           C  
ATOM    386  CG  PHE    50       0.763   1.467   9.866  1.00  0.00           C  
ATOM    387  CD1 PHE    50      -0.206   0.571   9.475  1.00  0.00           C  
ATOM    388  CD2 PHE    50       1.881   1.034  10.617  1.00  0.00           C  
ATOM    389  CE1 PHE    50      -0.188  -0.754   9.935  1.00  0.00           C  
ATOM    390  CE2 PHE    50       1.889  -0.332  11.115  1.00  0.00           C  
ATOM    391  CZ  PHE    50       0.838  -1.173  10.825  1.00  0.00           C  
ATOM    392  N   PHE    51       1.106   5.980  10.400  1.00  0.00           N  
ATOM    393  CA  PHE    51       1.293   7.420  10.207  1.00  0.00           C  
ATOM    394  C   PHE    51       2.748   7.779  10.146  1.00  0.00           C  
ATOM    395  O   PHE    51       3.561   7.142  10.827  1.00  0.00           O  
ATOM    396  CB  PHE    51       0.387   8.216  11.130  1.00  0.00           C  
ATOM    397  CG  PHE    51       0.661   8.057  12.550  1.00  0.00           C  
ATOM    398  CD1 PHE    51       1.723   8.626  13.211  1.00  0.00           C  
ATOM    399  CD2 PHE    51      -0.286   7.367  13.267  1.00  0.00           C  
ATOM    400  CE1 PHE    51       1.844   8.614  14.643  1.00  0.00           C  
ATOM    401  CE2 PHE    51      -0.326   7.423  14.689  1.00  0.00           C  
ATOM    402  CZ  PHE    51       0.764   8.082  15.363  1.00  0.00           C  
ATOM    403  N   LEU    52       3.109   8.859   9.393  1.00  0.00           N  
ATOM    404  CA  LEU    52       4.438   9.379   9.536  1.00  0.00           C  
ATOM    405  C   LEU    52       4.394  10.599  10.494  1.00  0.00           C  
ATOM    406  O   LEU    52       3.480  11.446  10.399  1.00  0.00           O  
ATOM    407  CB  LEU    52       4.911   9.731   8.122  1.00  0.00           C  
ATOM    408  CG  LEU    52       5.114   8.522   7.197  1.00  0.00           C  
ATOM    409  CD1 LEU    52       5.550   9.130   5.911  1.00  0.00           C  
ATOM    410  CD2 LEU    52       6.167   7.539   7.570  1.00  0.00           C  
ATOM    411  N   THR    53       5.360  10.749  11.421  1.00  0.00           N  
ATOM    412  CA  THR    53       5.437  11.838  12.467  1.00  0.00           C  
ATOM    413  C   THR    53       6.001  13.126  11.923  1.00  0.00           C  
ATOM    414  O   THR    53       6.763  13.170  10.964  1.00  0.00           O  
ATOM    415  CB  THR    53       6.178  11.382  13.752  1.00  0.00           C  
ATOM    416  CG2 THR    53       5.543  10.091  14.375  1.00  0.00           C  
ATOM    417  OG1 THR    53       7.568  11.015  13.508  1.00  0.00           O  
ATOM    418  N   GLN    54       5.732  14.251  12.605  1.00  0.00           N  
ATOM    419  CA  GLN    54       6.412  15.520  12.413  1.00  0.00           C  
ATOM    420  C   GLN    54       7.402  15.813  13.575  1.00  0.00           C  
ATOM    421  O   GLN    54       7.577  17.037  13.885  1.00  0.00           O  
ATOM    422  CB  GLN    54       5.405  16.638  12.235  1.00  0.00           C  
ATOM    423  CG  GLN    54       4.273  16.390  11.172  1.00  0.00           C  
ATOM    424  CD  GLN    54       4.848  15.910   9.864  1.00  0.00           C  
ATOM    425  NE2 GLN    54       5.424  16.776   9.057  1.00  0.00           N  
ATOM    426  OE1 GLN    54       4.743  14.788   9.518  1.00  0.00           O  
ATOM    427  N   GLY    55       7.971  14.812  14.241  1.00  0.00           N  
ATOM    428  CA  GLY    55       8.874  15.035  15.320  1.00  0.00           C  
ATOM    429  C   GLY    55       8.353  15.941  16.452  1.00  0.00           C  
ATOM    430  O   GLY    55       9.114  16.410  17.287  1.00  0.00           O  
ATOM    431  N   SER    56       7.065  16.203  16.624  1.00  0.00           N  
ATOM    432  CA  SER    56       6.398  16.908  17.718  1.00  0.00           C  
ATOM    433  C   SER    56       4.989  16.486  18.238  1.00  0.00           C  
ATOM    434  O   SER    56       4.291  15.641  17.633  1.00  0.00           O  
ATOM    435  CB  SER    56       6.346  18.438  17.385  1.00  0.00           C  
ATOM    436  OG  SER    56       7.595  19.113  17.322  1.00  0.00           O  
ATOM    437  N   LEU    57       4.594  16.993  19.409  1.00  0.00           N  
ATOM    438  CA  LEU    57       3.359  16.738  20.147  1.00  0.00           C  
ATOM    439  C   LEU    57       2.383  17.860  19.839  1.00  0.00           C  
ATOM    440  O   LEU    57       2.797  18.978  19.528  1.00  0.00           O  
ATOM    441  CB  LEU    57       3.812  16.611  21.599  1.00  0.00           C  
ATOM    442  CG  LEU    57       2.700  16.073  22.509  1.00  0.00           C  
ATOM    443  CD1 LEU    57       2.487  14.601  22.431  1.00  0.00           C  
ATOM    444  CD2 LEU    57       3.046  16.345  23.973  1.00  0.00           C  
ATOM    445  N   LEU    58       1.037  17.628  19.775  1.00  0.00           N  
ATOM    446  CA  LEU    58       0.027  18.627  19.223  1.00  0.00           C  
ATOM    447  C   LEU    58      -0.493  19.442  20.412  1.00  0.00           C  
ATOM    448  O   LEU    58      -0.689  18.975  21.486  1.00  0.00           O  
ATOM    449  CB  LEU    58      -1.040  17.789  18.523  1.00  0.00           C  
ATOM    450  CG  LEU    58      -1.995  18.717  17.699  1.00  0.00           C  
ATOM    451  CD1 LEU    58      -1.358  19.197  16.462  1.00  0.00           C  
ATOM    452  CD2 LEU    58      -3.217  17.926  17.339  1.00  0.00           C  
ATOM    453  N   ASN    59      -0.761  20.679  20.057  1.00  0.00           N  
ATOM    454  CA  ASN    59      -1.082  21.786  20.968  1.00  0.00           C  
ATOM    455  C   ASN    59       0.099  22.180  21.845  1.00  0.00           C  
ATOM    456  O   ASN    59      -0.093  22.540  23.035  1.00  0.00           O  
ATOM    457  CB  ASN    59      -2.379  21.516  21.823  1.00  0.00           C  
ATOM    458  CG  ASN    59      -2.951  22.837  22.438  1.00  0.00           C  
ATOM    459  ND2 ASN    59      -3.407  22.841  23.663  1.00  0.00           N  
ATOM    460  OD1 ASN    59      -2.960  23.878  21.769  1.00  0.00           O  
ATOM    461  N   ASP    60       1.266  22.219  21.281  1.00  0.00           N  
ATOM    462  CA  ASP    60       2.429  22.731  21.911  1.00  0.00           C  
ATOM    463  C   ASP    60       2.952  23.849  20.982  1.00  0.00           C  
ATOM    464  O   ASP    60       2.576  23.898  19.828  1.00  0.00           O  
ATOM    465  CB  ASP    60       3.391  21.497  21.915  1.00  0.00           C  
ATOM    466  CG  ASP    60       4.688  21.666  22.737  1.00  0.00           C  
ATOM    467  OD1 ASP    60       5.383  22.747  22.469  1.00  0.00           O  
ATOM    468  OD2 ASP    60       4.970  20.892  23.667  1.00  0.00           O1-
ATOM    469  N   LYS    61       3.820  24.730  21.490  1.00  0.00           N  
ATOM    470  CA  LYS    61       4.453  25.727  20.689  1.00  0.00           C  
ATOM    471  C   LYS    61       5.535  25.092  19.852  1.00  0.00           C  
ATOM    472  O   LYS    61       5.994  25.818  18.950  1.00  0.00           O  
ATOM    473  CB  LYS    61       4.941  26.868  21.621  1.00  0.00           C  
ATOM    474  CG  LYS    61       6.254  26.635  22.470  1.00  0.00           C  
ATOM    475  CD  LYS    61       6.411  27.759  23.458  1.00  0.00           C  
ATOM    476  CE  LYS    61       7.172  27.343  24.725  1.00  0.00           C  
ATOM    477  NZ  LYS    61       6.741  28.200  25.907  1.00  0.00           N1+
ATOM    478  N   HID    62       5.917  23.785  19.937  1.00  0.00           N  
ATOM    479  CA  HID    62       6.811  23.108  19.066  1.00  0.00           C  
ATOM    480  C   HID    62       6.130  22.340  17.913  1.00  0.00           C  
ATOM    481  O   HID    62       6.721  21.747  17.052  1.00  0.00           O  
ATOM    482  CB  HID    62       7.687  22.187  19.909  1.00  0.00           C  
ATOM    483  CG  HID    62       8.469  22.981  20.924  1.00  0.00           C  
ATOM    484  CD2 HID    62       9.567  23.900  20.636  1.00  0.00           C  
ATOM    485  ND1 HID    62       8.220  23.105  22.256  1.00  0.00           N  
ATOM    486  CE1 HID    62       9.158  23.956  22.794  1.00  0.00           C  
ATOM    487  NE2 HID    62       9.891  24.551  21.791  1.00  0.00           N  
ATOM    488  N   SER    63       4.748  22.446  17.879  1.00  0.00           N  
ATOM    489  CA  SER    63       3.842  21.759  16.926  1.00  0.00           C  
ATOM    490  C   SER    63       4.070  21.952  15.344  1.00  0.00           C  
ATOM    491  O   SER    63       3.614  21.117  14.562  1.00  0.00           O  
ATOM    492  CB  SER    63       2.286  21.882  17.221  1.00  0.00           C  
ATOM    493  OG  SER    63       1.838  21.395  18.471  1.00  0.00           O  
ATOM    494  N   ASN    64       4.677  23.039  14.825  1.00  0.00           N  
ATOM    495  CA  ASN    64       5.125  23.040  13.450  1.00  0.00           C  
ATOM    496  C   ASN    64       6.032  21.848  13.044  1.00  0.00           C  
ATOM    497  O   ASN    64       6.144  21.476  11.863  1.00  0.00           O  
ATOM    498  CB  ASN    64       5.816  24.373  13.140  1.00  0.00           C  
ATOM    499  CG  ASN    64       6.072  24.584  11.629  1.00  0.00           C  
ATOM    500  ND2 ASN    64       7.317  24.639  11.226  1.00  0.00           N  
ATOM    501  OD1 ASN    64       5.200  24.713  10.821  1.00  0.00           O  
ATOM    502  N   GLY    65       6.689  21.268  14.075  1.00  0.00           N  
ATOM    503  CA  GLY    65       7.413  19.983  13.974  1.00  0.00           C  
ATOM    504  C   GLY    65       8.633  20.134  13.034  1.00  0.00           C  
ATOM    505  O   GLY    65       9.445  21.044  13.222  1.00  0.00           O  
ATOM    506  N   THR    66       8.722  19.277  11.988  1.00  0.00           N  
ATOM    507  CA  THR    66       9.812  19.438  10.996  1.00  0.00           C  
ATOM    508  C   THR    66       9.626  20.547   9.957  1.00  0.00           C  
ATOM    509  O   THR    66       8.549  20.732   9.489  1.00  0.00           O  
ATOM    510  CB  THR    66      10.055  18.050  10.376  1.00  0.00           C  
ATOM    511  CG2 THR    66      10.512  16.979  11.329  1.00  0.00           C  
ATOM    512  OG1 THR    66       8.821  17.399   9.990  1.00  0.00           O  
ATOM    513  N   VAL    67      10.697  21.316   9.654  1.00  0.00           N  
ATOM    514  CA  VAL    67      10.734  22.261   8.553  1.00  0.00           C  
ATOM    515  C   VAL    67      10.814  21.626   7.144  1.00  0.00           C  
ATOM    516  O   VAL    67      10.605  22.324   6.122  1.00  0.00           O  
ATOM    517  CB  VAL    67      11.884  23.246   8.788  1.00  0.00           C  
ATOM    518  CG1 VAL    67      11.653  24.000  10.140  1.00  0.00           C  
ATOM    519  CG2 VAL    67      13.226  22.567   8.854  1.00  0.00           C  
ATOM    520  N   LYS    68      11.158  20.333   7.068  1.00  0.00           N  
ATOM    521  CA  LYS    68      11.419  19.546   5.816  1.00  0.00           C  
ATOM    522  C   LYS    68      10.823  18.123   5.875  1.00  0.00           C  
ATOM    523  O   LYS    68      10.984  17.366   6.804  1.00  0.00           O  
ATOM    524  CB  LYS    68      12.856  19.496   5.373  1.00  0.00           C  
ATOM    525  CG  LYS    68      13.205  20.697   4.574  1.00  0.00           C  
ATOM    526  CD  LYS    68      14.655  20.923   4.269  1.00  0.00           C  
ATOM    527  CE  LYS    68      15.452  19.708   3.901  1.00  0.00           C  
ATOM    528  NZ  LYS    68      16.809  20.091   3.640  1.00  0.00           N1+
ATOM    529  N   ASP    69      10.061  17.850   4.856  1.00  0.00           N  
ATOM    530  CA  ASP    69       9.214  16.679   4.679  1.00  0.00           C  
ATOM    531  C   ASP    69      10.017  15.361   4.729  1.00  0.00           C  
ATOM    532  O   ASP    69       9.362  14.323   4.928  1.00  0.00           O  
ATOM    533  CB  ASP    69       8.558  16.818   3.345  1.00  0.00           C  
ATOM    534  CG  ASP    69       7.316  15.909   3.221  1.00  0.00           C  
ATOM    535  OD1 ASP    69       7.293  15.098   2.245  1.00  0.00           O  
ATOM    536  OD2 ASP    69       6.351  16.179   3.968  1.00  0.00           O1-
ATOM    537  N   ARG    70      11.348  15.441   4.548  1.00  0.00           N  
ATOM    538  CA  ARG    70      12.208  14.211   4.711  1.00  0.00           C  
ATOM    539  C   ARG    70      13.241  14.345   5.838  1.00  0.00           C  
ATOM    540  O   ARG    70      14.282  13.745   5.793  1.00  0.00           O  
ATOM    541  CB  ARG    70      12.919  14.015   3.353  1.00  0.00           C  
ATOM    542  CG  ARG    70      11.920  13.734   2.151  1.00  0.00           C  
ATOM    543  CD  ARG    70      12.646  13.196   0.892  1.00  0.00           C  
ATOM    544  NE  ARG    70      13.327  14.261   0.164  1.00  0.00           N  
ATOM    545  CZ  ARG    70      12.753  15.098  -0.698  1.00  0.00           C  
ATOM    546  NH1 ARG    70      13.495  16.000  -1.291  1.00  0.00           N1+
ATOM    547  NH2 ARG    70      11.477  15.011  -0.917  1.00  0.00           N  
ATOM    548  N   SER    71      12.874  15.149   6.809  1.00  0.00           N  
ATOM    549  CA  SER    71      13.695  15.336   8.046  1.00  0.00           C  
ATOM    550  C   SER    71      14.008  14.019   8.769  1.00  0.00           C  
ATOM    551  O   SER    71      13.070  13.246   8.934  1.00  0.00           O  
ATOM    552  CB  SER    71      12.994  16.355   8.989  1.00  0.00           C  
ATOM    553  OG  SER    71      13.464  16.472  10.339  1.00  0.00           O  
ATOM    554  N   PRO    72      15.244  13.895   9.301  1.00  0.00           N  
ATOM    555  CA  PRO    72      15.541  12.863  10.174  1.00  0.00           C  
ATOM    556  C   PRO    72      14.580  12.568  11.363  1.00  0.00           C  
ATOM    557  O   PRO    72      14.722  11.502  11.952  1.00  0.00           O  
ATOM    558  CB  PRO    72      16.921  13.104  10.609  1.00  0.00           C  
ATOM    559  CG  PRO    72      17.136  14.613  10.478  1.00  0.00           C  
ATOM    560  CD  PRO    72      16.258  14.855   9.264  1.00  0.00           C  
ATOM    561  N   PHE    73      13.847  13.562  11.825  1.00  0.00           N  
ATOM    562  CA  PHE    73      12.932  13.499  12.992  1.00  0.00           C  
ATOM    563  C   PHE    73      11.566  13.007  12.580  1.00  0.00           C  
ATOM    564  O   PHE    73      10.626  12.975  13.387  1.00  0.00           O  
ATOM    565  CB  PHE    73      12.767  14.862  13.803  1.00  0.00           C  
ATOM    566  CG  PHE    73      14.162  15.559  14.082  1.00  0.00           C  
ATOM    567  CD1 PHE    73      15.028  15.055  15.048  1.00  0.00           C  
ATOM    568  CD2 PHE    73      14.304  16.887  13.625  1.00  0.00           C  
ATOM    569  CE1 PHE    73      16.202  15.736  15.394  1.00  0.00           C  
ATOM    570  CE2 PHE    73      15.520  17.491  13.889  1.00  0.00           C  
ATOM    571  CZ  PHE    73      16.478  16.981  14.765  1.00  0.00           C  
ATOM    572  N   ARG    74      11.381  12.490  11.371  1.00  0.00           N  
ATOM    573  CA  ARG    74      10.118  11.820  10.954  1.00  0.00           C  
ATOM    574  C   ARG    74      10.294  10.258  11.068  1.00  0.00           C  
ATOM    575  O   ARG    74      11.291   9.640  10.611  1.00  0.00           O  
ATOM    576  CB  ARG    74       9.761  12.178   9.490  1.00  0.00           C  
ATOM    577  CG  ARG    74       9.556  13.690   9.354  1.00  0.00           C  
ATOM    578  CD  ARG    74       8.845  14.096   8.097  1.00  0.00           C  
ATOM    579  NE  ARG    74       7.401  13.709   8.107  1.00  0.00           N  
ATOM    580  CZ  ARG    74       6.629  13.447   7.068  1.00  0.00           C  
ATOM    581  NH1 ARG    74       5.388  13.337   7.299  1.00  0.00           N1+
ATOM    582  NH2 ARG    74       7.040  13.161   5.884  1.00  0.00           N  
ATOM    583  N   THR    75       9.217   9.672  11.606  1.00  0.00           N  
ATOM    584  CA  THR    75       9.140   8.243  11.811  1.00  0.00           C  
ATOM    585  C   THR    75       7.877   7.583  11.405  1.00  0.00           C  
ATOM    586  O   THR    75       6.835   8.277  11.303  1.00  0.00           O  
ATOM    587  CB  THR    75       9.436   7.923  13.286  1.00  0.00           C  
ATOM    588  CG2 THR    75      10.842   8.353  13.807  1.00  0.00           C  
ATOM    589  OG1 THR    75       8.436   8.440  14.100  1.00  0.00           O  
ATOM    590  N   LEU    76       7.913   6.258  11.214  1.00  0.00           N  
ATOM    591  CA  LEU    76       6.719   5.400  11.093  1.00  0.00           C  
ATOM    592  C   LEU    76       6.278   4.978  12.505  1.00  0.00           C  
ATOM    593  O   LEU    76       7.107   4.449  13.289  1.00  0.00           O  
ATOM    594  CB  LEU    76       6.952   4.212  10.148  1.00  0.00           C  
ATOM    595  CG  LEU    76       5.628   3.433   9.987  1.00  0.00           C  
ATOM    596  CD1 LEU    76       4.647   4.205   9.038  1.00  0.00           C  
ATOM    597  CD2 LEU    76       5.949   2.125   9.411  1.00  0.00           C  
ATOM    598  N   MET    77       5.010   5.144  12.864  1.00  0.00           N  
ATOM    599  CA  MET    77       4.290   4.774  14.084  1.00  0.00           C  
ATOM    600  C   MET    77       2.883   4.289  13.732  1.00  0.00           C  
ATOM    601  O   MET    77       2.395   4.434  12.609  1.00  0.00           O  
ATOM    602  CB  MET    77       4.285   5.940  15.181  1.00  0.00           C  
ATOM    603  CG  MET    77       5.591   6.471  15.624  1.00  0.00           C  
ATOM    604  SD  MET    77       5.443   7.451  17.183  1.00  0.00           S  
ATOM    605  CE  MET    77       4.897   6.262  18.421  1.00  0.00           C  
ATOM    606  N   SER    78       2.395   3.511  14.652  1.00  0.00           N  
ATOM    607  CA  SER    78       1.141   2.703  14.471  1.00  0.00           C  
ATOM    608  C   SER    78       0.336   2.609  15.769  1.00  0.00           C  
ATOM    609  O   SER    78       0.842   2.575  16.855  1.00  0.00           O  
ATOM    610  CB  SER    78       1.484   1.254  13.960  1.00  0.00           C  
ATOM    611  OG  SER    78       1.885   0.399  15.009  1.00  0.00           O  
ATOM    612  N   VAL    79      -0.981   2.499  15.639  1.00  0.00           N  
ATOM    613  CA  VAL    79      -2.070   2.290  16.589  1.00  0.00           C  
ATOM    614  C   VAL    79      -3.106   1.359  15.997  1.00  0.00           C  
ATOM    615  O   VAL    79      -3.066   1.096  14.809  1.00  0.00           O  
ATOM    616  CB  VAL    79      -2.660   3.594  17.103  1.00  0.00           C  
ATOM    617  CG1 VAL    79      -1.694   4.335  17.998  1.00  0.00           C  
ATOM    618  CG2 VAL    79      -3.102   4.562  15.966  1.00  0.00           C  
ATOM    619  N   GLU    80      -4.078   0.845  16.820  1.00  0.00           N  
ATOM    620  CA  GLU    80      -5.208   0.110  16.302  1.00  0.00           C  
ATOM    621  C   GLU    80      -6.066   1.100  15.512  1.00  0.00           C  
ATOM    622  O   GLU    80      -6.270   2.237  15.835  1.00  0.00           O  
ATOM    623  CB  GLU    80      -5.961  -0.578  17.432  1.00  0.00           C  
ATOM    624  CG  GLU    80      -7.119  -1.569  17.077  1.00  0.00           C  
ATOM    625  CD  GLU    80      -7.673  -2.257  18.299  1.00  0.00           C  
ATOM    626  OE1 GLU    80      -6.951  -2.940  19.118  1.00  0.00           O  
ATOM    627  OE2 GLU    80      -8.866  -2.255  18.515  1.00  0.00           O1-
ATOM    628  N   VAL    81      -6.814   0.595  14.556  1.00  0.00           N  
ATOM    629  CA  VAL    81      -7.997   1.236  13.861  1.00  0.00           C  
ATOM    630  C   VAL    81      -9.147   1.655  14.830  1.00  0.00           C  
ATOM    631  O   VAL    81      -9.682   0.864  15.509  1.00  0.00           O  
ATOM    632  CB  VAL    81      -8.487   0.340  12.766  1.00  0.00           C  
ATOM    633  CG1 VAL    81      -9.718   0.899  12.078  1.00  0.00           C  
ATOM    634  CG2 VAL    81      -7.461   0.324  11.618  1.00  0.00           C  
ATOM    635  N   GLY    82      -9.571   2.969  14.815  1.00  0.00           N  
ATOM    636  CA  GLY    82     -10.672   3.554  15.640  1.00  0.00           C  
ATOM    637  C   GLY    82     -10.307   3.916  17.087  1.00  0.00           C  
ATOM    638  O   GLY    82     -11.243   4.268  17.786  1.00  0.00           O  
ATOM    639  N   GLN    83      -8.979   3.799  17.440  1.00  0.00           N  
ATOM    640  CA  GLN    83      -8.296   4.415  18.648  1.00  0.00           C  
ATOM    641  C   GLN    83      -7.645   5.747  18.347  1.00  0.00           C  
ATOM    642  O   GLN    83      -7.064   5.912  17.229  1.00  0.00           O  
ATOM    643  CB  GLN    83      -7.285   3.406  19.180  1.00  0.00           C  
ATOM    644  CG  GLN    83      -7.912   2.185  19.815  1.00  0.00           C  
ATOM    645  CD  GLN    83      -6.972   1.182  20.446  1.00  0.00           C  
ATOM    646  NE2 GLN    83      -7.459   0.057  20.945  1.00  0.00           N  
ATOM    647  OE1 GLN    83      -5.775   1.312  20.495  1.00  0.00           O  
ATOM    648  N   SER    84      -7.604   6.669  19.297  1.00  0.00           N  
ATOM    649  CA  SER    84      -6.874   7.959  19.096  1.00  0.00           C  
ATOM    650  C   SER    84      -5.325   7.893  19.253  1.00  0.00           C  
ATOM    651  O   SER    84      -4.862   7.125  20.086  1.00  0.00           O  
ATOM    652  CB  SER    84      -7.187   9.105  20.058  1.00  0.00           C  
ATOM    653  OG  SER    84      -8.449   8.826  20.564  1.00  0.00           O  
ATOM    654  N   PRO    85      -4.596   8.592  18.414  1.00  0.00           N  
ATOM    655  CA  PRO    85      -3.153   8.480  18.348  1.00  0.00           C  
ATOM    656  C   PRO    85      -2.348   9.049  19.527  1.00  0.00           C  
ATOM    657  O   PRO    85      -1.491   9.930  19.355  1.00  0.00           O  
ATOM    658  CB  PRO    85      -2.767   9.169  16.984  1.00  0.00           C  
ATOM    659  CG  PRO    85      -3.814  10.196  16.832  1.00  0.00           C  
ATOM    660  CD  PRO    85      -5.088   9.456  17.364  1.00  0.00           C  
ATOM    661  N   ASN    86      -2.638   8.664  20.792  1.00  0.00           N  
ATOM    662  CA  ASN    86      -1.954   9.251  21.979  1.00  0.00           C  
ATOM    663  C   ASN    86      -0.488   8.832  22.135  1.00  0.00           C  
ATOM    664  O   ASN    86      -0.003   7.702  21.766  1.00  0.00           O  
ATOM    665  CB  ASN    86      -2.863   8.888  23.137  1.00  0.00           C  
ATOM    666  CG  ASN    86      -2.278   9.327  24.509  1.00  0.00           C  
ATOM    667  ND2 ASN    86      -2.754  10.267  25.222  1.00  0.00           N  
ATOM    668  OD1 ASN    86      -1.353   8.679  24.971  1.00  0.00           O  
ATOM    669  N   VAL    87       0.247   9.788  22.734  1.00  0.00           N  
ATOM    670  CA  VAL    87       1.757   9.667  22.979  1.00  0.00           C  
ATOM    671  C   VAL    87       2.127   8.467  23.847  1.00  0.00           C  
ATOM    672  O   VAL    87       3.189   7.910  23.703  1.00  0.00           O  
ATOM    673  CB  VAL    87       2.306  11.044  23.459  1.00  0.00           C  
ATOM    674  CG1 VAL    87       1.692  11.442  24.794  1.00  0.00           C  
ATOM    675  CG2 VAL    87       3.827  11.053  23.398  1.00  0.00           C  
ATOM    676  N   TYR    88       1.370   8.112  24.857  1.00  0.00           N  
ATOM    677  CA  TYR    88       1.614   7.134  25.891  1.00  0.00           C  
ATOM    678  C   TYR    88       1.294   5.721  25.443  1.00  0.00           C  
ATOM    679  O   TYR    88       1.874   4.763  26.011  1.00  0.00           O  
ATOM    680  CB  TYR    88       1.031   7.422  27.243  1.00  0.00           C  
ATOM    681  CG  TYR    88       1.179   8.819  27.788  1.00  0.00           C  
ATOM    682  CD1 TYR    88       2.416   9.207  28.266  1.00  0.00           C  
ATOM    683  CD2 TYR    88       0.122   9.781  27.745  1.00  0.00           C  
ATOM    684  CE1 TYR    88       2.647  10.540  28.660  1.00  0.00           C  
ATOM    685  CE2 TYR    88       0.334  11.105  28.099  1.00  0.00           C  
ATOM    686  CZ  TYR    88       1.560  11.500  28.687  1.00  0.00           C  
ATOM    687  OH  TYR    88       1.841  12.647  29.296  1.00  0.00           O  
ATOM    688  N   GLN    89       0.422   5.528  24.355  1.00  0.00           N  
ATOM    689  CA  GLN    89      -0.252   4.296  24.018  1.00  0.00           C  
ATOM    690  C   GLN    89       0.085   3.847  22.528  1.00  0.00           C  
ATOM    691  O   GLN    89      -0.340   2.804  22.050  1.00  0.00           O  
ATOM    692  CB  GLN    89      -1.788   4.505  24.116  1.00  0.00           C  
ATOM    693  CG  GLN    89      -2.222   4.814  25.541  1.00  0.00           C  
ATOM    694  CD  GLN    89      -3.747   4.992  25.687  1.00  0.00           C  
ATOM    695  NE2 GLN    89      -4.231   4.856  26.887  1.00  0.00           N  
ATOM    696  OE1 GLN    89      -4.529   5.186  24.763  1.00  0.00           O  
ATOM    697  N   ALA    90       1.012   4.556  21.821  1.00  0.00           N  
ATOM    698  CA  ALA    90       1.377   4.154  20.472  1.00  0.00           C  
ATOM    699  C   ALA    90       2.546   3.188  20.357  1.00  0.00           C  
ATOM    700  O   ALA    90       3.388   3.005  21.262  1.00  0.00           O  
ATOM    701  CB  ALA    90       1.596   5.395  19.623  1.00  0.00           C  
ATOM    702  N   ARG    91       2.721   2.678  19.143  1.00  0.00           N  
ATOM    703  CA  ARG    91       3.851   1.797  18.859  1.00  0.00           C  
ATOM    704  C   ARG    91       4.793   2.426  17.820  1.00  0.00           C  
ATOM    705  O   ARG    91       4.338   2.941  16.760  1.00  0.00           O  
ATOM    706  CB  ARG    91       3.260   0.563  18.284  1.00  0.00           C  
ATOM    707  CG  ARG    91       4.194  -0.604  18.069  1.00  0.00           C  
ATOM    708  CD  ARG    91       3.523  -1.787  17.424  1.00  0.00           C  
ATOM    709  NE  ARG    91       2.623  -2.462  18.332  1.00  0.00           N  
ATOM    710  CZ  ARG    91       1.813  -3.450  18.101  1.00  0.00           C  
ATOM    711  NH1 ARG    91       1.007  -3.814  19.040  1.00  0.00           N1+
ATOM    712  NH2 ARG    91       1.790  -4.085  16.920  1.00  0.00           N  
ATOM    713  N   PHE    92       6.068   2.490  18.128  1.00  0.00           N  
ATOM    714  CA  PHE    92       7.074   2.899  17.143  1.00  0.00           C  
ATOM    715  C   PHE    92       7.517   1.702  16.291  1.00  0.00           C  
ATOM    716  O   PHE    92       7.562   0.520  16.695  1.00  0.00           O  
ATOM    717  CB  PHE    92       8.212   3.637  17.871  1.00  0.00           C  
ATOM    718  CG  PHE    92       9.531   3.715  17.099  1.00  0.00           C  
ATOM    719  CD1 PHE    92      10.551   2.881  17.486  1.00  0.00           C  
ATOM    720  CD2 PHE    92       9.652   4.483  15.964  1.00  0.00           C  
ATOM    721  CE1 PHE    92      11.772   2.847  16.720  1.00  0.00           C  
ATOM    722  CE2 PHE    92      10.773   4.447  15.186  1.00  0.00           C  
ATOM    723  CZ  PHE    92      11.883   3.604  15.594  1.00  0.00           C  
ATOM    724  N   GLU    93       7.829   1.947  15.022  1.00  0.00           N  
ATOM    725  CA  GLU    93       8.099   0.961  14.044  1.00  0.00           C  
ATOM    726  C   GLU    93       9.513   1.194  13.479  1.00  0.00           C  
ATOM    727  O   GLU    93      10.431   0.489  13.849  1.00  0.00           O  
ATOM    728  CB  GLU    93       7.041   1.127  12.905  1.00  0.00           C  
ATOM    729  CG  GLU    93       5.618   0.989  13.303  1.00  0.00           C  
ATOM    730  CD  GLU    93       5.206  -0.415  13.815  1.00  0.00           C  
ATOM    731  OE1 GLU    93       6.015  -1.335  13.617  1.00  0.00           O  
ATOM    732  OE2 GLU    93       4.064  -0.620  14.265  1.00  0.00           O1-
ATOM    733  N   ALA    94       9.715   2.232  12.723  1.00  0.00           N  
ATOM    734  CA  ALA    94      10.922   2.439  11.914  1.00  0.00           C  
ATOM    735  C   ALA    94      11.207   3.980  11.735  1.00  0.00           C  
ATOM    736  O   ALA    94      10.303   4.827  11.650  1.00  0.00           O  
ATOM    737  CB  ALA    94      10.671   1.816  10.551  1.00  0.00           C  
ATOM    738  N   VAL    95      12.462   4.430  11.525  1.00  0.00           N  
ATOM    739  CA  VAL    95      12.755   5.763  10.989  1.00  0.00           C  
ATOM    740  C   VAL    95      12.252   5.898   9.526  1.00  0.00           C  
ATOM    741  O   VAL    95      12.637   5.121   8.677  1.00  0.00           O  
ATOM    742  CB  VAL    95      14.225   6.193  11.191  1.00  0.00           C  
ATOM    743  CG1 VAL    95      14.582   7.483  10.445  1.00  0.00           C  
ATOM    744  CG2 VAL    95      14.351   6.439  12.711  1.00  0.00           C  
ATOM    745  N   ALA    96      11.437   6.913   9.257  1.00  0.00           N  
ATOM    746  CA  ALA    96      10.765   6.861   7.937  1.00  0.00           C  
ATOM    747  C   ALA    96      10.177   8.245   7.482  1.00  0.00           C  
ATOM    748  O   ALA    96       9.603   9.002   8.249  1.00  0.00           O  
ATOM    749  CB  ALA    96       9.664   5.781   7.919  1.00  0.00           C  
ATOM    750  N   TRP    97      10.357   8.598   6.214  1.00  0.00           N  
ATOM    751  CA  TRP    97       9.568   9.646   5.487  1.00  0.00           C  
ATOM    752  C   TRP    97       8.794   9.049   4.268  1.00  0.00           C  
ATOM    753  O   TRP    97       8.071   9.708   3.579  1.00  0.00           O  
ATOM    754  CB  TRP    97      10.532  10.785   5.134  1.00  0.00           C  
ATOM    755  CG  TRP    97      11.905  10.538   4.553  1.00  0.00           C  
ATOM    756  CD1 TRP    97      13.114  10.732   5.144  1.00  0.00           C  
ATOM    757  CD2 TRP    97      12.231  10.045   3.211  1.00  0.00           C  
ATOM    758  CE2 TRP    97      13.615   9.985   3.046  1.00  0.00           C  
ATOM    759  CE3 TRP    97      11.495   9.474   2.144  1.00  0.00           C  
ATOM    760  NE1 TRP    97      14.111  10.386   4.296  1.00  0.00           N  
ATOM    761  CZ2 TRP    97      14.258   9.499   1.969  1.00  0.00           C  
ATOM    762  CZ3 TRP    97      12.142   8.768   1.059  1.00  0.00           C  
ATOM    763  CH2 TRP    97      13.512   8.878   0.900  1.00  0.00           C  
ATOM    764  N   SER    98       8.981   7.740   3.999  1.00  0.00           N  
ATOM    765  CA  SER    98       8.117   6.871   3.131  1.00  0.00           C  
ATOM    766  C   SER    98       8.105   5.443   3.687  1.00  0.00           C  
ATOM    767  O   SER    98       9.075   5.021   4.297  1.00  0.00           O  
ATOM    768  CB  SER    98       8.605   7.006   1.631  1.00  0.00           C  
ATOM    769  OG  SER    98       8.062   6.123   0.726  1.00  0.00           O  
ATOM    770  N   ALA    99       7.010   4.739   3.482  1.00  0.00           N  
ATOM    771  CA  ALA    99       6.743   3.511   4.191  1.00  0.00           C  
ATOM    772  C   ALA    99       5.596   2.649   3.579  1.00  0.00           C  
ATOM    773  O   ALA    99       4.787   3.127   2.823  1.00  0.00           O  
ATOM    774  CB  ALA    99       6.478   3.800   5.697  1.00  0.00           C  
ATOM    775  N   THR   100       5.612   1.405   3.991  1.00  0.00           N  
ATOM    776  CA  THR   100       4.553   0.446   3.668  1.00  0.00           C  
ATOM    777  C   THR   100       4.640  -0.676   4.715  1.00  0.00           C  
ATOM    778  O   THR   100       5.730  -1.020   5.178  1.00  0.00           O  
ATOM    779  CB  THR   100       4.552  -0.079   2.171  1.00  0.00           C  
ATOM    780  CG2 THR   100       5.791  -0.834   1.753  1.00  0.00           C  
ATOM    781  OG1 THR   100       3.470  -0.901   1.902  1.00  0.00           O  
ATOM    782  N   ALA   101       3.493  -1.231   5.164  1.00  0.00           N  
ATOM    783  CA  ALA   101       3.403  -2.109   6.346  1.00  0.00           C  
ATOM    784  C   ALA   101       2.159  -3.022   6.352  1.00  0.00           C  
ATOM    785  O   ALA   101       1.127  -2.557   5.893  1.00  0.00           O  
ATOM    786  CB  ALA   101       3.341  -1.207   7.574  1.00  0.00           C  
ATOM    787  N   CYX   102       2.350  -4.316   6.545  1.00  0.00           N  
ATOM    788  CA  CYX   102       1.341  -5.398   6.338  1.00  0.00           C  
ATOM    789  C   CYX   102       1.571  -6.593   7.235  1.00  0.00           C  
ATOM    790  O   CYX   102       2.533  -6.698   7.984  1.00  0.00           O  
ATOM    791  CB  CYX   102       1.278  -5.793   4.814  1.00  0.00           C  
ATOM    792  SG  CYX   102       2.895  -6.222   4.111  1.00  0.00           S  
ATOM    793  N   HIE   103       0.679  -7.639   7.211  1.00  0.00           N  
ATOM    794  CA  HIE   103       0.670  -8.856   8.064  1.00  0.00           C  
ATOM    795  C   HIE   103       0.513 -10.104   7.233  1.00  0.00           C  
ATOM    796  O   HIE   103      -0.104 -10.031   6.127  1.00  0.00           O  
ATOM    797  CB  HIE   103      -0.409  -8.608   9.149  1.00  0.00           C  
ATOM    798  CG  HIE   103      -0.202  -9.394  10.418  1.00  0.00           C  
ATOM    799  CD2 HIE   103       0.155  -8.934  11.617  1.00  0.00           C  
ATOM    800  ND1 HIE   103      -0.548 -10.773  10.481  1.00  0.00           N  
ATOM    801  CE1 HIE   103      -0.329 -11.109  11.754  1.00  0.00           C  
ATOM    802  NE2 HIE   103       0.215 -10.099  12.422  1.00  0.00           N  
ATOM    803  N   ASP   104       1.015 -11.202   7.775  1.00  0.00           N  
ATOM    804  CA  ASP   104       1.006 -12.493   7.135  1.00  0.00           C  
ATOM    805  C   ASP   104       0.276 -13.610   7.872  1.00  0.00           C  
ATOM    806  O   ASP   104       0.173 -14.769   7.424  1.00  0.00           O  
ATOM    807  CB  ASP   104       2.448 -12.876   6.771  1.00  0.00           C  
ATOM    808  CG  ASP   104       3.193 -13.450   7.963  1.00  0.00           C  
ATOM    809  OD1 ASP   104       3.991 -14.372   7.845  1.00  0.00           O  
ATOM    810  OD2 ASP   104       2.960 -13.000   9.125  1.00  0.00           O1-
ATOM    811  N   GLY   105      -0.274 -13.367   9.083  1.00  0.00           N  
ATOM    812  CA  GLY   105      -0.640 -14.324  10.049  1.00  0.00           C  
ATOM    813  C   GLY   105       0.322 -14.702  11.180  1.00  0.00           C  
ATOM    814  O   GLY   105      -0.107 -15.388  12.094  1.00  0.00           O  
ATOM    815  N   LYS   106       1.574 -14.156  11.113  1.00  0.00           N  
ATOM    816  CA  LYS   106       2.500 -14.196  12.284  1.00  0.00           C  
ATOM    817  C   LYS   106       2.708 -12.891  12.927  1.00  0.00           C  
ATOM    818  O   LYS   106       2.532 -12.872  14.156  1.00  0.00           O  
ATOM    819  CB  LYS   106       3.858 -14.866  11.790  1.00  0.00           C  
ATOM    820  CG  LYS   106       3.778 -16.373  11.592  1.00  0.00           C  
ATOM    821  CD  LYS   106       4.979 -17.165  11.072  1.00  0.00           C  
ATOM    822  CE  LYS   106       5.468 -16.674   9.693  1.00  0.00           C  
ATOM    823  NZ  LYS   106       4.475 -16.838   8.595  1.00  0.00           N1+
ATOM    824  N   LYS   107       3.170 -11.888  12.164  1.00  0.00           N  
ATOM    825  CA  LYS   107       3.792 -10.589  12.562  1.00  0.00           C  
ATOM    826  C   LYS   107       3.505  -9.443  11.583  1.00  0.00           C  
ATOM    827  O   LYS   107       3.236  -9.773  10.429  1.00  0.00           O  
ATOM    828  CB  LYS   107       5.290 -10.649  12.819  1.00  0.00           C  
ATOM    829  CG  LYS   107       5.727 -11.754  13.851  1.00  0.00           C  
ATOM    830  CD  LYS   107       7.073 -11.522  14.595  1.00  0.00           C  
ATOM    831  CE  LYS   107       7.479 -12.556  15.579  1.00  0.00           C  
ATOM    832  NZ  LYS   107       8.611 -12.192  16.465  1.00  0.00           N1+
ATOM    833  N   TRP   108       3.527  -8.217  12.082  1.00  0.00           N  
ATOM    834  CA  TRP   108       3.648  -7.025  11.150  1.00  0.00           C  
ATOM    835  C   TRP   108       5.085  -6.941  10.540  1.00  0.00           C  
ATOM    836  O   TRP   108       6.121  -6.663  11.242  1.00  0.00           O  
ATOM    837  CB  TRP   108       3.225  -5.767  11.954  1.00  0.00           C  
ATOM    838  CG  TRP   108       1.806  -5.720  12.508  1.00  0.00           C  
ATOM    839  CD1 TRP   108       1.435  -6.005  13.745  1.00  0.00           C  
ATOM    840  CD2 TRP   108       0.615  -5.192  11.879  1.00  0.00           C  
ATOM    841  CE2 TRP   108      -0.543  -5.389  12.729  1.00  0.00           C  
ATOM    842  CE3 TRP   108       0.365  -4.755  10.538  1.00  0.00           C  
ATOM    843  NE1 TRP   108       0.053  -5.982  13.828  1.00  0.00           N  
ATOM    844  CZ2 TRP   108      -1.883  -5.110  12.300  1.00  0.00           C  
ATOM    845  CZ3 TRP   108      -0.935  -4.485  10.110  1.00  0.00           C  
ATOM    846  CH2 TRP   108      -2.063  -4.671  10.951  1.00  0.00           C  
ATOM    847  N   MET   109       5.134  -7.089   9.215  1.00  0.00           N  
ATOM    848  CA  MET   109       6.221  -6.782   8.318  1.00  0.00           C  
ATOM    849  C   MET   109       6.111  -5.298   7.832  1.00  0.00           C  
ATOM    850  O   MET   109       5.051  -4.704   7.747  1.00  0.00           O  
ATOM    851  CB  MET   109       6.163  -7.769   7.196  1.00  0.00           C  
ATOM    852  CG  MET   109       7.284  -7.545   6.116  1.00  0.00           C  
ATOM    853  SD  MET   109       6.893  -6.478   4.704  1.00  0.00           S  
ATOM    854  CE  MET   109       8.632  -6.094   4.297  1.00  0.00           C  
ATOM    855  N   THR   110       7.261  -4.664   7.756  1.00  0.00           N  
ATOM    856  CA  THR   110       7.328  -3.207   7.582  1.00  0.00           C  
ATOM    857  C   THR   110       8.558  -2.651   6.824  1.00  0.00           C  
ATOM    858  O   THR   110       9.623  -3.172   7.141  1.00  0.00           O  
ATOM    859  CB  THR   110       7.107  -2.493   8.982  1.00  0.00           C  
ATOM    860  CG2 THR   110       7.430  -1.039   9.061  1.00  0.00           C  
ATOM    861  OG1 THR   110       5.781  -2.510   9.385  1.00  0.00           O  
ATOM    862  N   VAL   111       8.431  -1.626   5.974  1.00  0.00           N  
ATOM    863  CA  VAL   111       9.488  -0.924   5.238  1.00  0.00           C  
ATOM    864  C   VAL   111       9.386   0.552   5.673  1.00  0.00           C  
ATOM    865  O   VAL   111       8.388   1.190   5.460  1.00  0.00           O  
ATOM    866  CB  VAL   111       9.281  -1.082   3.740  1.00  0.00           C  
ATOM    867  CG1 VAL   111      10.439  -0.386   2.926  1.00  0.00           C  
ATOM    868  CG2 VAL   111       8.881  -2.404   3.204  1.00  0.00           C  
ATOM    869  N   GLY   112      10.521   1.014   6.282  1.00  0.00           N  
ATOM    870  CA  GLY   112      10.902   2.340   6.648  1.00  0.00           C  
ATOM    871  C   GLY   112      11.896   2.941   5.598  1.00  0.00           C  
ATOM    872  O   GLY   112      12.881   2.235   5.369  1.00  0.00           O  
ATOM    873  N   VAL   113      11.633   4.126   4.971  1.00  0.00           N  
ATOM    874  CA  VAL   113      12.507   4.663   3.958  1.00  0.00           C  
ATOM    875  C   VAL   113      12.976   6.100   4.369  1.00  0.00           C  
ATOM    876  O   VAL   113      12.116   6.891   4.823  1.00  0.00           O  
ATOM    877  CB  VAL   113      11.714   4.660   2.618  1.00  0.00           C  
ATOM    878  CG1 VAL   113      12.692   5.032   1.521  1.00  0.00           C  
ATOM    879  CG2 VAL   113      11.042   3.349   2.238  1.00  0.00           C  
ATOM    880  N   THR   114      14.334   6.275   4.351  1.00  0.00           N  
ATOM    881  CA  THR   114      15.096   7.234   5.181  1.00  0.00           C  
ATOM    882  C   THR   114      16.307   7.699   4.450  1.00  0.00           C  
ATOM    883  O   THR   114      16.671   7.076   3.465  1.00  0.00           O  
ATOM    884  CB  THR   114      15.331   6.496   6.542  1.00  0.00           C  
ATOM    885  CG2 THR   114      15.856   5.137   6.476  1.00  0.00           C  
ATOM    886  OG1 THR   114      16.248   7.156   7.424  1.00  0.00           O  
ATOM    887  N   GLY   115      17.033   8.695   5.020  1.00  0.00           N  
ATOM    888  CA  GLY   115      18.391   9.123   4.610  1.00  0.00           C  
ATOM    889  C   GLY   115      18.419  10.441   3.751  1.00  0.00           C  
ATOM    890  O   GLY   115      17.361  11.039   3.506  1.00  0.00           O  
ATOM    891  N   PRO   116      19.607  10.876   3.299  1.00  0.00           N  
ATOM    892  CA  PRO   116      19.636  12.123   2.478  1.00  0.00           C  
ATOM    893  C   PRO   116      19.170  11.850   0.983  1.00  0.00           C  
ATOM    894  O   PRO   116      19.196  10.682   0.596  1.00  0.00           O  
ATOM    895  CB  PRO   116      21.148  12.559   2.520  1.00  0.00           C  
ATOM    896  CG  PRO   116      21.907  11.253   2.829  1.00  0.00           C  
ATOM    897  CD  PRO   116      20.936  10.316   3.419  1.00  0.00           C  
ATOM    898  N   ASP   117      18.771  12.886   0.239  1.00  0.00           N  
ATOM    899  CA  ASP   117      17.950  12.698  -0.958  1.00  0.00           C  
ATOM    900  C   ASP   117      18.600  11.854  -2.076  1.00  0.00           C  
ATOM    901  O   ASP   117      17.912  11.112  -2.768  1.00  0.00           O  
ATOM    902  CB  ASP   117      17.551  14.138  -1.478  1.00  0.00           C  
ATOM    903  CG  ASP   117      16.508  14.844  -0.639  1.00  0.00           C  
ATOM    904  OD1 ASP   117      16.278  16.056  -0.824  1.00  0.00           O  
ATOM    905  OD2 ASP   117      16.016  14.204   0.356  1.00  0.00           O1-
ATOM    906  N   SER   118      19.900  11.878  -2.099  1.00  0.00           N  
ATOM    907  CA  SER   118      20.675  11.337  -3.237  1.00  0.00           C  
ATOM    908  C   SER   118      21.197   9.867  -2.966  1.00  0.00           C  
ATOM    909  O   SER   118      21.869   9.285  -3.836  1.00  0.00           O  
ATOM    910  CB  SER   118      21.781  12.400  -3.650  1.00  0.00           C  
ATOM    911  OG  SER   118      21.218  13.752  -3.676  1.00  0.00           O  
ATOM    912  N   LYS   119      21.091   9.297  -1.744  1.00  0.00           N  
ATOM    913  CA  LYS   119      21.661   7.905  -1.380  1.00  0.00           C  
ATOM    914  C   LYS   119      20.836   7.365  -0.226  1.00  0.00           C  
ATOM    915  O   LYS   119      21.345   6.735   0.701  1.00  0.00           O  
ATOM    916  CB  LYS   119      23.148   7.913  -1.091  1.00  0.00           C  
ATOM    917  CG  LYS   119      23.646   8.763   0.193  1.00  0.00           C  
ATOM    918  CD  LYS   119      24.869   8.157   0.790  1.00  0.00           C  
ATOM    919  CE  LYS   119      25.530   9.016   1.875  1.00  0.00           C  
ATOM    920  NZ  LYS   119      26.655   8.265   2.566  1.00  0.00           N1+
ATOM    921  N   ALA   120      19.505   7.517  -0.428  1.00  0.00           N  
ATOM    922  CA  ALA   120      18.502   7.000   0.504  1.00  0.00           C  
ATOM    923  C   ALA   120      18.566   5.493   0.728  1.00  0.00           C  
ATOM    924  O   ALA   120      19.001   4.789  -0.209  1.00  0.00           O  
ATOM    925  CB  ALA   120      17.067   7.587   0.084  1.00  0.00           C  
ATOM    926  N   VAL   121      18.140   5.021   1.829  1.00  0.00           N  
ATOM    927  CA  VAL   121      18.070   3.576   2.233  1.00  0.00           C  
ATOM    928  C   VAL   121      16.670   3.174   2.774  1.00  0.00           C  
ATOM    929  O   VAL   121      15.977   3.901   3.478  1.00  0.00           O  
ATOM    930  CB  VAL   121      19.254   3.259   3.159  1.00  0.00           C  
ATOM    931  CG1 VAL   121      19.067   3.722   4.592  1.00  0.00           C  
ATOM    932  CG2 VAL   121      19.511   1.691   3.234  1.00  0.00           C  
ATOM    933  N   ALA   122      16.196   1.977   2.390  1.00  0.00           N  
ATOM    934  CA  ALA   122      15.048   1.345   3.057  1.00  0.00           C  
ATOM    935  C   ALA   122      15.453   0.269   4.109  1.00  0.00           C  
ATOM    936  O   ALA   122      16.106  -0.665   3.628  1.00  0.00           O  
ATOM    937  CB  ALA   122      14.081   0.819   2.018  1.00  0.00           C  
ATOM    938  N   VAL   123      15.015   0.363   5.367  1.00  0.00           N  
ATOM    939  CA  VAL   123      15.321  -0.715   6.418  1.00  0.00           C  
ATOM    940  C   VAL   123      13.972  -1.454   6.549  1.00  0.00           C  
ATOM    941  O   VAL   123      12.907  -0.850   6.804  1.00  0.00           O  
ATOM    942  CB  VAL   123      15.824  -0.187   7.772  1.00  0.00           C  
ATOM    943  CG1 VAL   123      16.271  -1.277   8.674  1.00  0.00           C  
ATOM    944  CG2 VAL   123      16.917   0.857   7.658  1.00  0.00           C  
ATOM    945  N   ILE   124      14.046  -2.781   6.489  1.00  0.00           N  
ATOM    946  CA  ILE   124      12.951  -3.714   6.576  1.00  0.00           C  
ATOM    947  C   ILE   124      12.915  -4.337   7.917  1.00  0.00           C  
ATOM    948  O   ILE   124      13.942  -4.636   8.511  1.00  0.00           O  
ATOM    949  CB  ILE   124      12.964  -4.729   5.414  1.00  0.00           C  
ATOM    950  CG1 ILE   124      12.571  -4.094   4.048  1.00  0.00           C  
ATOM    951  CG2 ILE   124      11.850  -5.786   5.628  1.00  0.00           C  
ATOM    952  CD1 ILE   124      13.716  -3.280   3.327  1.00  0.00           C  
ATOM    953  N   HID   125      11.692  -4.564   8.405  1.00  0.00           N  
ATOM    954  CA  HID   125      11.482  -5.011   9.799  1.00  0.00           C  
ATOM    955  C   HID   125      10.411  -6.174   9.900  1.00  0.00           C  
ATOM    956  O   HID   125       9.554  -6.303   9.035  1.00  0.00           O  
ATOM    957  CB  HID   125      10.929  -3.723  10.563  1.00  0.00           C  
ATOM    958  CG  HID   125      11.927  -2.577  10.651  1.00  0.00           C  
ATOM    959  CD2 HID   125      12.820  -2.352  11.669  1.00  0.00           C  
ATOM    960  ND1 HID   125      12.040  -1.508   9.785  1.00  0.00           N  
ATOM    961  CE1 HID   125      12.918  -0.627  10.273  1.00  0.00           C  
ATOM    962  NE2 HID   125      13.442  -1.112  11.395  1.00  0.00           N  
ATOM    963  N   TYR   126      10.458  -6.879  11.039  1.00  0.00           N  
ATOM    964  CA  TYR   126       9.575  -8.034  11.333  1.00  0.00           C  
ATOM    965  C   TYR   126       9.293  -7.905  12.814  1.00  0.00           C  
ATOM    966  O   TYR   126      10.196  -8.156  13.698  1.00  0.00           O  
ATOM    967  CB  TYR   126      10.203  -9.404  11.008  1.00  0.00           C  
ATOM    968  CG  TYR   126       9.296 -10.638  10.908  1.00  0.00           C  
ATOM    969  CD1 TYR   126       9.637 -11.744  11.599  1.00  0.00           C  
ATOM    970  CD2 TYR   126       8.104 -10.567  10.165  1.00  0.00           C  
ATOM    971  CE1 TYR   126       8.797 -12.878  11.553  1.00  0.00           C  
ATOM    972  CE2 TYR   126       7.337 -11.757  10.009  1.00  0.00           C  
ATOM    973  CZ  TYR   126       7.708 -12.883  10.729  1.00  0.00           C  
ATOM    974  OH  TYR   126       6.979 -14.013  10.615  1.00  0.00           O  
ATOM    975  N   GLY   127       8.022  -7.579  13.178  1.00  0.00           N  
ATOM    976  CA  GLY   127       7.507  -7.149  14.526  1.00  0.00           C  
ATOM    977  C   GLY   127       8.308  -5.962  15.113  1.00  0.00           C  
ATOM    978  O   GLY   127       8.663  -5.961  16.258  1.00  0.00           O  
ATOM    979  N   GLY   128       8.903  -5.055  14.288  1.00  0.00           N  
ATOM    980  CA  GLY   128       9.778  -3.900  14.635  1.00  0.00           C  
ATOM    981  C   GLY   128      11.241  -4.201  14.874  1.00  0.00           C  
ATOM    982  O   GLY   128      12.042  -3.303  15.112  1.00  0.00           O  
ATOM    983  N   VAL   129      11.596  -5.521  14.748  1.00  0.00           N  
ATOM    984  CA  VAL   129      12.985  -6.028  14.789  1.00  0.00           C  
ATOM    985  C   VAL   129      13.543  -5.994  13.387  1.00  0.00           C  
ATOM    986  O   VAL   129      12.823  -6.501  12.511  1.00  0.00           O  
ATOM    987  CB  VAL   129      13.173  -7.482  15.327  1.00  0.00           C  
ATOM    988  CG1 VAL   129      14.602  -7.699  15.758  1.00  0.00           C  
ATOM    989  CG2 VAL   129      12.442  -7.785  16.619  1.00  0.00           C  
ATOM    990  N   PRO   130      14.675  -5.314  13.082  1.00  0.00           N  
ATOM    991  CA  PRO   130      15.171  -5.202  11.681  1.00  0.00           C  
ATOM    992  C   PRO   130      15.702  -6.598  11.194  1.00  0.00           C  
ATOM    993  O   PRO   130      16.166  -7.395  12.005  1.00  0.00           O  
ATOM    994  CB  PRO   130      16.152  -4.103  11.667  1.00  0.00           C  
ATOM    995  CG  PRO   130      16.630  -3.919  13.109  1.00  0.00           C  
ATOM    996  CD  PRO   130      15.396  -4.285  13.873  1.00  0.00           C  
ATOM    997  N   THR   131      15.464  -6.801   9.854  1.00  0.00           N  
ATOM    998  CA  THR   131      15.536  -8.036   9.046  1.00  0.00           C  
ATOM    999  C   THR   131      16.240  -7.832   7.700  1.00  0.00           C  
ATOM   1000  O   THR   131      17.118  -8.606   7.367  1.00  0.00           O  
ATOM   1001  CB  THR   131      14.170  -8.664   8.799  1.00  0.00           C  
ATOM   1002  CG2 THR   131      13.583  -9.214  10.076  1.00  0.00           C  
ATOM   1003  OG1 THR   131      13.218  -7.687   8.357  1.00  0.00           O  
ATOM   1004  N   ASP   132      15.991  -6.783   6.959  1.00  0.00           N  
ATOM   1005  CA  ASP   132      16.652  -6.473   5.726  1.00  0.00           C  
ATOM   1006  C   ASP   132      17.017  -4.951   5.578  1.00  0.00           C  
ATOM   1007  O   ASP   132      16.582  -4.143   6.388  1.00  0.00           O  
ATOM   1008  CB  ASP   132      15.807  -7.074   4.597  1.00  0.00           C  
ATOM   1009  CG  ASP   132      16.666  -7.917   3.551  1.00  0.00           C  
ATOM   1010  OD1 ASP   132      17.565  -7.349   2.859  1.00  0.00           O  
ATOM   1011  OD2 ASP   132      16.529  -9.146   3.431  1.00  0.00           O1-
ATOM   1012  N   VAL   133      17.796  -4.685   4.555  1.00  0.00           N  
ATOM   1013  CA  VAL   133      18.265  -3.339   4.343  1.00  0.00           C  
ATOM   1014  C   VAL   133      18.583  -3.269   2.898  1.00  0.00           C  
ATOM   1015  O   VAL   133      19.304  -4.069   2.342  1.00  0.00           O  
ATOM   1016  CB  VAL   133      19.477  -2.943   5.191  1.00  0.00           C  
ATOM   1017  CG1 VAL   133      20.735  -3.827   5.059  1.00  0.00           C  
ATOM   1018  CG2 VAL   133      19.701  -1.456   5.140  1.00  0.00           C  
ATOM   1019  N   VAL   134      18.014  -2.287   2.181  1.00  0.00           N  
ATOM   1020  CA  VAL   134      18.090  -2.121   0.736  1.00  0.00           C  
ATOM   1021  C   VAL   134      18.530  -0.671   0.377  1.00  0.00           C  
ATOM   1022  O   VAL   134      17.836   0.314   0.819  1.00  0.00           O  
ATOM   1023  CB  VAL   134      16.641  -2.341   0.211  1.00  0.00           C  
ATOM   1024  CG1 VAL   134      16.402  -1.889  -1.279  1.00  0.00           C  
ATOM   1025  CG2 VAL   134      16.247  -3.860   0.229  1.00  0.00           C  
ATOM   1026  N   ASN   135      19.449  -0.516  -0.538  1.00  0.00           N  
ATOM   1027  CA  ASN   135      20.102   0.790  -0.959  1.00  0.00           C  
ATOM   1028  C   ASN   135      19.518   1.307  -2.191  1.00  0.00           C  
ATOM   1029  O   ASN   135      18.729   0.632  -2.832  1.00  0.00           O  
ATOM   1030  CB  ASN   135      21.583   0.683  -0.864  1.00  0.00           C  
ATOM   1031  CG  ASN   135      22.459   1.948  -0.784  1.00  0.00           C  
ATOM   1032  ND2 ASN   135      23.772   1.760  -0.733  1.00  0.00           N  
ATOM   1033  OD1 ASN   135      21.969   3.069  -0.775  1.00  0.00           O  
ATOM   1034  N   SER   136      19.739   2.601  -2.479  1.00  0.00           N  
ATOM   1035  CA  SER   136      19.333   3.292  -3.723  1.00  0.00           C  
ATOM   1036  C   SER   136      19.863   2.519  -4.961  1.00  0.00           C  
ATOM   1037  O   SER   136      20.964   1.887  -4.907  1.00  0.00           O  
ATOM   1038  CB  SER   136      20.049   4.666  -3.721  1.00  0.00           C  
ATOM   1039  OG  SER   136      19.372   5.610  -2.920  1.00  0.00           O  
ATOM   1040  N   TRP   137      19.117   2.581  -6.099  1.00  0.00           N  
ATOM   1041  CA  TRP   137      19.544   1.998  -7.402  1.00  0.00           C  
ATOM   1042  C   TRP   137      19.401   3.022  -8.553  1.00  0.00           C  
ATOM   1043  O   TRP   137      19.931   2.724  -9.626  1.00  0.00           O  
ATOM   1044  CB  TRP   137      18.851   0.653  -7.663  1.00  0.00           C  
ATOM   1045  CG  TRP   137      17.440   0.853  -7.834  1.00  0.00           C  
ATOM   1046  CD1 TRP   137      16.928   1.270  -9.019  1.00  0.00           C  
ATOM   1047  CD2 TRP   137      16.341   0.717  -7.012  1.00  0.00           C  
ATOM   1048  CE2 TRP   137      15.103   1.076  -7.677  1.00  0.00           C  
ATOM   1049  CE3 TRP   137      16.202   0.274  -5.697  1.00  0.00           C  
ATOM   1050  NE1 TRP   137      15.515   1.353  -8.954  1.00  0.00           N  
ATOM   1051  CZ2 TRP   137      13.854   1.093  -7.021  1.00  0.00           C  
ATOM   1052  CZ3 TRP   137      14.963   0.271  -5.022  1.00  0.00           C  
ATOM   1053  CH2 TRP   137      13.813   0.700  -5.643  1.00  0.00           C  
ATOM   1054  N   ALA   138      18.897   4.205  -8.293  1.00  0.00           N  
ATOM   1055  CA  ALA   138      19.038   5.356  -9.196  1.00  0.00           C  
ATOM   1056  C   ALA   138      19.545   6.632  -8.419  1.00  0.00           C  
ATOM   1057  O   ALA   138      20.339   7.423  -8.945  1.00  0.00           O  
ATOM   1058  CB  ALA   138      17.837   5.543 -10.116  1.00  0.00           C  
ATOM   1059  N   GLY   139      19.164   6.918  -7.195  1.00  0.00           N  
ATOM   1060  CA  GLY   139      19.856   7.936  -6.384  1.00  0.00           C  
ATOM   1061  C   GLY   139      19.131   9.324  -6.370  1.00  0.00           C  
ATOM   1062  O   GLY   139      19.763  10.346  -6.361  1.00  0.00           O  
ATOM   1063  N   ASP   140      17.852   9.324  -6.476  1.00  0.00           N  
ATOM   1064  CA  ASP   140      17.007  10.500  -6.190  1.00  0.00           C  
ATOM   1065  C   ASP   140      15.626  10.158  -5.638  1.00  0.00           C  
ATOM   1066  O   ASP   140      14.599   9.931  -6.348  1.00  0.00           O  
ATOM   1067  CB  ASP   140      16.897  11.438  -7.443  1.00  0.00           C  
ATOM   1068  CG  ASP   140      16.575  12.899  -6.992  1.00  0.00           C  
ATOM   1069  OD1 ASP   140      17.538  13.616  -6.637  1.00  0.00           O  
ATOM   1070  OD2 ASP   140      15.387  13.369  -7.052  1.00  0.00           O1-
ATOM   1071  N   ILE   141      15.660  10.058  -4.320  1.00  0.00           N  
ATOM   1072  CA  ILE   141      14.583   9.801  -3.411  1.00  0.00           C  
ATOM   1073  C   ILE   141      13.881   8.386  -3.694  1.00  0.00           C  
ATOM   1074  O   ILE   141      12.850   8.327  -4.339  1.00  0.00           O  
ATOM   1075  CB  ILE   141      13.551  11.033  -3.426  1.00  0.00           C  
ATOM   1076  CG1 ILE   141      14.368  12.391  -3.493  1.00  0.00           C  
ATOM   1077  CG2 ILE   141      12.697  10.858  -2.141  1.00  0.00           C  
ATOM   1078  CD1 ILE   141      13.399  13.540  -3.670  1.00  0.00           C  
ATOM   1079  N   LEU   142      14.592   7.402  -3.175  1.00  0.00           N  
ATOM   1080  CA  LEU   142      14.082   6.065  -2.932  1.00  0.00           C  
ATOM   1081  C   LEU   142      12.722   6.150  -2.286  1.00  0.00           C  
ATOM   1082  O   LEU   142      12.588   6.757  -1.259  1.00  0.00           O  
ATOM   1083  CB  LEU   142      15.102   5.362  -1.951  1.00  0.00           C  
ATOM   1084  CG  LEU   142      14.731   3.930  -1.480  1.00  0.00           C  
ATOM   1085  CD1 LEU   142      14.784   2.884  -2.562  1.00  0.00           C  
ATOM   1086  CD2 LEU   142      15.745   3.525  -0.389  1.00  0.00           C  
ATOM   1087  N   ARG   143      11.640   5.538  -2.859  1.00  0.00           N  
ATOM   1088  CA  ARG   143      10.321   5.688  -2.351  1.00  0.00           C  
ATOM   1089  C   ARG   143       9.384   4.517  -2.559  1.00  0.00           C  
ATOM   1090  O   ARG   143       9.611   3.607  -3.415  1.00  0.00           O  
ATOM   1091  CB  ARG   143       9.871   7.105  -2.813  1.00  0.00           C  
ATOM   1092  CG  ARG   143       9.909   7.253  -4.339  1.00  0.00           C  
ATOM   1093  CD  ARG   143       9.590   8.642  -4.800  1.00  0.00           C  
ATOM   1094  NE  ARG   143       9.529   8.667  -6.281  1.00  0.00           N  
ATOM   1095  CZ  ARG   143      10.567   8.821  -7.113  1.00  0.00           C  
ATOM   1096  NH1 ARG   143      10.389   9.107  -8.368  1.00  0.00           N1+
ATOM   1097  NH2 ARG   143      11.816   8.735  -6.840  1.00  0.00           N  
ATOM   1098  N   THR   144       8.402   4.460  -1.623  1.00  0.00           N  
ATOM   1099  CA  THR   144       7.431   3.328  -1.500  1.00  0.00           C  
ATOM   1100  C   THR   144       5.919   3.774  -1.265  1.00  0.00           C  
ATOM   1101  O   THR   144       5.612   4.916  -1.503  1.00  0.00           O  
ATOM   1102  CB  THR   144       7.948   2.249  -0.576  1.00  0.00           C  
ATOM   1103  CG2 THR   144       7.822   2.642   0.875  1.00  0.00           C  
ATOM   1104  OG1 THR   144       7.150   1.139  -0.751  1.00  0.00           O  
ATOM   1105  N   GLN   145       4.974   2.813  -1.146  1.00  0.00           N  
ATOM   1106  CA  GLN   145       3.546   2.967  -1.489  1.00  0.00           C  
ATOM   1107  C   GLN   145       2.687   3.914  -0.560  1.00  0.00           C  
ATOM   1108  O   GLN   145       1.703   4.462  -1.066  1.00  0.00           O  
ATOM   1109  CB  GLN   145       2.908   1.599  -1.310  1.00  0.00           C  
ATOM   1110  CG  GLN   145       3.260   0.473  -2.231  1.00  0.00           C  
ATOM   1111  CD  GLN   145       2.589  -0.901  -1.851  1.00  0.00           C  
ATOM   1112  NE2 GLN   145       1.366  -0.994  -1.519  1.00  0.00           N  
ATOM   1113  OE1 GLN   145       3.219  -1.917  -1.965  1.00  0.00           O  
ATOM   1114  N   GLU   146       3.125   4.265   0.647  1.00  0.00           N  
ATOM   1115  CA  GLU   146       2.388   5.010   1.691  1.00  0.00           C  
ATOM   1116  C   GLU   146       1.071   4.450   2.207  1.00  0.00           C  
ATOM   1117  O   GLU   146       0.104   5.154   2.497  1.00  0.00           O  
ATOM   1118  CB  GLU   146       2.206   6.508   1.355  1.00  0.00           C  
ATOM   1119  CG  GLU   146       3.484   7.123   0.660  1.00  0.00           C  
ATOM   1120  CD  GLU   146       4.676   6.998   1.511  1.00  0.00           C  
ATOM   1121  OE1 GLU   146       5.454   6.057   1.352  1.00  0.00           O  
ATOM   1122  OE2 GLU   146       4.687   7.764   2.656  1.00  0.00           O  
ATOM   1123  N   SER   147       1.104   3.150   2.208  1.00  0.00           N  
ATOM   1124  CA  SER   147      -0.106   2.371   2.428  1.00  0.00           C  
ATOM   1125  C   SER   147       0.154   0.951   2.848  1.00  0.00           C  
ATOM   1126  O   SER   147       1.320   0.485   3.068  1.00  0.00           O  
ATOM   1127  CB  SER   147      -1.071   2.451   1.188  1.00  0.00           C  
ATOM   1128  OG  SER   147      -0.249   2.008   0.144  1.00  0.00           O  
ATOM   1129  N   SER   148      -0.874   0.148   2.990  1.00  0.00           N  
ATOM   1130  CA  SER   148      -0.782  -1.270   3.268  1.00  0.00           C  
ATOM   1131  C   SER   148       0.026  -2.073   2.212  1.00  0.00           C  
ATOM   1132  O   SER   148      -0.310  -2.004   1.050  1.00  0.00           O  
ATOM   1133  CB  SER   148      -2.125  -1.881   3.492  1.00  0.00           C  
ATOM   1134  OG  SER   148      -2.021  -3.315   3.649  1.00  0.00           O  
ATOM   1135  N   CYX   149       1.134  -2.784   2.555  1.00  0.00           N  
ATOM   1136  CA  CYX   149       1.704  -3.817   1.669  1.00  0.00           C  
ATOM   1137  C   CYX   149       0.796  -5.055   1.680  1.00  0.00           C  
ATOM   1138  O   CYX   149      -0.362  -4.939   2.119  1.00  0.00           O  
ATOM   1139  CB  CYX   149       3.174  -4.073   2.060  1.00  0.00           C  
ATOM   1140  SG  CYX   149       3.830  -4.492   3.716  1.00  0.00           S  
ATOM   1141  N   THR   150       1.233  -6.244   1.238  1.00  0.00           N  
ATOM   1142  CA  THR   150       0.306  -7.406   1.040  1.00  0.00           C  
ATOM   1143  C   THR   150       0.997  -8.730   1.248  1.00  0.00           C  
ATOM   1144  O   THR   150       2.068  -8.923   0.655  1.00  0.00           O  
ATOM   1145  CB  THR   150      -0.375  -7.434  -0.390  1.00  0.00           C  
ATOM   1146  CG2 THR   150      -1.540  -8.358  -0.313  1.00  0.00           C  
ATOM   1147  OG1 THR   150      -0.974  -6.166  -0.668  1.00  0.00           O  
ATOM   1148  N   CYX   151       0.403  -9.665   2.022  1.00  0.00           N  
ATOM   1149  CA  CYX   151       0.966 -11.018   2.087  1.00  0.00           C  
ATOM   1150  C   CYX   151       0.031 -12.154   1.700  1.00  0.00           C  
ATOM   1151  O   CYX   151      -1.045 -12.169   2.217  1.00  0.00           O  
ATOM   1152  CB  CYX   151       1.550 -11.131   3.492  1.00  0.00           C  
ATOM   1153  SG  CYX   151       2.334  -9.639   4.238  1.00  0.00           S  
ATOM   1154  N   ILE   152       0.478 -13.176   1.034  1.00  0.00           N  
ATOM   1155  CA  ILE   152      -0.175 -14.426   0.637  1.00  0.00           C  
ATOM   1156  C   ILE   152       0.783 -15.617   0.882  1.00  0.00           C  
ATOM   1157  O   ILE   152       1.994 -15.530   0.710  1.00  0.00           O  
ATOM   1158  CB  ILE   152      -0.705 -14.471  -0.842  1.00  0.00           C  
ATOM   1159  CG1 ILE   152       0.331 -13.969  -1.904  1.00  0.00           C  
ATOM   1160  CG2 ILE   152      -1.960 -13.581  -0.890  1.00  0.00           C  
ATOM   1161  CD1 ILE   152      -0.063 -14.382  -3.333  1.00  0.00           C  
ATOM   1162  N   GLN   153       0.248 -16.781   1.309  1.00  0.00           N  
ATOM   1163  CA  GLN   153       0.948 -18.056   1.539  1.00  0.00           C  
ATOM   1164  C   GLN   153       2.225 -17.920   2.410  1.00  0.00           C  
ATOM   1165  O   GLN   153       3.220 -18.553   2.102  1.00  0.00           O  
ATOM   1166  CB  GLN   153       1.178 -18.741   0.180  1.00  0.00           C  
ATOM   1167  CG  GLN   153      -0.207 -19.137  -0.420  1.00  0.00           C  
ATOM   1168  CD  GLN   153      -0.121 -19.582  -1.844  1.00  0.00           C  
ATOM   1169  NE2 GLN   153       0.085 -20.831  -2.130  1.00  0.00           N  
ATOM   1170  OE1 GLN   153      -0.403 -18.758  -2.782  1.00  0.00           O  
ATOM   1171  N   GLY   154       2.226 -17.018   3.368  1.00  0.00           N  
ATOM   1172  CA  GLY   154       3.330 -16.747   4.291  1.00  0.00           C  
ATOM   1173  C   GLY   154       4.418 -15.774   3.894  1.00  0.00           C  
ATOM   1174  O   GLY   154       5.108 -15.268   4.759  1.00  0.00           O  
ATOM   1175  N   ASP   155       4.466 -15.315   2.668  1.00  0.00           N  
ATOM   1176  CA  ASP   155       5.306 -14.299   2.010  1.00  0.00           C  
ATOM   1177  C   ASP   155       4.563 -12.919   1.913  1.00  0.00           C  
ATOM   1178  O   ASP   155       3.386 -12.881   1.610  1.00  0.00           O  
ATOM   1179  CB  ASP   155       5.692 -14.698   0.572  1.00  0.00           C  
ATOM   1180  CG  ASP   155       6.158 -16.130   0.533  1.00  0.00           C  
ATOM   1181  OD1 ASP   155       5.703 -16.860  -0.376  1.00  0.00           O  
ATOM   1182  OD2 ASP   155       6.997 -16.598   1.300  1.00  0.00           O1-
ATOM   1183  N   CYX   156       5.302 -11.829   2.056  1.00  0.00           N  
ATOM   1184  CA  CYX   156       4.809 -10.393   1.905  1.00  0.00           C  
ATOM   1185  C   CYX   156       5.481  -9.653   0.715  1.00  0.00           C  
ATOM   1186  O   CYX   156       6.583 -10.042   0.327  1.00  0.00           O  
ATOM   1187  CB  CYX   156       5.108  -9.648   3.242  1.00  0.00           C  
ATOM   1188  SG  CYX   156       4.221 -10.318   4.681  1.00  0.00           S  
ATOM   1189  N   TYR   157       4.744  -8.755   0.043  1.00  0.00           N  
ATOM   1190  CA  TYR   157       4.931  -8.171  -1.267  1.00  0.00           C  
ATOM   1191  C   TYR   157       4.654  -6.696  -1.265  1.00  0.00           C  
ATOM   1192  O   TYR   157       3.620  -6.238  -0.803  1.00  0.00           O  
ATOM   1193  CB  TYR   157       4.006  -8.817  -2.309  1.00  0.00           C  
ATOM   1194  CG  TYR   157       4.194 -10.330  -2.444  1.00  0.00           C  
ATOM   1195  CD1 TYR   157       3.839 -11.326  -1.488  1.00  0.00           C  
ATOM   1196  CD2 TYR   157       4.578 -10.765  -3.693  1.00  0.00           C  
ATOM   1197  CE1 TYR   157       3.768 -12.698  -1.832  1.00  0.00           C  
ATOM   1198  CE2 TYR   157       4.607 -12.186  -3.997  1.00  0.00           C  
ATOM   1199  CZ  TYR   157       4.172 -13.113  -3.060  1.00  0.00           C  
ATOM   1200  OH  TYR   157       4.128 -14.426  -3.342  1.00  0.00           O  
ATOM   1201  N   TRP   158       5.499  -5.879  -1.949  1.00  0.00           N  
ATOM   1202  CA  TRP   158       5.436  -4.423  -2.135  1.00  0.00           C  
ATOM   1203  C   TRP   158       6.133  -3.882  -3.380  1.00  0.00           C  
ATOM   1204  O   TRP   158       6.776  -4.607  -4.165  1.00  0.00           O  
ATOM   1205  CB  TRP   158       5.998  -3.762  -0.867  1.00  0.00           C  
ATOM   1206  CG  TRP   158       7.467  -3.810  -0.710  1.00  0.00           C  
ATOM   1207  CD1 TRP   158       8.261  -2.728  -0.936  1.00  0.00           C  
ATOM   1208  CD2 TRP   158       8.417  -4.779  -0.198  1.00  0.00           C  
ATOM   1209  CE2 TRP   158       9.716  -4.198  -0.103  1.00  0.00           C  
ATOM   1210  CE3 TRP   158       8.254  -6.118   0.309  1.00  0.00           C  
ATOM   1211  NE1 TRP   158       9.511  -2.944  -0.637  1.00  0.00           N  
ATOM   1212  CZ2 TRP   158      10.802  -4.936   0.468  1.00  0.00           C  
ATOM   1213  CZ3 TRP   158       9.340  -6.825   0.841  1.00  0.00           C  
ATOM   1214  CH2 TRP   158      10.620  -6.244   0.895  1.00  0.00           C  
ATOM   1215  N   VAL   159       5.951  -2.519  -3.570  1.00  0.00           N  
ATOM   1216  CA  VAL   159       6.184  -1.766  -4.805  1.00  0.00           C  
ATOM   1217  C   VAL   159       7.058  -0.539  -4.486  1.00  0.00           C  
ATOM   1218  O   VAL   159       6.833   0.136  -3.477  1.00  0.00           O  
ATOM   1219  CB  VAL   159       4.897  -1.374  -5.619  1.00  0.00           C  
ATOM   1220  CG1 VAL   159       5.303  -1.202  -7.060  1.00  0.00           C  
ATOM   1221  CG2 VAL   159       3.838  -2.481  -5.717  1.00  0.00           C  
ATOM   1222  N   MET   160       8.045  -0.275  -5.346  1.00  0.00           N  
ATOM   1223  CA  MET   160       8.991   0.886  -5.108  1.00  0.00           C  
ATOM   1224  C   MET   160       9.595   1.605  -6.339  1.00  0.00           C  
ATOM   1225  O   MET   160       9.530   1.038  -7.458  1.00  0.00           O  
ATOM   1226  CB  MET   160      10.266   0.562  -4.231  1.00  0.00           C  
ATOM   1227  CG  MET   160       9.922  -0.154  -2.967  1.00  0.00           C  
ATOM   1228  SD  MET   160      11.315  -0.554  -1.831  1.00  0.00           S  
ATOM   1229  CE  MET   160      11.706   1.041  -1.057  1.00  0.00           C  
ATOM   1230  N   THR   161      10.251   2.771  -6.104  1.00  0.00           N  
ATOM   1231  CA  THR   161      10.831   3.626  -7.221  1.00  0.00           C  
ATOM   1232  C   THR   161      12.052   4.426  -6.801  1.00  0.00           C  
ATOM   1233  O   THR   161      12.149   4.862  -5.625  1.00  0.00           O  
ATOM   1234  CB  THR   161       9.817   4.743  -7.709  1.00  0.00           C  
ATOM   1235  CG2 THR   161      10.261   5.451  -8.973  1.00  0.00           C  
ATOM   1236  OG1 THR   161       8.603   4.113  -8.114  1.00  0.00           O  
ATOM   1237  N   ASP   162      13.068   4.649  -7.612  1.00  0.00           N  
ATOM   1238  CA  ASP   162      14.219   5.573  -7.368  1.00  0.00           C  
ATOM   1239  C   ASP   162      14.753   6.313  -8.650  1.00  0.00           C  
ATOM   1240  O   ASP   162      14.435   5.871  -9.758  1.00  0.00           O  
ATOM   1241  CB  ASP   162      15.316   4.701  -6.681  1.00  0.00           C  
ATOM   1242  CG  ASP   162      16.504   5.483  -6.032  1.00  0.00           C  
ATOM   1243  OD1 ASP   162      17.513   4.814  -5.790  1.00  0.00           O  
ATOM   1244  OD2 ASP   162      16.440   6.698  -5.865  1.00  0.00           O1-
ATOM   1245  N   GLY   163      15.471   7.431  -8.486  1.00  0.00           N  
ATOM   1246  CA  GLY   163      15.547   8.445  -9.504  1.00  0.00           C  
ATOM   1247  C   GLY   163      14.313   9.298  -9.673  1.00  0.00           C  
ATOM   1248  O   GLY   163      13.230   9.102  -9.133  1.00  0.00           O  
ATOM   1249  N   PRO   164      14.497  10.329 -10.569  1.00  0.00           N  
ATOM   1250  CA  PRO   164      13.763  11.616 -10.529  1.00  0.00           C  
ATOM   1251  C   PRO   164      12.249  11.496 -10.792  1.00  0.00           C  
ATOM   1252  O   PRO   164      11.693  10.607 -11.487  1.00  0.00           O  
ATOM   1253  CB  PRO   164      14.359  12.629 -11.551  1.00  0.00           C  
ATOM   1254  CG  PRO   164      15.711  12.035 -11.632  1.00  0.00           C  
ATOM   1255  CD  PRO   164      15.576  10.508 -11.521  1.00  0.00           C  
ATOM   1256  N   ALA   165      11.553  12.497 -10.239  1.00  0.00           N  
ATOM   1257  CA  ALA   165      10.102  12.477 -10.098  1.00  0.00           C  
ATOM   1258  C   ALA   165       9.255  12.661 -11.373  1.00  0.00           C  
ATOM   1259  O   ALA   165       8.027  12.496 -11.304  1.00  0.00           O  
ATOM   1260  CB  ALA   165       9.830  13.304  -8.845  1.00  0.00           C  
ATOM   1261  N   ASN   166       9.815  12.936 -12.529  1.00  0.00           N  
ATOM   1262  CA  ASN   166       9.212  12.967 -13.866  1.00  0.00           C  
ATOM   1263  C   ASN   166      10.048  12.315 -14.946  1.00  0.00           C  
ATOM   1264  O   ASN   166       9.470  11.774 -15.931  1.00  0.00           O  
ATOM   1265  CB  ASN   166       8.931  14.373 -14.206  1.00  0.00           C  
ATOM   1266  CG  ASN   166       8.452  14.776 -15.550  1.00  0.00           C  
ATOM   1267  ND2 ASN   166       7.224  14.335 -15.920  1.00  0.00           N  
ATOM   1268  OD1 ASN   166       9.133  15.334 -16.395  1.00  0.00           O  
ATOM   1269  N   ARG   167      11.377  12.357 -14.898  1.00  0.00           N  
ATOM   1270  CA  ARG   167      12.232  11.652 -15.880  1.00  0.00           C  
ATOM   1271  C   ARG   167      13.172  10.679 -15.248  1.00  0.00           C  
ATOM   1272  O   ARG   167      13.614  10.884 -14.145  1.00  0.00           O  
ATOM   1273  CB  ARG   167      13.221  12.729 -16.474  1.00  0.00           C  
ATOM   1274  CG  ARG   167      12.570  13.953 -17.265  1.00  0.00           C  
ATOM   1275  CD  ARG   167      11.997  13.341 -18.542  1.00  0.00           C  
ATOM   1276  NE  ARG   167      11.620  14.445 -19.523  1.00  0.00           N  
ATOM   1277  CZ  ARG   167      11.698  14.417 -20.854  1.00  0.00           C  
ATOM   1278  NH1 ARG   167      12.077  13.325 -21.553  1.00  0.00           N1+
ATOM   1279  NH2 ARG   167      11.379  15.443 -21.526  1.00  0.00           N  
ATOM   1280  N   GLN   168      13.640   9.661 -16.034  1.00  0.00           N  
ATOM   1281  CA  GLN   168      14.713   8.648 -15.642  1.00  0.00           C  
ATOM   1282  C   GLN   168      14.458   7.953 -14.346  1.00  0.00           C  
ATOM   1283  O   GLN   168      15.388   7.469 -13.659  1.00  0.00           O  
ATOM   1284  CB  GLN   168      16.115   9.217 -15.747  1.00  0.00           C  
ATOM   1285  CG  GLN   168      16.397   9.587 -17.182  1.00  0.00           C  
ATOM   1286  CD  GLN   168      16.700   8.411 -18.146  1.00  0.00           C  
ATOM   1287  NE2 GLN   168      17.943   8.067 -18.581  1.00  0.00           N  
ATOM   1288  OE1 GLN   168      15.808   7.780 -18.666  1.00  0.00           O  
ATOM   1289  N   ALA   169      13.245   7.757 -13.877  1.00  0.00           N  
ATOM   1290  CA  ALA   169      13.017   6.818 -12.768  1.00  0.00           C  
ATOM   1291  C   ALA   169      13.189   5.290 -13.103  1.00  0.00           C  
ATOM   1292  O   ALA   169      12.961   4.891 -14.239  1.00  0.00           O  
ATOM   1293  CB  ALA   169      11.633   7.123 -12.115  1.00  0.00           C  
ATOM   1294  N   GLN   170      13.420   4.452 -12.076  1.00  0.00           N  
ATOM   1295  CA  GLN   170      13.258   2.941 -12.145  1.00  0.00           C  
ATOM   1296  C   GLN   170      12.283   2.441 -11.112  1.00  0.00           C  
ATOM   1297  O   GLN   170      12.523   2.719  -9.929  1.00  0.00           O  
ATOM   1298  CB  GLN   170      14.636   2.287 -11.867  1.00  0.00           C  
ATOM   1299  CG  GLN   170      15.415   2.232 -13.210  1.00  0.00           C  
ATOM   1300  CD  GLN   170      16.817   1.908 -12.912  1.00  0.00           C  
ATOM   1301  NE2 GLN   170      17.763   2.789 -13.013  1.00  0.00           N  
ATOM   1302  OE1 GLN   170      17.184   0.764 -12.603  1.00  0.00           O  
ATOM   1303  N   TYR   171      11.260   1.723 -11.467  1.00  0.00           N  
ATOM   1304  CA  TYR   171      10.269   1.158 -10.596  1.00  0.00           C  
ATOM   1305  C   TYR   171      10.386  -0.402 -10.563  1.00  0.00           C  
ATOM   1306  O   TYR   171      10.592  -1.160 -11.495  1.00  0.00           O  
ATOM   1307  CB  TYR   171       8.832   1.730 -10.857  1.00  0.00           C  
ATOM   1308  CG  TYR   171       8.618   2.378 -12.200  1.00  0.00           C  
ATOM   1309  CD1 TYR   171       8.024   1.689 -13.260  1.00  0.00           C  
ATOM   1310  CD2 TYR   171       9.057   3.673 -12.405  1.00  0.00           C  
ATOM   1311  CE1 TYR   171       7.908   2.355 -14.471  1.00  0.00           C  
ATOM   1312  CE2 TYR   171       9.124   4.243 -13.657  1.00  0.00           C  
ATOM   1313  CZ  TYR   171       8.520   3.575 -14.736  1.00  0.00           C  
ATOM   1314  OH  TYR   171       8.596   4.115 -15.989  1.00  0.00           O  
ATOM   1315  N   ARG   172      10.210  -0.932  -9.371  1.00  0.00           N  
ATOM   1316  CA  ARG   172      10.510  -2.339  -9.011  1.00  0.00           C  
ATOM   1317  C   ARG   172       9.359  -2.967  -8.124  1.00  0.00           C  
ATOM   1318  O   ARG   172       8.666  -2.161  -7.427  1.00  0.00           O  
ATOM   1319  CB  ARG   172      11.840  -2.369  -8.205  1.00  0.00           C  
ATOM   1320  CG  ARG   172      13.048  -2.192  -9.044  1.00  0.00           C  
ATOM   1321  CD  ARG   172      14.308  -2.195  -8.208  1.00  0.00           C  
ATOM   1322  NE  ARG   172      15.556  -2.037  -9.008  1.00  0.00           N  
ATOM   1323  CZ  ARG   172      16.742  -2.213  -8.458  1.00  0.00           C  
ATOM   1324  NH1 ARG   172      16.871  -2.561  -7.157  1.00  0.00           N1+
ATOM   1325  NH2 ARG   172      17.848  -2.053  -9.110  1.00  0.00           N  
ATOM   1326  N   ILE   173       9.222  -4.250  -8.146  1.00  0.00           N  
ATOM   1327  CA  ILE   173       8.473  -5.086  -7.090  1.00  0.00           C  
ATOM   1328  C   ILE   173       9.458  -5.954  -6.294  1.00  0.00           C  
ATOM   1329  O   ILE   173      10.434  -6.419  -6.857  1.00  0.00           O  
ATOM   1330  CB  ILE   173       7.224  -5.842  -7.660  1.00  0.00           C  
ATOM   1331  CG1 ILE   173       7.754  -6.718  -8.801  1.00  0.00           C  
ATOM   1332  CG2 ILE   173       6.022  -4.920  -8.076  1.00  0.00           C  
ATOM   1333  CD1 ILE   173       6.729  -7.583  -9.571  1.00  0.00           C  
ATOM   1334  N   TYR   174       9.074  -6.100  -5.003  1.00  0.00           N  
ATOM   1335  CA  TYR   174       9.781  -6.722  -3.903  1.00  0.00           C  
ATOM   1336  C   TYR   174       8.929  -7.781  -3.146  1.00  0.00           C  
ATOM   1337  O   TYR   174       7.725  -7.699  -2.928  1.00  0.00           O  
ATOM   1338  CB  TYR   174      10.411  -5.729  -2.934  1.00  0.00           C  
ATOM   1339  CG  TYR   174      11.623  -4.943  -3.384  1.00  0.00           C  
ATOM   1340  CD1 TYR   174      11.463  -3.801  -4.171  1.00  0.00           C  
ATOM   1341  CD2 TYR   174      12.895  -5.383  -2.962  1.00  0.00           C  
ATOM   1342  CE1 TYR   174      12.606  -3.066  -4.625  1.00  0.00           C  
ATOM   1343  CE2 TYR   174      14.049  -4.668  -3.415  1.00  0.00           C  
ATOM   1344  CZ  TYR   174      13.899  -3.504  -4.262  1.00  0.00           C  
ATOM   1345  OH  TYR   174      14.987  -2.936  -4.831  1.00  0.00           O  
ATOM   1346  N   LYS   175       9.650  -8.745  -2.626  1.00  0.00           N  
ATOM   1347  CA  LYS   175       9.210  -9.948  -1.819  1.00  0.00           C  
ATOM   1348  C   LYS   175      10.103 -10.388  -0.660  1.00  0.00           C  
ATOM   1349  O   LYS   175      11.282 -10.742  -0.827  1.00  0.00           O  
ATOM   1350  CB  LYS   175       9.015 -11.224  -2.751  1.00  0.00           C  
ATOM   1351  CG  LYS   175       8.127 -12.338  -2.176  1.00  0.00           C  
ATOM   1352  CD  LYS   175       7.970 -13.513  -3.105  1.00  0.00           C  
ATOM   1353  CE  LYS   175       7.238 -14.584  -2.237  1.00  0.00           C  
ATOM   1354  NZ  LYS   175       7.050 -15.896  -2.970  1.00  0.00           N1+
ATOM   1355  N   ALA   176       9.519 -10.455   0.531  1.00  0.00           N  
ATOM   1356  CA  ALA   176      10.112 -10.982   1.743  1.00  0.00           C  
ATOM   1357  C   ALA   176       9.275 -12.114   2.278  1.00  0.00           C  
ATOM   1358  O   ALA   176       8.057 -12.100   2.073  1.00  0.00           O  
ATOM   1359  CB  ALA   176      10.199  -9.893   2.818  1.00  0.00           C  
ATOM   1360  N   ASN   177       9.829 -12.961   3.119  1.00  0.00           N  
ATOM   1361  CA  ASN   177       9.207 -14.019   3.969  1.00  0.00           C  
ATOM   1362  C   ASN   177       9.916 -13.807   5.305  1.00  0.00           C  
ATOM   1363  O   ASN   177      11.153 -13.656   5.375  1.00  0.00           O  
ATOM   1364  CB  ASN   177       9.609 -15.373   3.361  1.00  0.00           C  
ATOM   1365  CG  ASN   177       9.158 -16.539   4.220  1.00  0.00           C  
ATOM   1366  ND2 ASN   177       8.126 -17.213   3.736  1.00  0.00           N  
ATOM   1367  OD1 ASN   177       9.618 -16.744   5.310  1.00  0.00           O  
ATOM   1368  N   GLN   178       9.222 -13.895   6.464  1.00  0.00           N  
ATOM   1369  CA  GLN   178       9.758 -13.515   7.783  1.00  0.00           C  
ATOM   1370  C   GLN   178      10.392 -12.063   7.796  1.00  0.00           C  
ATOM   1371  O   GLN   178      11.340 -11.900   8.564  1.00  0.00           O  
ATOM   1372  CB  GLN   178      10.553 -14.729   8.326  1.00  0.00           C  
ATOM   1373  CG  GLN   178       9.709 -15.925   8.679  1.00  0.00           C  
ATOM   1374  CD  GLN   178      10.503 -17.262   8.667  1.00  0.00           C  
ATOM   1375  NE2 GLN   178      10.322 -18.135   7.667  1.00  0.00           N  
ATOM   1376  OE1 GLN   178      11.268 -17.593   9.497  1.00  0.00           O  
ATOM   1377  N   GLY   179      10.120 -11.207   6.799  1.00  0.00           N  
ATOM   1378  CA  GLY   179      10.751  -9.938   6.576  1.00  0.00           C  
ATOM   1379  C   GLY   179      12.240 -10.045   6.051  1.00  0.00           C  
ATOM   1380  O   GLY   179      12.883  -8.979   5.922  1.00  0.00           O  
ATOM   1381  N   ARG   180      12.735 -11.206   5.701  1.00  0.00           N  
ATOM   1382  CA  ARG   180      13.968 -11.350   4.931  1.00  0.00           C  
ATOM   1383  C   ARG   180      13.640 -11.500   3.422  1.00  0.00           C  
ATOM   1384  O   ARG   180      12.698 -12.258   3.116  1.00  0.00           O  
ATOM   1385  CB  ARG   180      14.744 -12.633   5.442  1.00  0.00           C  
ATOM   1386  CG  ARG   180      15.305 -12.566   6.872  1.00  0.00           C  
ATOM   1387  CD  ARG   180      14.182 -12.619   7.907  1.00  0.00           C  
ATOM   1388  NE  ARG   180      14.681 -12.970   9.213  1.00  0.00           N  
ATOM   1389  CZ  ARG   180      14.211 -12.797  10.473  1.00  0.00           C  
ATOM   1390  NH1 ARG   180      13.000 -12.397  10.740  1.00  0.00           N1+
ATOM   1391  NH2 ARG   180      15.025 -13.132  11.423  1.00  0.00           N  
ATOM   1392  N   ILE   181      14.329 -10.769   2.523  1.00  0.00           N  
ATOM   1393  CA  ILE   181      14.031 -10.879   1.025  1.00  0.00           C  
ATOM   1394  C   ILE   181      14.452 -12.162   0.380  1.00  0.00           C  
ATOM   1395  O   ILE   181      15.558 -12.609   0.590  1.00  0.00           O  
ATOM   1396  CB  ILE   181      14.698  -9.665   0.350  1.00  0.00           C  
ATOM   1397  CG1 ILE   181      14.018  -8.373   0.892  1.00  0.00           C  
ATOM   1398  CG2 ILE   181      14.758  -9.678  -1.150  1.00  0.00           C  
ATOM   1399  CD1 ILE   181      14.541  -7.018   0.400  1.00  0.00           C  
ATOM   1400  N   ILE   182      13.652 -12.588  -0.554  1.00  0.00           N  
ATOM   1401  CA  ILE   182      13.844 -13.831  -1.350  1.00  0.00           C  
ATOM   1402  C   ILE   182      13.453 -13.802  -2.865  1.00  0.00           C  
ATOM   1403  O   ILE   182      13.700 -14.713  -3.661  1.00  0.00           O  
ATOM   1404  CB  ILE   182      13.076 -14.965  -0.715  1.00  0.00           C  
ATOM   1405  CG1 ILE   182      11.551 -14.807  -0.589  1.00  0.00           C  
ATOM   1406  CG2 ILE   182      13.626 -15.418   0.669  1.00  0.00           C  
ATOM   1407  CD1 ILE   182      10.891 -16.138  -0.308  1.00  0.00           C  
ATOM   1408  N   GLY   183      13.098 -12.583  -3.322  1.00  0.00           N  
ATOM   1409  CA  GLY   183      12.757 -12.087  -4.702  1.00  0.00           C  
ATOM   1410  C   GLY   183      12.732 -10.572  -4.845  1.00  0.00           C  
ATOM   1411  O   GLY   183      12.208  -9.888  -3.950  1.00  0.00           O  
ATOM   1412  N   GLN   184      13.297 -10.017  -5.942  1.00  0.00           N  
ATOM   1413  CA  GLN   184      13.099  -8.645  -6.442  1.00  0.00           C  
ATOM   1414  C   GLN   184      13.000  -8.739  -7.977  1.00  0.00           C  
ATOM   1415  O   GLN   184      13.654  -9.579  -8.605  1.00  0.00           O  
ATOM   1416  CB  GLN   184      14.154  -7.642  -5.897  1.00  0.00           C  
ATOM   1417  CG  GLN   184      15.446  -7.705  -6.674  1.00  0.00           C  
ATOM   1418  CD  GLN   184      16.485  -6.839  -6.234  1.00  0.00           C  
ATOM   1419  NE2 GLN   184      16.898  -5.886  -7.029  1.00  0.00           N  
ATOM   1420  OE1 GLN   184      17.022  -6.933  -5.119  1.00  0.00           O  
ATOM   1421  N   THR   185      12.183  -7.844  -8.610  1.00  0.00           N  
ATOM   1422  CA  THR   185      11.841  -7.806 -10.064  1.00  0.00           C  
ATOM   1423  C   THR   185      11.701  -6.333 -10.540  1.00  0.00           C  
ATOM   1424  O   THR   185      11.176  -5.515  -9.771  1.00  0.00           O  
ATOM   1425  CB  THR   185      10.579  -8.651 -10.326  1.00  0.00           C  
ATOM   1426  CG2 THR   185      10.057  -8.658 -11.723  1.00  0.00           C  
ATOM   1427  OG1 THR   185      10.867  -9.960  -9.903  1.00  0.00           O  
ATOM   1428  N   ASP   186      12.072  -6.048 -11.777  1.00  0.00           N  
ATOM   1429  CA  ASP   186      11.887  -4.741 -12.420  1.00  0.00           C  
ATOM   1430  C   ASP   186      10.484  -4.667 -13.025  1.00  0.00           C  
ATOM   1431  O   ASP   186      10.039  -5.648 -13.602  1.00  0.00           O  
ATOM   1432  CB  ASP   186      13.037  -4.550 -13.400  1.00  0.00           C  
ATOM   1433  CG  ASP   186      13.011  -3.181 -13.998  1.00  0.00           C  
ATOM   1434  OD1 ASP   186      12.392  -3.049 -15.082  1.00  0.00           O  
ATOM   1435  OD2 ASP   186      13.395  -2.181 -13.402  1.00  0.00           O1-
ATOM   1436  N   ILE   187       9.862  -3.520 -12.948  1.00  0.00           N  
ATOM   1437  CA  ILE   187       8.653  -3.112 -13.600  1.00  0.00           C  
ATOM   1438  C   ILE   187       8.841  -1.792 -14.428  1.00  0.00           C  
ATOM   1439  O   ILE   187       7.814  -1.201 -14.722  1.00  0.00           O  
ATOM   1440  CB  ILE   187       7.391  -3.113 -12.676  1.00  0.00           C  
ATOM   1441  CG1 ILE   187       7.600  -2.163 -11.563  1.00  0.00           C  
ATOM   1442  CG2 ILE   187       7.070  -4.513 -12.253  1.00  0.00           C  
ATOM   1443  CD1 ILE   187       6.331  -1.668 -10.833  1.00  0.00           C  
ATOM   1444  N   SER   188      10.089  -1.449 -14.772  1.00  0.00           N  
ATOM   1445  CA  SER   188      10.346  -0.183 -15.440  1.00  0.00           C  
ATOM   1446  C   SER   188       9.771  -0.011 -16.812  1.00  0.00           C  
ATOM   1447  O   SER   188      10.375   0.460 -17.791  1.00  0.00           O  
ATOM   1448  CB  SER   188      11.821   0.156 -15.491  1.00  0.00           C  
ATOM   1449  OG  SER   188      12.275   0.124 -14.195  1.00  0.00           O  
ATOM   1450  N   PHE   189       8.503  -0.079 -16.960  1.00  0.00           N  
ATOM   1451  CA  PHE   189       7.786   0.148 -18.263  1.00  0.00           C  
ATOM   1452  C   PHE   189       7.887   1.617 -18.807  1.00  0.00           C  
ATOM   1453  O   PHE   189       8.120   2.568 -18.034  1.00  0.00           O  
ATOM   1454  CB  PHE   189       6.400  -0.306 -17.974  1.00  0.00           C  
ATOM   1455  CG  PHE   189       5.374  -0.249 -19.136  1.00  0.00           C  
ATOM   1456  CD1 PHE   189       5.414  -1.053 -20.301  1.00  0.00           C  
ATOM   1457  CD2 PHE   189       4.383   0.757 -18.937  1.00  0.00           C  
ATOM   1458  CE1 PHE   189       4.572  -0.735 -21.372  1.00  0.00           C  
ATOM   1459  CE2 PHE   189       3.443   0.932 -19.954  1.00  0.00           C  
ATOM   1460  CZ  PHE   189       3.591   0.282 -21.193  1.00  0.00           C  
ATOM   1461  N   ASN   190       7.631   1.751 -20.056  1.00  0.00           N  
ATOM   1462  CA  ASN   190       7.769   2.996 -20.766  1.00  0.00           C  
ATOM   1463  C   ASN   190       6.611   3.966 -20.761  1.00  0.00           C  
ATOM   1464  O   ASN   190       6.652   5.203 -20.962  1.00  0.00           O  
ATOM   1465  CB  ASN   190       8.165   2.629 -22.254  1.00  0.00           C  
ATOM   1466  CG  ASN   190       9.521   1.954 -22.598  1.00  0.00           C  
ATOM   1467  ND2 ASN   190       9.588   1.288 -23.698  1.00  0.00           N  
ATOM   1468  OD1 ASN   190      10.538   2.221 -21.906  1.00  0.00           O  
ATOM   1469  N   GLY   191       5.444   3.492 -20.370  1.00  0.00           N  
ATOM   1470  CA  GLY   191       4.256   4.303 -20.110  1.00  0.00           C  
ATOM   1471  C   GLY   191       4.295   5.198 -18.921  1.00  0.00           C  
ATOM   1472  O   GLY   191       3.817   4.826 -17.838  1.00  0.00           O  
ATOM   1473  N   GLY   192       4.847   6.334 -19.089  1.00  0.00           N  
ATOM   1474  CA  GLY   192       5.107   7.309 -18.105  1.00  0.00           C  
ATOM   1475  C   GLY   192       6.103   6.795 -17.078  1.00  0.00           C  
ATOM   1476  O   GLY   192       7.097   6.296 -17.491  1.00  0.00           O  
ATOM   1477  N   HID   193       5.783   7.012 -15.854  1.00  0.00           N  
ATOM   1478  CA  HID   193       6.582   6.739 -14.652  1.00  0.00           C  
ATOM   1479  C   HID   193       5.623   6.377 -13.515  1.00  0.00           C  
ATOM   1480  O   HID   193       4.521   7.016 -13.489  1.00  0.00           O  
ATOM   1481  CB  HID   193       7.467   7.906 -14.315  1.00  0.00           C  
ATOM   1482  CG  HID   193       8.846   7.890 -14.958  1.00  0.00           C  
ATOM   1483  CD2 HID   193       9.918   8.732 -14.699  1.00  0.00           C  
ATOM   1484  ND1 HID   193       9.273   7.191 -16.055  1.00  0.00           N  
ATOM   1485  CE1 HID   193      10.522   7.545 -16.419  1.00  0.00           C  
ATOM   1486  NE2 HID   193      10.903   8.548 -15.592  1.00  0.00           N  
ATOM   1487  N   ILE   194       5.917   5.483 -12.598  1.00  0.00           N  
ATOM   1488  CA  ILE   194       4.954   4.916 -11.637  1.00  0.00           C  
ATOM   1489  C   ILE   194       5.290   5.258 -10.202  1.00  0.00           C  
ATOM   1490  O   ILE   194       6.446   5.197  -9.819  1.00  0.00           O  
ATOM   1491  CB  ILE   194       4.666   3.369 -11.929  1.00  0.00           C  
ATOM   1492  CG1 ILE   194       4.149   3.165 -13.432  1.00  0.00           C  
ATOM   1493  CG2 ILE   194       3.612   2.850 -10.968  1.00  0.00           C  
ATOM   1494  CD1 ILE   194       3.728   1.684 -13.664  1.00  0.00           C  
ATOM   1495  N   GLU   195       4.264   5.492  -9.307  1.00  0.00           N  
ATOM   1496  CA  GLU   195       4.478   5.944  -7.939  1.00  0.00           C  
ATOM   1497  C   GLU   195       3.423   5.444  -6.937  1.00  0.00           C  
ATOM   1498  O   GLU   195       2.259   5.353  -7.255  1.00  0.00           O  
ATOM   1499  CB  GLU   195       4.420   7.555  -7.970  1.00  0.00           C  
ATOM   1500  CG  GLU   195       5.362   8.206  -9.039  1.00  0.00           C  
ATOM   1501  CD  GLU   195       6.762   8.353  -8.456  1.00  0.00           C  
ATOM   1502  OE1 GLU   195       7.276   7.577  -7.644  1.00  0.00           O  
ATOM   1503  OE2 GLU   195       7.509   9.462  -8.923  1.00  0.00           O  
ATOM   1504  N   GLU   196       3.736   5.470  -5.642  1.00  0.00           N  
ATOM   1505  CA  GLU   196       2.723   5.399  -4.566  1.00  0.00           C  
ATOM   1506  C   GLU   196       1.575   4.398  -4.932  1.00  0.00           C  
ATOM   1507  O   GLU   196       0.400   4.741  -5.036  1.00  0.00           O  
ATOM   1508  CB  GLU   196       2.193   6.840  -4.258  1.00  0.00           C  
ATOM   1509  CG  GLU   196       3.310   7.733  -3.676  1.00  0.00           C  
ATOM   1510  CD  GLU   196       2.919   9.112  -3.168  1.00  0.00           C  
ATOM   1511  OE1 GLU   196       2.016   9.704  -3.761  1.00  0.00           O  
ATOM   1512  OE2 GLU   196       3.638   9.628  -2.283  1.00  0.00           O1-
ATOM   1513  N   CYX   197       1.829   3.073  -4.950  1.00  0.00           N  
ATOM   1514  CA  CYX   197       0.871   2.180  -5.450  1.00  0.00           C  
ATOM   1515  C   CYX   197      -0.056   1.769  -4.343  1.00  0.00           C  
ATOM   1516  O   CYX   197       0.387   1.353  -3.240  1.00  0.00           O  
ATOM   1517  CB  CYX   197       1.671   0.943  -6.058  1.00  0.00           C  
ATOM   1518  SG  CYX   197       2.318   1.235  -7.712  1.00  0.00           S  
ATOM   1519  N   SER   198      -1.365   1.864  -4.627  1.00  0.00           N  
ATOM   1520  CA  SER   198      -2.426   1.257  -3.728  1.00  0.00           C  
ATOM   1521  C   SER   198      -2.796  -0.212  -4.009  1.00  0.00           C  
ATOM   1522  O   SER   198      -3.480  -0.444  -4.995  1.00  0.00           O  
ATOM   1523  CB  SER   198      -3.722   2.153  -3.707  1.00  0.00           C  
ATOM   1524  OG  SER   198      -3.397   3.551  -3.750  1.00  0.00           O  
ATOM   1525  N   CYX   199      -2.400  -1.191  -3.164  1.00  0.00           N  
ATOM   1526  CA  CYX   199      -2.421  -2.613  -3.478  1.00  0.00           C  
ATOM   1527  C   CYX   199      -3.289  -3.439  -2.514  1.00  0.00           C  
ATOM   1528  O   CYX   199      -3.400  -3.149  -1.276  1.00  0.00           O  
ATOM   1529  CB  CYX   199      -0.973  -3.121  -3.356  1.00  0.00           C  
ATOM   1530  SG  CYX   199       0.148  -2.337  -4.438  1.00  0.00           S  
ATOM   1531  N   TYR   200      -3.782  -4.603  -3.016  1.00  0.00           N  
ATOM   1532  CA  TYR   200      -4.614  -5.539  -2.355  1.00  0.00           C  
ATOM   1533  C   TYR   200      -4.451  -7.000  -2.899  1.00  0.00           C  
ATOM   1534  O   TYR   200      -4.181  -7.208  -4.123  1.00  0.00           O  
ATOM   1535  CB  TYR   200      -6.083  -5.046  -2.339  1.00  0.00           C  
ATOM   1536  CG  TYR   200      -6.673  -4.604  -3.723  1.00  0.00           C  
ATOM   1537  CD1 TYR   200      -6.510  -3.294  -4.231  1.00  0.00           C  
ATOM   1538  CD2 TYR   200      -7.356  -5.583  -4.502  1.00  0.00           C  
ATOM   1539  CE1 TYR   200      -6.970  -2.914  -5.495  1.00  0.00           C  
ATOM   1540  CE2 TYR   200      -7.886  -5.215  -5.728  1.00  0.00           C  
ATOM   1541  CZ  TYR   200      -7.693  -3.926  -6.186  1.00  0.00           C  
ATOM   1542  OH  TYR   200      -8.195  -3.518  -7.391  1.00  0.00           O  
ATOM   1543  N   PRO   201      -4.675  -7.982  -2.032  1.00  0.00           N  
ATOM   1544  CA  PRO   201      -4.786  -9.333  -2.425  1.00  0.00           C  
ATOM   1545  C   PRO   201      -6.184  -9.537  -3.119  1.00  0.00           C  
ATOM   1546  O   PRO   201      -7.268  -9.090  -2.669  1.00  0.00           O  
ATOM   1547  CB  PRO   201      -4.737 -10.211  -1.151  1.00  0.00           C  
ATOM   1548  CG  PRO   201      -5.090  -9.202  -0.014  1.00  0.00           C  
ATOM   1549  CD  PRO   201      -5.017  -7.802  -0.600  1.00  0.00           C  
ATOM   1550  N   ASN   202      -6.226 -10.377  -4.126  1.00  0.00           N  
ATOM   1551  CA  ASN   202      -7.460 -10.769  -4.814  1.00  0.00           C  
ATOM   1552  C   ASN   202      -7.346 -12.177  -5.467  1.00  0.00           C  
ATOM   1553  O   ASN   202      -6.672 -12.244  -6.481  1.00  0.00           O  
ATOM   1554  CB  ASN   202      -7.906  -9.665  -5.836  1.00  0.00           C  
ATOM   1555  CG  ASN   202      -9.303  -9.920  -6.502  1.00  0.00           C  
ATOM   1556  ND2 ASN   202      -9.695  -9.126  -7.483  1.00  0.00           N  
ATOM   1557  OD1 ASN   202      -9.998 -10.940  -6.282  1.00  0.00           O  
ATOM   1558  N   ASP   203      -8.146 -13.105  -5.045  1.00  0.00           N  
ATOM   1559  CA  ASP   203      -8.252 -14.508  -5.701  1.00  0.00           C  
ATOM   1560  C   ASP   203      -6.875 -15.098  -6.202  1.00  0.00           C  
ATOM   1561  O   ASP   203      -6.764 -15.420  -7.381  1.00  0.00           O  
ATOM   1562  CB  ASP   203      -9.326 -14.602  -6.848  1.00  0.00           C  
ATOM   1563  CG  ASP   203      -9.704 -15.963  -7.415  1.00  0.00           C  
ATOM   1564  OD1 ASP   203      -9.704 -16.175  -8.652  1.00  0.00           O  
ATOM   1565  OD2 ASP   203     -10.179 -16.845  -6.648  1.00  0.00           O1-
ATOM   1566  N   GLY   204      -5.965 -15.242  -5.204  1.00  0.00           N  
ATOM   1567  CA  GLY   204      -4.634 -15.786  -5.295  1.00  0.00           C  
ATOM   1568  C   GLY   204      -3.472 -14.908  -5.833  1.00  0.00           C  
ATOM   1569  O   GLY   204      -2.311 -15.206  -5.518  1.00  0.00           O  
ATOM   1570  N   LYS   205      -3.852 -13.822  -6.555  1.00  0.00           N  
ATOM   1571  CA  LYS   205      -2.915 -12.760  -7.020  1.00  0.00           C  
ATOM   1572  C   LYS   205      -3.049 -11.427  -6.190  1.00  0.00           C  
ATOM   1573  O   LYS   205      -3.932 -11.297  -5.407  1.00  0.00           O  
ATOM   1574  CB  LYS   205      -2.958 -12.614  -8.517  1.00  0.00           C  
ATOM   1575  CG  LYS   205      -2.406 -13.895  -9.180  1.00  0.00           C  
ATOM   1576  CD  LYS   205      -2.177 -13.844 -10.707  1.00  0.00           C  
ATOM   1577  CE  LYS   205      -1.230 -14.940 -11.279  1.00  0.00           C  
ATOM   1578  NZ  LYS   205      -1.840 -16.258 -11.067  1.00  0.00           N1+
ATOM   1579  N   VAL   206      -2.022 -10.574  -6.311  1.00  0.00           N  
ATOM   1580  CA  VAL   206      -2.054  -9.241  -5.740  1.00  0.00           C  
ATOM   1581  C   VAL   206      -2.166  -8.237  -6.911  1.00  0.00           C  
ATOM   1582  O   VAL   206      -1.618  -8.464  -7.982  1.00  0.00           O  
ATOM   1583  CB  VAL   206      -0.828  -9.066  -4.869  1.00  0.00           C  
ATOM   1584  CG1 VAL   206      -0.751  -7.643  -4.243  1.00  0.00           C  
ATOM   1585  CG2 VAL   206      -0.647  -9.991  -3.634  1.00  0.00           C  
ATOM   1586  N   GLU   207      -2.947  -7.207  -6.689  1.00  0.00           N  
ATOM   1587  CA  GLU   207      -3.364  -6.156  -7.592  1.00  0.00           C  
ATOM   1588  C   GLU   207      -3.117  -4.771  -6.946  1.00  0.00           C  
ATOM   1589  O   GLU   207      -3.296  -4.621  -5.732  1.00  0.00           O  
ATOM   1590  CB  GLU   207      -4.857  -6.375  -7.847  1.00  0.00           C  
ATOM   1591  CG  GLU   207      -5.236  -7.778  -8.356  1.00  0.00           C  
ATOM   1592  CD  GLU   207      -6.688  -7.972  -8.750  1.00  0.00           C  
ATOM   1593  OE1 GLU   207      -7.675  -7.354  -8.273  1.00  0.00           O  
ATOM   1594  OE2 GLU   207      -6.948  -8.958  -9.685  1.00  0.00           O  
ATOM   1595  N   CYX   208      -2.754  -3.778  -7.771  1.00  0.00           N  
ATOM   1596  CA  CYX   208      -2.704  -2.357  -7.416  1.00  0.00           C  
ATOM   1597  C   CYX   208      -3.215  -1.399  -8.623  1.00  0.00           C  
ATOM   1598  O   CYX   208      -3.026  -1.660  -9.760  1.00  0.00           O  
ATOM   1599  CB  CYX   208      -1.255  -1.931  -7.084  1.00  0.00           C  
ATOM   1600  SG  CYX   208      -0.255  -3.171  -6.180  1.00  0.00           S  
ATOM   1601  N   VAL   209      -3.473  -0.167  -8.148  1.00  0.00           N  
ATOM   1602  CA  VAL   209      -3.795   1.061  -8.905  1.00  0.00           C  
ATOM   1603  C   VAL   209      -2.903   2.158  -8.249  1.00  0.00           C  
ATOM   1604  O   VAL   209      -3.003   2.390  -7.063  1.00  0.00           O  
ATOM   1605  CB  VAL   209      -5.313   1.410  -8.793  1.00  0.00           C  
ATOM   1606  CG1 VAL   209      -5.540   2.806  -9.403  1.00  0.00           C  
ATOM   1607  CG2 VAL   209      -6.288   0.378  -9.317  1.00  0.00           C  
ATOM   1608  N   CYX   210      -2.105   2.878  -9.057  1.00  0.00           N  
ATOM   1609  CA  CYX   210      -0.985   3.716  -8.647  1.00  0.00           C  
ATOM   1610  C   CYX   210      -1.147   5.193  -8.954  1.00  0.00           C  
ATOM   1611  O   CYX   210      -2.055   5.599  -9.673  1.00  0.00           O  
ATOM   1612  CB  CYX   210       0.303   3.156  -9.209  1.00  0.00           C  
ATOM   1613  SG  CYX   210       0.671   1.414  -8.978  1.00  0.00           S  
ATOM   1614  N   ARG   211      -0.267   6.049  -8.596  1.00  0.00           N  
ATOM   1615  CA  ARG   211      -0.004   7.399  -9.091  1.00  0.00           C  
ATOM   1616  C   ARG   211       0.923   7.344 -10.322  1.00  0.00           C  
ATOM   1617  O   ARG   211       1.742   6.382 -10.441  1.00  0.00           O  
ATOM   1618  CB  ARG   211       0.466   8.190  -7.840  1.00  0.00           C  
ATOM   1619  CG  ARG   211       1.013   9.606  -7.999  1.00  0.00           C  
ATOM   1620  CD  ARG   211       1.384  10.293  -6.693  1.00  0.00           C  
ATOM   1621  NE  ARG   211       1.872  11.668  -6.864  1.00  0.00           N  
ATOM   1622  CZ  ARG   211       2.114  12.523  -5.894  1.00  0.00           C  
ATOM   1623  NH1 ARG   211       2.475  13.736  -6.082  1.00  0.00           N1+
ATOM   1624  NH2 ARG   211       1.803  12.209  -4.667  1.00  0.00           N  
ATOM   1625  N   ASP   212       0.887   8.331 -11.212  1.00  0.00           N  
ATOM   1626  CA  ASP   212       1.848   8.532 -12.295  1.00  0.00           C  
ATOM   1627  C   ASP   212       2.855   9.633 -12.028  1.00  0.00           C  
ATOM   1628  O   ASP   212       2.550  10.493 -11.224  1.00  0.00           O  
ATOM   1629  CB  ASP   212       0.960   8.806 -13.578  1.00  0.00           C  
ATOM   1630  CG  ASP   212       0.354  10.224 -13.522  1.00  0.00           C  
ATOM   1631  OD1 ASP   212      -0.475  10.612 -12.639  1.00  0.00           O  
ATOM   1632  OD2 ASP   212       0.871  10.989 -14.352  1.00  0.00           O1-
ATOM   1633  N   GLY   213       4.004   9.581 -12.575  1.00  0.00           N  
ATOM   1634  CA  GLY   213       4.955  10.700 -12.639  1.00  0.00           C  
ATOM   1635  C   GLY   213       5.028  11.481 -13.914  1.00  0.00           C  
ATOM   1636  O   GLY   213       6.080  11.716 -14.404  1.00  0.00           O  
ATOM   1637  N   TRP   214       3.874  11.611 -14.585  1.00  0.00           N  
ATOM   1638  CA  TRP   214       3.836  11.973 -15.955  1.00  0.00           C  
ATOM   1639  C   TRP   214       2.602  12.920 -16.241  1.00  0.00           C  
ATOM   1640  O   TRP   214       1.971  13.440 -15.313  1.00  0.00           O  
ATOM   1641  CB  TRP   214       3.949  10.678 -16.744  1.00  0.00           C  
ATOM   1642  CG  TRP   214       4.362  10.989 -18.150  1.00  0.00           C  
ATOM   1643  CD1 TRP   214       3.569  10.817 -19.206  1.00  0.00           C  
ATOM   1644  CD2 TRP   214       5.631  11.481 -18.739  1.00  0.00           C  
ATOM   1645  CE2 TRP   214       5.469  11.542 -20.180  1.00  0.00           C  
ATOM   1646  CE3 TRP   214       6.917  11.909 -18.240  1.00  0.00           C  
ATOM   1647  NE1 TRP   214       4.159  11.145 -20.419  1.00  0.00           N  
ATOM   1648  CZ2 TRP   214       6.494  11.948 -21.065  1.00  0.00           C  
ATOM   1649  CZ3 TRP   214       7.911  12.354 -19.124  1.00  0.00           C  
ATOM   1650  CH2 TRP   214       7.749  12.353 -20.487  1.00  0.00           C  
ATOM   1651  N   THR   215       2.354  13.153 -17.468  1.00  0.00           N  
ATOM   1652  CA  THR   215       1.137  13.866 -17.921  1.00  0.00           C  
ATOM   1653  C   THR   215      -0.198  13.238 -17.497  1.00  0.00           C  
ATOM   1654  O   THR   215      -1.133  13.998 -17.376  1.00  0.00           O  
ATOM   1655  CB  THR   215       1.039  13.772 -19.486  1.00  0.00           C  
ATOM   1656  CG2 THR   215       2.204  14.523 -20.109  1.00  0.00           C  
ATOM   1657  OG1 THR   215       1.258  12.457 -19.865  1.00  0.00           O  
ATOM   1658  N   GLY   216      -0.266  11.871 -17.330  1.00  0.00           N  
ATOM   1659  CA  GLY   216      -1.586  11.264 -17.246  1.00  0.00           C  
ATOM   1660  C   GLY   216      -2.458  11.571 -16.036  1.00  0.00           C  
ATOM   1661  O   GLY   216      -1.912  12.191 -15.050  1.00  0.00           O  
ATOM   1662  N   THR   217      -3.689  11.120 -16.086  1.00  0.00           N  
ATOM   1663  CA  THR   217      -4.719  11.429 -15.019  1.00  0.00           C  
ATOM   1664  C   THR   217      -5.752  10.333 -14.825  1.00  0.00           C  
ATOM   1665  O   THR   217      -6.426  10.318 -13.754  1.00  0.00           O  
ATOM   1666  CB  THR   217      -5.554  12.588 -15.463  1.00  0.00           C  
ATOM   1667  CG2 THR   217      -4.795  13.856 -15.575  1.00  0.00           C  
ATOM   1668  OG1 THR   217      -6.143  12.377 -16.758  1.00  0.00           O  
ATOM   1669  N   ASN   218      -5.923   9.399 -15.787  1.00  0.00           N  
ATOM   1670  CA  ASN   218      -6.042   7.977 -15.472  1.00  0.00           C  
ATOM   1671  C   ASN   218      -4.825   7.512 -14.621  1.00  0.00           C  
ATOM   1672  O   ASN   218      -3.819   8.280 -14.585  1.00  0.00           O  
ATOM   1673  CB  ASN   218      -6.270   7.111 -16.743  1.00  0.00           C  
ATOM   1674  CG  ASN   218      -5.096   7.033 -17.741  1.00  0.00           C  
ATOM   1675  ND2 ASN   218      -5.127   6.131 -18.710  1.00  0.00           N  
ATOM   1676  OD1 ASN   218      -4.029   7.677 -17.568  1.00  0.00           O  
ATOM   1677  N   ARG   219      -4.984   6.398 -13.937  1.00  0.00           N  
ATOM   1678  CA  ARG   219      -3.916   5.818 -13.011  1.00  0.00           C  
ATOM   1679  C   ARG   219      -3.136   4.622 -13.679  1.00  0.00           C  
ATOM   1680  O   ARG   219      -3.763   3.934 -14.468  1.00  0.00           O  
ATOM   1681  CB  ARG   219      -4.565   5.376 -11.702  1.00  0.00           C  
ATOM   1682  CG  ARG   219      -5.077   6.614 -10.950  1.00  0.00           C  
ATOM   1683  CD  ARG   219      -5.312   6.344  -9.450  1.00  0.00           C  
ATOM   1684  NE  ARG   219      -5.565   7.709  -8.761  1.00  0.00           N  
ATOM   1685  CZ  ARG   219      -4.625   8.524  -8.344  1.00  0.00           C  
ATOM   1686  NH1 ARG   219      -4.913   9.557  -7.635  1.00  0.00           N1+
ATOM   1687  NH2 ARG   219      -3.337   8.284  -8.575  1.00  0.00           N  
ATOM   1688  N   PRO   220      -1.896   4.384 -13.330  1.00  0.00           N  
ATOM   1689  CA  PRO   220      -1.209   3.147 -13.710  1.00  0.00           C  
ATOM   1690  C   PRO   220      -1.718   1.911 -12.864  1.00  0.00           C  
ATOM   1691  O   PRO   220      -2.244   1.999 -11.798  1.00  0.00           O  
ATOM   1692  CB  PRO   220       0.315   3.285 -13.387  1.00  0.00           C  
ATOM   1693  CG  PRO   220       0.486   4.761 -13.149  1.00  0.00           C  
ATOM   1694  CD  PRO   220      -0.949   5.220 -12.642  1.00  0.00           C  
ATOM   1695  N   VAL   221      -1.619   0.711 -13.471  1.00  0.00           N  
ATOM   1696  CA  VAL   221      -2.114  -0.567 -12.906  1.00  0.00           C  
ATOM   1697  C   VAL   221      -1.094  -1.680 -12.868  1.00  0.00           C  
ATOM   1698  O   VAL   221      -0.209  -1.847 -13.762  1.00  0.00           O  
ATOM   1699  CB  VAL   221      -3.407  -1.008 -13.616  1.00  0.00           C  
ATOM   1700  CG1 VAL   221      -3.321  -1.423 -15.039  1.00  0.00           C  
ATOM   1701  CG2 VAL   221      -4.198  -2.086 -12.869  1.00  0.00           C  
ATOM   1702  N   LEU   222      -1.182  -2.522 -11.884  1.00  0.00           N  
ATOM   1703  CA  LEU   222      -0.278  -3.556 -11.565  1.00  0.00           C  
ATOM   1704  C   LEU   222      -1.031  -4.825 -11.103  1.00  0.00           C  
ATOM   1705  O   LEU   222      -1.963  -4.724 -10.392  1.00  0.00           O  
ATOM   1706  CB  LEU   222       0.700  -2.998 -10.595  1.00  0.00           C  
ATOM   1707  CG  LEU   222       2.012  -3.770 -10.432  1.00  0.00           C  
ATOM   1708  CD1 LEU   222       2.726  -4.167 -11.736  1.00  0.00           C  
ATOM   1709  CD2 LEU   222       2.913  -2.779  -9.590  1.00  0.00           C  
ATOM   1710  N   VAL   223      -0.564  -6.034 -11.525  1.00  0.00           N  
ATOM   1711  CA  VAL   223      -0.836  -7.425 -11.031  1.00  0.00           C  
ATOM   1712  C   VAL   223       0.406  -8.229 -10.851  1.00  0.00           C  
ATOM   1713  O   VAL   223       1.218  -8.299 -11.683  1.00  0.00           O  
ATOM   1714  CB  VAL   223      -1.790  -8.151 -12.076  1.00  0.00           C  
ATOM   1715  CG1 VAL   223      -2.154  -9.497 -11.472  1.00  0.00           C  
ATOM   1716  CG2 VAL   223      -3.160  -7.439 -12.282  1.00  0.00           C  
ATOM   1717  N   ILE   224       0.558  -8.694  -9.632  1.00  0.00           N  
ATOM   1718  CA  ILE   224       1.668  -9.559  -9.145  1.00  0.00           C  
ATOM   1719  C   ILE   224       1.319 -11.049  -8.755  1.00  0.00           C  
ATOM   1720  O   ILE   224       0.342 -11.228  -8.053  1.00  0.00           O  
ATOM   1721  CB  ILE   224       2.379  -8.885  -7.885  1.00  0.00           C  
ATOM   1722  CG1 ILE   224       2.583  -7.337  -7.994  1.00  0.00           C  
ATOM   1723  CG2 ILE   224       3.658  -9.633  -7.522  1.00  0.00           C  
ATOM   1724  CD1 ILE   224       3.226  -6.733  -6.747  1.00  0.00           C  
ATOM   1725  N   SER   225       2.024 -12.018  -9.367  1.00  0.00           N  
ATOM   1726  CA  SER   225       1.988 -13.493  -9.233  1.00  0.00           C  
ATOM   1727  C   SER   225       2.844 -14.053  -8.089  1.00  0.00           C  
ATOM   1728  O   SER   225       3.910 -13.452  -7.807  1.00  0.00           O  
ATOM   1729  CB  SER   225       2.547 -14.186 -10.448  1.00  0.00           C  
ATOM   1730  OG  SER   225       1.618 -14.010 -11.535  1.00  0.00           O  
ATOM   1731  N   PRO   226       2.587 -15.277  -7.490  1.00  0.00           N  
ATOM   1732  CA  PRO   226       3.270 -15.753  -6.255  1.00  0.00           C  
ATOM   1733  C   PRO   226       4.763 -15.854  -6.340  1.00  0.00           C  
ATOM   1734  O   PRO   226       5.442 -16.024  -5.276  1.00  0.00           O  
ATOM   1735  CB  PRO   226       2.670 -17.113  -5.975  1.00  0.00           C  
ATOM   1736  CG  PRO   226       1.274 -16.962  -6.518  1.00  0.00           C  
ATOM   1737  CD  PRO   226       1.375 -16.091  -7.760  1.00  0.00           C  
ATOM   1738  N   ASP   227       5.260 -15.887  -7.565  1.00  0.00           N  
ATOM   1739  CA  ASP   227       6.706 -15.992  -7.860  1.00  0.00           C  
ATOM   1740  C   ASP   227       7.387 -14.668  -8.211  1.00  0.00           C  
ATOM   1741  O   ASP   227       8.609 -14.661  -8.346  1.00  0.00           O  
ATOM   1742  CB  ASP   227       7.079 -17.073  -8.920  1.00  0.00           C  
ATOM   1743  CG  ASP   227       6.610 -16.667 -10.354  1.00  0.00           C  
ATOM   1744  OD1 ASP   227       5.864 -15.667 -10.452  1.00  0.00           O  
ATOM   1745  OD2 ASP   227       7.016 -17.463 -11.234  1.00  0.00           O1-
ATOM   1746  N   LEU   228       6.616 -13.534  -8.116  1.00  0.00           N  
ATOM   1747  CA  LEU   228       7.053 -12.087  -8.365  1.00  0.00           C  
ATOM   1748  C   LEU   228       7.269 -11.858  -9.846  1.00  0.00           C  
ATOM   1749  O   LEU   228       8.149 -11.040 -10.200  1.00  0.00           O  
ATOM   1750  CB  LEU   228       8.173 -11.637  -7.397  1.00  0.00           C  
ATOM   1751  CG  LEU   228       8.152 -10.188  -7.022  1.00  0.00           C  
ATOM   1752  CD1 LEU   228       7.023  -9.817  -6.064  1.00  0.00           C  
ATOM   1753  CD2 LEU   228       9.458  -9.814  -6.374  1.00  0.00           C  
ATOM   1754  N   SER   229       6.471 -12.507 -10.677  1.00  0.00           N  
ATOM   1755  CA  SER   229       6.154 -12.241 -12.033  1.00  0.00           C  
ATOM   1756  C   SER   229       4.840 -11.340 -12.182  1.00  0.00           C  
ATOM   1757  O   SER   229       4.125 -11.293 -11.179  1.00  0.00           O  
ATOM   1758  CB  SER   229       6.318 -13.440 -12.989  1.00  0.00           C  
ATOM   1759  OG  SER   229       5.398 -14.349 -12.589  1.00  0.00           O  
ATOM   1760  N   TYR   230       4.777 -10.460 -13.166  1.00  0.00           N  
ATOM   1761  CA  TYR   230       3.717  -9.421 -13.077  1.00  0.00           C  
ATOM   1762  C   TYR   230       2.983  -9.323 -14.414  1.00  0.00           C  
ATOM   1763  O   TYR   230       3.445  -9.845 -15.405  1.00  0.00           O  
ATOM   1764  CB  TYR   230       4.379  -8.058 -12.777  1.00  0.00           C  
ATOM   1765  CG  TYR   230       5.304  -7.539 -13.810  1.00  0.00           C  
ATOM   1766  CD1 TYR   230       4.958  -6.546 -14.744  1.00  0.00           C  
ATOM   1767  CD2 TYR   230       6.690  -7.956 -13.745  1.00  0.00           C  
ATOM   1768  CE1 TYR   230       5.821  -6.032 -15.647  1.00  0.00           C  
ATOM   1769  CE2 TYR   230       7.633  -7.411 -14.657  1.00  0.00           C  
ATOM   1770  CZ  TYR   230       7.141  -6.537 -15.697  1.00  0.00           C  
ATOM   1771  OH  TYR   230       8.018  -6.200 -16.696  1.00  0.00           O  
ATOM   1772  N   ARG   231       1.900  -8.550 -14.484  1.00  0.00           N  
ATOM   1773  CA  ARG   231       1.531  -7.770 -15.665  1.00  0.00           C  
ATOM   1774  C   ARG   231       1.270  -6.265 -15.302  1.00  0.00           C  
ATOM   1775  O   ARG   231       0.980  -6.036 -14.137  1.00  0.00           O  
ATOM   1776  CB  ARG   231       0.280  -8.351 -16.379  1.00  0.00           C  
ATOM   1777  CG  ARG   231       0.443  -9.772 -16.931  1.00  0.00           C  
ATOM   1778  CD  ARG   231      -0.859 -10.421 -17.438  1.00  0.00           C  
ATOM   1779  NE  ARG   231      -0.790 -11.861 -17.762  1.00  0.00           N  
ATOM   1780  CZ  ARG   231      -1.791 -12.699 -18.091  1.00  0.00           C  
ATOM   1781  NH1 ARG   231      -3.047 -12.425 -17.998  1.00  0.00           N1+
ATOM   1782  NH2 ARG   231      -1.503 -13.880 -18.574  1.00  0.00           N  
ATOM   1783  N   VAL   232       1.506  -5.373 -16.211  1.00  0.00           N  
ATOM   1784  CA  VAL   232       1.376  -3.892 -15.957  1.00  0.00           C  
ATOM   1785  C   VAL   232       0.727  -3.129 -17.062  1.00  0.00           C  
ATOM   1786  O   VAL   232       0.918  -3.449 -18.250  1.00  0.00           O  
ATOM   1787  CB  VAL   232       2.823  -3.344 -15.672  1.00  0.00           C  
ATOM   1788  CG1 VAL   232       3.767  -3.239 -16.887  1.00  0.00           C  
ATOM   1789  CG2 VAL   232       2.760  -1.891 -15.117  1.00  0.00           C  
ATOM   1790  N   GLY   233      -0.066  -2.084 -16.710  1.00  0.00           N  
ATOM   1791  CA  GLY   233      -0.660  -1.185 -17.650  1.00  0.00           C  
ATOM   1792  C   GLY   233      -0.972   0.224 -17.120  1.00  0.00           C  
ATOM   1793  O   GLY   233      -0.474   0.724 -16.147  1.00  0.00           O  
ATOM   1794  N   TYR   234      -2.125   0.728 -17.589  1.00  0.00           N  
ATOM   1795  CA  TYR   234      -2.993   1.845 -17.015  1.00  0.00           C  
ATOM   1796  C   TYR   234      -4.405   1.233 -16.821  1.00  0.00           C  
ATOM   1797  O   TYR   234      -4.860   0.408 -17.593  1.00  0.00           O  
ATOM   1798  CB  TYR   234      -2.886   3.161 -17.773  1.00  0.00           C  
ATOM   1799  CG  TYR   234      -1.744   4.056 -17.561  1.00  0.00           C  
ATOM   1800  CD1 TYR   234      -0.460   3.509 -17.902  1.00  0.00           C  
ATOM   1801  CD2 TYR   234      -1.915   5.347 -17.003  1.00  0.00           C  
ATOM   1802  CE1 TYR   234       0.681   4.255 -17.404  1.00  0.00           C  
ATOM   1803  CE2 TYR   234      -0.782   6.044 -16.567  1.00  0.00           C  
ATOM   1804  CZ  TYR   234       0.471   5.453 -16.790  1.00  0.00           C  
ATOM   1805  OH  TYR   234       1.566   6.156 -16.524  1.00  0.00           O  
ATOM   1806  N   LEU   235      -5.087   1.669 -15.756  1.00  0.00           N  
ATOM   1807  CA  LEU   235      -6.523   1.316 -15.555  1.00  0.00           C  
ATOM   1808  C   LEU   235      -7.396   1.798 -16.781  1.00  0.00           C  
ATOM   1809  O   LEU   235      -7.442   2.969 -17.136  1.00  0.00           O  
ATOM   1810  CB  LEU   235      -6.962   1.895 -14.151  1.00  0.00           C  
ATOM   1811  CG  LEU   235      -8.413   1.605 -13.708  1.00  0.00           C  
ATOM   1812  CD1 LEU   235      -8.652   2.147 -12.254  1.00  0.00           C  
ATOM   1813  CD2 LEU   235      -9.404   2.337 -14.659  1.00  0.00           C  
ATOM   1814  N   CYX   236      -8.060   0.859 -17.539  1.00  0.00           N  
ATOM   1815  CA  CYX   236      -8.486   1.103 -18.908  1.00  0.00           C  
ATOM   1816  C   CYX   236      -9.574   2.189 -19.048  1.00  0.00           C  
ATOM   1817  O   CYX   236      -9.711   2.830 -20.120  1.00  0.00           O  
ATOM   1818  CB  CYX   236      -9.108  -0.185 -19.356  1.00  0.00           C  
ATOM   1819  SG  CYX   236      -8.076  -1.540 -19.925  1.00  0.00           S  
ATOM   1820  N   ALA   237     -10.351   2.373 -18.021  1.00  0.00           N  
ATOM   1821  CA  ALA   237     -11.557   3.271 -17.998  1.00  0.00           C  
ATOM   1822  C   ALA   237     -11.354   4.655 -18.623  1.00  0.00           C  
ATOM   1823  O   ALA   237     -10.410   5.354 -18.330  1.00  0.00           O  
ATOM   1824  CB  ALA   237     -12.068   3.337 -16.542  1.00  0.00           C  
ATOM   1825  N   GLY   238     -12.413   5.096 -19.263  1.00  0.00           N  
ATOM   1826  CA  GLY   238     -12.371   6.463 -19.771  1.00  0.00           C  
ATOM   1827  C   GLY   238     -12.853   7.565 -18.802  1.00  0.00           C  
ATOM   1828  O   GLY   238     -13.711   8.324 -19.240  1.00  0.00           O  
ATOM   1829  N   ILE   239     -12.431   7.645 -17.574  1.00  0.00           N  
ATOM   1830  CA  ILE   239     -12.612   8.683 -16.603  1.00  0.00           C  
ATOM   1831  C   ILE   239     -11.166   9.112 -16.042  1.00  0.00           C  
ATOM   1832  O   ILE   239     -10.326   8.285 -15.657  1.00  0.00           O  
ATOM   1833  CB  ILE   239     -13.698   8.281 -15.559  1.00  0.00           C  
ATOM   1834  CG1 ILE   239     -15.119   8.195 -16.200  1.00  0.00           C  
ATOM   1835  CG2 ILE   239     -13.670   9.154 -14.321  1.00  0.00           C  
ATOM   1836  CD1 ILE   239     -15.882   9.554 -16.287  1.00  0.00           C  
ATOM   1837  N   PRO   240     -10.801  10.416 -15.917  1.00  0.00           N  
ATOM   1838  CA  PRO   240      -9.689  10.892 -15.128  1.00  0.00           C  
ATOM   1839  C   PRO   240     -10.039  10.879 -13.621  1.00  0.00           C  
ATOM   1840  O   PRO   240     -11.044  11.407 -13.167  1.00  0.00           O  
ATOM   1841  CB  PRO   240      -9.580  12.368 -15.561  1.00  0.00           C  
ATOM   1842  CG  PRO   240     -10.944  12.823 -15.864  1.00  0.00           C  
ATOM   1843  CD  PRO   240     -11.565  11.527 -16.382  1.00  0.00           C  
ATOM   1844  N   SER   241      -9.109  10.322 -12.837  1.00  0.00           N  
ATOM   1845  CA  SER   241      -9.326  10.233 -11.401  1.00  0.00           C  
ATOM   1846  C   SER   241      -8.268  10.774 -10.461  1.00  0.00           C  
ATOM   1847  O   SER   241      -8.658  11.063  -9.336  1.00  0.00           O  
ATOM   1848  CB  SER   241      -9.585   8.766 -11.020  1.00  0.00           C  
ATOM   1849  OG  SER   241      -8.450   7.959 -11.111  1.00  0.00           O  
ATOM   1850  N   ASP   242      -7.097  11.068 -10.877  1.00  0.00           N  
ATOM   1851  CA  ASP   242      -6.050  11.774 -10.102  1.00  0.00           C  
ATOM   1852  C   ASP   242      -6.224  13.287 -10.287  1.00  0.00           C  
ATOM   1853  O   ASP   242      -7.001  13.729 -11.124  1.00  0.00           O  
ATOM   1854  CB  ASP   242      -4.762  11.195 -10.684  1.00  0.00           C  
ATOM   1855  CG  ASP   242      -3.507  11.452  -9.840  1.00  0.00           C  
ATOM   1856  OD1 ASP   242      -3.424  12.420  -9.078  1.00  0.00           O  
ATOM   1857  OD2 ASP   242      -2.430  10.699 -10.100  1.00  0.00           O  
ATOM   1858  N   THR   243      -5.530  14.104  -9.413  1.00  0.00           N  
ATOM   1859  CA  THR   243      -5.726  15.560  -9.370  1.00  0.00           C  
ATOM   1860  C   THR   243      -4.346  16.188  -9.464  1.00  0.00           C  
ATOM   1861  O   THR   243      -3.409  15.802  -8.723  1.00  0.00           O  
ATOM   1862  CB  THR   243      -6.391  15.947  -8.026  1.00  0.00           C  
ATOM   1863  CG2 THR   243      -6.826  17.371  -8.077  1.00  0.00           C  
ATOM   1864  OG1 THR   243      -7.650  15.250  -7.933  1.00  0.00           O  
ATOM   1865  N   PRO   244      -4.093  17.250 -10.348  1.00  0.00           N  
ATOM   1866  CA  PRO   244      -4.944  17.984 -11.286  1.00  0.00           C  
ATOM   1867  C   PRO   244      -5.414  17.142 -12.479  1.00  0.00           C  
ATOM   1868  O   PRO   244      -4.780  16.135 -12.893  1.00  0.00           O  
ATOM   1869  CB  PRO   244      -4.233  19.319 -11.646  1.00  0.00           C  
ATOM   1870  CG  PRO   244      -2.799  18.936 -11.360  1.00  0.00           C  
ATOM   1871  CD  PRO   244      -2.858  17.988 -10.180  1.00  0.00           C  
ATOM   1872  N   ARG   245      -6.533  17.572 -13.140  1.00  0.00           N  
ATOM   1873  CA  ARG   245      -7.237  16.903 -14.250  1.00  0.00           C  
ATOM   1874  C   ARG   245      -8.224  17.848 -14.964  1.00  0.00           C  
ATOM   1875  O   ARG   245      -8.531  18.906 -14.405  1.00  0.00           O  
ATOM   1876  CB  ARG   245      -7.940  15.563 -13.730  1.00  0.00           C  
ATOM   1877  CG  ARG   245      -8.959  15.781 -12.616  1.00  0.00           C  
ATOM   1878  CD  ARG   245      -9.752  14.532 -12.184  1.00  0.00           C  
ATOM   1879  NE  ARG   245     -11.051  15.080 -11.563  1.00  0.00           N  
ATOM   1880  CZ  ARG   245     -11.262  15.367 -10.276  1.00  0.00           C  
ATOM   1881  NH1 ARG   245     -12.404  15.828 -10.006  1.00  0.00           N1+
ATOM   1882  NH2 ARG   245     -10.280  15.231  -9.488  1.00  0.00           N  
ATOM   1883  N   GLY   246      -8.612  17.487 -16.160  1.00  0.00           N  
ATOM   1884  CA  GLY   246      -9.642  18.064 -16.966  1.00  0.00           C  
ATOM   1885  C   GLY   246     -11.067  17.270 -17.058  1.00  0.00           C  
ATOM   1886  O   GLY   246     -11.482  16.761 -16.049  1.00  0.00           O  
ATOM   1887  N   GLU   247     -11.784  17.323 -18.206  1.00  0.00           N  
ATOM   1888  CA  GLU   247     -13.268  17.047 -18.254  1.00  0.00           C  
ATOM   1889  C   GLU   247     -13.739  15.597 -18.555  1.00  0.00           C  
ATOM   1890  O   GLU   247     -13.275  14.985 -19.528  1.00  0.00           O  
ATOM   1891  CB  GLU   247     -13.873  18.068 -19.260  1.00  0.00           C  
ATOM   1892  CG  GLU   247     -15.261  17.729 -19.798  1.00  0.00           C  
ATOM   1893  CD  GLU   247     -16.344  17.655 -18.684  1.00  0.00           C  
ATOM   1894  OE1 GLU   247     -16.572  18.679 -17.964  1.00  0.00           O  
ATOM   1895  OE2 GLU   247     -17.048  16.617 -18.534  1.00  0.00           O1-
ATOM   1896  N   ASP   248     -14.620  14.994 -17.704  1.00  0.00           N  
ATOM   1897  CA  ASP   248     -15.002  13.571 -17.853  1.00  0.00           C  
ATOM   1898  C   ASP   248     -15.639  13.262 -19.241  1.00  0.00           C  
ATOM   1899  O   ASP   248     -15.204  12.370 -19.934  1.00  0.00           O  
ATOM   1900  CB  ASP   248     -16.031  13.248 -16.745  1.00  0.00           C  
ATOM   1901  CG  ASP   248     -15.388  13.178 -15.378  1.00  0.00           C  
ATOM   1902  OD1 ASP   248     -14.131  13.317 -15.278  1.00  0.00           O  
ATOM   1903  OD2 ASP   248     -16.161  13.184 -14.407  1.00  0.00           O1-
ATOM   1904  N   THR   249     -16.659  14.034 -19.570  1.00  0.00           N  
ATOM   1905  CA  THR   249     -17.430  13.887 -20.775  1.00  0.00           C  
ATOM   1906  C   THR   249     -16.616  14.032 -22.081  1.00  0.00           C  
ATOM   1907  O   THR   249     -17.125  13.645 -23.130  1.00  0.00           O  
ATOM   1908  CB  THR   249     -18.587  14.806 -20.771  1.00  0.00           C  
ATOM   1909  CG2 THR   249     -19.539  14.561 -19.540  1.00  0.00           C  
ATOM   1910  OG1 THR   249     -18.119  16.076 -20.776  1.00  0.00           O  
ATOM   1911  N   GLN   250     -15.385  14.543 -22.040  1.00  0.00           N  
ATOM   1912  CA  GLN   250     -14.594  14.794 -23.223  1.00  0.00           C  
ATOM   1913  C   GLN   250     -13.219  13.999 -23.250  1.00  0.00           C  
ATOM   1914  O   GLN   250     -12.553  13.872 -24.256  1.00  0.00           O  
ATOM   1915  CB  GLN   250     -14.289  16.261 -23.244  1.00  0.00           C  
ATOM   1916  CG  GLN   250     -15.541  17.097 -23.493  1.00  0.00           C  
ATOM   1917  CD  GLN   250     -15.315  18.589 -23.715  1.00  0.00           C  
ATOM   1918  NE2 GLN   250     -15.913  19.219 -24.733  1.00  0.00           N  
ATOM   1919  OE1 GLN   250     -14.586  19.240 -22.995  1.00  0.00           O  
ATOM   1920  N   PHE   251     -12.844  13.461 -22.101  1.00  0.00           N  
ATOM   1921  CA  PHE   251     -11.601  12.661 -22.041  1.00  0.00           C  
ATOM   1922  C   PHE   251     -11.757  11.216 -22.658  1.00  0.00           C  
ATOM   1923  O   PHE   251     -12.821  10.700 -22.457  1.00  0.00           O  
ATOM   1924  CB  PHE   251     -11.370  12.598 -20.509  1.00  0.00           C  
ATOM   1925  CG  PHE   251     -10.267  11.604 -20.096  1.00  0.00           C  
ATOM   1926  CD1 PHE   251      -8.936  12.014 -19.946  1.00  0.00           C  
ATOM   1927  CD2 PHE   251     -10.585  10.253 -19.941  1.00  0.00           C  
ATOM   1928  CE1 PHE   251      -7.924  11.071 -19.602  1.00  0.00           C  
ATOM   1929  CE2 PHE   251      -9.645   9.325 -19.458  1.00  0.00           C  
ATOM   1930  CZ  PHE   251      -8.262   9.677 -19.360  1.00  0.00           C  
ATOM   1931  N   THR   252     -10.639  10.570 -23.124  1.00  0.00           N  
ATOM   1932  CA  THR   252     -10.658   9.155 -23.638  1.00  0.00           C  
ATOM   1933  C   THR   252      -9.641   8.290 -22.912  1.00  0.00           C  
ATOM   1934  O   THR   252      -8.490   8.686 -22.755  1.00  0.00           O  
ATOM   1935  CB  THR   252     -10.404   8.997 -25.201  1.00  0.00           C  
ATOM   1936  CG2 THR   252     -10.794   7.644 -25.698  1.00  0.00           C  
ATOM   1937  OG1 THR   252     -11.342   9.911 -25.865  1.00  0.00           O  
ATOM   1938  N   GLY   253     -10.066   7.087 -22.444  1.00  0.00           N  
ATOM   1939  CA  GLY   253      -9.205   6.044 -21.855  1.00  0.00           C  
ATOM   1940  C   GLY   253      -8.230   5.278 -22.727  1.00  0.00           C  
ATOM   1941  O   GLY   253      -8.292   5.123 -23.914  1.00  0.00           O  
ATOM   1942  N   SER   254      -7.356   4.552 -22.038  1.00  0.00           N  
ATOM   1943  CA  SER   254      -6.362   3.607 -22.596  1.00  0.00           C  
ATOM   1944  C   SER   254      -5.829   2.632 -21.498  1.00  0.00           C  
ATOM   1945  O   SER   254      -5.501   3.034 -20.371  1.00  0.00           O  
ATOM   1946  CB  SER   254      -5.146   4.309 -23.239  1.00  0.00           C  
ATOM   1947  OG  SER   254      -4.291   3.268 -23.711  1.00  0.00           O  
ATOM   1948  N   CYX   255      -5.681   1.366 -21.876  1.00  0.00           N  
ATOM   1949  CA  CYX   255      -5.364   0.263 -20.976  1.00  0.00           C  
ATOM   1950  C   CYX   255      -3.816   0.222 -20.667  1.00  0.00           C  
ATOM   1951  O   CYX   255      -3.332  -0.625 -19.847  1.00  0.00           O  
ATOM   1952  CB  CYX   255      -5.903  -0.967 -21.641  1.00  0.00           C  
ATOM   1953  SG  CYX   255      -7.566  -1.221 -21.840  1.00  0.00           S  
ATOM   1954  N   THR   256      -3.041   1.050 -21.442  1.00  0.00           N  
ATOM   1955  CA  THR   256      -1.576   0.817 -21.451  1.00  0.00           C  
ATOM   1956  C   THR   256      -0.691   2.119 -21.310  1.00  0.00           C  
ATOM   1957  O   THR   256       0.458   2.001 -21.029  1.00  0.00           O  
ATOM   1958  CB  THR   256      -1.147   0.051 -22.650  1.00  0.00           C  
ATOM   1959  CG2 THR   256      -1.992  -1.261 -22.802  1.00  0.00           C  
ATOM   1960  OG1 THR   256      -1.327   0.883 -23.787  1.00  0.00           O  
ATOM   1961  N   SER   257      -1.360   3.302 -21.442  1.00  0.00           N  
ATOM   1962  CA  SER   257      -0.700   4.591 -21.654  1.00  0.00           C  
ATOM   1963  C   SER   257      -1.263   5.774 -20.744  1.00  0.00           C  
ATOM   1964  O   SER   257      -2.418   5.751 -20.369  1.00  0.00           O  
ATOM   1965  CB  SER   257      -0.877   4.975 -23.165  1.00  0.00           C  
ATOM   1966  OG  SER   257       0.055   4.377 -24.012  1.00  0.00           O  
ATOM   1967  N   PRO   258      -0.365   6.739 -20.362  1.00  0.00           N  
ATOM   1968  CA  PRO   258      -0.786   7.897 -19.551  1.00  0.00           C  
ATOM   1969  C   PRO   258      -1.660   8.790 -20.455  1.00  0.00           C  
ATOM   1970  O   PRO   258      -1.101   9.478 -21.347  1.00  0.00           O  
ATOM   1971  CB  PRO   258       0.547   8.537 -19.084  1.00  0.00           C  
ATOM   1972  CG  PRO   258       1.549   8.108 -20.166  1.00  0.00           C  
ATOM   1973  CD  PRO   258       1.058   6.793 -20.623  1.00  0.00           C  
ATOM   1974  N   MET   259      -2.981   8.690 -20.275  1.00  0.00           N  
ATOM   1975  CA  MET   259      -3.900   9.645 -20.957  1.00  0.00           C  
ATOM   1976  C   MET   259      -4.222  10.761 -20.026  1.00  0.00           C  
ATOM   1977  O   MET   259      -4.702  10.507 -18.879  1.00  0.00           O  
ATOM   1978  CB  MET   259      -5.170   8.857 -21.447  1.00  0.00           C  
ATOM   1979  CG  MET   259      -4.926   7.763 -22.499  1.00  0.00           C  
ATOM   1980  SD  MET   259      -3.898   8.272 -23.821  1.00  0.00           S  
ATOM   1981  CE  MET   259      -3.721   6.811 -24.684  1.00  0.00           C  
ATOM   1982  N   GLY   260      -3.996  11.961 -20.516  1.00  0.00           N  
ATOM   1983  CA  GLY   260      -4.268  13.288 -19.898  1.00  0.00           C  
ATOM   1984  C   GLY   260      -3.331  14.350 -20.354  1.00  0.00           C  
ATOM   1985  O   GLY   260      -2.524  14.093 -21.292  1.00  0.00           O  
ATOM   1986  N   ASN   261      -3.449  15.499 -19.729  1.00  0.00           N  
ATOM   1987  CA  ASN   261      -2.533  16.567 -20.085  1.00  0.00           C  
ATOM   1988  C   ASN   261      -2.234  17.261 -18.699  1.00  0.00           C  
ATOM   1989  O   ASN   261      -2.115  18.485 -18.740  1.00  0.00           O  
ATOM   1990  CB  ASN   261      -3.134  17.411 -21.197  1.00  0.00           C  
ATOM   1991  CG  ASN   261      -2.264  18.426 -21.785  1.00  0.00           C  
ATOM   1992  ND2 ASN   261      -2.895  19.132 -22.682  1.00  0.00           N  
ATOM   1993  OD1 ASN   261      -1.081  18.639 -21.513  1.00  0.00           O  
ATOM   1994  N   GLN   262      -2.087  16.648 -17.576  1.00  0.00           N  
ATOM   1995  CA  GLN   262      -1.817  17.354 -16.280  1.00  0.00           C  
ATOM   1996  C   GLN   262      -0.714  16.660 -15.527  1.00  0.00           C  
ATOM   1997  O   GLN   262      -0.863  15.588 -14.902  1.00  0.00           O  
ATOM   1998  CB  GLN   262      -3.081  17.474 -15.391  1.00  0.00           C  
ATOM   1999  CG  GLN   262      -4.189  18.343 -15.999  1.00  0.00           C  
ATOM   2000  CD  GLN   262      -4.862  17.696 -17.158  1.00  0.00           C  
ATOM   2001  NE2 GLN   262      -5.387  18.573 -18.008  1.00  0.00           N  
ATOM   2002  OE1 GLN   262      -4.959  16.487 -17.286  1.00  0.00           O  
ATOM   2003  N   GLY   263       0.373  17.359 -15.472  1.00  0.00           N  
ATOM   2004  CA  GLY   263       1.725  16.887 -14.939  1.00  0.00           C  
ATOM   2005  C   GLY   263       1.772  16.480 -13.420  1.00  0.00           C  
ATOM   2006  O   GLY   263       2.080  15.328 -13.192  1.00  0.00           O  
ATOM   2007  N   TYR   264       1.245  17.303 -12.491  1.00  0.00           N  
ATOM   2008  CA  TYR   264       1.352  16.959 -11.019  1.00  0.00           C  
ATOM   2009  C   TYR   264       0.336  15.858 -10.606  1.00  0.00           C  
ATOM   2010  O   TYR   264      -0.424  15.309 -11.443  1.00  0.00           O  
ATOM   2011  CB  TYR   264       1.109  18.272 -10.251  1.00  0.00           C  
ATOM   2012  CG  TYR   264       1.281  18.210  -8.790  1.00  0.00           C  
ATOM   2013  CD1 TYR   264       2.490  17.824  -8.207  1.00  0.00           C  
ATOM   2014  CD2 TYR   264       0.271  18.634  -7.869  1.00  0.00           C  
ATOM   2015  CE1 TYR   264       2.772  17.858  -6.851  1.00  0.00           C  
ATOM   2016  CE2 TYR   264       0.481  18.736  -6.513  1.00  0.00           C  
ATOM   2017  CZ  TYR   264       1.704  18.222  -5.983  1.00  0.00           C  
ATOM   2018  OH  TYR   264       1.928  18.135  -4.652  1.00  0.00           O  
ATOM   2019  N   GLY   265       0.205  15.525  -9.297  1.00  0.00           N  
ATOM   2020  CA  GLY   265      -0.387  14.253  -8.964  1.00  0.00           C  
ATOM   2021  C   GLY   265      -0.756  14.180  -7.460  1.00  0.00           C  
ATOM   2022  O   GLY   265      -0.270  14.912  -6.570  1.00  0.00           O  
ATOM   2023  N   VAL   266      -1.593  13.225  -7.169  1.00  0.00           N  
ATOM   2024  CA  VAL   266      -1.771  12.680  -5.808  1.00  0.00           C  
ATOM   2025  C   VAL   266      -1.924  11.114  -5.748  1.00  0.00           C  
ATOM   2026  O   VAL   266      -2.290  10.550  -6.811  1.00  0.00           O  
ATOM   2027  CB  VAL   266      -2.914  13.480  -5.167  1.00  0.00           C  
ATOM   2028  CG1 VAL   266      -4.250  13.217  -5.872  1.00  0.00           C  
ATOM   2029  CG2 VAL   266      -2.958  13.184  -3.686  1.00  0.00           C  
ATOM   2030  N   LYN   267      -1.676  10.394  -4.627  1.00  0.00           N  
ATOM   2031  CA  LYN   267      -2.062   8.942  -4.486  1.00  0.00           C  
ATOM   2032  C   LYN   267      -3.562   8.780  -4.330  1.00  0.00           C  
ATOM   2033  O   LYN   267      -4.205   9.514  -3.535  1.00  0.00           O  
ATOM   2034  CB  LYN   267      -1.258   8.429  -3.292  1.00  0.00           C  
ATOM   2035  CG  LYN   267      -1.457   6.965  -2.989  1.00  0.00           C  
ATOM   2036  CD  LYN   267      -1.480   6.630  -1.519  1.00  0.00           C  
ATOM   2037  CE  LYN   267      -1.979   5.231  -1.238  1.00  0.00           C  
ATOM   2038  NZ  LYN   267      -1.152   4.174  -1.851  1.00  0.00           N  
ATOM   2039  N   GLY   268      -4.055   7.719  -4.960  1.00  0.00           N  
ATOM   2040  CA  GLY   268      -5.369   7.136  -4.654  1.00  0.00           C  
ATOM   2041  C   GLY   268      -5.737   5.934  -5.476  1.00  0.00           C  
ATOM   2042  O   GLY   268      -4.938   5.493  -6.300  1.00  0.00           O  
ATOM   2043  N   PHE   269      -6.860   5.344  -5.188  1.00  0.00           N  
ATOM   2044  CA  PHE   269      -7.143   3.892  -5.317  1.00  0.00           C  
ATOM   2045  C   PHE   269      -8.294   3.511  -6.304  1.00  0.00           C  
ATOM   2046  O   PHE   269      -9.045   4.390  -6.676  1.00  0.00           O  
ATOM   2047  CB  PHE   269      -7.370   3.276  -3.958  1.00  0.00           C  
ATOM   2048  CG  PHE   269      -8.688   3.730  -3.240  1.00  0.00           C  
ATOM   2049  CD1 PHE   269      -8.758   4.969  -2.582  1.00  0.00           C  
ATOM   2050  CD2 PHE   269      -9.853   2.919  -3.260  1.00  0.00           C  
ATOM   2051  CE1 PHE   269      -9.846   5.398  -1.852  1.00  0.00           C  
ATOM   2052  CE2 PHE   269     -11.021   3.386  -2.530  1.00  0.00           C  
ATOM   2053  CZ  PHE   269     -11.042   4.668  -1.940  1.00  0.00           C  
ATOM   2054  N   GLY   270      -8.357   2.219  -6.615  1.00  0.00           N  
ATOM   2055  CA  GLY   270      -9.580   1.694  -7.177  1.00  0.00           C  
ATOM   2056  C   GLY   270      -9.607   0.173  -6.884  1.00  0.00           C  
ATOM   2057  O   GLY   270      -8.593  -0.514  -7.042  1.00  0.00           O  
ATOM   2058  N   PHE   271     -10.862  -0.276  -6.673  1.00  0.00           N  
ATOM   2059  CA  PHE   271     -11.082  -1.681  -6.339  1.00  0.00           C  
ATOM   2060  C   PHE   271     -11.652  -2.497  -7.492  1.00  0.00           C  
ATOM   2061  O   PHE   271     -12.651  -2.145  -8.124  1.00  0.00           O  
ATOM   2062  CB  PHE   271     -11.916  -1.816  -5.063  1.00  0.00           C  
ATOM   2063  CG  PHE   271     -11.223  -1.813  -3.764  1.00  0.00           C  
ATOM   2064  CD1 PHE   271     -11.492  -0.908  -2.779  1.00  0.00           C  
ATOM   2065  CD2 PHE   271     -10.248  -2.823  -3.533  1.00  0.00           C  
ATOM   2066  CE1 PHE   271     -10.848  -0.946  -1.491  1.00  0.00           C  
ATOM   2067  CE2 PHE   271      -9.634  -2.902  -2.237  1.00  0.00           C  
ATOM   2068  CZ  PHE   271      -9.923  -1.978  -1.211  1.00  0.00           C  
ATOM   2069  N   ARG   272     -10.979  -3.587  -7.768  1.00  0.00           N  
ATOM   2070  CA  ARG   272     -11.458  -4.585  -8.795  1.00  0.00           C  
ATOM   2071  C   ARG   272     -12.816  -5.137  -8.239  1.00  0.00           C  
ATOM   2072  O   ARG   272     -12.928  -5.336  -7.046  1.00  0.00           O  
ATOM   2073  CB  ARG   272     -10.436  -5.628  -9.075  1.00  0.00           C  
ATOM   2074  CG  ARG   272     -10.985  -6.534 -10.220  1.00  0.00           C  
ATOM   2075  CD  ARG   272      -9.872  -7.521 -10.637  1.00  0.00           C  
ATOM   2076  NE  ARG   272     -10.242  -8.312 -11.837  1.00  0.00           N  
ATOM   2077  CZ  ARG   272      -9.448  -9.053 -12.641  1.00  0.00           C  
ATOM   2078  NH1 ARG   272      -8.277  -9.403 -12.277  1.00  0.00           N1+
ATOM   2079  NH2 ARG   272      -9.914  -9.639 -13.695  1.00  0.00           N  
ATOM   2080  N   GLN   273     -13.678  -5.453  -9.210  1.00  0.00           N  
ATOM   2081  CA  GLN   273     -14.889  -6.214  -8.909  1.00  0.00           C  
ATOM   2082  C   GLN   273     -15.307  -7.135 -10.133  1.00  0.00           C  
ATOM   2083  O   GLN   273     -16.093  -6.681 -11.029  1.00  0.00           O  
ATOM   2084  CB  GLN   273     -16.020  -5.169  -8.760  1.00  0.00           C  
ATOM   2085  CG  GLN   273     -15.882  -4.180  -7.657  1.00  0.00           C  
ATOM   2086  CD  GLN   273     -16.180  -4.728  -6.277  1.00  0.00           C  
ATOM   2087  NE2 GLN   273     -15.451  -5.653  -5.697  1.00  0.00           N  
ATOM   2088  OE1 GLN   273     -16.949  -4.215  -5.501  1.00  0.00           O  
ATOM   2089  N   GLY   274     -14.534  -8.214 -10.377  1.00  0.00           N  
ATOM   2090  CA  GLY   274     -14.535  -8.967 -11.601  1.00  0.00           C  
ATOM   2091  C   GLY   274     -13.952  -8.188 -12.820  1.00  0.00           C  
ATOM   2092  O   GLY   274     -12.723  -8.010 -13.010  1.00  0.00           O  
ATOM   2093  N   THR   275     -14.930  -7.741 -13.639  1.00  0.00           N  
ATOM   2094  CA  THR   275     -14.649  -6.888 -14.840  1.00  0.00           C  
ATOM   2095  C   THR   275     -14.801  -5.381 -14.485  1.00  0.00           C  
ATOM   2096  O   THR   275     -14.385  -4.559 -15.255  1.00  0.00           O  
ATOM   2097  CB  THR   275     -15.638  -7.282 -15.975  1.00  0.00           C  
ATOM   2098  CG2 THR   275     -15.376  -8.734 -16.427  1.00  0.00           C  
ATOM   2099  OG1 THR   275     -17.014  -7.322 -15.453  1.00  0.00           O  
ATOM   2100  N   ASP   276     -15.561  -5.047 -13.424  1.00  0.00           N  
ATOM   2101  CA  ASP   276     -15.881  -3.644 -13.034  1.00  0.00           C  
ATOM   2102  C   ASP   276     -14.891  -3.144 -12.126  1.00  0.00           C  
ATOM   2103  O   ASP   276     -14.097  -3.828 -11.516  1.00  0.00           O  
ATOM   2104  CB  ASP   276     -17.320  -3.557 -12.489  1.00  0.00           C  
ATOM   2105  CG  ASP   276     -18.458  -4.224 -13.254  1.00  0.00           C  
ATOM   2106  OD1 ASP   276     -19.512  -4.483 -12.605  1.00  0.00           O  
ATOM   2107  OD2 ASP   276     -18.276  -4.635 -14.425  1.00  0.00           O1-
ATOM   2108  N   VAL   277     -14.937  -1.809 -11.945  1.00  0.00           N  
ATOM   2109  CA  VAL   277     -14.030  -1.129 -11.072  1.00  0.00           C  
ATOM   2110  C   VAL   277     -14.791  -0.008 -10.246  1.00  0.00           C  
ATOM   2111  O   VAL   277     -15.460   0.867 -10.778  1.00  0.00           O  
ATOM   2112  CB  VAL   277     -12.839  -0.592 -11.881  1.00  0.00           C  
ATOM   2113  CG1 VAL   277     -13.183   0.436 -12.974  1.00  0.00           C  
ATOM   2114  CG2 VAL   277     -11.484  -0.166 -11.280  1.00  0.00           C  
ATOM   2115  N   TRP   278     -14.518  -0.013  -8.942  1.00  0.00           N  
ATOM   2116  CA  TRP   278     -14.551   1.171  -8.075  1.00  0.00           C  
ATOM   2117  C   TRP   278     -13.315   2.066  -8.142  1.00  0.00           C  
ATOM   2118  O   TRP   278     -12.235   1.568  -8.224  1.00  0.00           O  
ATOM   2119  CB  TRP   278     -14.781   0.713  -6.652  1.00  0.00           C  
ATOM   2120  CG  TRP   278     -16.106   0.136  -6.266  1.00  0.00           C  
ATOM   2121  CD1 TRP   278     -16.445  -1.163  -6.170  1.00  0.00           C  
ATOM   2122  CD2 TRP   278     -17.273   0.846  -5.948  1.00  0.00           C  
ATOM   2123  CE2 TRP   278     -18.341  -0.010  -5.738  1.00  0.00           C  
ATOM   2124  CE3 TRP   278     -17.588   2.232  -5.969  1.00  0.00           C  
ATOM   2125  NE1 TRP   278     -17.806  -1.266  -5.920  1.00  0.00           N  
ATOM   2126  CZ2 TRP   278     -19.681   0.379  -5.533  1.00  0.00           C  
ATOM   2127  CZ3 TRP   278     -18.879   2.680  -5.702  1.00  0.00           C  
ATOM   2128  CH2 TRP   278     -19.898   1.772  -5.392  1.00  0.00           C  
ATOM   2129  N   MET   279     -13.489   3.394  -8.163  1.00  0.00           N  
ATOM   2130  CA  MET   279     -12.375   4.324  -8.141  1.00  0.00           C  
ATOM   2131  C   MET   279     -12.668   5.617  -7.394  1.00  0.00           C  
ATOM   2132  O   MET   279     -13.736   6.150  -7.471  1.00  0.00           O  
ATOM   2133  CB  MET   279     -11.875   4.795  -9.501  1.00  0.00           C  
ATOM   2134  CG  MET   279     -12.829   5.223 -10.620  1.00  0.00           C  
ATOM   2135  SD  MET   279     -12.004   6.043 -12.065  1.00  0.00           S  
ATOM   2136  CE  MET   279     -11.059   4.654 -12.867  1.00  0.00           C  
ATOM   2137  N   GLY   280     -11.737   6.036  -6.469  1.00  0.00           N  
ATOM   2138  CA  GLY   280     -11.879   7.208  -5.624  1.00  0.00           C  
ATOM   2139  C   GLY   280     -11.182   8.411  -6.258  1.00  0.00           C  
ATOM   2140  O   GLY   280     -10.149   8.232  -6.991  1.00  0.00           O  
ATOM   2141  N   ARG   281     -11.745   9.606  -6.078  1.00  0.00           N  
ATOM   2142  CA  ARG   281     -11.051  10.790  -6.453  1.00  0.00           C  
ATOM   2143  C   ARG   281     -11.395  11.977  -5.530  1.00  0.00           C  
ATOM   2144  O   ARG   281     -12.364  11.966  -4.792  1.00  0.00           O  
ATOM   2145  CB  ARG   281     -11.287  11.031  -7.909  1.00  0.00           C  
ATOM   2146  CG  ARG   281     -12.736  11.278  -8.330  1.00  0.00           C  
ATOM   2147  CD  ARG   281     -12.828  11.403  -9.838  1.00  0.00           C  
ATOM   2148  NE  ARG   281     -14.190  11.803 -10.303  1.00  0.00           N  
ATOM   2149  CZ  ARG   281     -14.510  12.145 -11.527  1.00  0.00           C  
ATOM   2150  NH1 ARG   281     -15.750  12.361 -11.806  1.00  0.00           N1+
ATOM   2151  NH2 ARG   281     -13.621  12.361 -12.510  1.00  0.00           N  
ATOM   2152  N   THR   282     -10.574  13.093  -5.555  1.00  0.00           N  
ATOM   2153  CA  THR   282     -11.064  14.378  -5.001  1.00  0.00           C  
ATOM   2154  C   THR   282     -12.193  14.974  -5.867  1.00  0.00           C  
ATOM   2155  O   THR   282     -12.273  14.720  -7.087  1.00  0.00           O  
ATOM   2156  CB  THR   282      -9.924  15.436  -4.894  1.00  0.00           C  
ATOM   2157  CG2 THR   282      -8.718  15.031  -4.021  1.00  0.00           C  
ATOM   2158  OG1 THR   282      -9.404  15.865  -6.175  1.00  0.00           O  
ATOM   2159  N   ILE   283     -13.076  15.821  -5.292  1.00  0.00           N  
ATOM   2160  CA  ILE   283     -14.088  16.488  -6.094  1.00  0.00           C  
ATOM   2161  C   ILE   283     -13.507  17.644  -6.912  1.00  0.00           C  
ATOM   2162  O   ILE   283     -13.834  17.725  -8.084  1.00  0.00           O  
ATOM   2163  CB  ILE   283     -15.217  16.890  -5.176  1.00  0.00           C  
ATOM   2164  CG1 ILE   283     -15.877  15.753  -4.389  1.00  0.00           C  
ATOM   2165  CG2 ILE   283     -16.373  17.690  -5.856  1.00  0.00           C  
ATOM   2166  CD1 ILE   283     -17.017  16.071  -3.382  1.00  0.00           C  
ATOM   2167  N   SER   284     -12.588  18.466  -6.405  1.00  0.00           N  
ATOM   2168  CA  SER   284     -11.863  19.375  -7.238  1.00  0.00           C  
ATOM   2169  C   SER   284     -11.047  18.703  -8.319  1.00  0.00           C  
ATOM   2170  O   SER   284     -10.382  17.667  -8.073  1.00  0.00           O  
ATOM   2171  CB  SER   284     -11.161  20.259  -6.281  1.00  0.00           C  
ATOM   2172  OG  SER   284     -10.186  21.039  -6.975  1.00  0.00           O  
ATOM   2173  N   ARG   285     -10.905  19.442  -9.485  1.00  0.00           N  
ATOM   2174  CA  ARG   285      -9.995  19.152 -10.603  1.00  0.00           C  
ATOM   2175  C   ARG   285      -8.630  19.891 -10.393  1.00  0.00           C  
ATOM   2176  O   ARG   285      -7.725  19.571 -11.162  1.00  0.00           O  
ATOM   2177  CB  ARG   285     -10.785  19.548 -11.882  1.00  0.00           C  
ATOM   2178  CG  ARG   285     -11.946  18.718 -12.262  1.00  0.00           C  
ATOM   2179  CD  ARG   285     -12.591  19.314 -13.482  1.00  0.00           C  
ATOM   2180  NE  ARG   285     -13.855  18.662 -13.839  1.00  0.00           N  
ATOM   2181  CZ  ARG   285     -14.671  18.690 -14.918  1.00  0.00           C  
ATOM   2182  NH1 ARG   285     -14.601  19.465 -15.984  1.00  0.00           N1+
ATOM   2183  NH2 ARG   285     -15.697  17.934 -15.005  1.00  0.00           N  
ATOM   2184  N   THR   286      -8.490  20.919  -9.559  1.00  0.00           N  
ATOM   2185  CA  THR   286      -7.376  21.849  -9.546  1.00  0.00           C  
ATOM   2186  C   THR   286      -6.787  22.017  -8.163  1.00  0.00           C  
ATOM   2187  O   THR   286      -5.946  22.925  -7.884  1.00  0.00           O  
ATOM   2188  CB  THR   286      -7.744  23.270 -10.097  1.00  0.00           C  
ATOM   2189  CG2 THR   286      -8.618  23.283 -11.358  1.00  0.00           C  
ATOM   2190  OG1 THR   286      -8.439  23.969  -9.154  1.00  0.00           O  
ATOM   2191  N   SER   287      -7.386  21.277  -7.223  1.00  0.00           N  
ATOM   2192  CA  SER   287      -6.926  21.393  -5.833  1.00  0.00           C  
ATOM   2193  C   SER   287      -7.245  20.141  -4.995  1.00  0.00           C  
ATOM   2194  O   SER   287      -8.261  19.478  -5.188  1.00  0.00           O  
ATOM   2195  CB  SER   287      -7.567  22.632  -5.182  1.00  0.00           C  
ATOM   2196  OG  SER   287      -8.957  22.533  -5.062  1.00  0.00           O  
ATOM   2197  N   ARG   288      -6.452  19.824  -4.004  1.00  0.00           N  
ATOM   2198  CA  ARG   288      -6.626  18.762  -3.069  1.00  0.00           C  
ATOM   2199  C   ARG   288      -7.841  18.870  -2.110  1.00  0.00           C  
ATOM   2200  O   ARG   288      -7.662  19.217  -0.917  1.00  0.00           O  
ATOM   2201  CB  ARG   288      -5.290  18.506  -2.410  1.00  0.00           C  
ATOM   2202  CG  ARG   288      -4.402  17.681  -3.385  1.00  0.00           C  
ATOM   2203  CD  ARG   288      -3.018  17.515  -2.692  1.00  0.00           C  
ATOM   2204  NE  ARG   288      -2.005  16.910  -3.579  1.00  0.00           N  
ATOM   2205  CZ  ARG   288      -0.851  16.410  -3.229  1.00  0.00           C  
ATOM   2206  NH1 ARG   288      -0.130  15.952  -4.175  1.00  0.00           N1+
ATOM   2207  NH2 ARG   288      -0.354  16.314  -2.086  1.00  0.00           N  
ATOM   2208  N   SER   289      -9.052  18.766  -2.679  1.00  0.00           N  
ATOM   2209  CA  SER   289     -10.230  19.294  -2.007  1.00  0.00           C  
ATOM   2210  C   SER   289     -11.391  18.307  -2.162  1.00  0.00           C  
ATOM   2211  O   SER   289     -11.789  17.873  -3.241  1.00  0.00           O  
ATOM   2212  CB  SER   289     -10.636  20.636  -2.611  1.00  0.00           C  
ATOM   2213  OG  SER   289      -9.711  21.658  -2.087  1.00  0.00           O  
ATOM   2214  N   GLY   290     -11.969  17.953  -1.080  1.00  0.00           N  
ATOM   2215  CA  GLY   290     -13.051  16.965  -1.134  1.00  0.00           C  
ATOM   2216  C   GLY   290     -12.561  15.513  -1.453  1.00  0.00           C  
ATOM   2217  O   GLY   290     -11.344  15.290  -1.625  1.00  0.00           O  
ATOM   2218  N   PHE   291     -13.505  14.595  -1.453  1.00  0.00           N  
ATOM   2219  CA  PHE   291     -13.405  13.167  -1.806  1.00  0.00           C  
ATOM   2220  C   PHE   291     -14.801  12.602  -2.151  1.00  0.00           C  
ATOM   2221  O   PHE   291     -15.863  12.854  -1.547  1.00  0.00           O  
ATOM   2222  CB  PHE   291     -12.746  12.392  -0.641  1.00  0.00           C  
ATOM   2223  CG  PHE   291     -12.140  11.184  -1.011  1.00  0.00           C  
ATOM   2224  CD1 PHE   291     -10.891  11.187  -1.666  1.00  0.00           C  
ATOM   2225  CD2 PHE   291     -12.908  10.000  -1.048  1.00  0.00           C  
ATOM   2226  CE1 PHE   291     -10.382  10.023  -2.256  1.00  0.00           C  
ATOM   2227  CE2 PHE   291     -12.469   8.859  -1.758  1.00  0.00           C  
ATOM   2228  CZ  PHE   291     -11.172   8.869  -2.282  1.00  0.00           C  
ATOM   2229  N   GLU   292     -14.793  11.927  -3.313  1.00  0.00           N  
ATOM   2230  CA  GLU   292     -15.811  11.086  -3.902  1.00  0.00           C  
ATOM   2231  C   GLU   292     -15.391   9.696  -4.340  1.00  0.00           C  
ATOM   2232  O   GLU   292     -14.193   9.476  -4.622  1.00  0.00           O  
ATOM   2233  CB  GLU   292     -16.601  11.886  -5.008  1.00  0.00           C  
ATOM   2234  CG  GLU   292     -15.648  12.091  -6.230  1.00  0.00           C  
ATOM   2235  CD  GLU   292     -16.432  12.656  -7.503  1.00  0.00           C  
ATOM   2236  OE1 GLU   292     -16.377  12.061  -8.621  1.00  0.00           O  
ATOM   2237  OE2 GLU   292     -17.111  13.663  -7.440  1.00  0.00           O1-
ATOM   2238  N   ILE   293     -16.372   8.795  -4.580  1.00  0.00           N  
ATOM   2239  CA  ILE   293     -16.061   7.466  -5.088  1.00  0.00           C  
ATOM   2240  C   ILE   293     -17.210   6.830  -5.922  1.00  0.00           C  
ATOM   2241  O   ILE   293     -18.386   6.857  -5.526  1.00  0.00           O  
ATOM   2242  CB  ILE   293     -15.541   6.538  -3.889  1.00  0.00           C  
ATOM   2243  CG1 ILE   293     -15.079   5.151  -4.397  1.00  0.00           C  
ATOM   2244  CG2 ILE   293     -16.608   6.186  -2.833  1.00  0.00           C  
ATOM   2245  CD1 ILE   293     -14.157   4.328  -3.440  1.00  0.00           C  
ATOM   2246  N   LEU   294     -16.843   6.222  -7.097  1.00  0.00           N  
ATOM   2247  CA  LEU   294     -17.641   5.783  -8.251  1.00  0.00           C  
ATOM   2248  C   LEU   294     -17.249   4.376  -8.790  1.00  0.00           C  
ATOM   2249  O   LEU   294     -16.073   4.035  -8.736  1.00  0.00           O  
ATOM   2250  CB  LEU   294     -17.635   6.839  -9.379  1.00  0.00           C  
ATOM   2251  CG  LEU   294     -16.178   7.285  -9.707  1.00  0.00           C  
ATOM   2252  CD1 LEU   294     -15.897   7.217 -11.217  1.00  0.00           C  
ATOM   2253  CD2 LEU   294     -15.830   8.707  -9.189  1.00  0.00           C  
ATOM   2254  N   ARG   295     -18.259   3.592  -9.258  1.00  0.00           N  
ATOM   2255  CA  ARG   295     -18.087   2.273  -9.887  1.00  0.00           C  
ATOM   2256  C   ARG   295     -18.340   2.374 -11.377  1.00  0.00           C  
ATOM   2257  O   ARG   295     -19.346   2.957 -11.722  1.00  0.00           O  
ATOM   2258  CB  ARG   295     -18.949   1.274  -9.148  1.00  0.00           C  
ATOM   2259  CG  ARG   295     -18.728  -0.137  -9.669  1.00  0.00           C  
ATOM   2260  CD  ARG   295     -19.658  -1.174  -9.013  1.00  0.00           C  
ATOM   2261  NE  ARG   295     -19.735  -2.453  -9.774  1.00  0.00           N  
ATOM   2262  CZ  ARG   295     -19.972  -3.646  -9.203  1.00  0.00           C  
ATOM   2263  NH1 ARG   295     -20.106  -3.767  -7.938  1.00  0.00           N1+
ATOM   2264  NH2 ARG   295     -19.924  -4.694  -9.905  1.00  0.00           N  
ATOM   2265  N   ILE   296     -17.615   1.665 -12.281  1.00  0.00           N  
ATOM   2266  CA  ILE   296     -17.728   1.788 -13.759  1.00  0.00           C  
ATOM   2267  C   ILE   296     -17.785   0.416 -14.403  1.00  0.00           C  
ATOM   2268  O   ILE   296     -16.904  -0.439 -14.058  1.00  0.00           O  
ATOM   2269  CB  ILE   296     -16.514   2.557 -14.301  1.00  0.00           C  
ATOM   2270  CG1 ILE   296     -16.417   4.014 -13.764  1.00  0.00           C  
ATOM   2271  CG2 ILE   296     -16.335   2.576 -15.789  1.00  0.00           C  
ATOM   2272  CD1 ILE   296     -15.319   4.945 -14.122  1.00  0.00           C  
ATOM   2273  N   LYS   297     -18.809   0.062 -15.207  1.00  0.00           N  
ATOM   2274  CA  LYS   297     -19.068  -1.276 -15.762  1.00  0.00           C  
ATOM   2275  C   LYS   297     -18.027  -1.707 -16.763  1.00  0.00           C  
ATOM   2276  O   LYS   297     -17.681  -0.855 -17.593  1.00  0.00           O  
ATOM   2277  CB  LYS   297     -20.461  -1.254 -16.349  1.00  0.00           C  
ATOM   2278  CG  LYS   297     -21.011  -2.674 -16.700  1.00  0.00           C  
ATOM   2279  CD  LYS   297     -21.393  -3.519 -15.460  1.00  0.00           C  
ATOM   2280  CE  LYS   297     -21.651  -4.951 -15.898  1.00  0.00           C  
ATOM   2281  NZ  LYS   297     -20.378  -5.710 -15.866  1.00  0.00           N1+
ATOM   2282  N   ASN   298     -17.514  -2.988 -16.776  1.00  0.00           N  
ATOM   2283  CA  ASN   298     -16.444  -3.483 -17.619  1.00  0.00           C  
ATOM   2284  C   ASN   298     -15.067  -2.719 -17.578  1.00  0.00           C  
ATOM   2285  O   ASN   298     -14.121  -3.038 -18.366  1.00  0.00           O  
ATOM   2286  CB  ASN   298     -16.923  -3.607 -19.069  1.00  0.00           C  
ATOM   2287  CG  ASN   298     -18.250  -4.247 -19.216  1.00  0.00           C  
ATOM   2288  ND2 ASN   298     -18.835  -4.191 -20.402  1.00  0.00           N  
ATOM   2289  OD1 ASN   298     -18.842  -4.827 -18.291  1.00  0.00           O  
ATOM   2290  N   GLY   299     -14.866  -1.814 -16.617  1.00  0.00           N  
ATOM   2291  CA  GLY   299     -13.793  -0.751 -16.730  1.00  0.00           C  
ATOM   2292  C   GLY   299     -12.499  -1.292 -16.261  1.00  0.00           C  
ATOM   2293  O   GLY   299     -11.514  -0.601 -16.027  1.00  0.00           O  
ATOM   2294  N   TRP   300     -12.330  -2.598 -15.989  1.00  0.00           N  
ATOM   2295  CA  TRP   300     -11.049  -3.289 -15.874  1.00  0.00           C  
ATOM   2296  C   TRP   300     -10.523  -3.729 -17.212  1.00  0.00           C  
ATOM   2297  O   TRP   300      -9.384  -3.438 -17.519  1.00  0.00           O  
ATOM   2298  CB  TRP   300     -11.202  -4.425 -14.810  1.00  0.00           C  
ATOM   2299  CG  TRP   300      -9.897  -4.984 -14.431  1.00  0.00           C  
ATOM   2300  CD1 TRP   300      -9.270  -6.013 -15.086  1.00  0.00           C  
ATOM   2301  CD2 TRP   300      -8.999  -4.508 -13.415  1.00  0.00           C  
ATOM   2302  CE2 TRP   300      -7.823  -5.389 -13.367  1.00  0.00           C  
ATOM   2303  CE3 TRP   300      -9.059  -3.467 -12.503  1.00  0.00           C  
ATOM   2304  NE1 TRP   300      -7.996  -6.118 -14.503  1.00  0.00           N  
ATOM   2305  CZ2 TRP   300      -6.770  -5.117 -12.475  1.00  0.00           C  
ATOM   2306  CZ3 TRP   300      -8.095  -3.310 -11.485  1.00  0.00           C  
ATOM   2307  CH2 TRP   300      -6.920  -4.129 -11.496  1.00  0.00           C  
ATOM   2308  N   THR   301     -11.370  -4.554 -17.878  1.00  0.00           N  
ATOM   2309  CA  THR   301     -11.050  -5.269 -19.177  1.00  0.00           C  
ATOM   2310  C   THR   301     -11.210  -4.372 -20.442  1.00  0.00           C  
ATOM   2311  O   THR   301     -10.562  -4.600 -21.452  1.00  0.00           O  
ATOM   2312  CB  THR   301     -11.836  -6.633 -19.209  1.00  0.00           C  
ATOM   2313  CG2 THR   301     -11.196  -7.735 -18.455  1.00  0.00           C  
ATOM   2314  OG1 THR   301     -13.116  -6.534 -18.632  1.00  0.00           O  
ATOM   2315  N   GLN   302     -12.020  -3.310 -20.329  1.00  0.00           N  
ATOM   2316  CA  GLN   302     -12.330  -2.468 -21.518  1.00  0.00           C  
ATOM   2317  C   GLN   302     -12.181  -1.017 -21.121  1.00  0.00           C  
ATOM   2318  O   GLN   302     -12.113  -0.600 -19.976  1.00  0.00           O  
ATOM   2319  CB  GLN   302     -13.790  -2.785 -21.836  1.00  0.00           C  
ATOM   2320  CG  GLN   302     -14.163  -4.229 -21.965  1.00  0.00           C  
ATOM   2321  CD  GLN   302     -15.659  -4.382 -22.099  1.00  0.00           C  
ATOM   2322  NE2 GLN   302     -16.155  -5.626 -22.274  1.00  0.00           N  
ATOM   2323  OE1 GLN   302     -16.465  -3.435 -22.140  1.00  0.00           O  
ATOM   2324  N   THR   303     -12.133  -0.134 -22.143  1.00  0.00           N  
ATOM   2325  CA  THR   303     -11.900   1.338 -22.035  1.00  0.00           C  
ATOM   2326  C   THR   303     -13.123   2.189 -21.474  1.00  0.00           C  
ATOM   2327  O   THR   303     -13.397   3.278 -21.903  1.00  0.00           O  
ATOM   2328  CB  THR   303     -11.393   1.897 -23.332  1.00  0.00           C  
ATOM   2329  CG2 THR   303      -9.865   1.455 -23.346  1.00  0.00           C  
ATOM   2330  OG1 THR   303     -12.070   1.440 -24.495  1.00  0.00           O  
ATOM   2331  N   SER   304     -13.962   1.498 -20.645  1.00  0.00           N  
ATOM   2332  CA  SER   304     -15.403   1.903 -20.360  1.00  0.00           C  
ATOM   2333  C   SER   304     -15.526   3.324 -19.778  1.00  0.00           C  
ATOM   2334  O   SER   304     -14.885   3.655 -18.759  1.00  0.00           O  
ATOM   2335  CB  SER   304     -15.961   0.948 -19.226  1.00  0.00           C  
ATOM   2336  OG  SER   304     -17.292   1.356 -18.980  1.00  0.00           O  
ATOM   2337  N   LYS   305     -16.524   4.111 -20.236  1.00  0.00           N  
ATOM   2338  CA  LYS   305     -17.015   5.300 -19.515  1.00  0.00           C  
ATOM   2339  C   LYS   305     -18.252   5.072 -18.687  1.00  0.00           C  
ATOM   2340  O   LYS   305     -18.647   5.974 -17.964  1.00  0.00           O  
ATOM   2341  CB  LYS   305     -17.252   6.488 -20.532  1.00  0.00           C  
ATOM   2342  CG  LYS   305     -15.906   6.685 -21.249  1.00  0.00           C  
ATOM   2343  CD  LYS   305     -15.751   8.031 -21.976  1.00  0.00           C  
ATOM   2344  CE  LYS   305     -16.044   9.341 -21.169  1.00  0.00           C  
ATOM   2345  NZ  LYS   305     -15.535  10.494 -21.897  1.00  0.00           N1+
ATOM   2346  N   GLU   306     -18.931   3.962 -18.770  1.00  0.00           N  
ATOM   2347  CA  GLU   306     -20.276   3.737 -18.113  1.00  0.00           C  
ATOM   2348  C   GLU   306     -20.244   3.600 -16.566  1.00  0.00           C  
ATOM   2349  O   GLU   306     -20.042   2.516 -16.007  1.00  0.00           O  
ATOM   2350  CB  GLU   306     -20.966   2.587 -18.858  1.00  0.00           C  
ATOM   2351  CG  GLU   306     -22.438   2.295 -18.365  1.00  0.00           C  
ATOM   2352  CD  GLU   306     -23.178   1.259 -19.277  1.00  0.00           C  
ATOM   2353  OE1 GLU   306     -22.635   0.186 -19.554  1.00  0.00           O  
ATOM   2354  OE2 GLU   306     -24.387   1.436 -19.577  1.00  0.00           O1-
ATOM   2355  N   GLN   307     -20.353   4.716 -15.823  1.00  0.00           N  
ATOM   2356  CA  GLN   307     -20.384   4.791 -14.370  1.00  0.00           C  
ATOM   2357  C   GLN   307     -21.760   4.231 -13.894  1.00  0.00           C  
ATOM   2358  O   GLN   307     -22.781   4.660 -14.464  1.00  0.00           O  
ATOM   2359  CB  GLN   307     -20.316   6.228 -13.884  1.00  0.00           C  
ATOM   2360  CG  GLN   307     -20.266   6.293 -12.401  1.00  0.00           C  
ATOM   2361  CD  GLN   307     -20.417   7.719 -11.998  1.00  0.00           C  
ATOM   2362  NE2 GLN   307     -21.599   8.138 -11.680  1.00  0.00           N  
ATOM   2363  OE1 GLN   307     -19.499   8.498 -12.063  1.00  0.00           O  
ATOM   2364  N   ILE   308     -21.848   3.348 -12.902  1.00  0.00           N  
ATOM   2365  CA  ILE   308     -23.003   2.609 -12.309  1.00  0.00           C  
ATOM   2366  C   ILE   308     -23.314   2.718 -10.829  1.00  0.00           C  
ATOM   2367  O   ILE   308     -24.463   2.386 -10.473  1.00  0.00           O  
ATOM   2368  CB  ILE   308     -22.881   1.153 -12.723  1.00  0.00           C  
ATOM   2369  CG1 ILE   308     -21.695   0.417 -12.171  1.00  0.00           C  
ATOM   2370  CG2 ILE   308     -22.848   1.033 -14.347  1.00  0.00           C  
ATOM   2371  CD1 ILE   308     -21.787  -1.009 -12.386  1.00  0.00           C  
ATOM   2372  N   ARG   309     -22.474   3.258 -10.001  1.00  0.00           N  
ATOM   2373  CA  ARG   309     -22.809   3.640  -8.633  1.00  0.00           C  
ATOM   2374  C   ARG   309     -21.923   4.766  -8.277  1.00  0.00           C  
ATOM   2375  O   ARG   309     -20.758   4.812  -8.761  1.00  0.00           O  
ATOM   2376  CB  ARG   309     -22.553   2.541  -7.563  1.00  0.00           C  
ATOM   2377  CG  ARG   309     -23.267   1.246  -7.832  1.00  0.00           C  
ATOM   2378  CD  ARG   309     -24.783   1.349  -7.528  1.00  0.00           C  
ATOM   2379  NE  ARG   309     -25.370   0.018  -7.546  1.00  0.00           N  
ATOM   2380  CZ  ARG   309     -26.596  -0.413  -7.265  1.00  0.00           C  
ATOM   2381  NH1 ARG   309     -27.555   0.442  -7.000  1.00  0.00           N1+
ATOM   2382  NH2 ARG   309     -26.843  -1.678  -7.287  1.00  0.00           N  
ATOM   2383  N   LYS   310     -22.371   5.628  -7.305  1.00  0.00           N  
ATOM   2384  CA  LYS   310     -21.518   6.727  -6.750  1.00  0.00           C  
ATOM   2385  C   LYS   310     -21.835   7.210  -5.378  1.00  0.00           C  
ATOM   2386  O   LYS   310     -22.980   7.269  -5.061  1.00  0.00           O  
ATOM   2387  CB  LYS   310     -21.557   7.947  -7.693  1.00  0.00           C  
ATOM   2388  CG  LYS   310     -20.592   9.125  -7.374  1.00  0.00           C  
ATOM   2389  CD  LYS   310     -20.540  10.286  -8.318  1.00  0.00           C  
ATOM   2390  CE  LYS   310     -19.452  11.264  -7.934  1.00  0.00           C  
ATOM   2391  NZ  LYS   310     -19.523  12.480  -8.798  1.00  0.00           N1+
ATOM   2392  N   GLN   311     -20.841   7.543  -4.555  1.00  0.00           N  
ATOM   2393  CA  GLN   311     -21.040   8.210  -3.276  1.00  0.00           C  
ATOM   2394  C   GLN   311     -20.073   9.402  -3.047  1.00  0.00           C  
ATOM   2395  O   GLN   311     -18.917   9.407  -3.533  1.00  0.00           O  
ATOM   2396  CB  GLN   311     -21.207   7.222  -2.138  1.00  0.00           C  
ATOM   2397  CG  GLN   311     -19.995   6.281  -1.762  1.00  0.00           C  
ATOM   2398  CD  GLN   311     -20.253   5.311  -0.605  1.00  0.00           C  
ATOM   2399  NE2 GLN   311     -20.306   5.692   0.637  1.00  0.00           N  
ATOM   2400  OE1 GLN   311     -20.550   4.150  -0.794  1.00  0.00           O  
ATOM   2401  N   VAL   312     -20.442  10.431  -2.259  1.00  0.00           N  
ATOM   2402  CA  VAL   312     -19.588  11.552  -1.754  1.00  0.00           C  
ATOM   2403  C   VAL   312     -19.221  11.235  -0.338  1.00  0.00           C  
ATOM   2404  O   VAL   312     -20.095  10.855   0.450  1.00  0.00           O  
ATOM   2405  CB  VAL   312     -20.292  12.922  -1.830  1.00  0.00           C  
ATOM   2406  CG1 VAL   312     -19.511  13.942  -0.998  1.00  0.00           C  
ATOM   2407  CG2 VAL   312     -20.530  13.364  -3.310  1.00  0.00           C  
ATOM   2408  N   VAL   313     -17.980  11.434   0.114  1.00  0.00           N  
ATOM   2409  CA  VAL   313     -17.452  11.092   1.461  1.00  0.00           C  
ATOM   2410  C   VAL   313     -16.874  12.318   2.276  1.00  0.00           C  
ATOM   2411  O   VAL   313     -17.080  12.317   3.484  1.00  0.00           O  
ATOM   2412  CB  VAL   313     -16.459   9.934   1.307  1.00  0.00           C  
ATOM   2413  CG1 VAL   313     -16.062   9.202   2.560  1.00  0.00           C  
ATOM   2414  CG2 VAL   313     -16.917   8.835   0.327  1.00  0.00           C  
ATOM   2415  N   VAL   314     -16.281  13.292   1.543  1.00  0.00           N  
ATOM   2416  CA  VAL   314     -15.832  14.655   2.042  1.00  0.00           C  
ATOM   2417  C   VAL   314     -16.316  15.670   0.976  1.00  0.00           C  
ATOM   2418  O   VAL   314     -16.095  15.370  -0.201  1.00  0.00           O  
ATOM   2419  CB  VAL   314     -14.285  14.646   2.291  1.00  0.00           C  
ATOM   2420  CG1 VAL   314     -13.936  16.016   2.838  1.00  0.00           C  
ATOM   2421  CG2 VAL   314     -13.921  13.629   3.354  1.00  0.00           C  
ATOM   2422  N   ASP   315     -16.971  16.715   1.411  1.00  0.00           N  
ATOM   2423  CA  ASP   315     -17.387  17.777   0.488  1.00  0.00           C  
ATOM   2424  C   ASP   315     -16.304  18.894   0.276  1.00  0.00           C  
ATOM   2425  O   ASP   315     -15.337  19.047   1.083  1.00  0.00           O  
ATOM   2426  CB  ASP   315     -18.677  18.415   1.112  1.00  0.00           C  
ATOM   2427  CG  ASP   315     -19.574  19.002   0.028  1.00  0.00           C  
ATOM   2428  OD1 ASP   315     -20.789  19.155   0.198  1.00  0.00           O  
ATOM   2429  OD2 ASP   315     -19.085  19.355  -1.075  1.00  0.00           O1-
ATOM   2430  N   ASN   316     -16.321  19.528  -0.845  1.00  0.00           N  
ATOM   2431  CA  ASN   316     -15.195  20.217  -1.430  1.00  0.00           C  
ATOM   2432  C   ASN   316     -14.576  21.405  -0.645  1.00  0.00           C  
ATOM   2433  O   ASN   316     -13.328  21.517  -0.616  1.00  0.00           O  
ATOM   2434  CB  ASN   316     -15.630  20.412  -2.830  1.00  0.00           C  
ATOM   2435  CG  ASN   316     -14.438  20.921  -3.710  1.00  0.00           C  
ATOM   2436  ND2 ASN   316     -14.363  22.138  -4.182  1.00  0.00           N  
ATOM   2437  OD1 ASN   316     -13.588  20.127  -4.074  1.00  0.00           O  
ATOM   2438  N   LEU   317     -15.359  22.117   0.127  1.00  0.00           N  
ATOM   2439  CA  LEU   317     -14.910  23.178   1.046  1.00  0.00           C  
ATOM   2440  C   LEU   317     -13.924  22.674   2.084  1.00  0.00           C  
ATOM   2441  O   LEU   317     -13.085  23.495   2.570  1.00  0.00           O  
ATOM   2442  CB  LEU   317     -16.121  23.909   1.634  1.00  0.00           C  
ATOM   2443  CG  LEU   317     -16.861  23.121   2.731  1.00  0.00           C  
ATOM   2444  CD1 LEU   317     -18.032  23.916   3.191  1.00  0.00           C  
ATOM   2445  CD2 LEU   317     -17.483  21.769   2.401  1.00  0.00           C  
ATOM   2446  N   ASN   318     -13.855  21.364   2.424  1.00  0.00           N  
ATOM   2447  CA  ASN   318     -12.977  20.697   3.475  1.00  0.00           C  
ATOM   2448  C   ASN   318     -11.707  20.049   2.831  1.00  0.00           C  
ATOM   2449  O   ASN   318     -11.761  19.277   1.886  1.00  0.00           O  
ATOM   2450  CB  ASN   318     -13.857  19.629   4.161  1.00  0.00           C  
ATOM   2451  CG  ASN   318     -14.949  20.130   5.124  1.00  0.00           C  
ATOM   2452  ND2 ASN   318     -14.571  20.501   6.311  1.00  0.00           N  
ATOM   2453  OD1 ASN   318     -16.134  20.028   4.816  1.00  0.00           O  
ATOM   2454  N   TRP   319     -10.640  20.464   3.317  1.00  0.00           N  
ATOM   2455  CA  TRP   319      -9.365  20.003   2.779  1.00  0.00           C  
ATOM   2456  C   TRP   319      -9.070  18.482   2.955  1.00  0.00           C  
ATOM   2457  O   TRP   319      -9.116  17.966   4.099  1.00  0.00           O  
ATOM   2458  CB  TRP   319      -8.421  20.916   3.589  1.00  0.00           C  
ATOM   2459  CG  TRP   319      -6.948  20.942   3.288  1.00  0.00           C  
ATOM   2460  CD1 TRP   319      -6.385  20.537   2.152  1.00  0.00           C  
ATOM   2461  CD2 TRP   319      -5.785  21.306   4.164  1.00  0.00           C  
ATOM   2462  CE2 TRP   319      -4.551  21.051   3.422  1.00  0.00           C  
ATOM   2463  CE3 TRP   319      -5.681  21.736   5.540  1.00  0.00           C  
ATOM   2464  NE1 TRP   319      -5.008  20.660   2.203  1.00  0.00           N  
ATOM   2465  CZ2 TRP   319      -3.349  21.044   4.057  1.00  0.00           C  
ATOM   2466  CZ3 TRP   319      -4.399  21.751   6.157  1.00  0.00           C  
ATOM   2467  CH2 TRP   319      -3.234  21.473   5.442  1.00  0.00           C  
ATOM   2468  N   SER   320      -8.624  17.844   1.860  1.00  0.00           N  
ATOM   2469  CA  SER   320      -8.130  16.512   1.835  1.00  0.00           C  
ATOM   2470  C   SER   320      -6.711  16.373   1.349  1.00  0.00           C  
ATOM   2471  O   SER   320      -5.976  17.372   1.169  1.00  0.00           O  
ATOM   2472  CB  SER   320      -9.166  15.707   1.057  1.00  0.00           C  
ATOM   2473  OG  SER   320      -9.347  16.154  -0.242  1.00  0.00           O  
ATOM   2474  N   GLY   321      -6.258  15.134   1.246  1.00  0.00           N  
ATOM   2475  CA  GLY   321      -4.934  14.805   0.672  1.00  0.00           C  
ATOM   2476  C   GLY   321      -4.921  13.478  -0.089  1.00  0.00           C  
ATOM   2477  O   GLY   321      -5.685  13.272  -1.006  1.00  0.00           O  
ATOM   2478  N   TYR   322      -4.113  12.634   0.475  1.00  0.00           N  
ATOM   2479  CA  TYR   322      -3.933  11.196   0.172  1.00  0.00           C  
ATOM   2480  C   TYR   322      -5.183  10.343   0.511  1.00  0.00           C  
ATOM   2481  O   TYR   322      -6.090  10.744   1.252  1.00  0.00           O  
ATOM   2482  CB  TYR   322      -2.712  10.637   0.861  1.00  0.00           C  
ATOM   2483  CG  TYR   322      -1.387  10.863   0.154  1.00  0.00           C  
ATOM   2484  CD1 TYR   322      -1.133  12.152  -0.313  1.00  0.00           C  
ATOM   2485  CD2 TYR   322      -0.505   9.763  -0.019  1.00  0.00           C  
ATOM   2486  CE1 TYR   322       0.147  12.428  -0.729  1.00  0.00           C  
ATOM   2487  CE2 TYR   322       0.767  10.020  -0.455  1.00  0.00           C  
ATOM   2488  CZ  TYR   322       1.109  11.320  -0.881  1.00  0.00           C  
ATOM   2489  OH  TYR   322       2.370  11.647  -1.325  1.00  0.00           O  
ATOM   2490  N   SER   323      -5.353   9.159  -0.159  1.00  0.00           N  
ATOM   2491  CA  SER   323      -6.346   8.046   0.005  1.00  0.00           C  
ATOM   2492  C   SER   323      -5.797   6.739  -0.469  1.00  0.00           C  
ATOM   2493  O   SER   323      -4.826   6.731  -1.258  1.00  0.00           O  
ATOM   2494  CB  SER   323      -7.622   8.355  -0.722  1.00  0.00           C  
ATOM   2495  OG  SER   323      -7.431   8.741  -2.109  1.00  0.00           O  
ATOM   2496  N   GLY   324      -6.375   5.712   0.052  1.00  0.00           N  
ATOM   2497  CA  GLY   324      -5.917   4.298  -0.216  1.00  0.00           C  
ATOM   2498  C   GLY   324      -6.814   3.215   0.289  1.00  0.00           C  
ATOM   2499  O   GLY   324      -7.886   3.438   0.863  1.00  0.00           O  
ATOM   2500  N   SER   325      -6.399   1.938   0.085  1.00  0.00           N  
ATOM   2501  CA  SER   325      -7.200   0.707   0.267  1.00  0.00           C  
ATOM   2502  C   SER   325      -6.608  -0.185   1.327  1.00  0.00           C  
ATOM   2503  O   SER   325      -5.389  -0.199   1.512  1.00  0.00           O  
ATOM   2504  CB  SER   325      -7.511   0.074  -1.107  1.00  0.00           C  
ATOM   2505  OG  SER   325      -6.593   0.464  -2.204  1.00  0.00           O  
ATOM   2506  N   PHE   326      -7.379  -1.117   1.889  1.00  0.00           N  
ATOM   2507  CA  PHE   326      -6.957  -2.322   2.618  1.00  0.00           C  
ATOM   2508  C   PHE   326      -8.067  -3.391   2.550  1.00  0.00           C  
ATOM   2509  O   PHE   326      -9.155  -3.135   2.034  1.00  0.00           O  
ATOM   2510  CB  PHE   326      -6.603  -1.922   4.125  1.00  0.00           C  
ATOM   2511  CG  PHE   326      -7.784  -1.421   5.036  1.00  0.00           C  
ATOM   2512  CD1 PHE   326      -8.236  -0.114   4.891  1.00  0.00           C  
ATOM   2513  CD2 PHE   326      -8.393  -2.211   5.955  1.00  0.00           C  
ATOM   2514  CE1 PHE   326      -9.204   0.355   5.664  1.00  0.00           C  
ATOM   2515  CE2 PHE   326      -9.353  -1.716   6.859  1.00  0.00           C  
ATOM   2516  CZ  PHE   326      -9.775  -0.357   6.685  1.00  0.00           C  
ATOM   2517  N   THR   327      -7.934  -4.569   3.176  1.00  0.00           N  
ATOM   2518  CA  THR   327      -8.967  -5.590   3.242  1.00  0.00           C  
ATOM   2519  C   THR   327      -9.115  -6.197   4.682  1.00  0.00           C  
ATOM   2520  O   THR   327      -8.166  -6.185   5.494  1.00  0.00           O  
ATOM   2521  CB  THR   327      -8.814  -6.748   2.277  1.00  0.00           C  
ATOM   2522  CG2 THR   327      -9.011  -6.396   0.795  1.00  0.00           C  
ATOM   2523  OG1 THR   327      -7.733  -7.485   2.458  1.00  0.00           O  
ATOM   2524  N   LEU   328     -10.278  -6.817   4.938  1.00  0.00           N  
ATOM   2525  CA  LEU   328     -10.295  -7.791   6.018  1.00  0.00           C  
ATOM   2526  C   LEU   328     -10.073  -9.169   5.408  1.00  0.00           C  
ATOM   2527  O   LEU   328     -10.694  -9.530   4.429  1.00  0.00           O  
ATOM   2528  CB  LEU   328     -11.685  -7.685   6.635  1.00  0.00           C  
ATOM   2529  CG  LEU   328     -12.346  -6.299   7.069  1.00  0.00           C  
ATOM   2530  CD1 LEU   328     -13.731  -6.431   7.618  1.00  0.00           C  
ATOM   2531  CD2 LEU   328     -11.500  -5.800   8.256  1.00  0.00           C  
ATOM   2532  N   PRO   329      -9.356 -10.059   6.150  1.00  0.00           N  
ATOM   2533  CA  PRO   329      -9.237 -11.448   5.808  1.00  0.00           C  
ATOM   2534  C   PRO   329     -10.472 -12.177   6.351  1.00  0.00           C  
ATOM   2535  O   PRO   329     -11.022 -11.799   7.386  1.00  0.00           O  
ATOM   2536  CB  PRO   329      -7.906 -11.962   6.409  1.00  0.00           C  
ATOM   2537  CG  PRO   329      -7.828 -11.111   7.727  1.00  0.00           C  
ATOM   2538  CD  PRO   329      -8.416  -9.705   7.223  1.00  0.00           C  
ATOM   2539  N   VAL   330     -10.783 -13.323   5.681  1.00  0.00           N  
ATOM   2540  CA  VAL   330     -11.972 -14.184   5.979  1.00  0.00           C  
ATOM   2541  C   VAL   330     -11.848 -14.885   7.380  1.00  0.00           C  
ATOM   2542  O   VAL   330     -12.807 -15.351   7.974  1.00  0.00           O  
ATOM   2543  CB  VAL   330     -12.188 -15.307   4.941  1.00  0.00           C  
ATOM   2544  CG1 VAL   330     -12.733 -14.676   3.643  1.00  0.00           C  
ATOM   2545  CG2 VAL   330     -10.890 -16.106   4.673  1.00  0.00           C  
ATOM   2546  N   GLU   331     -10.646 -14.822   7.967  1.00  0.00           N  
ATOM   2547  CA  GLU   331     -10.327 -15.208   9.330  1.00  0.00           C  
ATOM   2548  C   GLU   331     -10.997 -14.312  10.380  1.00  0.00           C  
ATOM   2549  O   GLU   331     -11.610 -14.832  11.317  1.00  0.00           O  
ATOM   2550  CB  GLU   331      -8.771 -15.001   9.386  1.00  0.00           C  
ATOM   2551  CG  GLU   331      -7.856 -15.624   8.358  1.00  0.00           C  
ATOM   2552  CD  GLU   331      -7.574 -17.109   8.665  1.00  0.00           C  
ATOM   2553  OE1 GLU   331      -8.474 -17.894   8.950  1.00  0.00           O  
ATOM   2554  OE2 GLU   331      -6.373 -17.562   8.476  1.00  0.00           O1-
ATOM   2555  N   LEU   332     -11.015 -13.011  10.040  1.00  0.00           N  
ATOM   2556  CA  LEU   332     -11.455 -11.954  10.878  1.00  0.00           C  
ATOM   2557  C   LEU   332     -12.880 -11.501  10.594  1.00  0.00           C  
ATOM   2558  O   LEU   332     -13.706 -11.231  11.422  1.00  0.00           O  
ATOM   2559  CB  LEU   332     -10.423 -10.800  10.736  1.00  0.00           C  
ATOM   2560  CG  LEU   332     -10.825  -9.486  11.372  1.00  0.00           C  
ATOM   2561  CD1 LEU   332     -10.753  -9.602  12.920  1.00  0.00           C  
ATOM   2562  CD2 LEU   332      -9.900  -8.368  11.028  1.00  0.00           C  
ATOM   2563  N   SER   333     -13.341 -11.640   9.323  1.00  0.00           N  
ATOM   2564  CA  SER   333     -14.656 -11.093   8.973  1.00  0.00           C  
ATOM   2565  C   SER   333     -15.780 -12.065   9.029  1.00  0.00           C  
ATOM   2566  O   SER   333     -16.954 -11.826   9.012  1.00  0.00           O  
ATOM   2567  CB  SER   333     -14.631 -10.380   7.625  1.00  0.00           C  
ATOM   2568  OG  SER   333     -14.699 -11.492   6.629  1.00  0.00           O  
ATOM   2569  N   GLY   334     -15.428 -13.363   9.123  1.00  0.00           N  
ATOM   2570  CA  GLY   334     -16.324 -14.480   8.797  1.00  0.00           C  
ATOM   2571  C   GLY   334     -17.170 -14.396   7.539  1.00  0.00           C  
ATOM   2572  O   GLY   334     -18.073 -15.228   7.361  1.00  0.00           O  
ATOM   2573  N   LYS   335     -16.862 -13.509   6.539  1.00  0.00           N  
ATOM   2574  CA  LYS   335     -17.381 -13.706   5.146  1.00  0.00           C  
ATOM   2575  C   LYS   335     -16.659 -14.848   4.299  1.00  0.00           C  
ATOM   2576  O   LYS   335     -15.693 -15.515   4.761  1.00  0.00           O  
ATOM   2577  CB  LYS   335     -17.203 -12.386   4.309  1.00  0.00           C  
ATOM   2578  CG  LYS   335     -18.000 -11.318   4.902  1.00  0.00           C  
ATOM   2579  CD  LYS   335     -19.413 -11.264   4.246  1.00  0.00           C  
ATOM   2580  CE  LYS   335     -20.161 -10.002   4.736  1.00  0.00           C  
ATOM   2581  NZ  LYS   335     -20.155  -9.756   6.204  1.00  0.00           N1+
ATOM   2582  N   ASP   336     -17.199 -15.102   3.124  1.00  0.00           N  
ATOM   2583  CA  ASP   336     -16.571 -16.001   2.163  1.00  0.00           C  
ATOM   2584  C   ASP   336     -15.481 -15.303   1.248  1.00  0.00           C  
ATOM   2585  O   ASP   336     -14.690 -15.969   0.607  1.00  0.00           O  
ATOM   2586  CB  ASP   336     -17.668 -16.634   1.270  1.00  0.00           C  
ATOM   2587  CG  ASP   336     -17.086 -17.735   0.302  1.00  0.00           C  
ATOM   2588  OD1 ASP   336     -16.633 -18.813   0.835  1.00  0.00           O  
ATOM   2589  OD2 ASP   336     -17.093 -17.558  -0.903  1.00  0.00           O1-
ATOM   2590  N   CYX   337     -15.304 -13.947   1.202  1.00  0.00           N  
ATOM   2591  CA  CYX   337     -14.456 -13.175   0.326  1.00  0.00           C  
ATOM   2592  C   CYX   337     -13.685 -12.103   1.080  1.00  0.00           C  
ATOM   2593  O   CYX   337     -13.955 -11.865   2.274  1.00  0.00           O  
ATOM   2594  CB  CYX   337     -15.351 -12.615  -0.828  1.00  0.00           C  
ATOM   2595  SG  CYX   337     -16.902 -11.818  -0.333  1.00  0.00           S  
ATOM   2596  N   LEU   338     -12.779 -11.387   0.453  1.00  0.00           N  
ATOM   2597  CA  LEU   338     -12.028 -10.233   1.118  1.00  0.00           C  
ATOM   2598  C   LEU   338     -12.959  -9.006   1.025  1.00  0.00           C  
ATOM   2599  O   LEU   338     -13.255  -8.429  -0.022  1.00  0.00           O  
ATOM   2600  CB  LEU   338     -10.633 -10.100   0.540  1.00  0.00           C  
ATOM   2601  CG  LEU   338      -9.788 -11.372   0.431  1.00  0.00           C  
ATOM   2602  CD1 LEU   338      -8.335 -10.934   0.382  1.00  0.00           C  
ATOM   2603  CD2 LEU   338      -9.956 -12.383   1.638  1.00  0.00           C  
ATOM   2604  N   VAL   339     -13.401  -8.590   2.183  1.00  0.00           N  
ATOM   2605  CA  VAL   339     -14.156  -7.357   2.341  1.00  0.00           C  
ATOM   2606  C   VAL   339     -13.213  -6.130   2.021  1.00  0.00           C  
ATOM   2607  O   VAL   339     -12.133  -5.989   2.619  1.00  0.00           O  
ATOM   2608  CB  VAL   339     -14.738  -7.182   3.770  1.00  0.00           C  
ATOM   2609  CG1 VAL   339     -15.629  -5.946   3.737  1.00  0.00           C  
ATOM   2610  CG2 VAL   339     -15.642  -8.371   4.162  1.00  0.00           C  
ATOM   2611  N   PRO   340     -13.664  -5.306   1.000  1.00  0.00           N  
ATOM   2612  CA  PRO   340     -12.919  -4.098   0.537  1.00  0.00           C  
ATOM   2613  C   PRO   340     -13.081  -3.039   1.478  1.00  0.00           C  
ATOM   2614  O   PRO   340     -14.222  -2.650   1.826  1.00  0.00           O  
ATOM   2615  CB  PRO   340     -13.598  -3.768  -0.812  1.00  0.00           C  
ATOM   2616  CG  PRO   340     -14.998  -4.376  -0.739  1.00  0.00           C  
ATOM   2617  CD  PRO   340     -14.860  -5.565   0.257  1.00  0.00           C  
ATOM   2618  N   CYX   341     -11.927  -2.379   1.853  1.00  0.00           N  
ATOM   2619  CA  CYX   341     -11.929  -1.277   2.798  1.00  0.00           C  
ATOM   2620  C   CYX   341     -10.962  -0.155   2.324  1.00  0.00           C  
ATOM   2621  O   CYX   341     -10.057  -0.424   1.527  1.00  0.00           O  
ATOM   2622  CB  CYX   341     -11.539  -1.754   4.199  1.00  0.00           C  
ATOM   2623  SG  CYX   341     -12.547  -3.017   4.977  1.00  0.00           S  
ATOM   2624  N   PHE   342     -11.290   1.088   2.739  1.00  0.00           N  
ATOM   2625  CA  PHE   342     -10.547   2.323   2.376  1.00  0.00           C  
ATOM   2626  C   PHE   342     -10.530   3.390   3.480  1.00  0.00           C  
ATOM   2627  O   PHE   342     -11.251   3.247   4.467  1.00  0.00           O  
ATOM   2628  CB  PHE   342     -11.121   2.963   1.068  1.00  0.00           C  
ATOM   2629  CG  PHE   342     -12.526   3.705   1.174  1.00  0.00           C  
ATOM   2630  CD1 PHE   342     -12.615   5.084   1.505  1.00  0.00           C  
ATOM   2631  CD2 PHE   342     -13.648   2.998   0.727  1.00  0.00           C  
ATOM   2632  CE1 PHE   342     -13.867   5.711   1.539  1.00  0.00           C  
ATOM   2633  CE2 PHE   342     -14.870   3.624   0.801  1.00  0.00           C  
ATOM   2634  CZ  PHE   342     -14.999   4.970   1.192  1.00  0.00           C  
ATOM   2635  N   TRP   343      -9.513   4.285   3.300  1.00  0.00           N  
ATOM   2636  CA  TRP   343      -9.194   5.395   4.149  1.00  0.00           C  
ATOM   2637  C   TRP   343      -8.946   6.665   3.341  1.00  0.00           C  
ATOM   2638  O   TRP   343      -8.518   6.528   2.192  1.00  0.00           O  
ATOM   2639  CB  TRP   343      -8.050   5.025   5.143  1.00  0.00           C  
ATOM   2640  CG  TRP   343      -6.815   4.782   4.340  1.00  0.00           C  
ATOM   2641  CD1 TRP   343      -6.369   3.590   3.989  1.00  0.00           C  
ATOM   2642  CD2 TRP   343      -5.937   5.835   3.813  1.00  0.00           C  
ATOM   2643  CE2 TRP   343      -4.914   5.125   3.074  1.00  0.00           C  
ATOM   2644  CE3 TRP   343      -5.851   7.186   3.846  1.00  0.00           C  
ATOM   2645  NE1 TRP   343      -5.182   3.774   3.249  1.00  0.00           N  
ATOM   2646  CZ2 TRP   343      -3.819   5.803   2.518  1.00  0.00           C  
ATOM   2647  CZ3 TRP   343      -4.767   7.900   3.382  1.00  0.00           C  
ATOM   2648  CH2 TRP   343      -3.785   7.201   2.612  1.00  0.00           C  
ATOM   2649  N   VAL   344      -9.253   7.793   3.913  1.00  0.00           N  
ATOM   2650  CA  VAL   344      -9.007   9.079   3.225  1.00  0.00           C  
ATOM   2651  C   VAL   344      -8.367  10.052   4.194  1.00  0.00           C  
ATOM   2652  O   VAL   344      -8.804  10.158   5.352  1.00  0.00           O  
ATOM   2653  CB  VAL   344     -10.343   9.751   2.719  1.00  0.00           C  
ATOM   2654  CG1 VAL   344     -10.103  11.015   1.790  1.00  0.00           C  
ATOM   2655  CG2 VAL   344     -11.277   8.795   2.017  1.00  0.00           C  
ATOM   2656  N   GLU   345      -7.473  10.803   3.698  1.00  0.00           N  
ATOM   2657  CA  GLU   345      -6.812  11.863   4.449  1.00  0.00           C  
ATOM   2658  C   GLU   345      -7.567  13.229   4.492  1.00  0.00           C  
ATOM   2659  O   GLU   345      -7.972  13.715   3.422  1.00  0.00           O  
ATOM   2660  CB  GLU   345      -5.409  12.053   3.993  1.00  0.00           C  
ATOM   2661  CG  GLU   345      -4.556  12.879   4.949  1.00  0.00           C  
ATOM   2662  CD  GLU   345      -3.111  12.980   4.470  1.00  0.00           C  
ATOM   2663  OE1 GLU   345      -2.886  13.073   3.215  1.00  0.00           O  
ATOM   2664  OE2 GLU   345      -2.185  13.160   5.338  1.00  0.00           O1-
ATOM   2665  N   MET   346      -7.741  13.750   5.667  1.00  0.00           N  
ATOM   2666  CA  MET   346      -8.310  15.101   5.972  1.00  0.00           C  
ATOM   2667  C   MET   346      -7.366  15.984   6.791  1.00  0.00           C  
ATOM   2668  O   MET   346      -7.074  15.644   7.925  1.00  0.00           O  
ATOM   2669  CB  MET   346      -9.636  14.966   6.641  1.00  0.00           C  
ATOM   2670  CG  MET   346     -10.777  14.492   5.772  1.00  0.00           C  
ATOM   2671  SD  MET   346     -12.334  14.932   6.496  1.00  0.00           S  
ATOM   2672  CE  MET   346     -12.378  16.649   5.959  1.00  0.00           C  
ATOM   2673  N   ILE   347      -6.682  16.857   6.117  1.00  0.00           N  
ATOM   2674  CA  ILE   347      -5.583  17.578   6.763  1.00  0.00           C  
ATOM   2675  C   ILE   347      -6.096  18.855   7.557  1.00  0.00           C  
ATOM   2676  O   ILE   347      -7.044  19.540   7.186  1.00  0.00           O  
ATOM   2677  CB  ILE   347      -4.408  17.999   5.790  1.00  0.00           C  
ATOM   2678  CG1 ILE   347      -4.195  16.946   4.710  1.00  0.00           C  
ATOM   2679  CG2 ILE   347      -3.113  18.318   6.597  1.00  0.00           C  
ATOM   2680  CD1 ILE   347      -3.316  17.337   3.562  1.00  0.00           C  
ATOM   2681  N   ARG   348      -5.587  19.128   8.752  1.00  0.00           N  
ATOM   2682  CA  ARG   348      -6.145  20.039   9.694  1.00  0.00           C  
ATOM   2683  C   ARG   348      -5.118  20.983  10.196  1.00  0.00           C  
ATOM   2684  O   ARG   348      -3.872  20.770  10.055  1.00  0.00           O  
ATOM   2685  CB  ARG   348      -6.796  19.221  10.871  1.00  0.00           C  
ATOM   2686  CG  ARG   348      -7.813  18.153  10.495  1.00  0.00           C  
ATOM   2687  CD  ARG   348      -9.041  18.637   9.654  1.00  0.00           C  
ATOM   2688  NE  ARG   348      -9.769  19.806  10.262  1.00  0.00           N  
ATOM   2689  CZ  ARG   348     -10.964  19.690  10.733  1.00  0.00           C  
ATOM   2690  NH1 ARG   348     -11.705  20.751  10.917  1.00  0.00           N1+
ATOM   2691  NH2 ARG   348     -11.494  18.517  10.820  1.00  0.00           N  
ATOM   2692  N   GLY   349      -5.546  22.097  10.796  1.00  0.00           N  
ATOM   2693  CA  GLY   349      -4.732  23.240  11.231  1.00  0.00           C  
ATOM   2694  C   GLY   349      -4.251  24.096  10.013  1.00  0.00           C  
ATOM   2695  O   GLY   349      -4.972  24.303   9.030  1.00  0.00           O  
ATOM   2696  N   LYS   350      -3.032  24.655  10.126  1.00  0.00           N  
ATOM   2697  CA  LYS   350      -2.372  25.440   9.078  1.00  0.00           C  
ATOM   2698  C   LYS   350      -2.361  24.671   7.724  1.00  0.00           C  
ATOM   2699  O   LYS   350      -2.029  23.518   7.672  1.00  0.00           O  
ATOM   2700  CB  LYS   350      -0.994  25.811   9.547  1.00  0.00           C  
ATOM   2701  CG  LYS   350      -0.087  26.976   8.944  1.00  0.00           C  
ATOM   2702  CD  LYS   350       0.993  27.458   9.853  1.00  0.00           C  
ATOM   2703  CE  LYS   350       2.123  26.389   9.824  1.00  0.00           C  
ATOM   2704  NZ  LYS   350       3.367  26.790  10.532  1.00  0.00           N1+
ATOM   2705  N   PRO   351      -2.549  25.382   6.613  1.00  0.00           N  
ATOM   2706  CA  PRO   351      -2.831  26.784   6.432  1.00  0.00           C  
ATOM   2707  C   PRO   351      -4.320  27.235   6.498  1.00  0.00           C  
ATOM   2708  O   PRO   351      -4.604  28.404   6.720  1.00  0.00           O  
ATOM   2709  CB  PRO   351      -2.161  27.187   5.092  1.00  0.00           C  
ATOM   2710  CG  PRO   351      -2.367  25.878   4.279  1.00  0.00           C  
ATOM   2711  CD  PRO   351      -2.370  24.726   5.294  1.00  0.00           C  
ATOM   2712  N   GLU   352      -5.250  26.255   6.256  1.00  0.00           N  
ATOM   2713  CA  GLU   352      -6.693  26.514   6.085  1.00  0.00           C  
ATOM   2714  C   GLU   352      -7.337  26.861   7.439  1.00  0.00           C  
ATOM   2715  O   GLU   352      -8.360  27.582   7.468  1.00  0.00           O  
ATOM   2716  CB  GLU   352      -7.474  25.327   5.509  1.00  0.00           C  
ATOM   2717  CG  GLU   352      -7.089  24.969   4.021  1.00  0.00           C  
ATOM   2718  CD  GLU   352      -7.899  25.767   2.995  1.00  0.00           C  
ATOM   2719  OE1 GLU   352      -7.487  26.912   2.766  1.00  0.00           O  
ATOM   2720  OE2 GLU   352      -8.966  25.259   2.596  1.00  0.00           O1-
ATOM   2721  N   GLU   353      -6.683  26.410   8.514  1.00  0.00           N  
ATOM   2722  CA  GLU   353      -7.252  26.560   9.802  1.00  0.00           C  
ATOM   2723  C   GLU   353      -6.337  27.267  10.776  1.00  0.00           C  
ATOM   2724  O   GLU   353      -5.134  27.308  10.462  1.00  0.00           O  
ATOM   2725  CB  GLU   353      -7.738  25.261  10.416  1.00  0.00           C  
ATOM   2726  CG  GLU   353      -8.927  24.685   9.593  1.00  0.00           C  
ATOM   2727  CD  GLU   353      -9.390  23.328  10.165  1.00  0.00           C  
ATOM   2728  OE1 GLU   353      -8.573  22.383  10.136  1.00  0.00           O  
ATOM   2729  OE2 GLU   353     -10.645  23.273  10.548  1.00  0.00           O1-
ATOM   2730  N   LYS   354      -6.814  27.945  11.891  1.00  0.00           N  
ATOM   2731  CA  LYS   354      -6.173  29.098  12.515  1.00  0.00           C  
ATOM   2732  C   LYS   354      -5.090  28.713  13.618  1.00  0.00           C  
ATOM   2733  O   LYS   354      -5.339  28.872  14.830  1.00  0.00           O  
ATOM   2734  CB  LYS   354      -7.306  30.042  13.021  1.00  0.00           C  
ATOM   2735  CG  LYS   354      -6.807  31.397  13.529  1.00  0.00           C  
ATOM   2736  CD  LYS   354      -7.890  32.218  14.151  1.00  0.00           C  
ATOM   2737  CE  LYS   354      -7.362  33.434  14.956  1.00  0.00           C  
ATOM   2738  NZ  LYS   354      -8.435  34.475  15.275  1.00  0.00           N1+
ATOM   2739  N   THR   355      -4.090  27.913  13.235  1.00  0.00           N  
ATOM   2740  CA  THR   355      -3.046  27.552  14.178  1.00  0.00           C  
ATOM   2741  C   THR   355      -1.680  27.717  13.520  1.00  0.00           C  
ATOM   2742  O   THR   355      -1.502  28.117  12.354  1.00  0.00           O  
ATOM   2743  CB  THR   355      -3.174  26.058  14.520  1.00  0.00           C  
ATOM   2744  CG2 THR   355      -4.419  25.783  15.266  1.00  0.00           C  
ATOM   2745  OG1 THR   355      -3.185  25.232  13.414  1.00  0.00           O  
ATOM   2746  N   ILE   356      -0.626  27.503  14.277  1.00  0.00           N  
ATOM   2747  CA  ILE   356       0.801  27.349  13.949  1.00  0.00           C  
ATOM   2748  C   ILE   356       1.174  25.986  13.272  1.00  0.00           C  
ATOM   2749  O   ILE   356       2.331  25.887  12.933  1.00  0.00           O  
ATOM   2750  CB  ILE   356       1.719  27.738  15.174  1.00  0.00           C  
ATOM   2751  CG1 ILE   356       1.359  26.824  16.372  1.00  0.00           C  
ATOM   2752  CG2 ILE   356       1.758  29.177  15.579  1.00  0.00           C  
ATOM   2753  CD1 ILE   356       2.560  25.944  16.730  1.00  0.00           C  
ATOM   2754  N   TRP   357       0.244  25.013  13.100  1.00  0.00           N  
ATOM   2755  CA  TRP   357       0.612  23.586  12.890  1.00  0.00           C  
ATOM   2756  C   TRP   357      -0.345  22.947  11.938  1.00  0.00           C  
ATOM   2757  O   TRP   357      -1.489  23.291  11.784  1.00  0.00           O  
ATOM   2758  CB  TRP   357       0.696  22.895  14.240  1.00  0.00           C  
ATOM   2759  CG  TRP   357      -0.603  22.848  15.013  1.00  0.00           C  
ATOM   2760  CD1 TRP   357      -0.920  23.560  16.072  1.00  0.00           C  
ATOM   2761  CD2 TRP   357      -1.836  22.043  14.763  1.00  0.00           C  
ATOM   2762  CE2 TRP   357      -2.875  22.435  15.702  1.00  0.00           C  
ATOM   2763  CE3 TRP   357      -2.177  21.054  13.857  1.00  0.00           C  
ATOM   2764  NE1 TRP   357      -2.231  23.304  16.478  1.00  0.00           N  
ATOM   2765  CZ2 TRP   357      -4.145  21.917  15.550  1.00  0.00           C  
ATOM   2766  CZ3 TRP   357      -3.457  20.616  13.678  1.00  0.00           C  
ATOM   2767  CH2 TRP   357      -4.446  21.042  14.529  1.00  0.00           C  
ATOM   2768  N   THR   358       0.202  22.040  11.166  1.00  0.00           N  
ATOM   2769  CA  THR   358      -0.411  21.229  10.173  1.00  0.00           C  
ATOM   2770  C   THR   358      -0.534  19.808  10.758  1.00  0.00           C  
ATOM   2771  O   THR   358       0.448  19.308  11.325  1.00  0.00           O  
ATOM   2772  CB  THR   358       0.389  21.054   8.867  1.00  0.00           C  
ATOM   2773  CG2 THR   358      -0.331  20.141   7.849  1.00  0.00           C  
ATOM   2774  OG1 THR   358       0.504  22.324   8.307  1.00  0.00           O  
ATOM   2775  N   SER   359      -1.619  19.020  10.690  1.00  0.00           N  
ATOM   2776  CA  SER   359      -1.721  17.621  11.215  1.00  0.00           C  
ATOM   2777  C   SER   359      -2.931  16.969  10.550  1.00  0.00           C  
ATOM   2778  O   SER   359      -3.920  17.620  10.287  1.00  0.00           O  
ATOM   2779  CB  SER   359      -1.740  17.523  12.753  1.00  0.00           C  
ATOM   2780  OG  SER   359      -1.511  16.215  13.145  1.00  0.00           O  
ATOM   2781  N   SER   360      -2.785  15.637  10.360  1.00  0.00           N  
ATOM   2782  CA  SER   360      -3.731  14.864   9.544  1.00  0.00           C  
ATOM   2783  C   SER   360      -4.618  13.989  10.466  1.00  0.00           C  
ATOM   2784  O   SER   360      -4.138  13.330  11.372  1.00  0.00           O  
ATOM   2785  CB  SER   360      -3.031  13.855   8.621  1.00  0.00           C  
ATOM   2786  OG  SER   360      -2.138  14.409   7.709  1.00  0.00           O  
ATOM   2787  N   SER   361      -5.851  13.953   9.949  1.00  0.00           N  
ATOM   2788  CA  SER   361      -7.021  13.099  10.338  1.00  0.00           C  
ATOM   2789  C   SER   361      -7.207  12.030   9.212  1.00  0.00           C  
ATOM   2790  O   SER   361      -6.846  12.262   8.033  1.00  0.00           O  
ATOM   2791  CB  SER   361      -8.287  13.882  10.497  1.00  0.00           C  
ATOM   2792  OG  SER   361      -8.276  14.615  11.710  1.00  0.00           O  
ATOM   2793  N   SER   362      -7.732  10.888   9.591  1.00  0.00           N  
ATOM   2794  CA  SER   362      -8.193   9.949   8.605  1.00  0.00           C  
ATOM   2795  C   SER   362      -9.495   9.264   8.948  1.00  0.00           C  
ATOM   2796  O   SER   362      -9.580   8.709  10.030  1.00  0.00           O  
ATOM   2797  CB  SER   362      -7.031   9.001   8.240  1.00  0.00           C  
ATOM   2798  OG  SER   362      -6.554   8.313   9.396  1.00  0.00           O  
ATOM   2799  N   ILE   363     -10.426   9.407   8.000  1.00  0.00           N  
ATOM   2800  CA  ILE   363     -11.735   8.752   8.023  1.00  0.00           C  
ATOM   2801  C   ILE   363     -11.682   7.435   7.293  1.00  0.00           C  
ATOM   2802  O   ILE   363     -10.907   7.348   6.329  1.00  0.00           O  
ATOM   2803  CB  ILE   363     -12.846   9.779   7.491  1.00  0.00           C  
ATOM   2804  CG1 ILE   363     -12.367  10.291   6.082  1.00  0.00           C  
ATOM   2805  CG2 ILE   363     -12.909  10.856   8.554  1.00  0.00           C  
ATOM   2806  CD1 ILE   363     -13.522  11.052   5.401  1.00  0.00           C  
ATOM   2807  N   VAL   364     -12.439   6.428   7.703  1.00  0.00           N  
ATOM   2808  CA  VAL   364     -12.388   4.992   7.228  1.00  0.00           C  
ATOM   2809  C   VAL   364     -13.816   4.441   7.063  1.00  0.00           C  
ATOM   2810  O   VAL   364     -14.723   4.875   7.726  1.00  0.00           O  
ATOM   2811  CB  VAL   364     -11.647   4.153   8.282  1.00  0.00           C  
ATOM   2812  CG1 VAL   364     -11.285   2.733   7.803  1.00  0.00           C  
ATOM   2813  CG2 VAL   364     -10.302   4.776   8.659  1.00  0.00           C  
ATOM   2814  N   MET   365     -13.977   3.529   6.053  1.00  0.00           N  
ATOM   2815  CA  MET   365     -15.118   2.864   5.507  1.00  0.00           C  
ATOM   2816  C   MET   365     -14.826   1.424   5.016  1.00  0.00           C  
ATOM   2817  O   MET   365     -13.803   1.235   4.263  1.00  0.00           O  
ATOM   2818  CB  MET   365     -15.667   3.672   4.295  1.00  0.00           C  
ATOM   2819  CG  MET   365     -16.256   5.083   4.591  1.00  0.00           C  
ATOM   2820  SD  MET   365     -17.661   5.560   3.538  1.00  0.00           S  
ATOM   2821  CE  MET   365     -18.359   6.896   4.601  1.00  0.00           C  
ATOM   2822  N   CYX   366     -15.762   0.492   5.156  1.00  0.00           N  
ATOM   2823  CA  CYX   366     -15.610  -0.837   4.516  1.00  0.00           C  
ATOM   2824  C   CYX   366     -16.935  -1.085   3.671  1.00  0.00           C  
ATOM   2825  O   CYX   366     -18.038  -0.574   3.974  1.00  0.00           O  
ATOM   2826  CB  CYX   366     -15.373  -1.964   5.535  1.00  0.00           C  
ATOM   2827  SG  CYX   366     -13.782  -2.051   6.353  1.00  0.00           S  
ATOM   2828  N   GLY   367     -16.895  -2.077   2.761  1.00  0.00           N  
ATOM   2829  CA  GLY   367     -18.059  -2.443   1.954  1.00  0.00           C  
ATOM   2830  C   GLY   367     -18.872  -3.722   2.395  1.00  0.00           C  
ATOM   2831  O   GLY   367     -18.716  -4.283   3.480  1.00  0.00           O  
ATOM   2832  N   VAL   368     -19.732  -4.181   1.499  1.00  0.00           N  
ATOM   2833  CA  VAL   368     -20.723  -5.310   1.532  1.00  0.00           C  
ATOM   2834  C   VAL   368     -21.611  -5.277   2.843  1.00  0.00           C  
ATOM   2835  O   VAL   368     -22.040  -6.292   3.406  1.00  0.00           O  
ATOM   2836  CB  VAL   368     -20.171  -6.674   0.986  1.00  0.00           C  
ATOM   2837  CG1 VAL   368     -19.361  -6.330  -0.294  1.00  0.00           C  
ATOM   2838  CG2 VAL   368     -19.359  -7.500   1.972  1.00  0.00           C  
ATOM   2839  N   ASP   369     -21.720  -4.107   3.458  1.00  0.00           N  
ATOM   2840  CA  ASP   369     -22.489  -3.908   4.685  1.00  0.00           C  
ATOM   2841  C   ASP   369     -23.865  -3.299   4.236  1.00  0.00           C  
ATOM   2842  O   ASP   369     -24.186  -2.940   3.103  1.00  0.00           O  
ATOM   2843  CB  ASP   369     -21.617  -3.020   5.584  1.00  0.00           C  
ATOM   2844  CG  ASP   369     -22.349  -2.753   6.894  1.00  0.00           C  
ATOM   2845  OD1 ASP   369     -22.763  -1.597   7.145  1.00  0.00           O  
ATOM   2846  OD2 ASP   369     -22.564  -3.643   7.734  1.00  0.00           O1-
ATOM   2847  N   TYR   370     -24.776  -3.365   5.203  1.00  0.00           N  
ATOM   2848  CA  TYR   370     -26.143  -2.874   5.011  1.00  0.00           C  
ATOM   2849  C   TYR   370     -26.280  -1.377   5.056  1.00  0.00           C  
ATOM   2850  O   TYR   370     -25.500  -0.671   5.658  1.00  0.00           O  
ATOM   2851  CB  TYR   370     -26.968  -3.446   6.204  1.00  0.00           C  
ATOM   2852  CG  TYR   370     -26.849  -4.867   6.612  1.00  0.00           C  
ATOM   2853  CD1 TYR   370     -26.668  -5.834   5.614  1.00  0.00           C  
ATOM   2854  CD2 TYR   370     -26.929  -5.311   7.978  1.00  0.00           C  
ATOM   2855  CE1 TYR   370     -26.370  -7.173   6.056  1.00  0.00           C  
ATOM   2856  CE2 TYR   370     -26.531  -6.587   8.394  1.00  0.00           C  
ATOM   2857  CZ  TYR   370     -26.242  -7.512   7.388  1.00  0.00           C  
ATOM   2858  OH  TYR   370     -25.934  -8.788   7.753  1.00  0.00           O  
ATOM   2859  N   GLU   371     -27.369  -0.936   4.396  1.00  0.00           N  
ATOM   2860  CA  GLU   371     -27.797   0.482   4.554  1.00  0.00           C  
ATOM   2861  C   GLU   371     -26.699   1.464   4.208  1.00  0.00           C  
ATOM   2862  O   GLU   371     -26.346   2.376   5.001  1.00  0.00           O  
ATOM   2863  CB  GLU   371     -28.411   0.820   5.918  1.00  0.00           C  
ATOM   2864  CG  GLU   371     -29.672   0.087   6.220  1.00  0.00           C  
ATOM   2865  CD  GLU   371     -30.088   0.474   7.717  1.00  0.00           C  
ATOM   2866  OE1 GLU   371     -29.468  -0.162   8.576  1.00  0.00           O  
ATOM   2867  OE2 GLU   371     -30.839   1.423   7.957  1.00  0.00           O1-
ATOM   2868  N   VAL   372     -26.001   1.260   3.090  1.00  0.00           N  
ATOM   2869  CA  VAL   372     -24.810   2.065   2.690  1.00  0.00           C  
ATOM   2870  C   VAL   372     -25.066   3.594   2.604  1.00  0.00           C  
ATOM   2871  O   VAL   372     -26.177   3.989   2.122  1.00  0.00           O  
ATOM   2872  CB  VAL   372     -24.262   1.505   1.359  1.00  0.00           C  
ATOM   2873  CG1 VAL   372     -23.738   0.038   1.540  1.00  0.00           C  
ATOM   2874  CG2 VAL   372     -25.097   1.600   0.060  1.00  0.00           C  
ATOM   2875  N   ALA   373     -24.094   4.402   2.921  1.00  0.00           N  
ATOM   2876  CA  ALA   373     -24.189   5.864   2.845  1.00  0.00           C  
ATOM   2877  C   ALA   373     -24.059   6.360   1.421  1.00  0.00           C  
ATOM   2878  O   ALA   373     -23.415   5.678   0.548  1.00  0.00           O  
ATOM   2879  CB  ALA   373     -23.163   6.472   3.857  1.00  0.00           C  
ATOM   2880  N   ASP   374     -24.528   7.610   1.174  1.00  0.00           N  
ATOM   2881  CA  ASP   374     -24.542   8.210  -0.108  1.00  0.00           C  
ATOM   2882  C   ASP   374     -23.805   9.535  -0.158  1.00  0.00           C  
ATOM   2883  O   ASP   374     -23.207   9.868  -1.191  1.00  0.00           O  
ATOM   2884  CB  ASP   374     -26.030   8.344  -0.463  1.00  0.00           C  
ATOM   2885  CG  ASP   374     -26.109   9.211  -1.718  1.00  0.00           C  
ATOM   2886  OD1 ASP   374     -25.608   8.793  -2.775  1.00  0.00           O  
ATOM   2887  OD2 ASP   374     -26.849  10.246  -1.625  1.00  0.00           O1-
ATOM   2888  N   TRP   375     -23.732  10.283   0.967  1.00  0.00           N  
ATOM   2889  CA  TRP   375     -23.206  11.571   1.023  1.00  0.00           C  
ATOM   2890  C   TRP   375     -22.175  11.825   2.165  1.00  0.00           C  
ATOM   2891  O   TRP   375     -22.031  10.960   3.030  1.00  0.00           O  
ATOM   2892  CB  TRP   375     -24.354  12.603   0.961  1.00  0.00           C  
ATOM   2893  CG  TRP   375     -24.012  14.023   1.199  1.00  0.00           C  
ATOM   2894  CD1 TRP   375     -23.644  14.891   0.200  1.00  0.00           C  
ATOM   2895  CD2 TRP   375     -23.992  14.815   2.445  1.00  0.00           C  
ATOM   2896  CE2 TRP   375     -23.722  16.129   2.168  1.00  0.00           C  
ATOM   2897  CE3 TRP   375     -24.244  14.479   3.782  1.00  0.00           C  
ATOM   2898  NE1 TRP   375     -23.514  16.146   0.781  1.00  0.00           N  
ATOM   2899  CZ2 TRP   375     -23.463  17.164   3.174  1.00  0.00           C  
ATOM   2900  CZ3 TRP   375     -24.134  15.462   4.744  1.00  0.00           C  
ATOM   2901  CH2 TRP   375     -23.703  16.749   4.489  1.00  0.00           C  
ATOM   2902  N   SER   376     -21.435  12.991   2.090  1.00  0.00           N  
ATOM   2903  CA  SER   376     -20.290  13.339   2.855  1.00  0.00           C  
ATOM   2904  C   SER   376     -20.444  12.990   4.344  1.00  0.00           C  
ATOM   2905  O   SER   376     -21.532  13.095   4.833  1.00  0.00           O  
ATOM   2906  CB  SER   376     -19.976  14.880   2.717  1.00  0.00           C  
ATOM   2907  OG  SER   376     -18.797  15.020   3.406  1.00  0.00           O  
ATOM   2908  N   TRP   377     -19.482  12.406   5.038  1.00  0.00           N  
ATOM   2909  CA  TRP   377     -19.545  12.080   6.468  1.00  0.00           C  
ATOM   2910  C   TRP   377     -18.469  12.773   7.363  1.00  0.00           C  
ATOM   2911  O   TRP   377     -18.661  13.174   8.524  1.00  0.00           O  
ATOM   2912  CB  TRP   377     -19.389  10.570   6.543  1.00  0.00           C  
ATOM   2913  CG  TRP   377     -19.367   9.937   7.945  1.00  0.00           C  
ATOM   2914  CD1 TRP   377     -20.358   9.900   8.891  1.00  0.00           C  
ATOM   2915  CD2 TRP   377     -18.310   9.180   8.465  1.00  0.00           C  
ATOM   2916  CE2 TRP   377     -18.698   8.724   9.726  1.00  0.00           C  
ATOM   2917  CE3 TRP   377     -17.038   8.836   8.030  1.00  0.00           C  
ATOM   2918  NE1 TRP   377     -19.941   9.234   9.957  1.00  0.00           N  
ATOM   2919  CZ2 TRP   377     -17.885   7.943  10.543  1.00  0.00           C  
ATOM   2920  CZ3 TRP   377     -16.193   8.027   8.796  1.00  0.00           C  
ATOM   2921  CH2 TRP   377     -16.630   7.511  10.015  1.00  0.00           C  
ATOM   2922  N   HID   378     -17.204  12.891   6.882  1.00  0.00           N  
ATOM   2923  CA  HID   378     -16.034  13.792   7.215  1.00  0.00           C  
ATOM   2924  C   HID   378     -15.582  13.696   8.669  1.00  0.00           C  
ATOM   2925  O   HID   378     -15.995  12.816   9.367  1.00  0.00           O  
ATOM   2926  CB  HID   378     -16.505  15.247   6.804  1.00  0.00           C  
ATOM   2927  CG  HID   378     -16.947  16.185   7.938  1.00  0.00           C  
ATOM   2928  CD2 HID   378     -16.800  17.539   7.932  1.00  0.00           C  
ATOM   2929  ND1 HID   378     -17.795  15.888   8.969  1.00  0.00           N  
ATOM   2930  CE1 HID   378     -18.084  17.043   9.641  1.00  0.00           C  
ATOM   2931  NE2 HID   378     -17.584  18.082   8.990  1.00  0.00           N  
ATOM   2932  N   ASP   379     -14.632  14.573   9.018  1.00  0.00           N  
ATOM   2933  CA  ASP   379     -13.860  14.689  10.252  1.00  0.00           C  
ATOM   2934  C   ASP   379     -14.482  15.860  11.161  1.00  0.00           C  
ATOM   2935  O   ASP   379     -14.301  17.082  10.931  1.00  0.00           O  
ATOM   2936  CB  ASP   379     -12.280  14.874  10.047  1.00  0.00           C  
ATOM   2937  CG  ASP   379     -11.543  15.217  11.368  1.00  0.00           C  
ATOM   2938  OD1 ASP   379     -10.494  15.940  11.263  1.00  0.00           O  
ATOM   2939  OD2 ASP   379     -11.938  14.687  12.437  1.00  0.00           O1-
ATOM   2940  N   GLY   380     -15.210  15.495  12.211  1.00  0.00           N  
ATOM   2941  CA  GLY   380     -16.076  16.292  13.095  1.00  0.00           C  
ATOM   2942  C   GLY   380     -15.324  17.176  14.073  1.00  0.00           C  
ATOM   2943  O   GLY   380     -16.046  17.840  14.835  1.00  0.00           O  
ATOM   2944  N   ALA   381     -14.014  17.231  14.061  1.00  0.00           N  
ATOM   2945  CA  ALA   381     -13.170  18.197  14.692  1.00  0.00           C  
ATOM   2946  C   ALA   381     -13.479  19.617  14.231  1.00  0.00           C  
ATOM   2947  O   ALA   381     -13.486  19.805  12.986  1.00  0.00           O  
ATOM   2948  CB  ALA   381     -11.730  17.840  14.448  1.00  0.00           C  
ATOM   2949  N   ILE   382     -13.518  20.650  15.093  1.00  0.00           N  
ATOM   2950  CA  ILE   382     -13.582  22.157  14.849  1.00  0.00           C  
ATOM   2951  C   ILE   382     -12.393  22.869  15.526  1.00  0.00           C  
ATOM   2952  O   ILE   382     -11.988  22.363  16.576  1.00  0.00           O  
ATOM   2953  CB  ILE   382     -14.975  22.663  15.167  1.00  0.00           C  
ATOM   2954  CG1 ILE   382     -15.265  22.599  16.733  1.00  0.00           C  
ATOM   2955  CG2 ILE   382     -16.093  21.935  14.431  1.00  0.00           C  
ATOM   2956  CD1 ILE   382     -16.161  23.741  17.157  1.00  0.00           C  
ATOM   2957  N   LEU   383     -11.814  23.906  14.985  1.00  0.00           N  
ATOM   2958  CA  LEU   383     -10.593  24.603  15.513  1.00  0.00           C  
ATOM   2959  C   LEU   383     -10.820  26.099  15.526  1.00  0.00           C  
ATOM   2960  O   LEU   383     -11.670  26.617  14.791  1.00  0.00           O  
ATOM   2961  CB  LEU   383      -9.466  24.384  14.509  1.00  0.00           C  
ATOM   2962  CG  LEU   383      -9.051  22.866  14.638  1.00  0.00           C  
ATOM   2963  CD1 LEU   383      -8.088  22.396  13.565  1.00  0.00           C  
ATOM   2964  CD2 LEU   383      -8.125  22.806  15.858  1.00  0.00           C  
ATOM   2965  N   PRO   384     -10.053  26.850  16.299  1.00  0.00           N  
ATOM   2966  CA  PRO   384      -8.886  26.458  17.032  1.00  0.00           C  
ATOM   2967  C   PRO   384      -9.185  25.929  18.433  1.00  0.00           C  
ATOM   2968  O   PRO   384     -10.364  25.636  18.799  1.00  0.00           O  
ATOM   2969  CB  PRO   384      -8.099  27.762  17.083  1.00  0.00           C  
ATOM   2970  CG  PRO   384      -9.100  28.904  17.095  1.00  0.00           C  
ATOM   2971  CD  PRO   384     -10.179  28.330  16.244  1.00  0.00           C  
ATOM   2972  N   PHE   385      -8.144  25.820  19.333  1.00  0.00           N  
ATOM   2973  CA  PHE   385      -8.335  25.424  20.719  1.00  0.00           C  
ATOM   2974  C   PHE   385      -8.619  26.609  21.703  1.00  0.00           C  
ATOM   2975  O   PHE   385      -7.946  27.604  21.662  1.00  0.00           O  
ATOM   2976  CB  PHE   385      -7.215  24.448  21.243  1.00  0.00           C  
ATOM   2977  CG  PHE   385      -6.871  23.200  20.379  1.00  0.00           C  
ATOM   2978  CD1 PHE   385      -7.707  22.158  19.926  1.00  0.00           C  
ATOM   2979  CD2 PHE   385      -5.534  23.064  20.051  1.00  0.00           C  
ATOM   2980  CE1 PHE   385      -7.218  21.089  19.188  1.00  0.00           C  
ATOM   2981  CE2 PHE   385      -5.005  21.965  19.343  1.00  0.00           C  
ATOM   2982  CZ  PHE   385      -5.841  20.870  18.969  1.00  0.00           C  
ATOM   2983  N   ASP   386      -9.588  26.455  22.586  1.00  0.00           N  
ATOM   2984  CA  ASP   386      -9.820  27.376  23.743  1.00  0.00           C  
ATOM   2985  C   ASP   386      -8.784  27.360  24.846  1.00  0.00           C  
ATOM   2986  O   ASP   386      -8.540  28.354  25.540  1.00  0.00           O  
ATOM   2987  CB  ASP   386     -11.247  27.332  24.304  1.00  0.00           C  
ATOM   2988  CG  ASP   386     -11.589  28.146  25.645  1.00  0.00           C  
ATOM   2989  OD1 ASP   386     -11.859  29.354  25.549  1.00  0.00           O  
ATOM   2990  OD2 ASP   386     -11.642  27.500  26.755  1.00  0.00           O1-
ATOM   2991  N   ILE   387      -8.136  26.195  25.058  1.00  0.00           N  
ATOM   2992  CA  ILE   387      -6.951  25.921  25.885  1.00  0.00           C  
ATOM   2993  C   ILE   387      -5.673  26.069  25.085  1.00  0.00           C  
ATOM   2994  O   ILE   387      -5.465  25.138  24.218  1.00  0.00           O  
ATOM   2995  CB  ILE   387      -6.997  24.618  26.564  1.00  0.00           C  
ATOM   2996  CG1 ILE   387      -8.082  24.697  27.604  1.00  0.00           C  
ATOM   2997  CG2 ILE   387      -5.666  24.144  27.167  1.00  0.00           C  
ATOM   2998  CD1 ILE   387      -7.824  25.554  28.834  1.00  0.00           C  
ATOM   2999  CA  Ca2   388      -0.123  13.334 -13.421  1.00  0.00           C  
END
ENDMDL
MODEL        2
ATOM      1  N   THR     1      -5.366 -19.537  14.139  1.00  0.00           N  
ATOM      2  CA  THR     1      -4.078 -18.994  14.531  1.00  0.00           C  
ATOM      3  C   THR     1      -3.337 -18.351  13.350  1.00  0.00           C  
ATOM      4  O   THR     1      -3.323 -17.126  13.164  1.00  0.00           O  
ATOM      5  CB  THR     1      -3.221 -19.977  15.360  1.00  0.00           C  
ATOM      6  CG2 THR     1      -3.950 -20.214  16.710  1.00  0.00           C  
ATOM      7  OG1 THR     1      -3.215 -21.162  14.548  1.00  0.00           O  
ATOM      8  N   TYR     2      -2.696 -19.155  12.500  1.00  0.00           N  
ATOM      9  CA  TYR     2      -2.311 -18.714  11.202  1.00  0.00           C  
ATOM     10  C   TYR     2      -3.406 -18.421  10.177  1.00  0.00           C  
ATOM     11  O   TYR     2      -4.465 -19.117  10.155  1.00  0.00           O  
ATOM     12  CB  TYR     2      -1.251 -19.708  10.632  1.00  0.00           C  
ATOM     13  CG  TYR     2      -0.617 -19.144   9.359  1.00  0.00           C  
ATOM     14  CD1 TYR     2       0.418 -18.199   9.426  1.00  0.00           C  
ATOM     15  CD2 TYR     2      -1.181 -19.418   8.098  1.00  0.00           C  
ATOM     16  CE1 TYR     2       0.911 -17.608   8.211  1.00  0.00           C  
ATOM     17  CE2 TYR     2      -0.751 -18.740   6.934  1.00  0.00           C  
ATOM     18  CZ  TYR     2       0.305 -17.814   6.962  1.00  0.00           C  
ATOM     19  OH  TYR     2       0.654 -17.098   5.898  1.00  0.00           O  
ATOM     20  N   MET     3      -3.199 -17.589   9.175  1.00  0.00           N  
ATOM     21  CA  MET     3      -4.170 -17.472   8.028  1.00  0.00           C  
ATOM     22  C   MET     3      -3.518 -16.889   6.795  1.00  0.00           C  
ATOM     23  O   MET     3      -2.702 -15.998   6.889  1.00  0.00           O  
ATOM     24  CB  MET     3      -5.338 -16.578   8.455  1.00  0.00           C  
ATOM     25  CG  MET     3      -6.423 -16.254   7.391  1.00  0.00           C  
ATOM     26  SD  MET     3      -7.008 -14.561   7.298  1.00  0.00           S  
ATOM     27  CE  MET     3      -5.534 -13.704   6.578  1.00  0.00           C  
ATOM     28  N   ASN     4      -3.930 -17.322   5.603  1.00  0.00           N  
ATOM     29  CA  ASN     4      -3.475 -16.881   4.315  1.00  0.00           C  
ATOM     30  C   ASN     4      -4.629 -16.164   3.568  1.00  0.00           C  
ATOM     31  O   ASN     4      -5.763 -16.634   3.709  1.00  0.00           O  
ATOM     32  CB  ASN     4      -3.058 -18.150   3.544  1.00  0.00           C  
ATOM     33  CG  ASN     4      -2.408 -17.954   2.163  1.00  0.00           C  
ATOM     34  ND2 ASN     4      -2.146 -18.935   1.357  1.00  0.00           N  
ATOM     35  OD1 ASN     4      -2.271 -16.843   1.716  1.00  0.00           O  
ATOM     36  N   ASN     5      -4.356 -15.144   2.730  1.00  0.00           N  
ATOM     37  CA  ASN     5      -5.381 -14.375   1.975  1.00  0.00           C  
ATOM     38  C   ASN     5      -5.678 -15.105   0.658  1.00  0.00           C  
ATOM     39  O   ASN     5      -4.941 -14.934  -0.342  1.00  0.00           O  
ATOM     40  CB  ASN     5      -4.942 -12.935   1.857  1.00  0.00           C  
ATOM     41  CG  ASN     5      -4.764 -12.237   3.142  1.00  0.00           C  
ATOM     42  ND2 ASN     5      -3.583 -11.897   3.569  1.00  0.00           N  
ATOM     43  OD1 ASN     5      -5.744 -11.902   3.699  1.00  0.00           O  
ATOM     44  N   THR     6      -6.856 -15.841   0.583  1.00  0.00           N  
ATOM     45  CA  THR     6      -7.062 -16.753  -0.566  1.00  0.00           C  
ATOM     46  C   THR     6      -8.398 -16.568  -1.345  1.00  0.00           C  
ATOM     47  O   THR     6      -8.569 -17.151  -2.428  1.00  0.00           O  
ATOM     48  CB  THR     6      -7.134 -18.254  -0.075  1.00  0.00           C  
ATOM     49  CG2 THR     6      -5.751 -18.713   0.448  1.00  0.00           C  
ATOM     50  OG1 THR     6      -8.002 -18.418   1.044  1.00  0.00           O  
ATOM     51  N   GLU     7      -9.345 -15.773  -0.798  1.00  0.00           N  
ATOM     52  CA  GLU     7     -10.611 -15.548  -1.575  1.00  0.00           C  
ATOM     53  C   GLU     7     -10.537 -14.466  -2.644  1.00  0.00           C  
ATOM     54  O   GLU     7      -9.557 -13.707  -2.821  1.00  0.00           O  
ATOM     55  CB  GLU     7     -11.736 -15.214  -0.579  1.00  0.00           C  
ATOM     56  CG  GLU     7     -11.991 -16.219   0.540  1.00  0.00           C  
ATOM     57  CD  GLU     7     -11.595 -17.624   0.037  1.00  0.00           C  
ATOM     58  OE1 GLU     7     -10.660 -18.311   0.622  1.00  0.00           O  
ATOM     59  OE2 GLU     7     -12.289 -18.199  -0.771  1.00  0.00           O1-
ATOM     60  N   ALA     8     -11.633 -14.298  -3.411  1.00  0.00           N  
ATOM     61  CA  ALA     8     -12.126 -13.094  -3.993  1.00  0.00           C  
ATOM     62  C   ALA     8     -12.092 -11.952  -2.990  1.00  0.00           C  
ATOM     63  O   ALA     8     -12.372 -12.070  -1.755  1.00  0.00           O  
ATOM     64  CB  ALA     8     -13.546 -13.508  -4.403  1.00  0.00           C  
ATOM     65  N   ILE     9     -11.967 -10.700  -3.495  1.00  0.00           N  
ATOM     66  CA  ILE     9     -12.461  -9.489  -2.876  1.00  0.00           C  
ATOM     67  C   ILE     9     -13.962  -9.318  -3.087  1.00  0.00           C  
ATOM     68  O   ILE     9     -14.477  -9.625  -4.178  1.00  0.00           O  
ATOM     69  CB  ILE     9     -11.654  -8.318  -3.357  1.00  0.00           C  
ATOM     70  CG1 ILE     9     -11.621  -7.084  -2.433  1.00  0.00           C  
ATOM     71  CG2 ILE     9     -11.978  -7.806  -4.770  1.00  0.00           C  
ATOM     72  CD1 ILE     9     -10.592  -6.060  -2.864  1.00  0.00           C  
ATOM     73  N   CYX    10     -14.686  -8.999  -2.027  1.00  0.00           N  
ATOM     74  CA  CYX    10     -16.169  -8.832  -2.037  1.00  0.00           C  
ATOM     75  C   CYX    10     -16.758  -7.662  -2.980  1.00  0.00           C  
ATOM     76  O   CYX    10     -16.123  -6.589  -3.134  1.00  0.00           O  
ATOM     77  CB  CYX    10     -16.559  -8.414  -0.622  1.00  0.00           C  
ATOM     78  SG  CYX    10     -16.034  -9.511   0.652  1.00  0.00           S  
ATOM     79  N   ASP    11     -18.010  -7.862  -3.496  1.00  0.00           N  
ATOM     80  CA  ASP    11     -18.782  -7.154  -4.509  1.00  0.00           C  
ATOM     81  C   ASP    11     -19.654  -6.100  -3.807  1.00  0.00           C  
ATOM     82  O   ASP    11     -20.805  -6.356  -3.372  1.00  0.00           O  
ATOM     83  CB  ASP    11     -19.569  -8.232  -5.267  1.00  0.00           C  
ATOM     84  CG  ASP    11     -20.305  -7.700  -6.504  1.00  0.00           C  
ATOM     85  OD1 ASP    11     -19.676  -7.062  -7.426  1.00  0.00           O  
ATOM     86  OD2 ASP    11     -21.548  -7.610  -6.403  1.00  0.00           O1-
ATOM     87  N   ALA    12     -19.034  -4.925  -3.549  1.00  0.00           N  
ATOM     88  CA  ALA    12     -19.647  -3.797  -2.902  1.00  0.00           C  
ATOM     89  C   ALA    12     -20.797  -3.287  -3.793  1.00  0.00           C  
ATOM     90  O   ALA    12     -20.612  -2.892  -4.954  1.00  0.00           O  
ATOM     91  CB  ALA    12     -18.637  -2.698  -2.532  1.00  0.00           C  
ATOM     92  N   LYS    13     -21.966  -3.066  -3.189  1.00  0.00           N  
ATOM     93  CA  LYS    13     -22.945  -2.141  -3.741  1.00  0.00           C  
ATOM     94  C   LYS    13     -22.822  -0.720  -3.142  1.00  0.00           C  
ATOM     95  O   LYS    13     -23.181   0.257  -3.757  1.00  0.00           O  
ATOM     96  CB  LYS    13     -24.300  -2.769  -3.335  1.00  0.00           C  
ATOM     97  CG  LYS    13     -24.804  -4.075  -4.005  1.00  0.00           C  
ATOM     98  CD  LYS    13     -23.827  -5.241  -3.928  1.00  0.00           C  
ATOM     99  CE  LYS    13     -24.353  -6.644  -4.260  1.00  0.00           C  
ATOM    100  NZ  LYS    13     -23.277  -7.616  -4.338  1.00  0.00           N1+
ATOM    101  N   GLY    14     -22.315  -0.625  -1.906  1.00  0.00           N  
ATOM    102  CA  GLY    14     -21.858   0.562  -1.369  1.00  0.00           C  
ATOM    103  C   GLY    14     -20.725   0.419  -0.331  1.00  0.00           C  
ATOM    104  O   GLY    14     -20.140  -0.634  -0.226  1.00  0.00           O  
ATOM    105  N   PHE    15     -20.358   1.491   0.443  1.00  0.00           N  
ATOM    106  CA  PHE    15     -19.407   1.353   1.589  1.00  0.00           C  
ATOM    107  C   PHE    15     -19.978   2.001   2.827  1.00  0.00           C  
ATOM    108  O   PHE    15     -20.386   3.187   2.766  1.00  0.00           O  
ATOM    109  CB  PHE    15     -18.043   1.970   1.263  1.00  0.00           C  
ATOM    110  CG  PHE    15     -17.222   1.171   0.275  1.00  0.00           C  
ATOM    111  CD1 PHE    15     -17.629   1.171  -1.059  1.00  0.00           C  
ATOM    112  CD2 PHE    15     -15.986   0.593   0.635  1.00  0.00           C  
ATOM    113  CE1 PHE    15     -16.771   0.633  -2.082  1.00  0.00           C  
ATOM    114  CE2 PHE    15     -15.138   0.035  -0.348  1.00  0.00           C  
ATOM    115  CZ  PHE    15     -15.497   0.155  -1.709  1.00  0.00           C  
ATOM    116  N   ALA    16     -20.115   1.148   3.909  1.00  0.00           N  
ATOM    117  CA  ALA    16     -20.327   1.729   5.279  1.00  0.00           C  
ATOM    118  C   ALA    16     -19.155   2.567   5.836  1.00  0.00           C  
ATOM    119  O   ALA    16     -18.007   2.352   5.442  1.00  0.00           O  
ATOM    120  CB  ALA    16     -20.708   0.577   6.144  1.00  0.00           C  
ATOM    121  N   PRO    17     -19.417   3.465   6.811  1.00  0.00           N  
ATOM    122  CA  PRO    17     -18.403   4.056   7.571  1.00  0.00           C  
ATOM    123  C   PRO    17     -17.743   2.900   8.405  1.00  0.00           C  
ATOM    124  O   PRO    17     -18.464   2.000   8.832  1.00  0.00           O  
ATOM    125  CB  PRO    17     -19.008   5.109   8.506  1.00  0.00           C  
ATOM    126  CG  PRO    17     -20.396   5.319   7.937  1.00  0.00           C  
ATOM    127  CD  PRO    17     -20.710   4.027   7.260  1.00  0.00           C  
ATOM    128  N   PHE    18     -16.396   2.997   8.599  1.00  0.00           N  
ATOM    129  CA  PHE    18     -15.668   1.994   9.307  1.00  0.00           C  
ATOM    130  C   PHE    18     -14.877   2.553  10.515  1.00  0.00           C  
ATOM    131  O   PHE    18     -15.037   1.871  11.541  1.00  0.00           O  
ATOM    132  CB  PHE    18     -14.776   1.177   8.269  1.00  0.00           C  
ATOM    133  CG  PHE    18     -13.918   0.196   9.028  1.00  0.00           C  
ATOM    134  CD1 PHE    18     -12.646   0.518   9.386  1.00  0.00           C  
ATOM    135  CD2 PHE    18     -14.341  -1.117   9.329  1.00  0.00           C  
ATOM    136  CE1 PHE    18     -11.739  -0.341  10.058  1.00  0.00           C  
ATOM    137  CE2 PHE    18     -13.584  -2.031  10.129  1.00  0.00           C  
ATOM    138  CZ  PHE    18     -12.233  -1.636  10.459  1.00  0.00           C  
ATOM    139  N   SER    19     -14.082   3.609  10.352  1.00  0.00           N  
ATOM    140  CA  SER    19     -13.543   4.326  11.481  1.00  0.00           C  
ATOM    141  C   SER    19     -12.950   5.723  11.073  1.00  0.00           C  
ATOM    142  O   SER    19     -13.017   6.234   9.952  1.00  0.00           O  
ATOM    143  CB  SER    19     -12.468   3.537  12.266  1.00  0.00           C  
ATOM    144  OG  SER    19     -11.300   3.489  11.515  1.00  0.00           O  
ATOM    145  N   LYS    20     -12.268   6.345  12.051  1.00  0.00           N  
ATOM    146  CA  LYS    20     -11.405   7.531  11.932  1.00  0.00           C  
ATOM    147  C   LYS    20     -10.549   7.751  13.154  1.00  0.00           C  
ATOM    148  O   LYS    20     -10.952   7.255  14.211  1.00  0.00           O  
ATOM    149  CB  LYS    20     -12.253   8.843  11.699  1.00  0.00           C  
ATOM    150  CG  LYS    20     -13.109   9.187  12.878  1.00  0.00           C  
ATOM    151  CD  LYS    20     -13.371  10.716  12.785  1.00  0.00           C  
ATOM    152  CE  LYS    20     -14.485  10.959  13.820  1.00  0.00           C  
ATOM    153  NZ  LYS    20     -15.004  12.335  13.651  1.00  0.00           N1+
ATOM    154  N   ASP    21      -9.540   8.590  12.949  1.00  0.00           N  
ATOM    155  CA  ASP    21      -8.653   8.782  14.091  1.00  0.00           C  
ATOM    156  C   ASP    21      -9.039   9.725  15.256  1.00  0.00           C  
ATOM    157  O   ASP    21      -8.795   9.446  16.453  1.00  0.00           O  
ATOM    158  CB  ASP    21      -7.222   8.994  13.598  1.00  0.00           C  
ATOM    159  CG  ASP    21      -6.978  10.438  13.047  1.00  0.00           C  
ATOM    160  OD1 ASP    21      -6.980  10.601  11.830  1.00  0.00           O  
ATOM    161  OD2 ASP    21      -6.890  11.415  13.807  1.00  0.00           O1-
ATOM    162  N   ASN    22      -9.692  10.863  14.831  1.00  0.00           N  
ATOM    163  CA  ASN    22     -10.316  11.918  15.666  1.00  0.00           C  
ATOM    164  C   ASN    22      -9.328  12.938  16.465  1.00  0.00           C  
ATOM    165  O   ASN    22      -9.738  13.737  17.286  1.00  0.00           O  
ATOM    166  CB  ASN    22     -11.523  11.245  16.403  1.00  0.00           C  
ATOM    167  CG  ASN    22     -12.591  12.253  16.762  1.00  0.00           C  
ATOM    168  ND2 ASN    22     -12.984  12.333  18.031  1.00  0.00           N  
ATOM    169  OD1 ASN    22     -13.211  12.781  15.847  1.00  0.00           O  
ATOM    170  N   GLY    23      -8.043  12.814  16.114  1.00  0.00           N  
ATOM    171  CA  GLY    23      -6.847  13.350  16.775  1.00  0.00           C  
ATOM    172  C   GLY    23      -6.821  14.868  16.924  1.00  0.00           C  
ATOM    173  O   GLY    23      -6.398  15.375  17.948  1.00  0.00           O  
ATOM    174  N   ILE    24      -7.221  15.534  15.783  1.00  0.00           N  
ATOM    175  CA  ILE    24      -7.203  16.995  15.761  1.00  0.00           C  
ATOM    176  C   ILE    24      -8.489  17.695  16.353  1.00  0.00           C  
ATOM    177  O   ILE    24      -8.399  18.870  16.656  1.00  0.00           O  
ATOM    178  CB  ILE    24      -6.877  17.498  14.323  1.00  0.00           C  
ATOM    179  CG1 ILE    24      -5.435  16.945  14.006  1.00  0.00           C  
ATOM    180  CG2 ILE    24      -6.739  19.053  14.154  1.00  0.00           C  
ATOM    181  CD1 ILE    24      -4.826  17.211  12.606  1.00  0.00           C  
ATOM    182  N   ARG    25      -9.469  16.874  16.659  1.00  0.00           N  
ATOM    183  CA  ARG    25     -10.563  17.200  17.545  1.00  0.00           C  
ATOM    184  C   ARG    25     -10.136  17.168  19.059  1.00  0.00           C  
ATOM    185  O   ARG    25     -10.238  18.225  19.668  1.00  0.00           O  
ATOM    186  CB  ARG    25     -11.818  16.387  17.218  1.00  0.00           C  
ATOM    187  CG  ARG    25     -13.111  17.041  17.559  1.00  0.00           C  
ATOM    188  CD  ARG    25     -14.365  16.282  17.013  1.00  0.00           C  
ATOM    189  NE  ARG    25     -14.382  16.380  15.545  1.00  0.00           N  
ATOM    190  CZ  ARG    25     -15.446  16.438  14.756  1.00  0.00           C  
ATOM    191  NH1 ARG    25     -15.302  16.285  13.454  1.00  0.00           N1+
ATOM    192  NH2 ARG    25     -16.672  16.582  15.178  1.00  0.00           N  
ATOM    193  N   ILE    26      -9.523  16.090  19.424  1.00  0.00           N  
ATOM    194  CA  ILE    26      -9.123  15.819  20.853  1.00  0.00           C  
ATOM    195  C   ILE    26      -7.755  16.454  21.187  1.00  0.00           C  
ATOM    196  O   ILE    26      -7.450  16.727  22.335  1.00  0.00           O  
ATOM    197  CB  ILE    26      -9.202  14.292  21.123  1.00  0.00           C  
ATOM    198  CG1 ILE    26      -9.440  13.930  22.604  1.00  0.00           C  
ATOM    199  CG2 ILE    26      -7.945  13.501  20.599  1.00  0.00           C  
ATOM    200  CD1 ILE    26      -9.931  12.478  22.822  1.00  0.00           C  
ATOM    201  N   GLY    27      -6.983  16.964  20.204  1.00  0.00           N  
ATOM    202  CA  GLY    27      -5.644  17.623  20.318  1.00  0.00           C  
ATOM    203  C   GLY    27      -5.651  19.082  20.876  1.00  0.00           C  
ATOM    204  O   GLY    27      -4.632  19.768  20.879  1.00  0.00           O  
ATOM    205  N   SER    28      -6.812  19.496  21.364  1.00  0.00           N  
ATOM    206  CA  SER    28      -6.937  20.679  22.135  1.00  0.00           C  
ATOM    207  C   SER    28      -6.697  20.414  23.643  1.00  0.00           C  
ATOM    208  O   SER    28      -6.378  21.294  24.483  1.00  0.00           O  
ATOM    209  CB  SER    28      -8.335  21.198  22.133  1.00  0.00           C  
ATOM    210  OG  SER    28      -9.258  20.190  21.825  1.00  0.00           O  
ATOM    211  N   ARG    29      -7.022  19.120  24.095  1.00  0.00           N  
ATOM    212  CA  ARG    29      -7.138  18.632  25.495  1.00  0.00           C  
ATOM    213  C   ARG    29      -6.501  17.315  25.846  1.00  0.00           C  
ATOM    214  O   ARG    29      -6.514  16.783  26.976  1.00  0.00           O  
ATOM    215  CB  ARG    29      -8.610  18.573  25.831  1.00  0.00           C  
ATOM    216  CG  ARG    29      -9.302  19.982  25.882  1.00  0.00           C  
ATOM    217  CD  ARG    29     -10.773  19.895  26.117  1.00  0.00           C  
ATOM    218  NE  ARG    29     -11.332  21.240  25.967  1.00  0.00           N  
ATOM    219  CZ  ARG    29     -11.295  22.203  26.876  1.00  0.00           C  
ATOM    220  NH1 ARG    29     -10.893  21.966  28.136  1.00  0.00           N1+
ATOM    221  NH2 ARG    29     -11.619  23.407  26.446  1.00  0.00           N  
ATOM    222  N   GLY    30      -5.893  16.732  24.860  1.00  0.00           N  
ATOM    223  CA  GLY    30      -5.195  15.482  24.912  1.00  0.00           C  
ATOM    224  C   GLY    30      -3.684  15.682  24.550  1.00  0.00           C  
ATOM    225  O   GLY    30      -3.307  16.775  24.174  1.00  0.00           O  
ATOM    226  N   HID    31      -2.967  14.592  24.545  1.00  0.00           N  
ATOM    227  CA  HID    31      -1.541  14.452  24.146  1.00  0.00           C  
ATOM    228  C   HID    31      -1.358  13.761  22.724  1.00  0.00           C  
ATOM    229  O   HID    31      -1.368  12.543  22.610  1.00  0.00           O  
ATOM    230  CB  HID    31      -0.683  13.853  25.282  1.00  0.00           C  
ATOM    231  CG  HID    31      -0.905  14.443  26.682  1.00  0.00           C  
ATOM    232  CD2 HID    31      -0.286  15.595  27.099  1.00  0.00           C  
ATOM    233  ND1 HID    31      -1.688  13.981  27.726  1.00  0.00           N  
ATOM    234  CE1 HID    31      -1.530  14.784  28.783  1.00  0.00           C  
ATOM    235  NE2 HID    31      -0.712  15.824  28.400  1.00  0.00           N  
ATOM    236  N   ILE    32      -1.329  14.563  21.609  1.00  0.00           N  
ATOM    237  CA  ILE    32      -1.519  14.036  20.237  1.00  0.00           C  
ATOM    238  C   ILE    32      -0.295  14.310  19.413  1.00  0.00           C  
ATOM    239  O   ILE    32       0.167  15.499  19.380  1.00  0.00           O  
ATOM    240  CB  ILE    32      -2.771  14.620  19.547  1.00  0.00           C  
ATOM    241  CG1 ILE    32      -3.976  14.427  20.342  1.00  0.00           C  
ATOM    242  CG2 ILE    32      -2.989  13.962  18.202  1.00  0.00           C  
ATOM    243  CD1 ILE    32      -4.269  12.983  20.812  1.00  0.00           C  
ATOM    244  N   PHE    33       0.267  13.251  18.788  1.00  0.00           N  
ATOM    245  CA  PHE    33       1.305  13.357  17.729  1.00  0.00           C  
ATOM    246  C   PHE    33       0.844  14.213  16.521  1.00  0.00           C  
ATOM    247  O   PHE    33      -0.279  13.995  16.036  1.00  0.00           O  
ATOM    248  CB  PHE    33       1.780  11.951  17.336  1.00  0.00           C  
ATOM    249  CG  PHE    33       2.819  11.428  18.336  1.00  0.00           C  
ATOM    250  CD1 PHE    33       2.562  10.192  18.910  1.00  0.00           C  
ATOM    251  CD2 PHE    33       4.057  12.102  18.590  1.00  0.00           C  
ATOM    252  CE1 PHE    33       3.473   9.590  19.767  1.00  0.00           C  
ATOM    253  CE2 PHE    33       5.019  11.451  19.416  1.00  0.00           C  
ATOM    254  CZ  PHE    33       4.723  10.155  19.979  1.00  0.00           C  
ATOM    255  N   VAL    34       1.695  15.106  16.005  1.00  0.00           N  
ATOM    256  CA  VAL    34       1.540  15.630  14.584  1.00  0.00           C  
ATOM    257  C   VAL    34       1.846  14.493  13.614  1.00  0.00           C  
ATOM    258  O   VAL    34       2.727  13.642  13.866  1.00  0.00           O  
ATOM    259  CB  VAL    34       2.464  16.870  14.306  1.00  0.00           C  
ATOM    260  CG1 VAL    34       2.128  18.099  15.186  1.00  0.00           C  
ATOM    261  CG2 VAL    34       3.955  16.688  14.576  1.00  0.00           C  
ATOM    262  N   ILE    35       1.047  14.421  12.536  1.00  0.00           N  
ATOM    263  CA  ILE    35       1.072  13.442  11.447  1.00  0.00           C  
ATOM    264  C   ILE    35       0.749  13.854  10.042  1.00  0.00           C  
ATOM    265  O   ILE    35       0.105  14.878   9.885  1.00  0.00           O  
ATOM    266  CB  ILE    35       0.167  12.241  11.806  1.00  0.00           C  
ATOM    267  CG1 ILE    35      -1.287  12.593  11.619  1.00  0.00           C  
ATOM    268  CG2 ILE    35       0.252  11.695  13.247  1.00  0.00           C  
ATOM    269  CD1 ILE    35      -2.054  11.690  10.615  1.00  0.00           C  
ATOM    270  N   ARG    36       1.299  13.151   9.033  1.00  0.00           N  
ATOM    271  CA  ARG    36       1.138  13.466   7.617  1.00  0.00           C  
ATOM    272  C   ARG    36       1.584  12.166   6.876  1.00  0.00           C  
ATOM    273  O   ARG    36       2.630  11.586   7.175  1.00  0.00           O  
ATOM    274  CB  ARG    36       2.134  14.609   7.238  1.00  0.00           C  
ATOM    275  CG  ARG    36       2.313  14.950   5.716  1.00  0.00           C  
ATOM    276  CD  ARG    36       1.029  15.602   5.126  1.00  0.00           C  
ATOM    277  NE  ARG    36       0.431  14.762   4.095  1.00  0.00           N  
ATOM    278  CZ  ARG    36       1.038  14.312   3.011  1.00  0.00           C  
ATOM    279  NH1 ARG    36       0.468  13.386   2.308  1.00  0.00           N1+
ATOM    280  NH2 ARG    36       2.244  14.726   2.710  1.00  0.00           N  
ATOM    281  N   GLU    37       0.860  11.744   5.861  1.00  0.00           N  
ATOM    282  CA  GLU    37       0.966  10.376   5.316  1.00  0.00           C  
ATOM    283  C   GLU    37       0.533   9.239   6.381  1.00  0.00           C  
ATOM    284  O   GLU    37       1.457   8.602   6.967  1.00  0.00           O  
ATOM    285  CB  GLU    37       2.307  10.089   4.632  1.00  0.00           C  
ATOM    286  CG  GLU    37       2.622  11.106   3.494  1.00  0.00           C  
ATOM    287  CD  GLU    37       3.983  10.779   2.870  1.00  0.00           C  
ATOM    288  OE1 GLU    37       4.074   9.916   2.015  1.00  0.00           O  
ATOM    289  OE2 GLU    37       4.958  11.485   3.313  1.00  0.00           O1-
ATOM    290  N   PRO    38      -0.786   9.004   6.644  1.00  0.00           N  
ATOM    291  CA  PRO    38      -1.264   7.774   7.297  1.00  0.00           C  
ATOM    292  C   PRO    38      -1.628   6.636   6.331  1.00  0.00           C  
ATOM    293  O   PRO    38      -1.901   6.884   5.173  1.00  0.00           O  
ATOM    294  CB  PRO    38      -2.509   8.229   8.114  1.00  0.00           C  
ATOM    295  CG  PRO    38      -3.172   9.110   7.015  1.00  0.00           C  
ATOM    296  CD  PRO    38      -1.927   9.831   6.400  1.00  0.00           C  
ATOM    297  N   PHE    39      -1.764   5.434   6.817  1.00  0.00           N  
ATOM    298  CA  PHE    39      -2.360   4.238   6.129  1.00  0.00           C  
ATOM    299  C   PHE    39      -2.884   3.200   7.155  1.00  0.00           C  
ATOM    300  O   PHE    39      -2.686   3.270   8.358  1.00  0.00           O  
ATOM    301  CB  PHE    39      -1.432   3.743   5.038  1.00  0.00           C  
ATOM    302  CG  PHE    39      -0.216   3.020   5.615  1.00  0.00           C  
ATOM    303  CD1 PHE    39      -0.329   1.661   5.978  1.00  0.00           C  
ATOM    304  CD2 PHE    39       0.942   3.756   5.719  1.00  0.00           C  
ATOM    305  CE1 PHE    39       0.765   1.017   6.546  1.00  0.00           C  
ATOM    306  CE2 PHE    39       2.056   3.111   6.317  1.00  0.00           C  
ATOM    307  CZ  PHE    39       1.963   1.741   6.750  1.00  0.00           C  
ATOM    308  N   VAL    40      -3.706   2.297   6.640  1.00  0.00           N  
ATOM    309  CA  VAL    40      -4.358   1.261   7.484  1.00  0.00           C  
ATOM    310  C   VAL    40      -4.082  -0.145   6.950  1.00  0.00           C  
ATOM    311  O   VAL    40      -3.987  -0.361   5.756  1.00  0.00           O  
ATOM    312  CB  VAL    40      -5.893   1.484   7.685  1.00  0.00           C  
ATOM    313  CG1 VAL    40      -6.705   0.446   8.458  1.00  0.00           C  
ATOM    314  CG2 VAL    40      -6.110   2.921   8.190  1.00  0.00           C  
ATOM    315  N   SER    41      -3.867  -1.030   7.895  1.00  0.00           N  
ATOM    316  CA  SER    41      -3.612  -2.450   7.540  1.00  0.00           C  
ATOM    317  C   SER    41      -4.038  -3.428   8.678  1.00  0.00           C  
ATOM    318  O   SER    41      -4.016  -2.959   9.797  1.00  0.00           O  
ATOM    319  CB  SER    41      -2.133  -2.717   6.988  1.00  0.00           C  
ATOM    320  OG  SER    41      -2.188  -3.945   6.284  1.00  0.00           O  
ATOM    321  N   CYX    42      -4.397  -4.647   8.311  1.00  0.00           N  
ATOM    322  CA  CYX    42      -5.141  -5.545   9.178  1.00  0.00           C  
ATOM    323  C   CYX    42      -4.499  -6.954   9.106  1.00  0.00           C  
ATOM    324  O   CYX    42      -4.160  -7.610   8.107  1.00  0.00           O  
ATOM    325  CB  CYX    42      -6.698  -5.552   8.803  1.00  0.00           C  
ATOM    326  SG  CYX    42      -7.602  -4.069   8.984  1.00  0.00           S  
ATOM    327  N   SER    43      -4.543  -7.478  10.326  1.00  0.00           N  
ATOM    328  CA  SER    43      -4.196  -8.841  10.723  1.00  0.00           C  
ATOM    329  C   SER    43      -5.474  -9.683  10.826  1.00  0.00           C  
ATOM    330  O   SER    43      -6.573  -9.109  10.807  1.00  0.00           O  
ATOM    331  CB  SER    43      -3.255  -8.939  11.880  1.00  0.00           C  
ATOM    332  OG  SER    43      -3.996  -8.954  13.134  1.00  0.00           O  
ATOM    333  N   PRO    44      -5.295 -11.024  10.992  1.00  0.00           N  
ATOM    334  CA  PRO    44      -6.484 -11.916  11.214  1.00  0.00           C  
ATOM    335  C   PRO    44      -7.230 -11.703  12.582  1.00  0.00           C  
ATOM    336  O   PRO    44      -8.183 -12.405  12.950  1.00  0.00           O  
ATOM    337  CB  PRO    44      -5.823 -13.295  11.154  1.00  0.00           C  
ATOM    338  CG  PRO    44      -4.666 -13.119  10.167  1.00  0.00           C  
ATOM    339  CD  PRO    44      -4.131 -11.738  10.589  1.00  0.00           C  
ATOM    340  N   ILE    45      -6.651 -10.881  13.463  1.00  0.00           N  
ATOM    341  CA  ILE    45      -7.250 -10.425  14.757  1.00  0.00           C  
ATOM    342  C   ILE    45      -7.325  -8.859  14.926  1.00  0.00           C  
ATOM    343  O   ILE    45      -8.040  -8.446  15.827  1.00  0.00           O  
ATOM    344  CB  ILE    45      -6.521 -11.076  15.921  1.00  0.00           C  
ATOM    345  CG1 ILE    45      -7.381 -11.204  17.231  1.00  0.00           C  
ATOM    346  CG2 ILE    45      -5.124 -10.360  16.207  1.00  0.00           C  
ATOM    347  CD1 ILE    45      -8.717 -11.959  16.925  1.00  0.00           C  
ATOM    348  N   GLU    46      -6.612  -7.975  14.269  1.00  0.00           N  
ATOM    349  CA  GLU    46      -6.517  -6.549  14.597  1.00  0.00           C  
ATOM    350  C   GLU    46      -6.328  -5.703  13.395  1.00  0.00           C  
ATOM    351  O   GLU    46      -5.546  -5.974  12.496  1.00  0.00           O  
ATOM    352  CB  GLU    46      -5.421  -6.263  15.683  1.00  0.00           C  
ATOM    353  CG  GLU    46      -5.467  -4.854  16.219  1.00  0.00           C  
ATOM    354  CD  GLU    46      -4.553  -4.594  17.503  1.00  0.00           C  
ATOM    355  OE1 GLU    46      -3.324  -4.391  17.298  1.00  0.00           O  
ATOM    356  OE2 GLU    46      -5.073  -4.623  18.618  1.00  0.00           O1-
ATOM    357  N   CYX    47      -7.026  -4.544  13.391  1.00  0.00           N  
ATOM    358  CA  CYX    47      -6.762  -3.511  12.413  1.00  0.00           C  
ATOM    359  C   CYX    47      -6.085  -2.362  13.051  1.00  0.00           C  
ATOM    360  O   CYX    47      -6.453  -1.878  14.117  1.00  0.00           O  
ATOM    361  CB  CYX    47      -8.062  -3.087  11.709  1.00  0.00           C  
ATOM    362  SG  CYX    47      -8.853  -4.277  10.529  1.00  0.00           S  
ATOM    363  N   ARG    48      -5.007  -1.854  12.430  1.00  0.00           N  
ATOM    364  CA  ARG    48      -4.126  -0.808  12.828  1.00  0.00           C  
ATOM    365  C   ARG    48      -3.973   0.285  11.780  1.00  0.00           C  
ATOM    366  O   ARG    48      -3.878  -0.001  10.595  1.00  0.00           O  
ATOM    367  CB  ARG    48      -2.771  -1.354  13.190  1.00  0.00           C  
ATOM    368  CG  ARG    48      -2.749  -2.308  14.442  1.00  0.00           C  
ATOM    369  CD  ARG    48      -1.335  -2.794  14.836  1.00  0.00           C  
ATOM    370  NE  ARG    48      -0.597  -1.757  15.602  1.00  0.00           N  
ATOM    371  CZ  ARG    48      -0.844  -1.495  16.915  1.00  0.00           C  
ATOM    372  NH1 ARG    48      -0.214  -0.424  17.392  1.00  0.00           N1+
ATOM    373  NH2 ARG    48      -1.641  -2.143  17.726  1.00  0.00           N  
ATOM    374  N   THR    49      -3.986   1.495  12.303  1.00  0.00           N  
ATOM    375  CA  THR    49      -3.537   2.708  11.490  1.00  0.00           C  
ATOM    376  C   THR    49      -2.033   2.914  11.828  1.00  0.00           C  
ATOM    377  O   THR    49      -1.523   2.941  12.933  1.00  0.00           O  
ATOM    378  CB  THR    49      -4.409   3.938  11.856  1.00  0.00           C  
ATOM    379  CG2 THR    49      -4.104   4.963  10.778  1.00  0.00           C  
ATOM    380  OG1 THR    49      -5.753   3.589  11.747  1.00  0.00           O  
ATOM    381  N   PHE    50      -1.254   3.017  10.757  1.00  0.00           N  
ATOM    382  CA  PHE    50       0.144   3.261  10.594  1.00  0.00           C  
ATOM    383  C   PHE    50       0.366   4.735  10.074  1.00  0.00           C  
ATOM    384  O   PHE    50       0.043   5.032   8.926  1.00  0.00           O  
ATOM    385  CB  PHE    50       0.629   2.279   9.509  1.00  0.00           C  
ATOM    386  CG  PHE    50       0.705   0.870  10.033  1.00  0.00           C  
ATOM    387  CD1 PHE    50      -0.268  -0.132   9.865  1.00  0.00           C  
ATOM    388  CD2 PHE    50       1.841   0.682  10.840  1.00  0.00           C  
ATOM    389  CE1 PHE    50      -0.096  -1.343  10.544  1.00  0.00           C  
ATOM    390  CE2 PHE    50       2.014  -0.567  11.408  1.00  0.00           C  
ATOM    391  CZ  PHE    50       1.061  -1.599  11.269  1.00  0.00           C  
ATOM    392  N   PHE    51       1.027   5.530  10.865  1.00  0.00           N  
ATOM    393  CA  PHE    51       1.258   6.960  10.575  1.00  0.00           C  
ATOM    394  C   PHE    51       2.692   7.391  10.606  1.00  0.00           C  
ATOM    395  O   PHE    51       3.472   6.887  11.443  1.00  0.00           O  
ATOM    396  CB  PHE    51       0.545   7.839  11.615  1.00  0.00           C  
ATOM    397  CG  PHE    51       0.815   7.666  13.035  1.00  0.00           C  
ATOM    398  CD1 PHE    51       1.827   8.480  13.659  1.00  0.00           C  
ATOM    399  CD2 PHE    51      -0.102   6.958  13.803  1.00  0.00           C  
ATOM    400  CE1 PHE    51       1.842   8.564  15.071  1.00  0.00           C  
ATOM    401  CE2 PHE    51      -0.077   7.091  15.216  1.00  0.00           C  
ATOM    402  CZ  PHE    51       0.915   7.894  15.880  1.00  0.00           C  
ATOM    403  N   LEU    52       3.145   8.374   9.768  1.00  0.00           N  
ATOM    404  CA  LEU    52       4.402   9.120   9.964  1.00  0.00           C  
ATOM    405  C   LEU    52       4.205  10.309  10.905  1.00  0.00           C  
ATOM    406  O   LEU    52       3.494  11.275  10.557  1.00  0.00           O  
ATOM    407  CB  LEU    52       5.080   9.436   8.616  1.00  0.00           C  
ATOM    408  CG  LEU    52       5.774   8.331   7.811  1.00  0.00           C  
ATOM    409  CD1 LEU    52       6.229   8.835   6.434  1.00  0.00           C  
ATOM    410  CD2 LEU    52       6.945   7.793   8.641  1.00  0.00           C  
ATOM    411  N   THR    53       4.823  10.387  12.073  1.00  0.00           N  
ATOM    412  CA  THR    53       4.828  11.501  12.944  1.00  0.00           C  
ATOM    413  C   THR    53       6.200  12.165  12.779  1.00  0.00           C  
ATOM    414  O   THR    53       7.213  11.495  12.505  1.00  0.00           O  
ATOM    415  CB  THR    53       4.390  11.207  14.355  1.00  0.00           C  
ATOM    416  CG2 THR    53       5.231  10.068  14.981  1.00  0.00           C  
ATOM    417  OG1 THR    53       4.556  12.284  15.197  1.00  0.00           O  
ATOM    418  N   GLN    54       6.268  13.472  13.005  1.00  0.00           N  
ATOM    419  CA  GLN    54       7.597  14.108  13.249  1.00  0.00           C  
ATOM    420  C   GLN    54       8.078  13.788  14.687  1.00  0.00           C  
ATOM    421  O   GLN    54       9.221  14.109  14.994  1.00  0.00           O  
ATOM    422  CB  GLN    54       7.394  15.678  13.087  1.00  0.00           C  
ATOM    423  CG  GLN    54       8.728  16.314  12.791  1.00  0.00           C  
ATOM    424  CD  GLN    54       8.636  17.867  12.610  1.00  0.00           C  
ATOM    425  NE2 GLN    54       8.395  18.583  13.682  1.00  0.00           N  
ATOM    426  OE1 GLN    54       8.590  18.318  11.488  1.00  0.00           O  
ATOM    427  N   GLY    55       7.313  13.001  15.446  1.00  0.00           N  
ATOM    428  CA  GLY    55       7.644  12.750  16.824  1.00  0.00           C  
ATOM    429  C   GLY    55       7.556  14.094  17.619  1.00  0.00           C  
ATOM    430  O   GLY    55       8.264  14.296  18.620  1.00  0.00           O  
ATOM    431  N   SER    56       6.716  15.081  17.130  1.00  0.00           N  
ATOM    432  CA  SER    56       6.350  16.343  17.791  1.00  0.00           C  
ATOM    433  C   SER    56       4.846  16.361  18.258  1.00  0.00           C  
ATOM    434  O   SER    56       4.012  15.536  17.845  1.00  0.00           O  
ATOM    435  CB  SER    56       6.758  17.655  17.010  1.00  0.00           C  
ATOM    436  OG  SER    56       7.958  17.416  16.326  1.00  0.00           O  
ATOM    437  N   LEU    57       4.534  17.208  19.252  1.00  0.00           N  
ATOM    438  CA  LEU    57       3.216  17.338  19.793  1.00  0.00           C  
ATOM    439  C   LEU    57       2.347  18.377  19.124  1.00  0.00           C  
ATOM    440  O   LEU    57       2.766  19.393  18.648  1.00  0.00           O  
ATOM    441  CB  LEU    57       3.179  17.518  21.356  1.00  0.00           C  
ATOM    442  CG  LEU    57       3.132  16.172  22.120  1.00  0.00           C  
ATOM    443  CD1 LEU    57       4.330  15.216  21.803  1.00  0.00           C  
ATOM    444  CD2 LEU    57       3.163  16.514  23.597  1.00  0.00           C  
ATOM    445  N   LEU    58       1.007  18.265  19.250  1.00  0.00           N  
ATOM    446  CA  LEU    58       0.016  19.279  18.751  1.00  0.00           C  
ATOM    447  C   LEU    58      -0.201  20.520  19.623  1.00  0.00           C  
ATOM    448  O   LEU    58      -0.289  20.335  20.849  1.00  0.00           O  
ATOM    449  CB  LEU    58      -1.362  18.643  18.466  1.00  0.00           C  
ATOM    450  CG  LEU    58      -2.152  19.322  17.372  1.00  0.00           C  
ATOM    451  CD1 LEU    58      -1.280  19.300  16.109  1.00  0.00           C  
ATOM    452  CD2 LEU    58      -3.368  18.457  17.214  1.00  0.00           C  
ATOM    453  N   ASN    59      -0.245  21.759  19.126  1.00  0.00           N  
ATOM    454  CA  ASN    59      -0.131  22.955  19.970  1.00  0.00           C  
ATOM    455  C   ASN    59       1.071  22.967  20.831  1.00  0.00           C  
ATOM    456  O   ASN    59       0.928  23.132  22.023  1.00  0.00           O  
ATOM    457  CB  ASN    59      -1.512  23.291  20.644  1.00  0.00           C  
ATOM    458  CG  ASN    59      -1.508  24.661  21.220  1.00  0.00           C  
ATOM    459  ND2 ASN    59      -2.431  24.960  22.128  1.00  0.00           N  
ATOM    460  OD1 ASN    59      -0.588  25.448  21.044  1.00  0.00           O  
ATOM    461  N   ASP    60       2.182  22.676  20.185  1.00  0.00           N  
ATOM    462  CA  ASP    60       3.475  22.753  20.839  1.00  0.00           C  
ATOM    463  C   ASP    60       4.472  23.517  19.902  1.00  0.00           C  
ATOM    464  O   ASP    60       4.570  23.090  18.744  1.00  0.00           O  
ATOM    465  CB  ASP    60       3.895  21.284  21.104  1.00  0.00           C  
ATOM    466  CG  ASP    60       5.260  21.172  21.795  1.00  0.00           C  
ATOM    467  OD1 ASP    60       5.230  21.088  23.023  1.00  0.00           O  
ATOM    468  OD2 ASP    60       6.277  21.120  21.133  1.00  0.00           O1-
ATOM    469  N   LYS    61       5.173  24.507  20.437  1.00  0.00           N  
ATOM    470  CA  LYS    61       6.077  25.305  19.751  1.00  0.00           C  
ATOM    471  C   LYS    61       7.106  24.442  19.103  1.00  0.00           C  
ATOM    472  O   LYS    61       7.607  24.999  18.088  1.00  0.00           O  
ATOM    473  CB  LYS    61       6.722  26.419  20.598  1.00  0.00           C  
ATOM    474  CG  LYS    61       5.692  27.568  20.901  1.00  0.00           C  
ATOM    475  CD  LYS    61       6.358  28.755  21.570  1.00  0.00           C  
ATOM    476  CE  LYS    61       5.259  29.823  21.890  1.00  0.00           C  
ATOM    477  NZ  LYS    61       5.855  31.154  22.331  1.00  0.00           N1+
ATOM    478  N   HID    62       7.433  23.161  19.412  1.00  0.00           N  
ATOM    479  CA  HID    62       8.352  22.412  18.526  1.00  0.00           C  
ATOM    480  C   HID    62       7.911  22.032  17.084  1.00  0.00           C  
ATOM    481  O   HID    62       8.754  21.752  16.196  1.00  0.00           O  
ATOM    482  CB  HID    62       9.003  21.216  19.319  1.00  0.00           C  
ATOM    483  CG  HID    62       9.627  21.511  20.630  1.00  0.00           C  
ATOM    484  CD2 HID    62      10.711  22.382  20.907  1.00  0.00           C  
ATOM    485  ND1 HID    62       9.019  21.268  21.850  1.00  0.00           N  
ATOM    486  CE1 HID    62       9.619  22.050  22.761  1.00  0.00           C  
ATOM    487  NE2 HID    62      10.733  22.707  22.274  1.00  0.00           N  
ATOM    488  N   SER    63       6.593  22.037  16.842  1.00  0.00           N  
ATOM    489  CA  SER    63       5.870  21.698  15.629  1.00  0.00           C  
ATOM    490  C   SER    63       5.684  22.787  14.528  1.00  0.00           C  
ATOM    491  O   SER    63       4.954  22.654  13.588  1.00  0.00           O  
ATOM    492  CB  SER    63       4.465  21.089  16.035  1.00  0.00           C  
ATOM    493  OG  SER    63       4.632  20.075  16.907  1.00  0.00           O  
ATOM    494  N   ASN    64       6.476  23.876  14.676  1.00  0.00           N  
ATOM    495  CA  ASN    64       6.297  25.021  13.786  1.00  0.00           C  
ATOM    496  C   ASN    64       6.795  24.705  12.374  1.00  0.00           C  
ATOM    497  O   ASN    64       7.954  24.236  12.185  1.00  0.00           O  
ATOM    498  CB  ASN    64       7.103  26.190  14.486  1.00  0.00           C  
ATOM    499  CG  ASN    64       6.958  27.489  13.949  1.00  0.00           C  
ATOM    500  ND2 ASN    64       7.366  28.552  14.643  1.00  0.00           N  
ATOM    501  OD1 ASN    64       6.423  27.811  12.860  1.00  0.00           O  
ATOM    502  N   GLY    65       5.919  24.990  11.431  1.00  0.00           N  
ATOM    503  CA  GLY    65       6.314  24.933   9.983  1.00  0.00           C  
ATOM    504  C   GLY    65       6.590  23.496   9.508  1.00  0.00           C  
ATOM    505  O   GLY    65       7.661  23.114   8.881  1.00  0.00           O  
ATOM    506  N   THR    66       5.640  22.604   9.873  1.00  0.00           N  
ATOM    507  CA  THR    66       5.899  21.226   9.999  1.00  0.00           C  
ATOM    508  C   THR    66       6.172  20.525   8.678  1.00  0.00           C  
ATOM    509  O   THR    66       6.690  19.363   8.630  1.00  0.00           O  
ATOM    510  CB  THR    66       4.692  20.533  10.755  1.00  0.00           C  
ATOM    511  CG2 THR    66       5.279  19.472  11.760  1.00  0.00           C  
ATOM    512  OG1 THR    66       3.842  21.436  11.475  1.00  0.00           O  
ATOM    513  N   VAL    67       6.003  21.154   7.528  1.00  0.00           N  
ATOM    514  CA  VAL    67       6.046  20.470   6.195  1.00  0.00           C  
ATOM    515  C   VAL    67       7.302  20.666   5.290  1.00  0.00           C  
ATOM    516  O   VAL    67       7.300  20.879   4.084  1.00  0.00           O  
ATOM    517  CB  VAL    67       4.736  20.253   5.489  1.00  0.00           C  
ATOM    518  CG1 VAL    67       3.816  19.610   6.508  1.00  0.00           C  
ATOM    519  CG2 VAL    67       4.150  21.533   5.038  1.00  0.00           C  
ATOM    520  N   LYS    68       8.454  20.750   6.022  1.00  0.00           N  
ATOM    521  CA  LYS    68       9.843  21.101   5.511  1.00  0.00           C  
ATOM    522  C   LYS    68      10.248  20.107   4.445  1.00  0.00           C  
ATOM    523  O   LYS    68      10.065  18.901   4.611  1.00  0.00           O  
ATOM    524  CB  LYS    68      10.761  21.161   6.791  1.00  0.00           C  
ATOM    525  CG  LYS    68      12.216  21.617   6.583  1.00  0.00           C  
ATOM    526  CD  LYS    68      13.102  21.168   7.752  1.00  0.00           C  
ATOM    527  CE  LYS    68      14.534  21.772   7.657  1.00  0.00           C  
ATOM    528  NZ  LYS    68      14.473  23.264   7.505  1.00  0.00           N1+
ATOM    529  N   ASP    69      10.621  20.675   3.279  1.00  0.00           N  
ATOM    530  CA  ASP    69      11.043  19.913   2.138  1.00  0.00           C  
ATOM    531  C   ASP    69      12.184  18.993   2.481  1.00  0.00           C  
ATOM    532  O   ASP    69      13.162  19.387   3.108  1.00  0.00           O  
ATOM    533  CB  ASP    69      11.322  20.781   0.867  1.00  0.00           C  
ATOM    534  CG  ASP    69      11.587  19.817  -0.269  1.00  0.00           C  
ATOM    535  OD1 ASP    69      12.492  20.006  -1.087  1.00  0.00           O  
ATOM    536  OD2 ASP    69      10.783  18.919  -0.534  1.00  0.00           O1-
ATOM    537  N   ARG    70      12.277  17.713   2.037  1.00  0.00           N  
ATOM    538  CA  ARG    70      13.440  16.818   2.141  1.00  0.00           C  
ATOM    539  C   ARG    70      13.912  16.478   3.579  1.00  0.00           C  
ATOM    540  O   ARG    70      15.026  16.081   3.821  1.00  0.00           O  
ATOM    541  CB  ARG    70      14.505  17.114   1.106  1.00  0.00           C  
ATOM    542  CG  ARG    70      13.953  16.741  -0.237  1.00  0.00           C  
ATOM    543  CD  ARG    70      15.068  17.038  -1.251  1.00  0.00           C  
ATOM    544  NE  ARG    70      14.707  16.689  -2.651  1.00  0.00           N  
ATOM    545  CZ  ARG    70      15.465  16.078  -3.576  1.00  0.00           C  
ATOM    546  NH1 ARG    70      15.099  15.875  -4.804  1.00  0.00           N1+
ATOM    547  NH2 ARG    70      16.581  15.499  -3.297  1.00  0.00           N  
ATOM    548  N   SER    71      13.089  16.727   4.577  1.00  0.00           N  
ATOM    549  CA  SER    71      13.375  16.764   6.020  1.00  0.00           C  
ATOM    550  C   SER    71      13.710  15.387   6.637  1.00  0.00           C  
ATOM    551  O   SER    71      13.360  14.361   6.134  1.00  0.00           O  
ATOM    552  CB  SER    71      12.178  17.402   6.732  1.00  0.00           C  
ATOM    553  OG  SER    71      12.205  17.456   8.123  1.00  0.00           O  
ATOM    554  N   PRO    72      14.582  15.301   7.663  1.00  0.00           N  
ATOM    555  CA  PRO    72      15.106  14.018   8.204  1.00  0.00           C  
ATOM    556  C   PRO    72      14.341  13.602   9.459  1.00  0.00           C  
ATOM    557  O   PRO    72      14.386  12.356   9.786  1.00  0.00           O  
ATOM    558  CB  PRO    72      16.562  14.207   8.400  1.00  0.00           C  
ATOM    559  CG  PRO    72      16.816  15.674   8.761  1.00  0.00           C  
ATOM    560  CD  PRO    72      15.582  16.347   8.123  1.00  0.00           C  
ATOM    561  N   PHE    73      13.541  14.467  10.159  1.00  0.00           N  
ATOM    562  CA  PHE    73      13.023  14.174  11.499  1.00  0.00           C  
ATOM    563  C   PHE    73      11.825  13.313  11.591  1.00  0.00           C  
ATOM    564  O   PHE    73      11.215  13.254  12.665  1.00  0.00           O  
ATOM    565  CB  PHE    73      12.996  15.478  12.314  1.00  0.00           C  
ATOM    566  CG  PHE    73      14.135  16.392  11.981  1.00  0.00           C  
ATOM    567  CD1 PHE    73      15.369  16.439  12.593  1.00  0.00           C  
ATOM    568  CD2 PHE    73      13.685  17.530  11.219  1.00  0.00           C  
ATOM    569  CE1 PHE    73      16.254  17.558  12.353  1.00  0.00           C  
ATOM    570  CE2 PHE    73      14.571  18.588  11.007  1.00  0.00           C  
ATOM    571  CZ  PHE    73      15.795  18.655  11.599  1.00  0.00           C  
ATOM    572  N   ARG    74      11.395  12.647  10.515  1.00  0.00           N  
ATOM    573  CA  ARG    74      10.126  11.856  10.578  1.00  0.00           C  
ATOM    574  C   ARG    74      10.442  10.472  11.055  1.00  0.00           C  
ATOM    575  O   ARG    74      11.600   9.980  11.036  1.00  0.00           O  
ATOM    576  CB  ARG    74       9.377  11.961   9.203  1.00  0.00           C  
ATOM    577  CG  ARG    74       9.404  13.245   8.488  1.00  0.00           C  
ATOM    578  CD  ARG    74       8.799  13.093   7.089  1.00  0.00           C  
ATOM    579  NE  ARG    74       7.397  12.602   7.017  1.00  0.00           N  
ATOM    580  CZ  ARG    74       6.617  12.560   5.999  1.00  0.00           C  
ATOM    581  NH1 ARG    74       5.413  12.150   6.060  1.00  0.00           N1+
ATOM    582  NH2 ARG    74       6.966  12.738   4.795  1.00  0.00           N  
ATOM    583  N   THR    75       9.438   9.766  11.572  1.00  0.00           N  
ATOM    584  CA  THR    75       9.371   8.492  12.267  1.00  0.00           C  
ATOM    585  C   THR    75       8.023   7.805  12.072  1.00  0.00           C  
ATOM    586  O   THR    75       6.912   8.416  12.184  1.00  0.00           O  
ATOM    587  CB  THR    75       9.553   8.787  13.745  1.00  0.00           C  
ATOM    588  CG2 THR    75       9.312   7.595  14.660  1.00  0.00           C  
ATOM    589  OG1 THR    75      10.833   9.219  14.135  1.00  0.00           O  
ATOM    590  N   LEU    76       8.093   6.538  11.928  1.00  0.00           N  
ATOM    591  CA  LEU    76       6.917   5.693  11.782  1.00  0.00           C  
ATOM    592  C   LEU    76       6.475   5.020  13.115  1.00  0.00           C  
ATOM    593  O   LEU    76       7.276   4.457  13.922  1.00  0.00           O  
ATOM    594  CB  LEU    76       7.213   4.616  10.753  1.00  0.00           C  
ATOM    595  CG  LEU    76       5.959   3.816  10.307  1.00  0.00           C  
ATOM    596  CD1 LEU    76       5.046   4.580   9.333  1.00  0.00           C  
ATOM    597  CD2 LEU    76       6.405   2.670   9.349  1.00  0.00           C  
ATOM    598  N   MET    77       5.135   4.959  13.162  1.00  0.00           N  
ATOM    599  CA  MET    77       4.460   4.526  14.348  1.00  0.00           C  
ATOM    600  C   MET    77       3.145   3.803  13.962  1.00  0.00           C  
ATOM    601  O   MET    77       2.746   3.810  12.768  1.00  0.00           O  
ATOM    602  CB  MET    77       4.153   5.713  15.328  1.00  0.00           C  
ATOM    603  CG  MET    77       5.451   6.182  15.929  1.00  0.00           C  
ATOM    604  SD  MET    77       5.234   7.009  17.523  1.00  0.00           S  
ATOM    605  CE  MET    77       6.931   7.658  17.861  1.00  0.00           C  
ATOM    606  N   SER    78       2.476   3.104  14.973  1.00  0.00           N  
ATOM    607  CA  SER    78       1.033   2.715  14.792  1.00  0.00           C  
ATOM    608  C   SER    78       0.230   2.789  16.067  1.00  0.00           C  
ATOM    609  O   SER    78       0.851   2.708  17.121  1.00  0.00           O  
ATOM    610  CB  SER    78       0.880   1.273  14.243  1.00  0.00           C  
ATOM    611  OG  SER    78       1.359   0.184  15.057  1.00  0.00           O  
ATOM    612  N   VAL    79      -1.057   2.683  15.873  1.00  0.00           N  
ATOM    613  CA  VAL    79      -2.144   2.487  16.890  1.00  0.00           C  
ATOM    614  C   VAL    79      -3.173   1.482  16.301  1.00  0.00           C  
ATOM    615  O   VAL    79      -3.087   1.105  15.155  1.00  0.00           O  
ATOM    616  CB  VAL    79      -2.817   3.873  17.100  1.00  0.00           C  
ATOM    617  CG1 VAL    79      -1.968   4.688  18.074  1.00  0.00           C  
ATOM    618  CG2 VAL    79      -3.089   4.773  15.855  1.00  0.00           C  
ATOM    619  N   GLU    80      -4.186   1.170  17.136  1.00  0.00           N  
ATOM    620  CA  GLU    80      -5.330   0.404  16.561  1.00  0.00           C  
ATOM    621  C   GLU    80      -6.326   1.324  15.760  1.00  0.00           C  
ATOM    622  O   GLU    80      -6.155   2.526  15.814  1.00  0.00           O  
ATOM    623  CB  GLU    80      -6.028  -0.439  17.699  1.00  0.00           C  
ATOM    624  CG  GLU    80      -7.291  -1.281  17.291  1.00  0.00           C  
ATOM    625  CD  GLU    80      -8.036  -1.786  18.565  1.00  0.00           C  
ATOM    626  OE1 GLU    80      -9.284  -1.905  18.552  1.00  0.00           O  
ATOM    627  OE2 GLU    80      -7.394  -1.886  19.610  1.00  0.00           O1-
ATOM    628  N   VAL    81      -7.191   0.887  14.873  1.00  0.00           N  
ATOM    629  CA  VAL    81      -8.198   1.726  14.170  1.00  0.00           C  
ATOM    630  C   VAL    81      -9.304   2.160  15.189  1.00  0.00           C  
ATOM    631  O   VAL    81      -9.595   1.565  16.235  1.00  0.00           O  
ATOM    632  CB  VAL    81      -8.755   0.990  12.931  1.00  0.00           C  
ATOM    633  CG1 VAL    81      -7.741   0.767  11.825  1.00  0.00           C  
ATOM    634  CG2 VAL    81      -9.438  -0.346  13.219  1.00  0.00           C  
ATOM    635  N   GLY    82      -9.927   3.248  14.794  1.00  0.00           N  
ATOM    636  CA  GLY    82     -10.699   4.109  15.733  1.00  0.00           C  
ATOM    637  C   GLY    82      -9.969   4.809  16.824  1.00  0.00           C  
ATOM    638  O   GLY    82     -10.498   5.659  17.485  1.00  0.00           O  
ATOM    639  N   GLN    83      -8.658   4.728  16.894  1.00  0.00           N  
ATOM    640  CA  GLN    83      -7.850   5.542  17.867  1.00  0.00           C  
ATOM    641  C   GLN    83      -7.184   6.843  17.288  1.00  0.00           C  
ATOM    642  O   GLN    83      -6.964   6.930  16.051  1.00  0.00           O  
ATOM    643  CB  GLN    83      -6.772   4.666  18.520  1.00  0.00           C  
ATOM    644  CG  GLN    83      -7.251   3.423  19.302  1.00  0.00           C  
ATOM    645  CD  GLN    83      -6.256   2.654  20.047  1.00  0.00           C  
ATOM    646  NE2 GLN    83      -6.683   1.869  21.008  1.00  0.00           N  
ATOM    647  OE1 GLN    83      -5.072   2.610  19.656  1.00  0.00           O  
ATOM    648  N   SER    84      -6.796   7.855  18.061  1.00  0.00           N  
ATOM    649  CA  SER    84      -6.001   9.055  17.681  1.00  0.00           C  
ATOM    650  C   SER    84      -4.563   8.689  17.527  1.00  0.00           C  
ATOM    651  O   SER    84      -4.181   7.597  17.929  1.00  0.00           O  
ATOM    652  CB  SER    84      -6.247  10.151  18.750  1.00  0.00           C  
ATOM    653  OG  SER    84      -7.553  10.582  18.686  1.00  0.00           O  
ATOM    654  N   PRO    85      -3.704   9.660  17.133  1.00  0.00           N  
ATOM    655  CA  PRO    85      -2.315   9.536  17.433  1.00  0.00           C  
ATOM    656  C   PRO    85      -1.913   9.834  18.923  1.00  0.00           C  
ATOM    657  O   PRO    85      -1.220  10.779  19.207  1.00  0.00           O  
ATOM    658  CB  PRO    85      -1.659  10.496  16.367  1.00  0.00           C  
ATOM    659  CG  PRO    85      -2.670  10.572  15.249  1.00  0.00           C  
ATOM    660  CD  PRO    85      -3.970  10.676  16.130  1.00  0.00           C  
ATOM    661  N   ASN    86      -2.492   9.157  19.875  1.00  0.00           N  
ATOM    662  CA  ASN    86      -2.248   9.384  21.262  1.00  0.00           C  
ATOM    663  C   ASN    86      -0.815   8.959  21.607  1.00  0.00           C  
ATOM    664  O   ASN    86      -0.505   7.797  21.417  1.00  0.00           O  
ATOM    665  CB  ASN    86      -3.275   8.643  22.088  1.00  0.00           C  
ATOM    666  CG  ASN    86      -3.019   8.648  23.591  1.00  0.00           C  
ATOM    667  ND2 ASN    86      -3.681   7.685  24.247  1.00  0.00           N  
ATOM    668  OD1 ASN    86      -2.327   9.519  24.114  1.00  0.00           O  
ATOM    669  N   VAL    87      -0.165   9.877  22.270  1.00  0.00           N  
ATOM    670  CA  VAL    87       1.194   9.709  22.739  1.00  0.00           C  
ATOM    671  C   VAL    87       1.331   8.601  23.750  1.00  0.00           C  
ATOM    672  O   VAL    87       2.333   7.847  23.714  1.00  0.00           O  
ATOM    673  CB  VAL    87       1.638  11.116  23.270  1.00  0.00           C  
ATOM    674  CG1 VAL    87       2.872  10.998  24.129  1.00  0.00           C  
ATOM    675  CG2 VAL    87       1.992  12.142  22.193  1.00  0.00           C  
ATOM    676  N   TYR    88       0.309   8.261  24.534  1.00  0.00           N  
ATOM    677  CA  TYR    88       0.456   7.164  25.525  1.00  0.00           C  
ATOM    678  C   TYR    88      -0.229   5.863  24.983  1.00  0.00           C  
ATOM    679  O   TYR    88      -0.724   5.021  25.763  1.00  0.00           O  
ATOM    680  CB  TYR    88      -0.124   7.670  26.859  1.00  0.00           C  
ATOM    681  CG  TYR    88       0.572   8.827  27.588  1.00  0.00           C  
ATOM    682  CD1 TYR    88       0.184  10.177  27.280  1.00  0.00           C  
ATOM    683  CD2 TYR    88       1.487   8.521  28.610  1.00  0.00           C  
ATOM    684  CE1 TYR    88       0.802  11.203  28.035  1.00  0.00           C  
ATOM    685  CE2 TYR    88       2.116   9.509  29.255  1.00  0.00           C  
ATOM    686  CZ  TYR    88       1.818  10.890  28.969  1.00  0.00           C  
ATOM    687  OH  TYR    88       2.386  11.927  29.614  1.00  0.00           O  
ATOM    688  N   GLN    89      -0.474   5.705  23.628  1.00  0.00           N  
ATOM    689  CA  GLN    89      -0.840   4.483  22.921  1.00  0.00           C  
ATOM    690  C   GLN    89      -0.071   4.039  21.629  1.00  0.00           C  
ATOM    691  O   GLN    89       0.160   2.847  21.348  1.00  0.00           O  
ATOM    692  CB  GLN    89      -2.359   4.697  22.541  1.00  0.00           C  
ATOM    693  CG  GLN    89      -3.280   4.072  23.631  1.00  0.00           C  
ATOM    694  CD  GLN    89      -4.682   4.398  23.255  1.00  0.00           C  
ATOM    695  NE2 GLN    89      -5.517   3.394  23.298  1.00  0.00           N  
ATOM    696  OE1 GLN    89      -5.027   5.547  23.044  1.00  0.00           O  
ATOM    697  N   ALA    90       0.362   5.011  20.812  1.00  0.00           N  
ATOM    698  CA  ALA    90       1.228   4.696  19.673  1.00  0.00           C  
ATOM    699  C   ALA    90       2.486   3.886  20.139  1.00  0.00           C  
ATOM    700  O   ALA    90       3.211   4.340  21.044  1.00  0.00           O  
ATOM    701  CB  ALA    90       1.523   6.093  19.052  1.00  0.00           C  
ATOM    702  N   ARG    91       2.898   2.865  19.433  1.00  0.00           N  
ATOM    703  CA  ARG    91       4.149   2.144  19.461  1.00  0.00           C  
ATOM    704  C   ARG    91       4.983   2.599  18.297  1.00  0.00           C  
ATOM    705  O   ARG    91       4.418   2.890  17.247  1.00  0.00           O  
ATOM    706  CB  ARG    91       4.022   0.612  19.450  1.00  0.00           C  
ATOM    707  CG  ARG    91       2.878   0.061  18.539  1.00  0.00           C  
ATOM    708  CD  ARG    91       3.093  -1.464  18.432  1.00  0.00           C  
ATOM    709  NE  ARG    91       4.196  -1.821  17.585  1.00  0.00           N  
ATOM    710  CZ  ARG    91       5.235  -2.561  17.880  1.00  0.00           C  
ATOM    711  NH1 ARG    91       6.165  -2.741  17.025  1.00  0.00           N1+
ATOM    712  NH2 ARG    91       5.352  -3.091  19.021  1.00  0.00           N  
ATOM    713  N   PHE    92       6.310   2.726  18.451  1.00  0.00           N  
ATOM    714  CA  PHE    92       7.239   2.812  17.311  1.00  0.00           C  
ATOM    715  C   PHE    92       7.176   1.588  16.367  1.00  0.00           C  
ATOM    716  O   PHE    92       6.689   0.525  16.692  1.00  0.00           O  
ATOM    717  CB  PHE    92       8.642   2.912  17.895  1.00  0.00           C  
ATOM    718  CG  PHE    92       9.838   3.128  16.980  1.00  0.00           C  
ATOM    719  CD1 PHE    92      10.213   4.424  16.478  1.00  0.00           C  
ATOM    720  CD2 PHE    92      10.549   1.977  16.544  1.00  0.00           C  
ATOM    721  CE1 PHE    92      11.281   4.467  15.568  1.00  0.00           C  
ATOM    722  CE2 PHE    92      11.647   2.040  15.685  1.00  0.00           C  
ATOM    723  CZ  PHE    92      12.081   3.315  15.273  1.00  0.00           C  
ATOM    724  N   GLU    93       7.693   1.909  15.167  1.00  0.00           N  
ATOM    725  CA  GLU    93       7.758   0.870  14.108  1.00  0.00           C  
ATOM    726  C   GLU    93       9.036   0.916  13.240  1.00  0.00           C  
ATOM    727  O   GLU    93       9.633  -0.142  13.075  1.00  0.00           O  
ATOM    728  CB  GLU    93       6.505   1.050  13.119  1.00  0.00           C  
ATOM    729  CG  GLU    93       5.141   0.836  13.803  1.00  0.00           C  
ATOM    730  CD  GLU    93       4.995  -0.500  14.507  1.00  0.00           C  
ATOM    731  OE1 GLU    93       3.872  -0.678  15.053  1.00  0.00           O  
ATOM    732  OE2 GLU    93       5.770  -1.508  14.494  1.00  0.00           O1-
ATOM    733  N   ALA    94       9.471   2.120  12.847  1.00  0.00           N  
ATOM    734  CA  ALA    94      10.666   2.335  12.011  1.00  0.00           C  
ATOM    735  C   ALA    94      11.153   3.861  12.065  1.00  0.00           C  
ATOM    736  O   ALA    94      10.357   4.797  12.186  1.00  0.00           O  
ATOM    737  CB  ALA    94      10.386   1.938  10.551  1.00  0.00           C  
ATOM    738  N   VAL    95      12.510   4.072  12.061  1.00  0.00           N  
ATOM    739  CA  VAL    95      13.093   5.438  11.712  1.00  0.00           C  
ATOM    740  C   VAL    95      13.031   5.775  10.248  1.00  0.00           C  
ATOM    741  O   VAL    95      13.963   5.474   9.480  1.00  0.00           O  
ATOM    742  CB  VAL    95      14.421   5.786  12.391  1.00  0.00           C  
ATOM    743  CG1 VAL    95      14.331   6.289  13.730  1.00  0.00           C  
ATOM    744  CG2 VAL    95      15.598   4.684  12.371  1.00  0.00           C  
ATOM    745  N   ALA    96      11.880   6.177   9.735  1.00  0.00           N  
ATOM    746  CA  ALA    96      11.522   6.239   8.293  1.00  0.00           C  
ATOM    747  C   ALA    96      10.864   7.595   8.023  1.00  0.00           C  
ATOM    748  O   ALA    96      10.247   8.169   8.908  1.00  0.00           O  
ATOM    749  CB  ALA    96      10.604   5.022   7.931  1.00  0.00           C  
ATOM    750  N   TRP    97      11.080   7.941   6.801  1.00  0.00           N  
ATOM    751  CA  TRP    97      10.307   9.100   6.296  1.00  0.00           C  
ATOM    752  C   TRP    97       9.503   8.780   5.092  1.00  0.00           C  
ATOM    753  O   TRP    97       8.744   9.646   4.702  1.00  0.00           O  
ATOM    754  CB  TRP    97      11.262  10.208   6.126  1.00  0.00           C  
ATOM    755  CG  TRP    97      12.475   9.893   5.251  1.00  0.00           C  
ATOM    756  CD1 TRP    97      13.762   9.802   5.771  1.00  0.00           C  
ATOM    757  CD2 TRP    97      12.610   9.832   3.790  1.00  0.00           C  
ATOM    758  CE2 TRP    97      13.957   9.568   3.517  1.00  0.00           C  
ATOM    759  CE3 TRP    97      11.708   9.939   2.704  1.00  0.00           C  
ATOM    760  NE1 TRP    97      14.655   9.545   4.763  1.00  0.00           N  
ATOM    761  CZ2 TRP    97      14.379   9.590   2.181  1.00  0.00           C  
ATOM    762  CZ3 TRP    97      12.111   9.951   1.367  1.00  0.00           C  
ATOM    763  CH2 TRP    97      13.507   9.727   1.096  1.00  0.00           C  
ATOM    764  N   SER    98       9.506   7.580   4.539  1.00  0.00           N  
ATOM    765  CA  SER    98       8.634   6.985   3.560  1.00  0.00           C  
ATOM    766  C   SER    98       8.373   5.586   3.831  1.00  0.00           C  
ATOM    767  O   SER    98       9.322   4.855   4.076  1.00  0.00           O  
ATOM    768  CB  SER    98       9.123   7.291   2.100  1.00  0.00           C  
ATOM    769  OG  SER    98       8.362   6.576   1.199  1.00  0.00           O  
ATOM    770  N   ALA    99       7.140   5.056   3.850  1.00  0.00           N  
ATOM    771  CA  ALA    99       6.771   3.876   4.634  1.00  0.00           C  
ATOM    772  C   ALA    99       5.691   2.880   4.045  1.00  0.00           C  
ATOM    773  O   ALA    99       4.823   3.242   3.224  1.00  0.00           O  
ATOM    774  CB  ALA    99       6.291   4.322   6.018  1.00  0.00           C  
ATOM    775  N   THR   100       5.767   1.624   4.402  1.00  0.00           N  
ATOM    776  CA  THR   100       4.704   0.622   4.143  1.00  0.00           C  
ATOM    777  C   THR   100       4.723  -0.597   5.150  1.00  0.00           C  
ATOM    778  O   THR   100       5.795  -0.958   5.553  1.00  0.00           O  
ATOM    779  CB  THR   100       4.846   0.082   2.704  1.00  0.00           C  
ATOM    780  CG2 THR   100       6.052  -0.783   2.348  1.00  0.00           C  
ATOM    781  OG1 THR   100       3.822  -0.746   2.259  1.00  0.00           O  
ATOM    782  N   ALA   101       3.577  -1.112   5.550  1.00  0.00           N  
ATOM    783  CA  ALA   101       3.483  -2.143   6.550  1.00  0.00           C  
ATOM    784  C   ALA   101       2.147  -2.929   6.343  1.00  0.00           C  
ATOM    785  O   ALA   101       1.144  -2.446   5.873  1.00  0.00           O  
ATOM    786  CB  ALA   101       3.480  -1.459   7.963  1.00  0.00           C  
ATOM    787  N   CYX   102       2.182  -4.176   6.709  1.00  0.00           N  
ATOM    788  CA  CYX   102       1.159  -5.137   6.452  1.00  0.00           C  
ATOM    789  C   CYX   102       1.452  -6.427   7.180  1.00  0.00           C  
ATOM    790  O   CYX   102       2.581  -6.628   7.606  1.00  0.00           O  
ATOM    791  CB  CYX   102       1.056  -5.340   4.946  1.00  0.00           C  
ATOM    792  SG  CYX   102       2.730  -5.874   4.351  1.00  0.00           S  
ATOM    793  N   HIE   103       0.535  -7.403   7.293  1.00  0.00           N  
ATOM    794  CA  HIE   103       0.654  -8.559   8.202  1.00  0.00           C  
ATOM    795  C   HIE   103       0.792  -9.872   7.378  1.00  0.00           C  
ATOM    796  O   HIE   103       0.194 -10.001   6.310  1.00  0.00           O  
ATOM    797  CB  HIE   103      -0.484  -8.665   9.200  1.00  0.00           C  
ATOM    798  CG  HIE   103      -0.370  -9.596  10.333  1.00  0.00           C  
ATOM    799  CD2 HIE   103       0.023  -9.254  11.614  1.00  0.00           C  
ATOM    800  ND1 HIE   103      -0.870 -10.903  10.324  1.00  0.00           N  
ATOM    801  CE1 HIE   103      -0.647 -11.285  11.629  1.00  0.00           C  
ATOM    802  NE2 HIE   103      -0.127 -10.361  12.371  1.00  0.00           N  
ATOM    803  N   ASP   104       1.631 -10.748   7.819  1.00  0.00           N  
ATOM    804  CA  ASP   104       2.066 -11.967   7.069  1.00  0.00           C  
ATOM    805  C   ASP   104       1.133 -13.184   7.208  1.00  0.00           C  
ATOM    806  O   ASP   104       1.464 -14.208   6.601  1.00  0.00           O  
ATOM    807  CB  ASP   104       3.570 -12.369   7.315  1.00  0.00           C  
ATOM    808  CG  ASP   104       3.793 -13.298   8.500  1.00  0.00           C  
ATOM    809  OD1 ASP   104       2.820 -13.528   9.257  1.00  0.00           O  
ATOM    810  OD2 ASP   104       4.918 -13.735   8.692  1.00  0.00           O1-
ATOM    811  N   GLY   105       0.124 -13.085   8.021  1.00  0.00           N  
ATOM    812  CA  GLY   105      -0.742 -14.235   8.361  1.00  0.00           C  
ATOM    813  C   GLY   105      -0.579 -14.671   9.844  1.00  0.00           C  
ATOM    814  O   GLY   105      -1.576 -15.207  10.415  1.00  0.00           O  
ATOM    815  N   LYS   106       0.571 -14.477  10.579  1.00  0.00           N  
ATOM    816  CA  LYS   106       0.728 -14.472  12.011  1.00  0.00           C  
ATOM    817  C   LYS   106       1.455 -13.303  12.650  1.00  0.00           C  
ATOM    818  O   LYS   106       1.210 -13.089  13.852  1.00  0.00           O  
ATOM    819  CB  LYS   106       1.234 -15.845  12.569  1.00  0.00           C  
ATOM    820  CG  LYS   106       2.697 -16.115  12.647  1.00  0.00           C  
ATOM    821  CD  LYS   106       3.471 -16.259  11.371  1.00  0.00           C  
ATOM    822  CE  LYS   106       4.885 -15.972  11.619  1.00  0.00           C  
ATOM    823  NZ  LYS   106       5.598 -16.057  10.344  1.00  0.00           N1+
ATOM    824  N   LYS   107       2.351 -12.554  11.882  1.00  0.00           N  
ATOM    825  CA  LYS   107       3.078 -11.362  12.341  1.00  0.00           C  
ATOM    826  C   LYS   107       3.200 -10.232  11.414  1.00  0.00           C  
ATOM    827  O   LYS   107       3.123 -10.350  10.210  1.00  0.00           O  
ATOM    828  CB  LYS   107       4.450 -11.749  12.796  1.00  0.00           C  
ATOM    829  CG  LYS   107       4.560 -12.544  14.162  1.00  0.00           C  
ATOM    830  CD  LYS   107       5.902 -12.436  14.817  1.00  0.00           C  
ATOM    831  CE  LYS   107       7.107 -12.870  13.889  1.00  0.00           C  
ATOM    832  NZ  LYS   107       8.210 -13.498  14.677  1.00  0.00           N1+
ATOM    833  N   TRP   108       3.507  -9.016  11.910  1.00  0.00           N  
ATOM    834  CA  TRP   108       3.566  -7.779  11.094  1.00  0.00           C  
ATOM    835  C   TRP   108       4.921  -7.665  10.398  1.00  0.00           C  
ATOM    836  O   TRP   108       5.894  -8.161  10.937  1.00  0.00           O  
ATOM    837  CB  TRP   108       3.199  -6.439  11.836  1.00  0.00           C  
ATOM    838  CG  TRP   108       1.891  -6.342  12.526  1.00  0.00           C  
ATOM    839  CD1 TRP   108       1.576  -6.780  13.786  1.00  0.00           C  
ATOM    840  CD2 TRP   108       0.658  -5.800  11.976  1.00  0.00           C  
ATOM    841  CE2 TRP   108      -0.368  -5.993  12.893  1.00  0.00           C  
ATOM    842  CE3 TRP   108       0.330  -5.211  10.734  1.00  0.00           C  
ATOM    843  NE1 TRP   108       0.213  -6.704  13.945  1.00  0.00           N  
ATOM    844  CZ2 TRP   108      -1.663  -5.549  12.720  1.00  0.00           C  
ATOM    845  CZ3 TRP   108      -1.043  -4.847  10.468  1.00  0.00           C  
ATOM    846  CH2 TRP   108      -2.012  -4.912  11.518  1.00  0.00           C  
ATOM    847  N   MET   109       4.912  -7.013   9.240  1.00  0.00           N  
ATOM    848  CA  MET   109       6.031  -6.472   8.510  1.00  0.00           C  
ATOM    849  C   MET   109       5.922  -4.997   8.188  1.00  0.00           C  
ATOM    850  O   MET   109       4.866  -4.468   7.878  1.00  0.00           O  
ATOM    851  CB  MET   109       6.175  -7.256   7.206  1.00  0.00           C  
ATOM    852  CG  MET   109       7.547  -6.993   6.584  1.00  0.00           C  
ATOM    853  SD  MET   109       8.136  -8.048   5.209  1.00  0.00           S  
ATOM    854  CE  MET   109       7.222  -7.038   3.959  1.00  0.00           C  
ATOM    855  N   THR   110       7.060  -4.301   8.271  1.00  0.00           N  
ATOM    856  CA  THR   110       7.220  -2.835   8.101  1.00  0.00           C  
ATOM    857  C   THR   110       8.394  -2.551   7.246  1.00  0.00           C  
ATOM    858  O   THR   110       9.411  -3.109   7.435  1.00  0.00           O  
ATOM    859  CB  THR   110       7.477  -2.147   9.476  1.00  0.00           C  
ATOM    860  CG2 THR   110       7.387  -0.643   9.204  1.00  0.00           C  
ATOM    861  OG1 THR   110       6.613  -2.530  10.491  1.00  0.00           O  
ATOM    862  N   VAL   111       8.221  -1.724   6.220  1.00  0.00           N  
ATOM    863  CA  VAL   111       9.311  -1.222   5.390  1.00  0.00           C  
ATOM    864  C   VAL   111       9.248   0.246   5.477  1.00  0.00           C  
ATOM    865  O   VAL   111       8.199   0.831   5.459  1.00  0.00           O  
ATOM    866  CB  VAL   111       9.253  -1.786   3.968  1.00  0.00           C  
ATOM    867  CG1 VAL   111      10.566  -1.541   3.224  1.00  0.00           C  
ATOM    868  CG2 VAL   111       8.905  -3.241   3.927  1.00  0.00           C  
ATOM    869  N   GLY   112      10.449   0.875   5.480  1.00  0.00           N  
ATOM    870  CA  GLY   112      10.508   2.306   5.458  1.00  0.00           C  
ATOM    871  C   GLY   112      11.896   2.748   4.929  1.00  0.00           C  
ATOM    872  O   GLY   112      12.902   2.188   5.177  1.00  0.00           O  
ATOM    873  N   VAL   113      11.867   3.842   4.159  1.00  0.00           N  
ATOM    874  CA  VAL   113      13.012   4.531   3.573  1.00  0.00           C  
ATOM    875  C   VAL   113      13.548   5.510   4.606  1.00  0.00           C  
ATOM    876  O   VAL   113      12.791   6.145   5.332  1.00  0.00           O  
ATOM    877  CB  VAL   113      12.714   5.213   2.183  1.00  0.00           C  
ATOM    878  CG1 VAL   113      14.095   5.565   1.602  1.00  0.00           C  
ATOM    879  CG2 VAL   113      11.816   4.346   1.288  1.00  0.00           C  
ATOM    880  N   THR   114      14.878   5.438   4.707  1.00  0.00           N  
ATOM    881  CA  THR   114      15.609   6.018   5.845  1.00  0.00           C  
ATOM    882  C   THR   114      16.934   6.617   5.368  1.00  0.00           C  
ATOM    883  O   THR   114      17.370   6.305   4.246  1.00  0.00           O  
ATOM    884  CB  THR   114      15.792   5.068   7.009  1.00  0.00           C  
ATOM    885  CG2 THR   114      16.721   3.947   6.785  1.00  0.00           C  
ATOM    886  OG1 THR   114      16.283   5.696   8.065  1.00  0.00           O  
ATOM    887  N   GLY   115      17.393   7.509   6.210  1.00  0.00           N  
ATOM    888  CA  GLY   115      18.552   8.339   6.096  1.00  0.00           C  
ATOM    889  C   GLY   115      18.462   9.575   5.198  1.00  0.00           C  
ATOM    890  O   GLY   115      17.378   9.995   4.877  1.00  0.00           O  
ATOM    891  N   PRO   116      19.556  10.229   4.791  1.00  0.00           N  
ATOM    892  CA  PRO   116      19.656  11.378   3.933  1.00  0.00           C  
ATOM    893  C   PRO   116      18.970  11.323   2.586  1.00  0.00           C  
ATOM    894  O   PRO   116      19.001  10.223   2.065  1.00  0.00           O  
ATOM    895  CB  PRO   116      21.163  11.622   3.872  1.00  0.00           C  
ATOM    896  CG  PRO   116      21.843  10.940   5.045  1.00  0.00           C  
ATOM    897  CD  PRO   116      20.880   9.763   5.144  1.00  0.00           C  
ATOM    898  N   ASP   117      18.497  12.476   2.053  1.00  0.00           N  
ATOM    899  CA  ASP   117      17.869  12.522   0.678  1.00  0.00           C  
ATOM    900  C   ASP   117      18.895  12.118  -0.400  1.00  0.00           C  
ATOM    901  O   ASP   117      18.413  11.550  -1.386  1.00  0.00           O  
ATOM    902  CB  ASP   117      17.382  13.913   0.300  1.00  0.00           C  
ATOM    903  CG  ASP   117      18.397  15.064   0.032  1.00  0.00           C  
ATOM    904  OD1 ASP   117      18.298  15.662  -1.028  1.00  0.00           O  
ATOM    905  OD2 ASP   117      19.346  15.262   0.854  1.00  0.00           O1-
ATOM    906  N   SER   118      20.250  12.315  -0.164  1.00  0.00           N  
ATOM    907  CA  SER   118      21.297  11.818  -1.085  1.00  0.00           C  
ATOM    908  C   SER   118      21.875  10.421  -0.806  1.00  0.00           C  
ATOM    909  O   SER   118      22.681   9.919  -1.629  1.00  0.00           O  
ATOM    910  CB  SER   118      22.389  12.932  -0.943  1.00  0.00           C  
ATOM    911  OG  SER   118      23.071  12.709   0.289  1.00  0.00           O  
ATOM    912  N   LYS   119      21.525   9.725   0.298  1.00  0.00           N  
ATOM    913  CA  LYS   119      22.042   8.415   0.697  1.00  0.00           C  
ATOM    914  C   LYS   119      20.897   7.593   1.402  1.00  0.00           C  
ATOM    915  O   LYS   119      21.136   7.007   2.433  1.00  0.00           O  
ATOM    916  CB  LYS   119      23.242   8.515   1.620  1.00  0.00           C  
ATOM    917  CG  LYS   119      24.499   9.128   0.933  1.00  0.00           C  
ATOM    918  CD  LYS   119      25.827   8.823   1.700  1.00  0.00           C  
ATOM    919  CE  LYS   119      27.035   9.396   0.971  1.00  0.00           C  
ATOM    920  NZ  LYS   119      27.074  10.870   0.810  1.00  0.00           N1+
ATOM    921  N   ALA   120      19.733   7.566   0.840  1.00  0.00           N  
ATOM    922  CA  ALA   120      18.631   6.720   1.304  1.00  0.00           C  
ATOM    923  C   ALA   120      18.915   5.177   1.178  1.00  0.00           C  
ATOM    924  O   ALA   120      19.562   4.664   0.263  1.00  0.00           O  
ATOM    925  CB  ALA   120      17.391   7.156   0.531  1.00  0.00           C  
ATOM    926  N   VAL   121      18.267   4.469   2.118  1.00  0.00           N  
ATOM    927  CA  VAL   121      18.139   2.965   2.208  1.00  0.00           C  
ATOM    928  C   VAL   121      16.700   2.584   2.648  1.00  0.00           C  
ATOM    929  O   VAL   121      16.093   3.260   3.466  1.00  0.00           O  
ATOM    930  CB  VAL   121      19.163   2.194   3.053  1.00  0.00           C  
ATOM    931  CG1 VAL   121      20.683   2.495   2.633  1.00  0.00           C  
ATOM    932  CG2 VAL   121      19.175   2.446   4.558  1.00  0.00           C  
ATOM    933  N   ALA   122      16.292   1.417   2.182  1.00  0.00           N  
ATOM    934  CA  ALA   122      15.126   0.778   2.750  1.00  0.00           C  
ATOM    935  C   ALA   122      15.472  -0.237   3.804  1.00  0.00           C  
ATOM    936  O   ALA   122      16.110  -1.232   3.510  1.00  0.00           O  
ATOM    937  CB  ALA   122      14.115   0.202   1.709  1.00  0.00           C  
ATOM    938  N   VAL   123      14.957   0.033   4.964  1.00  0.00           N  
ATOM    939  CA  VAL   123      15.011  -0.888   6.088  1.00  0.00           C  
ATOM    940  C   VAL   123      13.701  -1.670   6.191  1.00  0.00           C  
ATOM    941  O   VAL   123      12.594  -1.145   6.081  1.00  0.00           O  
ATOM    942  CB  VAL   123      15.498  -0.215   7.385  1.00  0.00           C  
ATOM    943  CG1 VAL   123      16.914   0.241   7.157  1.00  0.00           C  
ATOM    944  CG2 VAL   123      14.577   0.994   7.760  1.00  0.00           C  
ATOM    945  N   ILE   124      13.788  -2.955   6.507  1.00  0.00           N  
ATOM    946  CA  ILE   124      12.709  -3.846   6.750  1.00  0.00           C  
ATOM    947  C   ILE   124      12.762  -4.334   8.252  1.00  0.00           C  
ATOM    948  O   ILE   124      13.821  -4.618   8.796  1.00  0.00           O  
ATOM    949  CB  ILE   124      12.787  -5.097   5.767  1.00  0.00           C  
ATOM    950  CG1 ILE   124      12.806  -4.808   4.262  1.00  0.00           C  
ATOM    951  CG2 ILE   124      11.436  -5.861   5.930  1.00  0.00           C  
ATOM    952  CD1 ILE   124      14.054  -4.297   3.663  1.00  0.00           C  
ATOM    953  N   HID   125      11.537  -4.364   8.820  1.00  0.00           N  
ATOM    954  CA  HID   125      11.308  -4.665  10.283  1.00  0.00           C  
ATOM    955  C   HID   125      10.123  -5.674  10.313  1.00  0.00           C  
ATOM    956  O   HID   125       9.176  -5.454   9.578  1.00  0.00           O  
ATOM    957  CB  HID   125      10.971  -3.427  11.174  1.00  0.00           C  
ATOM    958  CG  HID   125      12.216  -2.581  11.391  1.00  0.00           C  
ATOM    959  CD2 HID   125      12.875  -1.913  10.440  1.00  0.00           C  
ATOM    960  ND1 HID   125      12.741  -2.295  12.542  1.00  0.00           N  
ATOM    961  CE1 HID   125      13.811  -1.464  12.317  1.00  0.00           C  
ATOM    962  NE2 HID   125      13.909  -1.158  11.024  1.00  0.00           N  
ATOM    963  N   TYR   126      10.261  -6.727  11.084  1.00  0.00           N  
ATOM    964  CA  TYR   126       9.256  -7.744  11.176  1.00  0.00           C  
ATOM    965  C   TYR   126       9.121  -8.303  12.594  1.00  0.00           C  
ATOM    966  O   TYR   126      10.112  -8.710  13.205  1.00  0.00           O  
ATOM    967  CB  TYR   126       9.563  -8.880  10.137  1.00  0.00           C  
ATOM    968  CG  TYR   126       9.051 -10.284  10.455  1.00  0.00           C  
ATOM    969  CD1 TYR   126       9.839 -11.246  11.144  1.00  0.00           C  
ATOM    970  CD2 TYR   126       7.769 -10.618  10.117  1.00  0.00           C  
ATOM    971  CE1 TYR   126       9.385 -12.519  11.486  1.00  0.00           C  
ATOM    972  CE2 TYR   126       7.306 -11.971  10.407  1.00  0.00           C  
ATOM    973  CZ  TYR   126       8.145 -12.889  10.997  1.00  0.00           C  
ATOM    974  OH  TYR   126       7.744 -14.208  11.099  1.00  0.00           O  
ATOM    975  N   GLY   127       7.916  -8.301  13.073  1.00  0.00           N  
ATOM    976  CA  GLY   127       7.610  -8.691  14.404  1.00  0.00           C  
ATOM    977  C   GLY   127       8.266  -7.782  15.517  1.00  0.00           C  
ATOM    978  O   GLY   127       8.532  -8.249  16.641  1.00  0.00           O  
ATOM    979  N   GLY   128       8.580  -6.561  15.223  1.00  0.00           N  
ATOM    980  CA  GLY   128       8.936  -5.534  16.196  1.00  0.00           C  
ATOM    981  C   GLY   128      10.463  -5.412  16.282  1.00  0.00           C  
ATOM    982  O   GLY   128      10.975  -4.751  17.190  1.00  0.00           O  
ATOM    983  N   VAL   129      11.231  -6.043  15.387  1.00  0.00           N  
ATOM    984  CA  VAL   129      12.702  -6.049  15.290  1.00  0.00           C  
ATOM    985  C   VAL   129      13.181  -5.715  13.861  1.00  0.00           C  
ATOM    986  O   VAL   129      12.433  -5.917  12.870  1.00  0.00           O  
ATOM    987  CB  VAL   129      13.337  -7.381  15.861  1.00  0.00           C  
ATOM    988  CG1 VAL   129      13.195  -7.491  17.367  1.00  0.00           C  
ATOM    989  CG2 VAL   129      12.923  -8.799  15.430  1.00  0.00           C  
ATOM    990  N   PRO   130      14.416  -5.303  13.700  1.00  0.00           N  
ATOM    991  CA  PRO   130      14.976  -5.098  12.348  1.00  0.00           C  
ATOM    992  C   PRO   130      15.352  -6.503  11.815  1.00  0.00           C  
ATOM    993  O   PRO   130      15.908  -7.288  12.495  1.00  0.00           O  
ATOM    994  CB  PRO   130      16.321  -4.272  12.606  1.00  0.00           C  
ATOM    995  CG  PRO   130      16.661  -4.444  14.016  1.00  0.00           C  
ATOM    996  CD  PRO   130      15.358  -4.707  14.700  1.00  0.00           C  
ATOM    997  N   THR   131      15.108  -6.752  10.537  1.00  0.00           N  
ATOM    998  CA  THR   131      15.443  -7.984   9.827  1.00  0.00           C  
ATOM    999  C   THR   131      16.322  -7.807   8.588  1.00  0.00           C  
ATOM   1000  O   THR   131      17.197  -8.690   8.379  1.00  0.00           O  
ATOM   1001  CB  THR   131      14.107  -8.718   9.451  1.00  0.00           C  
ATOM   1002  CG2 THR   131      13.575  -9.369  10.684  1.00  0.00           C  
ATOM   1003  OG1 THR   131      13.128  -7.813   8.959  1.00  0.00           O  
ATOM   1004  N   ASP   132      16.106  -6.883   7.673  1.00  0.00           N  
ATOM   1005  CA  ASP   132      16.767  -6.758   6.351  1.00  0.00           C  
ATOM   1006  C   ASP   132      16.850  -5.315   5.779  1.00  0.00           C  
ATOM   1007  O   ASP   132      16.123  -4.485   6.279  1.00  0.00           O  
ATOM   1008  CB  ASP   132      16.060  -7.690   5.387  1.00  0.00           C  
ATOM   1009  CG  ASP   132      16.959  -8.337   4.342  1.00  0.00           C  
ATOM   1010  OD1 ASP   132      18.237  -8.199   4.407  1.00  0.00           O  
ATOM   1011  OD2 ASP   132      16.408  -9.080   3.533  1.00  0.00           O1-
ATOM   1012  N   VAL   133      17.815  -5.064   4.913  1.00  0.00           N  
ATOM   1013  CA  VAL   133      18.140  -3.738   4.351  1.00  0.00           C  
ATOM   1014  C   VAL   133      18.505  -3.804   2.843  1.00  0.00           C  
ATOM   1015  O   VAL   133      19.253  -4.716   2.472  1.00  0.00           O  
ATOM   1016  CB  VAL   133      19.059  -2.932   5.295  1.00  0.00           C  
ATOM   1017  CG1 VAL   133      20.429  -3.655   5.503  1.00  0.00           C  
ATOM   1018  CG2 VAL   133      19.323  -1.507   4.754  1.00  0.00           C  
ATOM   1019  N   VAL   134      18.078  -2.845   2.037  1.00  0.00           N  
ATOM   1020  CA  VAL   134      18.539  -2.722   0.683  1.00  0.00           C  
ATOM   1021  C   VAL   134      18.750  -1.242   0.343  1.00  0.00           C  
ATOM   1022  O   VAL   134      18.022  -0.311   0.775  1.00  0.00           O  
ATOM   1023  CB  VAL   134      17.589  -3.406  -0.409  1.00  0.00           C  
ATOM   1024  CG1 VAL   134      17.582  -4.948  -0.338  1.00  0.00           C  
ATOM   1025  CG2 VAL   134      16.101  -2.972  -0.214  1.00  0.00           C  
ATOM   1026  N   ASN   135      19.734  -1.011  -0.494  1.00  0.00           N  
ATOM   1027  CA  ASN   135      20.347   0.315  -0.813  1.00  0.00           C  
ATOM   1028  C   ASN   135      19.609   0.937  -2.038  1.00  0.00           C  
ATOM   1029  O   ASN   135      19.098   0.194  -2.817  1.00  0.00           O  
ATOM   1030  CB  ASN   135      21.862   0.131  -0.993  1.00  0.00           C  
ATOM   1031  CG  ASN   135      22.655   1.418  -1.211  1.00  0.00           C  
ATOM   1032  ND2 ASN   135      23.733   1.359  -1.983  1.00  0.00           N  
ATOM   1033  OD1 ASN   135      22.334   2.432  -0.634  1.00  0.00           O  
ATOM   1034  N   SER   136      19.741   2.273  -2.231  1.00  0.00           N  
ATOM   1035  CA  SER   136      19.262   2.979  -3.452  1.00  0.00           C  
ATOM   1036  C   SER   136      19.971   2.474  -4.726  1.00  0.00           C  
ATOM   1037  O   SER   136      21.021   1.800  -4.709  1.00  0.00           O  
ATOM   1038  CB  SER   136      19.527   4.542  -3.340  1.00  0.00           C  
ATOM   1039  OG  SER   136      18.838   5.090  -2.206  1.00  0.00           O  
ATOM   1040  N   TRP   137      19.416   2.877  -5.863  1.00  0.00           N  
ATOM   1041  CA  TRP   137      19.844   2.438  -7.158  1.00  0.00           C  
ATOM   1042  C   TRP   137      19.830   3.420  -8.310  1.00  0.00           C  
ATOM   1043  O   TRP   137      20.799   3.380  -9.122  1.00  0.00           O  
ATOM   1044  CB  TRP   137      18.966   1.212  -7.550  1.00  0.00           C  
ATOM   1045  CG  TRP   137      17.473   1.491  -7.618  1.00  0.00           C  
ATOM   1046  CD1 TRP   137      16.808   1.802  -8.728  1.00  0.00           C  
ATOM   1047  CD2 TRP   137      16.485   1.326  -6.590  1.00  0.00           C  
ATOM   1048  CE2 TRP   137      15.219   1.458  -7.179  1.00  0.00           C  
ATOM   1049  CE3 TRP   137      16.505   1.120  -5.193  1.00  0.00           C  
ATOM   1050  NE1 TRP   137      15.437   1.706  -8.502  1.00  0.00           N  
ATOM   1051  CZ2 TRP   137      14.023   1.366  -6.451  1.00  0.00           C  
ATOM   1052  CZ3 TRP   137      15.330   1.038  -4.455  1.00  0.00           C  
ATOM   1053  CH2 TRP   137      14.104   1.151  -5.094  1.00  0.00           C  
ATOM   1054  N   ALA   138      18.836   4.356  -8.331  1.00  0.00           N  
ATOM   1055  CA  ALA   138      18.827   5.544  -9.259  1.00  0.00           C  
ATOM   1056  C   ALA   138      19.251   6.817  -8.570  1.00  0.00           C  
ATOM   1057  O   ALA   138      19.925   7.640  -9.199  1.00  0.00           O  
ATOM   1058  CB  ALA   138      17.482   5.627  -9.979  1.00  0.00           C  
ATOM   1059  N   GLY   139      19.007   6.999  -7.289  1.00  0.00           N  
ATOM   1060  CA  GLY   139      19.655   7.933  -6.445  1.00  0.00           C  
ATOM   1061  C   GLY   139      19.003   9.363  -6.383  1.00  0.00           C  
ATOM   1062  O   GLY   139      19.787  10.281  -6.189  1.00  0.00           O  
ATOM   1063  N   ASP   140      17.671   9.443  -6.414  1.00  0.00           N  
ATOM   1064  CA  ASP   140      17.157  10.683  -5.765  1.00  0.00           C  
ATOM   1065  C   ASP   140      15.846  10.320  -5.093  1.00  0.00           C  
ATOM   1066  O   ASP   140      15.072   9.549  -5.665  1.00  0.00           O  
ATOM   1067  CB  ASP   140      17.018  11.850  -6.764  1.00  0.00           C  
ATOM   1068  CG  ASP   140      16.563  13.173  -6.193  1.00  0.00           C  
ATOM   1069  OD1 ASP   140      15.558  13.767  -6.680  1.00  0.00           O  
ATOM   1070  OD2 ASP   140      17.307  13.699  -5.366  1.00  0.00           O1-
ATOM   1071  N   ILE   141      15.697  10.825  -3.885  1.00  0.00           N  
ATOM   1072  CA  ILE   141      14.771  10.542  -2.848  1.00  0.00           C  
ATOM   1073  C   ILE   141      13.902   9.272  -3.080  1.00  0.00           C  
ATOM   1074  O   ILE   141      12.692   9.439  -3.368  1.00  0.00           O  
ATOM   1075  CB  ILE   141      13.939  11.803  -2.542  1.00  0.00           C  
ATOM   1076  CG1 ILE   141      13.420  12.549  -3.792  1.00  0.00           C  
ATOM   1077  CG2 ILE   141      14.838  12.671  -1.657  1.00  0.00           C  
ATOM   1078  CD1 ILE   141      12.361  13.608  -3.511  1.00  0.00           C  
ATOM   1079  N   LEU   142      14.376   8.121  -2.658  1.00  0.00           N  
ATOM   1080  CA  LEU   142      13.626   6.852  -2.779  1.00  0.00           C  
ATOM   1081  C   LEU   142      12.358   6.877  -1.960  1.00  0.00           C  
ATOM   1082  O   LEU   142      12.349   7.445  -0.829  1.00  0.00           O  
ATOM   1083  CB  LEU   142      14.699   5.771  -2.430  1.00  0.00           C  
ATOM   1084  CG  LEU   142      14.096   4.424  -2.011  1.00  0.00           C  
ATOM   1085  CD1 LEU   142      13.598   3.689  -3.240  1.00  0.00           C  
ATOM   1086  CD2 LEU   142      15.160   3.674  -1.196  1.00  0.00           C  
ATOM   1087  N   ARG   143      11.282   6.239  -2.442  1.00  0.00           N  
ATOM   1088  CA  ARG   143       9.969   6.028  -1.838  1.00  0.00           C  
ATOM   1089  C   ARG   143       9.323   4.654  -2.160  1.00  0.00           C  
ATOM   1090  O   ARG   143       9.632   3.987  -3.150  1.00  0.00           O  
ATOM   1091  CB  ARG   143       8.915   7.209  -2.195  1.00  0.00           C  
ATOM   1092  CG  ARG   143       8.826   7.346  -3.703  1.00  0.00           C  
ATOM   1093  CD  ARG   143       9.828   8.293  -4.306  1.00  0.00           C  
ATOM   1094  NE  ARG   143       9.759   8.500  -5.783  1.00  0.00           N  
ATOM   1095  CZ  ARG   143      10.791   8.800  -6.538  1.00  0.00           C  
ATOM   1096  NH1 ARG   143      10.733   8.794  -7.829  1.00  0.00           N1+
ATOM   1097  NH2 ARG   143      11.921   9.198  -6.040  1.00  0.00           N  
ATOM   1098  N   THR   144       8.472   4.174  -1.286  1.00  0.00           N  
ATOM   1099  CA  THR   144       7.659   2.949  -1.157  1.00  0.00           C  
ATOM   1100  C   THR   144       6.165   3.288  -1.274  1.00  0.00           C  
ATOM   1101  O   THR   144       5.821   4.430  -1.625  1.00  0.00           O  
ATOM   1102  CB  THR   144       8.028   2.221   0.083  1.00  0.00           C  
ATOM   1103  CG2 THR   144       7.487   2.818   1.369  1.00  0.00           C  
ATOM   1104  OG1 THR   144       7.418   0.932   0.033  1.00  0.00           O  
ATOM   1105  N   GLN   145       5.248   2.300  -1.081  1.00  0.00           N  
ATOM   1106  CA  GLN   145       3.808   2.414  -1.382  1.00  0.00           C  
ATOM   1107  C   GLN   145       3.064   3.611  -0.746  1.00  0.00           C  
ATOM   1108  O   GLN   145       2.054   3.967  -1.318  1.00  0.00           O  
ATOM   1109  CB  GLN   145       3.103   1.184  -0.922  1.00  0.00           C  
ATOM   1110  CG  GLN   145       3.299   0.096  -1.941  1.00  0.00           C  
ATOM   1111  CD  GLN   145       2.624  -1.203  -1.502  1.00  0.00           C  
ATOM   1112  NE2 GLN   145       1.367  -1.237  -1.764  1.00  0.00           N  
ATOM   1113  OE1 GLN   145       3.194  -2.163  -1.065  1.00  0.00           O  
ATOM   1114  N   GLU   146       3.527   4.107   0.378  1.00  0.00           N  
ATOM   1115  CA  GLU   146       2.785   4.959   1.288  1.00  0.00           C  
ATOM   1116  C   GLU   146       1.376   4.547   1.798  1.00  0.00           C  
ATOM   1117  O   GLU   146       0.589   5.408   2.207  1.00  0.00           O  
ATOM   1118  CB  GLU   146       2.778   6.409   0.766  1.00  0.00           C  
ATOM   1119  CG  GLU   146       4.135   6.888   0.317  1.00  0.00           C  
ATOM   1120  CD  GLU   146       5.207   6.754   1.414  1.00  0.00           C  
ATOM   1121  OE1 GLU   146       5.872   5.721   1.550  1.00  0.00           O  
ATOM   1122  OE2 GLU   146       5.664   7.910   2.011  1.00  0.00           O  
ATOM   1123  N   SER   147       1.176   3.203   1.820  1.00  0.00           N  
ATOM   1124  CA  SER   147      -0.076   2.478   2.165  1.00  0.00           C  
ATOM   1125  C   SER   147       0.291   1.043   2.681  1.00  0.00           C  
ATOM   1126  O   SER   147       1.486   0.691   2.675  1.00  0.00           O  
ATOM   1127  CB  SER   147      -0.851   2.301   0.804  1.00  0.00           C  
ATOM   1128  OG  SER   147      -2.210   2.116   1.029  1.00  0.00           O  
ATOM   1129  N   SER   148      -0.778   0.183   2.855  1.00  0.00           N  
ATOM   1130  CA  SER   148      -0.750  -1.233   3.188  1.00  0.00           C  
ATOM   1131  C   SER   148       0.071  -1.950   2.082  1.00  0.00           C  
ATOM   1132  O   SER   148      -0.319  -1.894   0.909  1.00  0.00           O  
ATOM   1133  CB  SER   148      -2.112  -1.858   3.394  1.00  0.00           C  
ATOM   1134  OG  SER   148      -1.965  -3.253   3.729  1.00  0.00           O  
ATOM   1135  N   CYX   149       1.151  -2.759   2.366  1.00  0.00           N  
ATOM   1136  CA  CYX   149       1.606  -3.855   1.469  1.00  0.00           C  
ATOM   1137  C   CYX   149       0.654  -5.091   1.507  1.00  0.00           C  
ATOM   1138  O   CYX   149      -0.540  -4.954   1.739  1.00  0.00           O  
ATOM   1139  CB  CYX   149       3.088  -4.149   1.807  1.00  0.00           C  
ATOM   1140  SG  CYX   149       3.611  -4.115   3.563  1.00  0.00           S  
ATOM   1141  N   THR   150       1.075  -6.248   1.148  1.00  0.00           N  
ATOM   1142  CA  THR   150       0.074  -7.307   0.779  1.00  0.00           C  
ATOM   1143  C   THR   150       0.802  -8.621   1.021  1.00  0.00           C  
ATOM   1144  O   THR   150       1.928  -8.674   0.500  1.00  0.00           O  
ATOM   1145  CB  THR   150      -0.363  -7.296  -0.655  1.00  0.00           C  
ATOM   1146  CG2 THR   150      -1.567  -8.201  -0.843  1.00  0.00           C  
ATOM   1147  OG1 THR   150      -0.728  -5.993  -1.113  1.00  0.00           O  
ATOM   1148  N   CYX   151       0.190  -9.614   1.726  1.00  0.00           N  
ATOM   1149  CA  CYX   151       0.837 -10.869   1.998  1.00  0.00           C  
ATOM   1150  C   CYX   151      -0.111 -12.149   1.725  1.00  0.00           C  
ATOM   1151  O   CYX   151      -1.325 -12.124   2.045  1.00  0.00           O  
ATOM   1152  CB  CYX   151       1.174 -10.902   3.481  1.00  0.00           C  
ATOM   1153  SG  CYX   151       2.108  -9.632   4.214  1.00  0.00           S  
ATOM   1154  N   ILE   152       0.499 -13.107   1.042  1.00  0.00           N  
ATOM   1155  CA  ILE   152      -0.087 -14.357   0.543  1.00  0.00           C  
ATOM   1156  C   ILE   152       0.900 -15.554   0.629  1.00  0.00           C  
ATOM   1157  O   ILE   152       2.080 -15.372   0.433  1.00  0.00           O  
ATOM   1158  CB  ILE   152      -0.636 -14.229  -0.850  1.00  0.00           C  
ATOM   1159  CG1 ILE   152       0.433 -13.595  -1.748  1.00  0.00           C  
ATOM   1160  CG2 ILE   152      -1.938 -13.397  -0.936  1.00  0.00           C  
ATOM   1161  CD1 ILE   152       0.151 -13.871  -3.247  1.00  0.00           C  
ATOM   1162  N   GLN   153       0.385 -16.748   0.921  1.00  0.00           N  
ATOM   1163  CA  GLN   153       1.124 -18.050   1.083  1.00  0.00           C  
ATOM   1164  C   GLN   153       2.213 -18.065   2.233  1.00  0.00           C  
ATOM   1165  O   GLN   153       3.007 -19.025   2.312  1.00  0.00           O  
ATOM   1166  CB  GLN   153       1.811 -18.344  -0.266  1.00  0.00           C  
ATOM   1167  CG  GLN   153       0.950 -18.213  -1.532  1.00  0.00           C  
ATOM   1168  CD  GLN   153       1.582 -18.891  -2.710  1.00  0.00           C  
ATOM   1169  NE2 GLN   153       1.077 -18.506  -3.897  1.00  0.00           N  
ATOM   1170  OE1 GLN   153       2.482 -19.670  -2.586  1.00  0.00           O  
ATOM   1171  N   GLY   154       2.350 -17.007   2.985  1.00  0.00           N  
ATOM   1172  CA  GLY   154       3.378 -16.790   3.988  1.00  0.00           C  
ATOM   1173  C   GLY   154       4.425 -15.738   3.708  1.00  0.00           C  
ATOM   1174  O   GLY   154       5.181 -15.385   4.652  1.00  0.00           O  
ATOM   1175  N   ASP   155       4.428 -15.175   2.488  1.00  0.00           N  
ATOM   1176  CA  ASP   155       5.316 -14.072   2.017  1.00  0.00           C  
ATOM   1177  C   ASP   155       4.538 -12.791   1.865  1.00  0.00           C  
ATOM   1178  O   ASP   155       3.330 -12.794   1.584  1.00  0.00           O  
ATOM   1179  CB  ASP   155       6.164 -14.476   0.757  1.00  0.00           C  
ATOM   1180  CG  ASP   155       6.307 -16.003   0.699  1.00  0.00           C  
ATOM   1181  OD1 ASP   155       5.966 -16.650  -0.267  1.00  0.00           O  
ATOM   1182  OD2 ASP   155       6.887 -16.561   1.604  1.00  0.00           O1-
ATOM   1183  N   CYX   156       5.230 -11.681   1.932  1.00  0.00           N  
ATOM   1184  CA  CYX   156       4.732 -10.335   1.753  1.00  0.00           C  
ATOM   1185  C   CYX   156       5.479  -9.503   0.686  1.00  0.00           C  
ATOM   1186  O   CYX   156       6.666  -9.759   0.381  1.00  0.00           O  
ATOM   1187  CB  CYX   156       4.938  -9.597   3.070  1.00  0.00           C  
ATOM   1188  SG  CYX   156       4.036 -10.327   4.438  1.00  0.00           S  
ATOM   1189  N   TYR   157       4.809  -8.512   0.119  1.00  0.00           N  
ATOM   1190  CA  TYR   157       5.154  -8.002  -1.199  1.00  0.00           C  
ATOM   1191  C   TYR   157       4.861  -6.475  -1.252  1.00  0.00           C  
ATOM   1192  O   TYR   157       3.840  -6.020  -0.753  1.00  0.00           O  
ATOM   1193  CB  TYR   157       4.174  -8.678  -2.211  1.00  0.00           C  
ATOM   1194  CG  TYR   157       4.369 -10.098  -2.606  1.00  0.00           C  
ATOM   1195  CD1 TYR   157       3.845 -11.084  -1.680  1.00  0.00           C  
ATOM   1196  CD2 TYR   157       4.907 -10.537  -3.830  1.00  0.00           C  
ATOM   1197  CE1 TYR   157       3.919 -12.457  -2.005  1.00  0.00           C  
ATOM   1198  CE2 TYR   157       4.930 -11.892  -4.086  1.00  0.00           C  
ATOM   1199  CZ  TYR   157       4.446 -12.846  -3.198  1.00  0.00           C  
ATOM   1200  OH  TYR   157       4.518 -14.170  -3.513  1.00  0.00           O  
ATOM   1201  N   TRP   158       5.775  -5.659  -1.899  1.00  0.00           N  
ATOM   1202  CA  TRP   158       5.564  -4.179  -2.042  1.00  0.00           C  
ATOM   1203  C   TRP   158       6.298  -3.644  -3.246  1.00  0.00           C  
ATOM   1204  O   TRP   158       7.074  -4.341  -3.862  1.00  0.00           O  
ATOM   1205  CB  TRP   158       5.972  -3.466  -0.765  1.00  0.00           C  
ATOM   1206  CG  TRP   158       7.469  -3.357  -0.599  1.00  0.00           C  
ATOM   1207  CD1 TRP   158       8.194  -2.241  -0.821  1.00  0.00           C  
ATOM   1208  CD2 TRP   158       8.410  -4.392  -0.090  1.00  0.00           C  
ATOM   1209  CE2 TRP   158       9.752  -3.852  -0.068  1.00  0.00           C  
ATOM   1210  CE3 TRP   158       8.245  -5.695   0.433  1.00  0.00           C  
ATOM   1211  NE1 TRP   158       9.556  -2.516  -0.514  1.00  0.00           N  
ATOM   1212  CZ2 TRP   158      10.837  -4.567   0.508  1.00  0.00           C  
ATOM   1213  CZ3 TRP   158       9.291  -6.440   1.019  1.00  0.00           C  
ATOM   1214  CH2 TRP   158      10.592  -5.871   1.061  1.00  0.00           C  
ATOM   1215  N   VAL   159       6.081  -2.332  -3.553  1.00  0.00           N  
ATOM   1216  CA  VAL   159       6.482  -1.692  -4.787  1.00  0.00           C  
ATOM   1217  C   VAL   159       7.178  -0.329  -4.365  1.00  0.00           C  
ATOM   1218  O   VAL   159       6.609   0.479  -3.624  1.00  0.00           O  
ATOM   1219  CB  VAL   159       5.195  -1.355  -5.652  1.00  0.00           C  
ATOM   1220  CG1 VAL   159       5.645  -0.533  -6.933  1.00  0.00           C  
ATOM   1221  CG2 VAL   159       4.246  -2.523  -6.003  1.00  0.00           C  
ATOM   1222  N   MET   160       8.369  -0.081  -4.889  1.00  0.00           N  
ATOM   1223  CA  MET   160       9.149   1.148  -4.669  1.00  0.00           C  
ATOM   1224  C   MET   160       9.601   1.839  -5.952  1.00  0.00           C  
ATOM   1225  O   MET   160       9.879   1.243  -7.001  1.00  0.00           O  
ATOM   1226  CB  MET   160      10.425   0.891  -3.832  1.00  0.00           C  
ATOM   1227  CG  MET   160      10.256   0.065  -2.609  1.00  0.00           C  
ATOM   1228  SD  MET   160      11.271   0.183  -1.147  1.00  0.00           S  
ATOM   1229  CE  MET   160      12.827  -0.481  -1.806  1.00  0.00           C  
ATOM   1230  N   THR   161       9.979   3.141  -5.753  1.00  0.00           N  
ATOM   1231  CA  THR   161      10.587   3.992  -6.872  1.00  0.00           C  
ATOM   1232  C   THR   161      11.659   4.889  -6.375  1.00  0.00           C  
ATOM   1233  O   THR   161      11.409   5.607  -5.403  1.00  0.00           O  
ATOM   1234  CB  THR   161       9.633   4.805  -7.805  1.00  0.00           C  
ATOM   1235  CG2 THR   161      10.219   5.189  -9.103  1.00  0.00           C  
ATOM   1236  OG1 THR   161       8.457   4.084  -8.150  1.00  0.00           O  
ATOM   1237  N   ASP   162      12.773   5.030  -7.072  1.00  0.00           N  
ATOM   1238  CA  ASP   162      13.908   5.882  -6.826  1.00  0.00           C  
ATOM   1239  C   ASP   162      14.276   6.772  -8.056  1.00  0.00           C  
ATOM   1240  O   ASP   162      13.872   6.457  -9.206  1.00  0.00           O  
ATOM   1241  CB  ASP   162      15.090   4.913  -6.444  1.00  0.00           C  
ATOM   1242  CG  ASP   162      16.416   5.555  -5.999  1.00  0.00           C  
ATOM   1243  OD1 ASP   162      17.408   4.789  -5.975  1.00  0.00           O  
ATOM   1244  OD2 ASP   162      16.504   6.739  -5.586  1.00  0.00           O1-
ATOM   1245  N   GLY   163      15.099   7.800  -7.829  1.00  0.00           N  
ATOM   1246  CA  GLY   163      15.455   8.767  -8.947  1.00  0.00           C  
ATOM   1247  C   GLY   163      14.311   9.805  -9.208  1.00  0.00           C  
ATOM   1248  O   GLY   163      13.266   9.767  -8.588  1.00  0.00           O  
ATOM   1249  N   PRO   164      14.713  10.866  -9.994  1.00  0.00           N  
ATOM   1250  CA  PRO   164      13.827  12.028 -10.240  1.00  0.00           C  
ATOM   1251  C   PRO   164      12.468  11.708 -10.848  1.00  0.00           C  
ATOM   1252  O   PRO   164      12.376  11.229 -11.999  1.00  0.00           O  
ATOM   1253  CB  PRO   164      14.782  12.908 -11.045  1.00  0.00           C  
ATOM   1254  CG  PRO   164      16.192  12.259 -11.044  1.00  0.00           C  
ATOM   1255  CD  PRO   164      15.931  10.809 -10.744  1.00  0.00           C  
ATOM   1256  N   ALA   165      11.407  11.938 -10.103  1.00  0.00           N  
ATOM   1257  CA  ALA   165      10.015  11.655 -10.532  1.00  0.00           C  
ATOM   1258  C   ALA   165       9.668  12.306 -11.883  1.00  0.00           C  
ATOM   1259  O   ALA   165       8.750  11.894 -12.549  1.00  0.00           O  
ATOM   1260  CB  ALA   165       9.066  12.250  -9.438  1.00  0.00           C  
ATOM   1261  N   ASN   166      10.356  13.385 -12.316  1.00  0.00           N  
ATOM   1262  CA  ASN   166      10.248  14.037 -13.565  1.00  0.00           C  
ATOM   1263  C   ASN   166      11.078  13.381 -14.700  1.00  0.00           C  
ATOM   1264  O   ASN   166      10.568  13.395 -15.844  1.00  0.00           O  
ATOM   1265  CB  ASN   166      10.403  15.535 -13.324  1.00  0.00           C  
ATOM   1266  CG  ASN   166      10.393  16.310 -14.620  1.00  0.00           C  
ATOM   1267  ND2 ASN   166       9.334  16.595 -15.234  1.00  0.00           N  
ATOM   1268  OD1 ASN   166      11.424  16.637 -15.205  1.00  0.00           O  
ATOM   1269  N   ARG   167      12.295  12.846 -14.519  1.00  0.00           N  
ATOM   1270  CA  ARG   167      13.151  12.460 -15.629  1.00  0.00           C  
ATOM   1271  C   ARG   167      14.163  11.397 -15.190  1.00  0.00           C  
ATOM   1272  O   ARG   167      15.193  11.670 -14.555  1.00  0.00           O  
ATOM   1273  CB  ARG   167      13.940  13.635 -16.300  1.00  0.00           C  
ATOM   1274  CG  ARG   167      13.107  14.432 -17.352  1.00  0.00           C  
ATOM   1275  CD  ARG   167      14.047  15.488 -17.934  1.00  0.00           C  
ATOM   1276  NE  ARG   167      15.212  14.908 -18.604  1.00  0.00           N  
ATOM   1277  CZ  ARG   167      16.167  15.553 -19.133  1.00  0.00           C  
ATOM   1278  NH1 ARG   167      16.188  16.866 -19.218  1.00  0.00           N1+
ATOM   1279  NH2 ARG   167      17.201  14.989 -19.675  1.00  0.00           N  
ATOM   1280  N   GLN   168      13.946  10.244 -15.774  1.00  0.00           N  
ATOM   1281  CA  GLN   168      14.642   8.989 -15.492  1.00  0.00           C  
ATOM   1282  C   GLN   168      14.555   8.529 -13.971  1.00  0.00           C  
ATOM   1283  O   GLN   168      15.523   8.280 -13.277  1.00  0.00           O  
ATOM   1284  CB  GLN   168      16.039   8.964 -16.190  1.00  0.00           C  
ATOM   1285  CG  GLN   168      16.396   7.488 -16.665  1.00  0.00           C  
ATOM   1286  CD  GLN   168      17.783   7.379 -17.185  1.00  0.00           C  
ATOM   1287  NE2 GLN   168      18.778   7.228 -16.358  1.00  0.00           N  
ATOM   1288  OE1 GLN   168      17.901   7.532 -18.341  1.00  0.00           O  
ATOM   1289  N   ALA   169      13.354   8.322 -13.516  1.00  0.00           N  
ATOM   1290  CA  ALA   169      13.115   7.485 -12.344  1.00  0.00           C  
ATOM   1291  C   ALA   169      13.291   6.015 -12.730  1.00  0.00           C  
ATOM   1292  O   ALA   169      12.786   5.697 -13.771  1.00  0.00           O  
ATOM   1293  CB  ALA   169      11.726   7.733 -11.721  1.00  0.00           C  
ATOM   1294  N   GLN   170      13.685   5.142 -11.723  1.00  0.00           N  
ATOM   1295  CA  GLN   170      13.749   3.696 -11.920  1.00  0.00           C  
ATOM   1296  C   GLN   170      12.990   2.933 -10.791  1.00  0.00           C  
ATOM   1297  O   GLN   170      13.155   3.142  -9.586  1.00  0.00           O  
ATOM   1298  CB  GLN   170      15.236   3.260 -11.995  1.00  0.00           C  
ATOM   1299  CG  GLN   170      16.016   3.943 -13.095  1.00  0.00           C  
ATOM   1300  CD  GLN   170      17.455   3.416 -13.182  1.00  0.00           C  
ATOM   1301  NE2 GLN   170      18.431   4.340 -13.106  1.00  0.00           N  
ATOM   1302  OE1 GLN   170      17.764   2.273 -13.302  1.00  0.00           O  
ATOM   1303  N   TYR   171      12.229   1.848 -11.149  1.00  0.00           N  
ATOM   1304  CA  TYR   171      11.190   1.204 -10.201  1.00  0.00           C  
ATOM   1305  C   TYR   171      11.300  -0.290  -9.958  1.00  0.00           C  
ATOM   1306  O   TYR   171      11.560  -0.977 -10.939  1.00  0.00           O  
ATOM   1307  CB  TYR   171       9.789   1.562 -10.706  1.00  0.00           C  
ATOM   1308  CG  TYR   171       9.662   2.196 -12.046  1.00  0.00           C  
ATOM   1309  CD1 TYR   171       9.945   1.371 -13.169  1.00  0.00           C  
ATOM   1310  CD2 TYR   171       9.472   3.626 -12.220  1.00  0.00           C  
ATOM   1311  CE1 TYR   171      10.077   1.977 -14.427  1.00  0.00           C  
ATOM   1312  CE2 TYR   171       9.545   4.161 -13.470  1.00  0.00           C  
ATOM   1313  CZ  TYR   171       9.818   3.367 -14.633  1.00  0.00           C  
ATOM   1314  OH  TYR   171      10.060   3.973 -15.799  1.00  0.00           O  
ATOM   1315  N   ARG   172      11.008  -0.826  -8.811  1.00  0.00           N  
ATOM   1316  CA  ARG   172      11.186  -2.230  -8.476  1.00  0.00           C  
ATOM   1317  C   ARG   172      10.046  -2.774  -7.626  1.00  0.00           C  
ATOM   1318  O   ARG   172       9.240  -2.097  -7.031  1.00  0.00           O  
ATOM   1319  CB  ARG   172      12.529  -2.213  -7.783  1.00  0.00           C  
ATOM   1320  CG  ARG   172      13.726  -2.036  -8.759  1.00  0.00           C  
ATOM   1321  CD  ARG   172      15.011  -2.201  -8.001  1.00  0.00           C  
ATOM   1322  NE  ARG   172      16.115  -1.815  -8.984  1.00  0.00           N  
ATOM   1323  CZ  ARG   172      17.442  -1.748  -8.800  1.00  0.00           C  
ATOM   1324  NH1 ARG   172      18.085  -1.960  -7.698  1.00  0.00           N1+
ATOM   1325  NH2 ARG   172      18.206  -1.368  -9.776  1.00  0.00           N  
ATOM   1326  N   ILE   173       9.975  -4.086  -7.592  1.00  0.00           N  
ATOM   1327  CA  ILE   173       9.080  -4.905  -6.776  1.00  0.00           C  
ATOM   1328  C   ILE   173       9.877  -5.909  -5.957  1.00  0.00           C  
ATOM   1329  O   ILE   173      10.998  -6.314  -6.365  1.00  0.00           O  
ATOM   1330  CB  ILE   173       7.949  -5.657  -7.590  1.00  0.00           C  
ATOM   1331  CG1 ILE   173       8.433  -6.588  -8.744  1.00  0.00           C  
ATOM   1332  CG2 ILE   173       7.058  -4.559  -8.228  1.00  0.00           C  
ATOM   1333  CD1 ILE   173       7.291  -7.209  -9.616  1.00  0.00           C  
ATOM   1334  N   TYR   174       9.333  -6.278  -4.849  1.00  0.00           N  
ATOM   1335  CA  TYR   174       9.984  -7.059  -3.768  1.00  0.00           C  
ATOM   1336  C   TYR   174       9.086  -8.174  -3.207  1.00  0.00           C  
ATOM   1337  O   TYR   174       7.865  -8.072  -3.246  1.00  0.00           O  
ATOM   1338  CB  TYR   174      10.449  -6.115  -2.575  1.00  0.00           C  
ATOM   1339  CG  TYR   174      11.376  -4.962  -3.005  1.00  0.00           C  
ATOM   1340  CD1 TYR   174      10.804  -3.789  -3.618  1.00  0.00           C  
ATOM   1341  CD2 TYR   174      12.757  -5.134  -2.856  1.00  0.00           C  
ATOM   1342  CE1 TYR   174      11.716  -2.863  -4.212  1.00  0.00           C  
ATOM   1343  CE2 TYR   174      13.608  -4.190  -3.400  1.00  0.00           C  
ATOM   1344  CZ  TYR   174      13.099  -3.124  -4.135  1.00  0.00           C  
ATOM   1345  OH  TYR   174      13.973  -2.307  -4.811  1.00  0.00           O  
ATOM   1346  N   LYS   175       9.726  -9.205  -2.631  1.00  0.00           N  
ATOM   1347  CA  LYS   175       9.104 -10.261  -1.787  1.00  0.00           C  
ATOM   1348  C   LYS   175       9.998 -10.621  -0.565  1.00  0.00           C  
ATOM   1349  O   LYS   175      11.154 -10.860  -0.719  1.00  0.00           O  
ATOM   1350  CB  LYS   175       8.951 -11.446  -2.711  1.00  0.00           C  
ATOM   1351  CG  LYS   175       8.193 -12.649  -2.151  1.00  0.00           C  
ATOM   1352  CD  LYS   175       8.190 -13.770  -3.162  1.00  0.00           C  
ATOM   1353  CE  LYS   175       7.320 -14.836  -2.530  1.00  0.00           C  
ATOM   1354  NZ  LYS   175       7.015 -15.903  -3.474  1.00  0.00           N1+
ATOM   1355  N   ALA   176       9.417 -10.592   0.610  1.00  0.00           N  
ATOM   1356  CA  ALA   176      10.113 -11.034   1.809  1.00  0.00           C  
ATOM   1357  C   ALA   176       9.238 -11.914   2.634  1.00  0.00           C  
ATOM   1358  O   ALA   176       8.020 -11.949   2.472  1.00  0.00           O  
ATOM   1359  CB  ALA   176      10.386  -9.765   2.625  1.00  0.00           C  
ATOM   1360  N   ASN   177       9.801 -12.683   3.555  1.00  0.00           N  
ATOM   1361  CA  ASN   177       9.161 -13.796   4.278  1.00  0.00           C  
ATOM   1362  C   ASN   177       9.912 -14.011   5.631  1.00  0.00           C  
ATOM   1363  O   ASN   177      11.057 -14.374   5.654  1.00  0.00           O  
ATOM   1364  CB  ASN   177       9.218 -15.039   3.404  1.00  0.00           C  
ATOM   1365  CG  ASN   177       9.050 -16.307   4.189  1.00  0.00           C  
ATOM   1366  ND2 ASN   177       7.866 -16.436   4.736  1.00  0.00           N  
ATOM   1367  OD1 ASN   177       9.872 -17.146   4.260  1.00  0.00           O  
ATOM   1368  N   GLN   178       9.230 -13.942   6.736  1.00  0.00           N  
ATOM   1369  CA  GLN   178       9.725 -13.761   8.114  1.00  0.00           C  
ATOM   1370  C   GLN   178      10.818 -12.644   8.146  1.00  0.00           C  
ATOM   1371  O   GLN   178      11.947 -12.836   8.622  1.00  0.00           O  
ATOM   1372  CB  GLN   178      10.231 -15.103   8.613  1.00  0.00           C  
ATOM   1373  CG  GLN   178       9.271 -16.303   8.372  1.00  0.00           C  
ATOM   1374  CD  GLN   178       9.958 -17.618   8.653  1.00  0.00           C  
ATOM   1375  NE2 GLN   178      10.981 -18.030   7.964  1.00  0.00           N  
ATOM   1376  OE1 GLN   178       9.454 -18.451   9.413  1.00  0.00           O  
ATOM   1377  N   GLY   179      10.455 -11.480   7.624  1.00  0.00           N  
ATOM   1378  CA  GLY   179      11.246 -10.258   7.675  1.00  0.00           C  
ATOM   1379  C   GLY   179      12.432 -10.052   6.739  1.00  0.00           C  
ATOM   1380  O   GLY   179      12.977  -8.920   6.566  1.00  0.00           O  
ATOM   1381  N   ARG   180      12.935 -11.112   6.043  1.00  0.00           N  
ATOM   1382  CA  ARG   180      14.023 -11.036   5.064  1.00  0.00           C  
ATOM   1383  C   ARG   180      13.520 -11.298   3.685  1.00  0.00           C  
ATOM   1384  O   ARG   180      12.461 -11.940   3.483  1.00  0.00           O  
ATOM   1385  CB  ARG   180      15.182 -11.938   5.558  1.00  0.00           C  
ATOM   1386  CG  ARG   180      15.763 -11.536   6.961  1.00  0.00           C  
ATOM   1387  CD  ARG   180      17.228 -11.956   7.096  1.00  0.00           C  
ATOM   1388  NE  ARG   180      18.224 -11.175   6.280  1.00  0.00           N  
ATOM   1389  CZ  ARG   180      19.514 -11.229   6.441  1.00  0.00           C  
ATOM   1390  NH1 ARG   180      20.119 -12.055   7.220  1.00  0.00           N1+
ATOM   1391  NH2 ARG   180      20.210 -10.484   5.691  1.00  0.00           N  
ATOM   1392  N   ILE   181      14.178 -10.610   2.723  1.00  0.00           N  
ATOM   1393  CA  ILE   181      13.933 -10.666   1.260  1.00  0.00           C  
ATOM   1394  C   ILE   181      14.190 -12.070   0.615  1.00  0.00           C  
ATOM   1395  O   ILE   181      15.226 -12.670   0.923  1.00  0.00           O  
ATOM   1396  CB  ILE   181      14.650  -9.431   0.590  1.00  0.00           C  
ATOM   1397  CG1 ILE   181      13.790  -8.125   0.657  1.00  0.00           C  
ATOM   1398  CG2 ILE   181      15.098  -9.696  -0.912  1.00  0.00           C  
ATOM   1399  CD1 ILE   181      14.650  -6.824   0.740  1.00  0.00           C  
ATOM   1400  N   ILE   182      13.304 -12.497  -0.241  1.00  0.00           N  
ATOM   1401  CA  ILE   182      13.391 -13.751  -1.034  1.00  0.00           C  
ATOM   1402  C   ILE   182      13.050 -13.448  -2.512  1.00  0.00           C  
ATOM   1403  O   ILE   182      13.221 -14.350  -3.328  1.00  0.00           O  
ATOM   1404  CB  ILE   182      12.411 -14.848  -0.444  1.00  0.00           C  
ATOM   1405  CG1 ILE   182      10.904 -14.371  -0.419  1.00  0.00           C  
ATOM   1406  CG2 ILE   182      12.933 -15.188   1.034  1.00  0.00           C  
ATOM   1407  CD1 ILE   182       9.948 -15.512  -0.099  1.00  0.00           C  
ATOM   1408  N   GLY   183      12.705 -12.245  -2.932  1.00  0.00           N  
ATOM   1409  CA  GLY   183      12.912 -11.836  -4.323  1.00  0.00           C  
ATOM   1410  C   GLY   183      13.002 -10.339  -4.564  1.00  0.00           C  
ATOM   1411  O   GLY   183      12.344  -9.521  -3.944  1.00  0.00           O  
ATOM   1412  N   GLN   184      13.716  -9.917  -5.659  1.00  0.00           N  
ATOM   1413  CA  GLN   184      13.443  -8.638  -6.327  1.00  0.00           C  
ATOM   1414  C   GLN   184      13.178  -8.775  -7.793  1.00  0.00           C  
ATOM   1415  O   GLN   184      13.847  -9.663  -8.394  1.00  0.00           O  
ATOM   1416  CB  GLN   184      14.495  -7.575  -6.148  1.00  0.00           C  
ATOM   1417  CG  GLN   184      15.163  -7.642  -4.743  1.00  0.00           C  
ATOM   1418  CD  GLN   184      16.266  -6.618  -4.553  1.00  0.00           C  
ATOM   1419  NE2 GLN   184      16.815  -6.612  -3.398  1.00  0.00           N  
ATOM   1420  OE1 GLN   184      16.580  -5.708  -5.353  1.00  0.00           O  
ATOM   1421  N   THR   185      12.419  -7.795  -8.371  1.00  0.00           N  
ATOM   1422  CA  THR   185      12.399  -7.568  -9.797  1.00  0.00           C  
ATOM   1423  C   THR   185      12.399  -6.061 -10.148  1.00  0.00           C  
ATOM   1424  O   THR   185      11.554  -5.311  -9.752  1.00  0.00           O  
ATOM   1425  CB  THR   185      11.104  -8.196 -10.461  1.00  0.00           C  
ATOM   1426  CG2 THR   185      11.049  -8.289 -11.924  1.00  0.00           C  
ATOM   1427  OG1 THR   185      11.092  -9.572 -10.157  1.00  0.00           O  
ATOM   1428  N   ASP   186      13.261  -5.620 -11.063  1.00  0.00           N  
ATOM   1429  CA  ASP   186      13.167  -4.319 -11.699  1.00  0.00           C  
ATOM   1430  C   ASP   186      12.047  -4.326 -12.779  1.00  0.00           C  
ATOM   1431  O   ASP   186      11.998  -5.170 -13.666  1.00  0.00           O  
ATOM   1432  CB  ASP   186      14.526  -3.940 -12.139  1.00  0.00           C  
ATOM   1433  CG  ASP   186      14.674  -2.643 -12.903  1.00  0.00           C  
ATOM   1434  OD1 ASP   186      14.871  -1.541 -12.290  1.00  0.00           O  
ATOM   1435  OD2 ASP   186      14.608  -2.821 -14.148  1.00  0.00           O1-
ATOM   1436  N   ILE   187      11.082  -3.423 -12.641  1.00  0.00           N  
ATOM   1437  CA  ILE   187       9.929  -3.302 -13.619  1.00  0.00           C  
ATOM   1438  C   ILE   187      10.166  -2.345 -14.819  1.00  0.00           C  
ATOM   1439  O   ILE   187      10.951  -1.374 -14.753  1.00  0.00           O  
ATOM   1440  CB  ILE   187       8.551  -3.196 -12.919  1.00  0.00           C  
ATOM   1441  CG1 ILE   187       8.276  -1.799 -12.435  1.00  0.00           C  
ATOM   1442  CG2 ILE   187       8.418  -4.319 -11.851  1.00  0.00           C  
ATOM   1443  CD1 ILE   187       6.915  -1.563 -11.762  1.00  0.00           C  
ATOM   1444  N   SER   188       9.359  -2.547 -15.930  1.00  0.00           N  
ATOM   1445  CA  SER   188       9.487  -1.682 -17.093  1.00  0.00           C  
ATOM   1446  C   SER   188       8.049  -1.071 -17.264  1.00  0.00           C  
ATOM   1447  O   SER   188       7.009  -1.747 -17.246  1.00  0.00           O  
ATOM   1448  CB  SER   188       9.951  -2.512 -18.315  1.00  0.00           C  
ATOM   1449  OG  SER   188      11.332  -2.521 -18.352  1.00  0.00           O  
ATOM   1450  N   PHE   189       7.992   0.253 -17.489  1.00  0.00           N  
ATOM   1451  CA  PHE   189       6.791   1.088 -17.684  1.00  0.00           C  
ATOM   1452  C   PHE   189       7.053   2.232 -18.680  1.00  0.00           C  
ATOM   1453  O   PHE   189       8.213   2.446 -19.036  1.00  0.00           O  
ATOM   1454  CB  PHE   189       6.459   1.668 -16.336  1.00  0.00           C  
ATOM   1455  CG  PHE   189       5.127   2.354 -16.135  1.00  0.00           C  
ATOM   1456  CD1 PHE   189       3.956   1.611 -15.899  1.00  0.00           C  
ATOM   1457  CD2 PHE   189       5.047   3.736 -16.299  1.00  0.00           C  
ATOM   1458  CE1 PHE   189       2.696   2.212 -15.899  1.00  0.00           C  
ATOM   1459  CE2 PHE   189       3.798   4.327 -16.289  1.00  0.00           C  
ATOM   1460  CZ  PHE   189       2.597   3.614 -16.053  1.00  0.00           C  
ATOM   1461  N   ASN   190       6.037   2.926 -19.166  1.00  0.00           N  
ATOM   1462  CA  ASN   190       6.211   3.908 -20.206  1.00  0.00           C  
ATOM   1463  C   ASN   190       5.095   4.951 -20.156  1.00  0.00           C  
ATOM   1464  O   ASN   190       3.957   4.658 -19.862  1.00  0.00           O  
ATOM   1465  CB  ASN   190       6.075   3.233 -21.610  1.00  0.00           C  
ATOM   1466  CG  ASN   190       7.290   2.407 -21.915  1.00  0.00           C  
ATOM   1467  ND2 ASN   190       8.374   3.062 -22.343  1.00  0.00           N  
ATOM   1468  OD1 ASN   190       7.147   1.232 -21.819  1.00  0.00           O  
ATOM   1469  N   GLY   191       5.380   6.194 -20.590  1.00  0.00           N  
ATOM   1470  CA  GLY   191       4.522   7.348 -20.456  1.00  0.00           C  
ATOM   1471  C   GLY   191       4.767   8.178 -19.187  1.00  0.00           C  
ATOM   1472  O   GLY   191       3.833   8.742 -18.575  1.00  0.00           O  
ATOM   1473  N   GLY   192       5.993   8.239 -18.775  1.00  0.00           N  
ATOM   1474  CA  GLY   192       6.483   8.773 -17.520  1.00  0.00           C  
ATOM   1475  C   GLY   192       6.820   7.709 -16.517  1.00  0.00           C  
ATOM   1476  O   GLY   192       7.548   6.788 -16.978  1.00  0.00           O  
ATOM   1477  N   HID   193       6.497   7.759 -15.209  1.00  0.00           N  
ATOM   1478  CA  HID   193       7.060   6.897 -14.150  1.00  0.00           C  
ATOM   1479  C   HID   193       5.946   6.561 -13.136  1.00  0.00           C  
ATOM   1480  O   HID   193       4.903   7.283 -13.022  1.00  0.00           O  
ATOM   1481  CB  HID   193       8.274   7.584 -13.496  1.00  0.00           C  
ATOM   1482  CG  HID   193       9.428   7.899 -14.419  1.00  0.00           C  
ATOM   1483  CD2 HID   193      10.030   9.182 -14.610  1.00  0.00           C  
ATOM   1484  ND1 HID   193      10.000   7.097 -15.440  1.00  0.00           N  
ATOM   1485  CE1 HID   193      10.725   7.863 -16.219  1.00  0.00           C  
ATOM   1486  NE2 HID   193      10.912   9.106 -15.713  1.00  0.00           N  
ATOM   1487  N   ILE   194       5.986   5.428 -12.417  1.00  0.00           N  
ATOM   1488  CA  ILE   194       5.003   5.024 -11.424  1.00  0.00           C  
ATOM   1489  C   ILE   194       5.283   5.410  -9.963  1.00  0.00           C  
ATOM   1490  O   ILE   194       6.469   5.511  -9.601  1.00  0.00           O  
ATOM   1491  CB  ILE   194       4.727   3.470 -11.506  1.00  0.00           C  
ATOM   1492  CG1 ILE   194       5.967   2.581 -11.102  1.00  0.00           C  
ATOM   1493  CG2 ILE   194       4.277   2.969 -12.870  1.00  0.00           C  
ATOM   1494  CD1 ILE   194       6.099   2.185  -9.588  1.00  0.00           C  
ATOM   1495  N   GLU   195       4.272   5.660  -9.158  1.00  0.00           N  
ATOM   1496  CA  GLU   195       4.361   6.205  -7.806  1.00  0.00           C  
ATOM   1497  C   GLU   195       3.239   5.781  -6.894  1.00  0.00           C  
ATOM   1498  O   GLU   195       2.138   5.484  -7.400  1.00  0.00           O  
ATOM   1499  CB  GLU   195       4.518   7.759  -7.815  1.00  0.00           C  
ATOM   1500  CG  GLU   195       5.597   8.392  -8.713  1.00  0.00           C  
ATOM   1501  CD  GLU   195       7.014   8.284  -8.182  1.00  0.00           C  
ATOM   1502  OE1 GLU   195       7.352   7.759  -7.149  1.00  0.00           O  
ATOM   1503  OE2 GLU   195       7.995   8.745  -9.015  1.00  0.00           O  
ATOM   1504  N   GLU   196       3.469   5.651  -5.634  1.00  0.00           N  
ATOM   1505  CA  GLU   196       2.541   5.505  -4.485  1.00  0.00           C  
ATOM   1506  C   GLU   196       1.399   4.411  -4.726  1.00  0.00           C  
ATOM   1507  O   GLU   196       0.165   4.580  -4.574  1.00  0.00           O  
ATOM   1508  CB  GLU   196       2.007   6.880  -4.154  1.00  0.00           C  
ATOM   1509  CG  GLU   196       3.148   7.777  -3.586  1.00  0.00           C  
ATOM   1510  CD  GLU   196       2.664   9.206  -3.343  1.00  0.00           C  
ATOM   1511  OE1 GLU   196       1.803   9.726  -4.051  1.00  0.00           O  
ATOM   1512  OE2 GLU   196       3.306   9.839  -2.465  1.00  0.00           O1-
ATOM   1513  N   CYX   197       1.781   3.193  -5.056  1.00  0.00           N  
ATOM   1514  CA  CYX   197       0.891   2.098  -5.535  1.00  0.00           C  
ATOM   1515  C   CYX   197       0.148   1.574  -4.312  1.00  0.00           C  
ATOM   1516  O   CYX   197       0.658   0.974  -3.398  1.00  0.00           O  
ATOM   1517  CB  CYX   197       1.675   0.995  -6.309  1.00  0.00           C  
ATOM   1518  SG  CYX   197       2.468   1.683  -7.699  1.00  0.00           S  
ATOM   1519  N   SER   198      -1.204   1.723  -4.331  1.00  0.00           N  
ATOM   1520  CA  SER   198      -2.105   1.162  -3.420  1.00  0.00           C  
ATOM   1521  C   SER   198      -2.711  -0.180  -3.821  1.00  0.00           C  
ATOM   1522  O   SER   198      -3.399  -0.361  -4.851  1.00  0.00           O  
ATOM   1523  CB  SER   198      -3.153   2.160  -3.100  1.00  0.00           C  
ATOM   1524  OG  SER   198      -3.232   2.594  -1.762  1.00  0.00           O  
ATOM   1525  N   CYX   199      -2.461  -1.271  -3.059  1.00  0.00           N  
ATOM   1526  CA  CYX   199      -2.637  -2.627  -3.447  1.00  0.00           C  
ATOM   1527  C   CYX   199      -3.636  -3.311  -2.459  1.00  0.00           C  
ATOM   1528  O   CYX   199      -4.134  -2.705  -1.551  1.00  0.00           O  
ATOM   1529  CB  CYX   199      -1.305  -3.396  -3.450  1.00  0.00           C  
ATOM   1530  SG  CYX   199       0.172  -2.728  -4.274  1.00  0.00           S  
ATOM   1531  N   TYR   200      -4.015  -4.531  -2.776  1.00  0.00           N  
ATOM   1532  CA  TYR   200      -4.888  -5.447  -2.091  1.00  0.00           C  
ATOM   1533  C   TYR   200      -4.692  -6.865  -2.596  1.00  0.00           C  
ATOM   1534  O   TYR   200      -4.458  -7.070  -3.748  1.00  0.00           O  
ATOM   1535  CB  TYR   200      -6.382  -5.097  -2.268  1.00  0.00           C  
ATOM   1536  CG  TYR   200      -6.732  -4.815  -3.716  1.00  0.00           C  
ATOM   1537  CD1 TYR   200      -6.598  -3.484  -4.149  1.00  0.00           C  
ATOM   1538  CD2 TYR   200      -7.301  -5.759  -4.479  1.00  0.00           C  
ATOM   1539  CE1 TYR   200      -6.942  -3.114  -5.465  1.00  0.00           C  
ATOM   1540  CE2 TYR   200      -7.816  -5.363  -5.726  1.00  0.00           C  
ATOM   1541  CZ  TYR   200      -7.610  -4.069  -6.270  1.00  0.00           C  
ATOM   1542  OH  TYR   200      -7.891  -3.839  -7.578  1.00  0.00           O  
ATOM   1543  N   PRO   201      -4.843  -7.903  -1.827  1.00  0.00           N  
ATOM   1544  CA  PRO   201      -4.828  -9.304  -2.284  1.00  0.00           C  
ATOM   1545  C   PRO   201      -6.217  -9.634  -2.893  1.00  0.00           C  
ATOM   1546  O   PRO   201      -7.269  -9.169  -2.403  1.00  0.00           O  
ATOM   1547  CB  PRO   201      -4.447 -10.132  -1.046  1.00  0.00           C  
ATOM   1548  CG  PRO   201      -4.871  -9.301   0.156  1.00  0.00           C  
ATOM   1549  CD  PRO   201      -4.987  -7.892  -0.378  1.00  0.00           C  
ATOM   1550  N   ASN   202      -6.245 -10.434  -3.989  1.00  0.00           N  
ATOM   1551  CA  ASN   202      -7.483 -10.820  -4.667  1.00  0.00           C  
ATOM   1552  C   ASN   202      -7.305 -12.120  -5.571  1.00  0.00           C  
ATOM   1553  O   ASN   202      -6.568 -12.032  -6.493  1.00  0.00           O  
ATOM   1554  CB  ASN   202      -7.892  -9.628  -5.619  1.00  0.00           C  
ATOM   1555  CG  ASN   202      -9.326  -9.780  -6.134  1.00  0.00           C  
ATOM   1556  ND2 ASN   202      -9.758  -8.998  -7.104  1.00  0.00           N  
ATOM   1557  OD1 ASN   202     -10.038 -10.590  -5.636  1.00  0.00           O  
ATOM   1558  N   ASP   203      -7.972 -13.208  -5.218  1.00  0.00           N  
ATOM   1559  CA  ASP   203      -7.996 -14.495  -5.903  1.00  0.00           C  
ATOM   1560  C   ASP   203      -6.506 -15.091  -6.001  1.00  0.00           C  
ATOM   1561  O   ASP   203      -6.088 -15.696  -6.969  1.00  0.00           O  
ATOM   1562  CB  ASP   203      -8.736 -14.382  -7.177  1.00  0.00           C  
ATOM   1563  CG  ASP   203      -8.829 -15.791  -7.845  1.00  0.00           C  
ATOM   1564  OD1 ASP   203      -9.211 -16.771  -7.127  1.00  0.00           O  
ATOM   1565  OD2 ASP   203      -8.725 -15.926  -9.097  1.00  0.00           O1-
ATOM   1566  N   GLY   204      -5.720 -14.829  -4.948  1.00  0.00           N  
ATOM   1567  CA  GLY   204      -4.482 -15.495  -4.680  1.00  0.00           C  
ATOM   1568  C   GLY   204      -3.271 -14.597  -5.202  1.00  0.00           C  
ATOM   1569  O   GLY   204      -2.153 -15.038  -5.280  1.00  0.00           O  
ATOM   1570  N   LYS   205      -3.494 -13.380  -5.701  1.00  0.00           N  
ATOM   1571  CA  LYS   205      -2.549 -12.530  -6.516  1.00  0.00           C  
ATOM   1572  C   LYS   205      -2.586 -11.142  -5.910  1.00  0.00           C  
ATOM   1573  O   LYS   205      -3.528 -10.800  -5.152  1.00  0.00           O  
ATOM   1574  CB  LYS   205      -3.086 -12.540  -7.991  1.00  0.00           C  
ATOM   1575  CG  LYS   205      -2.759 -13.821  -8.753  1.00  0.00           C  
ATOM   1576  CD  LYS   205      -2.781 -13.433 -10.226  1.00  0.00           C  
ATOM   1577  CE  LYS   205      -2.755 -14.647 -11.089  1.00  0.00           C  
ATOM   1578  NZ  LYS   205      -4.113 -15.333 -11.325  1.00  0.00           N1+
ATOM   1579  N   VAL   206      -1.585 -10.320  -6.215  1.00  0.00           N  
ATOM   1580  CA  VAL   206      -1.491  -8.937  -5.748  1.00  0.00           C  
ATOM   1581  C   VAL   206      -1.826  -7.943  -6.742  1.00  0.00           C  
ATOM   1582  O   VAL   206      -1.180  -7.725  -7.732  1.00  0.00           O  
ATOM   1583  CB  VAL   206      -0.112  -8.569  -5.058  1.00  0.00           C  
ATOM   1584  CG1 VAL   206      -0.070  -7.110  -4.420  1.00  0.00           C  
ATOM   1585  CG2 VAL   206       0.193  -9.596  -3.935  1.00  0.00           C  
ATOM   1586  N   GLU   207      -3.057  -7.344  -6.622  1.00  0.00           N  
ATOM   1587  CA  GLU   207      -3.463  -6.301  -7.606  1.00  0.00           C  
ATOM   1588  C   GLU   207      -3.060  -4.886  -7.025  1.00  0.00           C  
ATOM   1589  O   GLU   207      -3.475  -4.543  -5.932  1.00  0.00           O  
ATOM   1590  CB  GLU   207      -4.988  -6.335  -8.110  1.00  0.00           C  
ATOM   1591  CG  GLU   207      -5.322  -7.709  -8.739  1.00  0.00           C  
ATOM   1592  CD  GLU   207      -6.653  -7.927  -9.396  1.00  0.00           C  
ATOM   1593  OE1 GLU   207      -7.685  -7.463  -8.846  1.00  0.00           O  
ATOM   1594  OE2 GLU   207      -6.682  -8.636 -10.510  1.00  0.00           O  
ATOM   1595  N   CYX   208      -2.367  -4.022  -7.712  1.00  0.00           N  
ATOM   1596  CA  CYX   208      -1.841  -2.672  -7.281  1.00  0.00           C  
ATOM   1597  C   CYX   208      -2.419  -1.593  -8.166  1.00  0.00           C  
ATOM   1598  O   CYX   208      -2.425  -1.740  -9.429  1.00  0.00           O  
ATOM   1599  CB  CYX   208      -0.271  -2.699  -7.228  1.00  0.00           C  
ATOM   1600  SG  CYX   208       0.574  -3.789  -6.001  1.00  0.00           S  
ATOM   1601  N   VAL   209      -2.831  -0.459  -7.658  1.00  0.00           N  
ATOM   1602  CA  VAL   209      -3.181   0.702  -8.499  1.00  0.00           C  
ATOM   1603  C   VAL   209      -2.414   1.985  -8.018  1.00  0.00           C  
ATOM   1604  O   VAL   209      -2.290   2.275  -6.841  1.00  0.00           O  
ATOM   1605  CB  VAL   209      -4.685   0.959  -8.518  1.00  0.00           C  
ATOM   1606  CG1 VAL   209      -5.041   2.023  -9.511  1.00  0.00           C  
ATOM   1607  CG2 VAL   209      -5.441  -0.263  -9.028  1.00  0.00           C  
ATOM   1608  N   CYX   210      -1.857   2.711  -8.939  1.00  0.00           N  
ATOM   1609  CA  CYX   210      -0.712   3.604  -8.672  1.00  0.00           C  
ATOM   1610  C   CYX   210      -1.130   5.066  -9.128  1.00  0.00           C  
ATOM   1611  O   CYX   210      -2.110   5.454  -9.779  1.00  0.00           O  
ATOM   1612  CB  CYX   210       0.573   3.129  -9.509  1.00  0.00           C  
ATOM   1613  SG  CYX   210       1.055   1.398  -9.068  1.00  0.00           S  
ATOM   1614  N   ARG   211      -0.175   5.906  -8.873  1.00  0.00           N  
ATOM   1615  CA  ARG   211      -0.013   7.348  -9.334  1.00  0.00           C  
ATOM   1616  C   ARG   211       0.899   7.386 -10.595  1.00  0.00           C  
ATOM   1617  O   ARG   211       1.784   6.554 -10.843  1.00  0.00           O  
ATOM   1618  CB  ARG   211       0.433   8.222  -8.133  1.00  0.00           C  
ATOM   1619  CG  ARG   211       0.631   9.728  -8.232  1.00  0.00           C  
ATOM   1620  CD  ARG   211       1.211  10.303  -6.986  1.00  0.00           C  
ATOM   1621  NE  ARG   211       1.441  11.760  -7.126  1.00  0.00           N  
ATOM   1622  CZ  ARG   211       1.588  12.644  -6.178  1.00  0.00           C  
ATOM   1623  NH1 ARG   211       1.842  13.903  -6.431  1.00  0.00           N1+
ATOM   1624  NH2 ARG   211       1.389  12.457  -4.883  1.00  0.00           N  
ATOM   1625  N   ASP   212       0.659   8.476 -11.317  1.00  0.00           N  
ATOM   1626  CA  ASP   212       1.218   8.669 -12.588  1.00  0.00           C  
ATOM   1627  C   ASP   212       2.353   9.707 -12.628  1.00  0.00           C  
ATOM   1628  O   ASP   212       2.483  10.401 -11.624  1.00  0.00           O  
ATOM   1629  CB  ASP   212       0.184   8.934 -13.673  1.00  0.00           C  
ATOM   1630  CG  ASP   212      -0.196  10.392 -13.878  1.00  0.00           C  
ATOM   1631  OD1 ASP   212       0.519  11.157 -14.588  1.00  0.00           O  
ATOM   1632  OD2 ASP   212      -1.150  10.885 -13.187  1.00  0.00           O1-
ATOM   1633  N   GLY   213       3.141   9.851 -13.749  1.00  0.00           N  
ATOM   1634  CA  GLY   213       4.318  10.740 -13.791  1.00  0.00           C  
ATOM   1635  C   GLY   213       4.241  11.890 -14.890  1.00  0.00           C  
ATOM   1636  O   GLY   213       5.181  12.677 -15.027  1.00  0.00           O  
ATOM   1637  N   TRP   214       3.187  11.958 -15.648  1.00  0.00           N  
ATOM   1638  CA  TRP   214       3.084  12.909 -16.801  1.00  0.00           C  
ATOM   1639  C   TRP   214       1.675  13.540 -16.952  1.00  0.00           C  
ATOM   1640  O   TRP   214       0.965  13.571 -15.958  1.00  0.00           O  
ATOM   1641  CB  TRP   214       3.508  12.089 -18.054  1.00  0.00           C  
ATOM   1642  CG  TRP   214       3.738  12.877 -19.337  1.00  0.00           C  
ATOM   1643  CD1 TRP   214       4.705  13.875 -19.519  1.00  0.00           C  
ATOM   1644  CD2 TRP   214       3.082  12.701 -20.626  1.00  0.00           C  
ATOM   1645  CE2 TRP   214       3.667  13.618 -21.544  1.00  0.00           C  
ATOM   1646  CE3 TRP   214       1.990  11.864 -21.162  1.00  0.00           C  
ATOM   1647  NE1 TRP   214       4.641  14.290 -20.892  1.00  0.00           N  
ATOM   1648  CZ2 TRP   214       3.259  13.677 -22.887  1.00  0.00           C  
ATOM   1649  CZ3 TRP   214       1.590  11.953 -22.464  1.00  0.00           C  
ATOM   1650  CH2 TRP   214       2.226  12.820 -23.352  1.00  0.00           C  
ATOM   1651  N   THR   215       1.324  14.276 -18.041  1.00  0.00           N  
ATOM   1652  CA  THR   215       0.014  15.018 -18.139  1.00  0.00           C  
ATOM   1653  C   THR   215      -1.253  14.129 -18.187  1.00  0.00           C  
ATOM   1654  O   THR   215      -2.320  14.665 -18.287  1.00  0.00           O  
ATOM   1655  CB  THR   215      -0.021  16.059 -19.290  1.00  0.00           C  
ATOM   1656  CG2 THR   215       1.136  16.938 -19.313  1.00  0.00           C  
ATOM   1657  OG1 THR   215      -0.010  15.402 -20.492  1.00  0.00           O  
ATOM   1658  N   GLY   216      -1.042  12.771 -18.162  1.00  0.00           N  
ATOM   1659  CA  GLY   216      -2.128  11.793 -18.100  1.00  0.00           C  
ATOM   1660  C   GLY   216      -2.841  11.767 -16.747  1.00  0.00           C  
ATOM   1661  O   GLY   216      -2.337  12.276 -15.762  1.00  0.00           O  
ATOM   1662  N   THR   217      -4.084  11.247 -16.688  1.00  0.00           N  
ATOM   1663  CA  THR   217      -4.967  11.431 -15.512  1.00  0.00           C  
ATOM   1664  C   THR   217      -5.881  10.233 -15.313  1.00  0.00           C  
ATOM   1665  O   THR   217      -6.339  10.065 -14.200  1.00  0.00           O  
ATOM   1666  CB  THR   217      -5.756  12.762 -15.654  1.00  0.00           C  
ATOM   1667  CG2 THR   217      -6.594  13.187 -14.473  1.00  0.00           C  
ATOM   1668  OG1 THR   217      -4.852  13.847 -15.695  1.00  0.00           O  
ATOM   1669  N   ASN   218      -5.978   9.310 -16.302  1.00  0.00           N  
ATOM   1670  CA  ASN   218      -6.131   7.910 -15.900  1.00  0.00           C  
ATOM   1671  C   ASN   218      -4.929   7.282 -15.071  1.00  0.00           C  
ATOM   1672  O   ASN   218      -3.798   7.456 -15.407  1.00  0.00           O  
ATOM   1673  CB  ASN   218      -6.436   7.048 -17.139  1.00  0.00           C  
ATOM   1674  CG  ASN   218      -5.366   7.055 -18.200  1.00  0.00           C  
ATOM   1675  ND2 ASN   218      -5.483   6.090 -19.129  1.00  0.00           N  
ATOM   1676  OD1 ASN   218      -4.458   7.839 -18.197  1.00  0.00           O  
ATOM   1677  N   ARG   219      -5.307   6.517 -14.089  1.00  0.00           N  
ATOM   1678  CA  ARG   219      -4.364   5.784 -13.144  1.00  0.00           C  
ATOM   1679  C   ARG   219      -3.690   4.596 -13.821  1.00  0.00           C  
ATOM   1680  O   ARG   219      -4.271   3.801 -14.531  1.00  0.00           O  
ATOM   1681  CB  ARG   219      -5.218   5.318 -11.970  1.00  0.00           C  
ATOM   1682  CG  ARG   219      -5.345   6.498 -10.999  1.00  0.00           C  
ATOM   1683  CD  ARG   219      -5.772   6.055  -9.581  1.00  0.00           C  
ATOM   1684  NE  ARG   219      -5.647   7.149  -8.658  1.00  0.00           N  
ATOM   1685  CZ  ARG   219      -4.621   7.930  -8.404  1.00  0.00           C  
ATOM   1686  NH1 ARG   219      -4.793   9.056  -7.794  1.00  0.00           N1+
ATOM   1687  NH2 ARG   219      -3.395   7.724  -8.687  1.00  0.00           N  
ATOM   1688  N   PRO   220      -2.360   4.442 -13.562  1.00  0.00           N  
ATOM   1689  CA  PRO   220      -1.629   3.248 -13.878  1.00  0.00           C  
ATOM   1690  C   PRO   220      -2.079   2.095 -13.024  1.00  0.00           C  
ATOM   1691  O   PRO   220      -2.253   2.250 -11.852  1.00  0.00           O  
ATOM   1692  CB  PRO   220      -0.117   3.585 -13.538  1.00  0.00           C  
ATOM   1693  CG  PRO   220      -0.090   5.137 -13.578  1.00  0.00           C  
ATOM   1694  CD  PRO   220      -1.451   5.496 -13.023  1.00  0.00           C  
ATOM   1695  N   VAL   221      -2.036   0.917 -13.626  1.00  0.00           N  
ATOM   1696  CA  VAL   221      -2.211  -0.427 -13.053  1.00  0.00           C  
ATOM   1697  C   VAL   221      -0.929  -1.229 -12.997  1.00  0.00           C  
ATOM   1698  O   VAL   221      -0.220  -1.209 -14.000  1.00  0.00           O  
ATOM   1699  CB  VAL   221      -3.283  -1.118 -13.896  1.00  0.00           C  
ATOM   1700  CG1 VAL   221      -3.779  -2.408 -13.265  1.00  0.00           C  
ATOM   1701  CG2 VAL   221      -4.594  -0.304 -14.063  1.00  0.00           C  
ATOM   1702  N   LEU   222      -0.787  -2.057 -11.951  1.00  0.00           N  
ATOM   1703  CA  LEU   222       0.248  -3.043 -11.851  1.00  0.00           C  
ATOM   1704  C   LEU   222      -0.380  -4.256 -11.199  1.00  0.00           C  
ATOM   1705  O   LEU   222      -1.191  -4.085 -10.293  1.00  0.00           O  
ATOM   1706  CB  LEU   222       1.452  -2.460 -11.059  1.00  0.00           C  
ATOM   1707  CG  LEU   222       2.551  -3.394 -10.506  1.00  0.00           C  
ATOM   1708  CD1 LEU   222       3.431  -4.061 -11.561  1.00  0.00           C  
ATOM   1709  CD2 LEU   222       3.620  -2.481  -9.779  1.00  0.00           C  
ATOM   1710  N   VAL   223       0.031  -5.453 -11.559  1.00  0.00           N  
ATOM   1711  CA  VAL   223      -0.473  -6.759 -11.108  1.00  0.00           C  
ATOM   1712  C   VAL   223       0.760  -7.683 -10.995  1.00  0.00           C  
ATOM   1713  O   VAL   223       1.708  -7.734 -11.747  1.00  0.00           O  
ATOM   1714  CB  VAL   223      -1.528  -7.177 -12.106  1.00  0.00           C  
ATOM   1715  CG1 VAL   223      -2.840  -6.552 -11.846  1.00  0.00           C  
ATOM   1716  CG2 VAL   223      -1.124  -7.202 -13.613  1.00  0.00           C  
ATOM   1717  N   ILE   224       0.861  -8.443  -9.858  1.00  0.00           N  
ATOM   1718  CA  ILE   224       1.930  -9.285  -9.454  1.00  0.00           C  
ATOM   1719  C   ILE   224       1.438 -10.699  -9.116  1.00  0.00           C  
ATOM   1720  O   ILE   224       0.375 -10.877  -8.529  1.00  0.00           O  
ATOM   1721  CB  ILE   224       2.770  -8.766  -8.197  1.00  0.00           C  
ATOM   1722  CG1 ILE   224       3.300  -7.305  -8.334  1.00  0.00           C  
ATOM   1723  CG2 ILE   224       3.821  -9.738  -7.766  1.00  0.00           C  
ATOM   1724  CD1 ILE   224       4.011  -6.817  -7.118  1.00  0.00           C  
ATOM   1725  N   SER   225       2.217 -11.669  -9.567  1.00  0.00           N  
ATOM   1726  CA  SER   225       1.956 -13.098  -9.307  1.00  0.00           C  
ATOM   1727  C   SER   225       2.977 -13.731  -8.340  1.00  0.00           C  
ATOM   1728  O   SER   225       4.077 -13.157  -8.219  1.00  0.00           O  
ATOM   1729  CB  SER   225       1.910 -13.874 -10.632  1.00  0.00           C  
ATOM   1730  OG  SER   225       0.642 -13.642 -11.250  1.00  0.00           O  
ATOM   1731  N   PRO   226       2.716 -14.860  -7.563  1.00  0.00           N  
ATOM   1732  CA  PRO   226       3.581 -15.240  -6.383  1.00  0.00           C  
ATOM   1733  C   PRO   226       4.964 -15.821  -6.781  1.00  0.00           C  
ATOM   1734  O   PRO   226       5.682 -16.228  -5.872  1.00  0.00           O  
ATOM   1735  CB  PRO   226       2.727 -16.159  -5.558  1.00  0.00           C  
ATOM   1736  CG  PRO   226       1.328 -15.880  -6.075  1.00  0.00           C  
ATOM   1737  CD  PRO   226       1.434 -15.451  -7.506  1.00  0.00           C  
ATOM   1738  N   ASP   227       5.216 -15.832  -8.100  1.00  0.00           N  
ATOM   1739  CA  ASP   227       6.555 -16.022  -8.651  1.00  0.00           C  
ATOM   1740  C   ASP   227       7.317 -14.704  -8.919  1.00  0.00           C  
ATOM   1741  O   ASP   227       8.443 -14.757  -9.440  1.00  0.00           O  
ATOM   1742  CB  ASP   227       6.569 -16.878  -9.888  1.00  0.00           C  
ATOM   1743  CG  ASP   227       5.830 -16.197 -11.072  1.00  0.00           C  
ATOM   1744  OD1 ASP   227       5.053 -15.273 -10.841  1.00  0.00           O  
ATOM   1745  OD2 ASP   227       6.078 -16.671 -12.239  1.00  0.00           O1-
ATOM   1746  N   LEU   228       6.835 -13.572  -8.372  1.00  0.00           N  
ATOM   1747  CA  LEU   228       7.326 -12.211  -8.531  1.00  0.00           C  
ATOM   1748  C   LEU   228       7.626 -11.958 -10.014  1.00  0.00           C  
ATOM   1749  O   LEU   228       8.692 -11.425 -10.374  1.00  0.00           O  
ATOM   1750  CB  LEU   228       8.545 -12.000  -7.616  1.00  0.00           C  
ATOM   1751  CG  LEU   228       8.738 -10.422  -7.294  1.00  0.00           C  
ATOM   1752  CD1 LEU   228       7.580  -9.755  -6.502  1.00  0.00           C  
ATOM   1753  CD2 LEU   228      10.069 -10.297  -6.500  1.00  0.00           C  
ATOM   1754  N   SER   229       6.659 -12.328 -10.830  1.00  0.00           N  
ATOM   1755  CA  SER   229       6.485 -11.864 -12.223  1.00  0.00           C  
ATOM   1756  C   SER   229       5.302 -10.938 -12.386  1.00  0.00           C  
ATOM   1757  O   SER   229       4.503 -10.888 -11.462  1.00  0.00           O  
ATOM   1758  CB  SER   229       6.352 -13.078 -13.198  1.00  0.00           C  
ATOM   1759  OG  SER   229       5.109 -13.722 -12.921  1.00  0.00           O  
ATOM   1760  N   TYR   230       4.961 -10.193 -13.445  1.00  0.00           N  
ATOM   1761  CA  TYR   230       4.071  -8.968 -13.350  1.00  0.00           C  
ATOM   1762  C   TYR   230       3.657  -8.487 -14.775  1.00  0.00           C  
ATOM   1763  O   TYR   230       4.302  -8.788 -15.795  1.00  0.00           O  
ATOM   1764  CB  TYR   230       4.767  -7.699 -12.709  1.00  0.00           C  
ATOM   1765  CG  TYR   230       5.876  -7.146 -13.569  1.00  0.00           C  
ATOM   1766  CD1 TYR   230       5.564  -5.969 -14.179  1.00  0.00           C  
ATOM   1767  CD2 TYR   230       7.136  -7.674 -13.728  1.00  0.00           C  
ATOM   1768  CE1 TYR   230       6.495  -5.447 -15.111  1.00  0.00           C  
ATOM   1769  CE2 TYR   230       8.087  -7.163 -14.609  1.00  0.00           C  
ATOM   1770  CZ  TYR   230       7.717  -6.073 -15.382  1.00  0.00           C  
ATOM   1771  OH  TYR   230       8.579  -5.593 -16.285  1.00  0.00           O  
ATOM   1772  N   ARG   231       2.489  -7.862 -14.923  1.00  0.00           N  
ATOM   1773  CA  ARG   231       2.006  -6.988 -16.031  1.00  0.00           C  
ATOM   1774  C   ARG   231       1.600  -5.625 -15.479  1.00  0.00           C  
ATOM   1775  O   ARG   231       1.387  -5.449 -14.337  1.00  0.00           O  
ATOM   1776  CB  ARG   231       0.954  -7.700 -16.804  1.00  0.00           C  
ATOM   1777  CG  ARG   231       1.431  -9.060 -17.486  1.00  0.00           C  
ATOM   1778  CD  ARG   231       0.298  -9.713 -18.279  1.00  0.00           C  
ATOM   1779  NE  ARG   231       0.773 -11.015 -18.840  1.00  0.00           N  
ATOM   1780  CZ  ARG   231       0.311 -11.561 -19.945  1.00  0.00           C  
ATOM   1781  NH1 ARG   231      -0.591 -10.971 -20.692  1.00  0.00           N1+
ATOM   1782  NH2 ARG   231       0.912 -12.592 -20.489  1.00  0.00           N  
ATOM   1783  N   VAL   232       1.645  -4.696 -16.421  1.00  0.00           N  
ATOM   1784  CA  VAL   232       1.271  -3.276 -16.137  1.00  0.00           C  
ATOM   1785  C   VAL   232       0.233  -2.782 -17.207  1.00  0.00           C  
ATOM   1786  O   VAL   232       0.212  -3.351 -18.318  1.00  0.00           O  
ATOM   1787  CB  VAL   232       2.436  -2.279 -16.127  1.00  0.00           C  
ATOM   1788  CG1 VAL   232       3.524  -2.710 -15.156  1.00  0.00           C  
ATOM   1789  CG2 VAL   232       3.157  -2.151 -17.499  1.00  0.00           C  
ATOM   1790  N   GLY   233      -0.505  -1.708 -16.923  1.00  0.00           N  
ATOM   1791  CA  GLY   233      -1.488  -1.037 -17.779  1.00  0.00           C  
ATOM   1792  C   GLY   233      -1.804   0.379 -17.235  1.00  0.00           C  
ATOM   1793  O   GLY   233      -1.220   0.860 -16.300  1.00  0.00           O  
ATOM   1794  N   TYR   234      -2.787   0.956 -17.883  1.00  0.00           N  
ATOM   1795  CA  TYR   234      -3.618   2.034 -17.350  1.00  0.00           C  
ATOM   1796  C   TYR   234      -4.982   1.490 -17.202  1.00  0.00           C  
ATOM   1797  O   TYR   234      -5.341   0.413 -17.696  1.00  0.00           O  
ATOM   1798  CB  TYR   234      -3.479   3.313 -18.234  1.00  0.00           C  
ATOM   1799  CG  TYR   234      -2.203   4.130 -18.087  1.00  0.00           C  
ATOM   1800  CD1 TYR   234      -0.960   3.557 -18.527  1.00  0.00           C  
ATOM   1801  CD2 TYR   234      -2.148   5.400 -17.492  1.00  0.00           C  
ATOM   1802  CE1 TYR   234       0.289   4.245 -18.473  1.00  0.00           C  
ATOM   1803  CE2 TYR   234      -0.939   6.118 -17.458  1.00  0.00           C  
ATOM   1804  CZ  TYR   234       0.295   5.535 -17.918  1.00  0.00           C  
ATOM   1805  OH  TYR   234       1.456   6.195 -18.035  1.00  0.00           O  
ATOM   1806  N   LEU   235      -5.800   2.110 -16.298  1.00  0.00           N  
ATOM   1807  CA  LEU   235      -7.136   1.653 -15.928  1.00  0.00           C  
ATOM   1808  C   LEU   235      -8.172   1.977 -16.972  1.00  0.00           C  
ATOM   1809  O   LEU   235      -8.436   3.139 -17.282  1.00  0.00           O  
ATOM   1810  CB  LEU   235      -7.488   2.273 -14.619  1.00  0.00           C  
ATOM   1811  CG  LEU   235      -8.788   1.851 -13.969  1.00  0.00           C  
ATOM   1812  CD1 LEU   235      -8.908   0.363 -13.689  1.00  0.00           C  
ATOM   1813  CD2 LEU   235      -9.081   2.612 -12.707  1.00  0.00           C  
ATOM   1814  N   CYX   236      -8.761   0.959 -17.567  1.00  0.00           N  
ATOM   1815  CA  CYX   236      -9.512   1.152 -18.830  1.00  0.00           C  
ATOM   1816  C   CYX   236     -10.638   2.196 -18.880  1.00  0.00           C  
ATOM   1817  O   CYX   236     -10.740   2.912 -19.838  1.00  0.00           O  
ATOM   1818  CB  CYX   236     -10.069  -0.202 -19.131  1.00  0.00           C  
ATOM   1819  SG  CYX   236      -8.778  -1.376 -19.462  1.00  0.00           S  
ATOM   1820  N   ALA   237     -11.498   2.213 -17.857  1.00  0.00           N  
ATOM   1821  CA  ALA   237     -12.485   3.234 -17.637  1.00  0.00           C  
ATOM   1822  C   ALA   237     -12.300   4.610 -18.319  1.00  0.00           C  
ATOM   1823  O   ALA   237     -11.280   5.266 -18.297  1.00  0.00           O  
ATOM   1824  CB  ALA   237     -12.481   3.346 -16.124  1.00  0.00           C  
ATOM   1825  N   GLY   238     -13.402   5.124 -18.869  1.00  0.00           N  
ATOM   1826  CA  GLY   238     -13.501   6.291 -19.808  1.00  0.00           C  
ATOM   1827  C   GLY   238     -13.748   7.665 -19.164  1.00  0.00           C  
ATOM   1828  O   GLY   238     -14.374   8.479 -19.834  1.00  0.00           O  
ATOM   1829  N   ILE   239     -13.293   7.838 -17.866  1.00  0.00           N  
ATOM   1830  CA  ILE   239     -13.259   9.167 -17.240  1.00  0.00           C  
ATOM   1831  C   ILE   239     -11.888   9.354 -16.524  1.00  0.00           C  
ATOM   1832  O   ILE   239     -11.223   8.321 -16.388  1.00  0.00           O  
ATOM   1833  CB  ILE   239     -14.488   9.220 -16.290  1.00  0.00           C  
ATOM   1834  CG1 ILE   239     -14.461   8.100 -15.231  1.00  0.00           C  
ATOM   1835  CG2 ILE   239     -15.849   9.073 -17.035  1.00  0.00           C  
ATOM   1836  CD1 ILE   239     -15.639   7.993 -14.234  1.00  0.00           C  
ATOM   1837  N   PRO   240     -11.540  10.541 -16.068  1.00  0.00           N  
ATOM   1838  CA  PRO   240     -10.310  10.756 -15.353  1.00  0.00           C  
ATOM   1839  C   PRO   240     -10.462  10.098 -13.987  1.00  0.00           C  
ATOM   1840  O   PRO   240     -11.560  10.199 -13.364  1.00  0.00           O  
ATOM   1841  CB  PRO   240     -10.193  12.308 -15.342  1.00  0.00           C  
ATOM   1842  CG  PRO   240     -11.172  12.893 -16.370  1.00  0.00           C  
ATOM   1843  CD  PRO   240     -12.235  11.778 -16.471  1.00  0.00           C  
ATOM   1844  N   SER   241      -9.379   9.594 -13.466  1.00  0.00           N  
ATOM   1845  CA  SER   241      -9.320   8.842 -12.240  1.00  0.00           C  
ATOM   1846  C   SER   241      -8.296   9.308 -11.202  1.00  0.00           C  
ATOM   1847  O   SER   241      -8.086   8.683 -10.241  1.00  0.00           O  
ATOM   1848  CB  SER   241      -9.204   7.307 -12.458  1.00  0.00           C  
ATOM   1849  OG  SER   241      -8.301   7.020 -13.456  1.00  0.00           O  
ATOM   1850  N   ASP   242      -7.813  10.519 -11.374  1.00  0.00           N  
ATOM   1851  CA  ASP   242      -6.719  11.090 -10.563  1.00  0.00           C  
ATOM   1852  C   ASP   242      -6.973  12.654 -10.436  1.00  0.00           C  
ATOM   1853  O   ASP   242      -7.845  13.175 -11.144  1.00  0.00           O  
ATOM   1854  CB  ASP   242      -5.389  10.863 -11.216  1.00  0.00           C  
ATOM   1855  CG  ASP   242      -4.210  11.063 -10.281  1.00  0.00           C  
ATOM   1856  OD1 ASP   242      -4.129  11.614  -9.199  1.00  0.00           O  
ATOM   1857  OD2 ASP   242      -3.058  10.561 -10.810  1.00  0.00           O  
ATOM   1858  N   THR   243      -6.262  13.349  -9.566  1.00  0.00           N  
ATOM   1859  CA  THR   243      -6.466  14.782  -9.330  1.00  0.00           C  
ATOM   1860  C   THR   243      -5.126  15.463  -9.355  1.00  0.00           C  
ATOM   1861  O   THR   243      -4.277  15.061  -8.575  1.00  0.00           O  
ATOM   1862  CB  THR   243      -7.201  15.016  -8.042  1.00  0.00           C  
ATOM   1863  CG2 THR   243      -7.098  16.273  -7.227  1.00  0.00           C  
ATOM   1864  OG1 THR   243      -8.587  14.860  -8.317  1.00  0.00           O  
ATOM   1865  N   PRO   244      -4.823  16.443 -10.134  1.00  0.00           N  
ATOM   1866  CA  PRO   244      -5.890  17.289 -10.767  1.00  0.00           C  
ATOM   1867  C   PRO   244      -6.339  16.706 -12.043  1.00  0.00           C  
ATOM   1868  O   PRO   244      -5.710  15.755 -12.545  1.00  0.00           O  
ATOM   1869  CB  PRO   244      -5.279  18.642 -10.946  1.00  0.00           C  
ATOM   1870  CG  PRO   244      -3.802  18.545 -10.454  1.00  0.00           C  
ATOM   1871  CD  PRO   244      -3.490  17.047 -10.350  1.00  0.00           C  
ATOM   1872  N   ARG   245      -7.543  17.196 -12.484  1.00  0.00           N  
ATOM   1873  CA  ARG   245      -8.285  16.757 -13.670  1.00  0.00           C  
ATOM   1874  C   ARG   245      -9.195  17.827 -14.398  1.00  0.00           C  
ATOM   1875  O   ARG   245      -9.057  19.001 -13.944  1.00  0.00           O  
ATOM   1876  CB  ARG   245      -9.080  15.518 -13.310  1.00  0.00           C  
ATOM   1877  CG  ARG   245     -10.055  15.811 -12.183  1.00  0.00           C  
ATOM   1878  CD  ARG   245     -10.770  14.522 -11.754  1.00  0.00           C  
ATOM   1879  NE  ARG   245     -12.058  14.712 -11.192  1.00  0.00           N  
ATOM   1880  CZ  ARG   245     -12.373  14.903  -9.901  1.00  0.00           C  
ATOM   1881  NH1 ARG   245     -13.636  14.867  -9.583  1.00  0.00           N1+
ATOM   1882  NH2 ARG   245     -11.516  15.188  -8.978  1.00  0.00           N  
ATOM   1883  N   GLY   246      -9.939  17.415 -15.402  1.00  0.00           N  
ATOM   1884  CA  GLY   246     -10.843  18.167 -16.236  1.00  0.00           C  
ATOM   1885  C   GLY   246     -12.158  17.404 -16.613  1.00  0.00           C  
ATOM   1886  O   GLY   246     -12.509  16.407 -16.005  1.00  0.00           O  
ATOM   1887  N   GLU   247     -12.876  17.883 -17.640  1.00  0.00           N  
ATOM   1888  CA  GLU   247     -14.289  17.566 -17.919  1.00  0.00           C  
ATOM   1889  C   GLU   247     -14.534  16.098 -18.210  1.00  0.00           C  
ATOM   1890  O   GLU   247     -14.017  15.554 -19.186  1.00  0.00           O  
ATOM   1891  CB  GLU   247     -14.872  18.419 -19.028  1.00  0.00           C  
ATOM   1892  CG  GLU   247     -16.357  18.230 -19.226  1.00  0.00           C  
ATOM   1893  CD  GLU   247     -17.081  18.293 -17.871  1.00  0.00           C  
ATOM   1894  OE1 GLU   247     -17.193  19.400 -17.260  1.00  0.00           O  
ATOM   1895  OE2 GLU   247     -17.519  17.237 -17.405  1.00  0.00           O1-
ATOM   1896  N   ASP   248     -15.262  15.399 -17.299  1.00  0.00           N  
ATOM   1897  CA  ASP   248     -15.328  13.921 -17.478  1.00  0.00           C  
ATOM   1898  C   ASP   248     -15.918  13.367 -18.794  1.00  0.00           C  
ATOM   1899  O   ASP   248     -15.467  12.405 -19.429  1.00  0.00           O  
ATOM   1900  CB  ASP   248     -16.201  13.335 -16.287  1.00  0.00           C  
ATOM   1901  CG  ASP   248     -15.799  13.634 -14.837  1.00  0.00           C  
ATOM   1902  OD1 ASP   248     -14.688  13.323 -14.433  1.00  0.00           O  
ATOM   1903  OD2 ASP   248     -16.516  14.349 -14.120  1.00  0.00           O1-
ATOM   1904  N   THR   249     -16.953  14.030 -19.281  1.00  0.00           N  
ATOM   1905  CA  THR   249     -17.687  13.712 -20.504  1.00  0.00           C  
ATOM   1906  C   THR   249     -16.999  13.998 -21.833  1.00  0.00           C  
ATOM   1907  O   THR   249     -17.495  13.701 -22.923  1.00  0.00           O  
ATOM   1908  CB  THR   249     -19.000  14.461 -20.432  1.00  0.00           C  
ATOM   1909  CG2 THR   249     -19.966  14.154 -19.266  1.00  0.00           C  
ATOM   1910  OG1 THR   249     -18.822  15.840 -20.224  1.00  0.00           O  
ATOM   1911  N   GLN   250     -15.912  14.763 -21.718  1.00  0.00           N  
ATOM   1912  CA  GLN   250     -15.015  15.027 -22.815  1.00  0.00           C  
ATOM   1913  C   GLN   250     -13.957  13.926 -22.977  1.00  0.00           C  
ATOM   1914  O   GLN   250     -13.267  13.927 -24.031  1.00  0.00           O  
ATOM   1915  CB  GLN   250     -14.368  16.384 -22.604  1.00  0.00           C  
ATOM   1916  CG  GLN   250     -13.356  16.960 -23.694  1.00  0.00           C  
ATOM   1917  CD  GLN   250     -13.030  18.452 -23.522  1.00  0.00           C  
ATOM   1918  NE2 GLN   250     -12.132  19.060 -24.283  1.00  0.00           N  
ATOM   1919  OE1 GLN   250     -13.669  19.269 -22.792  1.00  0.00           O  
ATOM   1920  N   PHE   251     -13.784  13.079 -21.951  1.00  0.00           N  
ATOM   1921  CA  PHE   251     -12.572  12.276 -21.886  1.00  0.00           C  
ATOM   1922  C   PHE   251     -12.595  11.001 -22.721  1.00  0.00           C  
ATOM   1923  O   PHE   251     -13.665  10.428 -22.871  1.00  0.00           O  
ATOM   1924  CB  PHE   251     -12.363  12.081 -20.407  1.00  0.00           C  
ATOM   1925  CG  PHE   251     -11.046  11.414 -20.018  1.00  0.00           C  
ATOM   1926  CD1 PHE   251      -9.900  12.145 -19.704  1.00  0.00           C  
ATOM   1927  CD2 PHE   251     -10.965   9.984 -20.005  1.00  0.00           C  
ATOM   1928  CE1 PHE   251      -8.776  11.511 -19.086  1.00  0.00           C  
ATOM   1929  CE2 PHE   251      -9.819   9.333 -19.547  1.00  0.00           C  
ATOM   1930  CZ  PHE   251      -8.735  10.091 -19.072  1.00  0.00           C  
ATOM   1931  N   THR   252     -11.405  10.577 -23.138  1.00  0.00           N  
ATOM   1932  CA  THR   252     -11.169   9.200 -23.662  1.00  0.00           C  
ATOM   1933  C   THR   252     -10.134   8.431 -22.888  1.00  0.00           C  
ATOM   1934  O   THR   252      -9.024   8.945 -22.698  1.00  0.00           O  
ATOM   1935  CB  THR   252     -10.658   9.344 -25.035  1.00  0.00           C  
ATOM   1936  CG2 THR   252     -10.332   8.063 -25.767  1.00  0.00           C  
ATOM   1937  OG1 THR   252     -11.711   9.972 -25.783  1.00  0.00           O  
ATOM   1938  N   GLY   253     -10.512   7.245 -22.353  1.00  0.00           N
[truncated: 9,317,863 more chars]
